# Supplementary material for: Sex-differentiated placental methylation and gene expression regulation has implications for neonatal traits and adult diseases
Source: Nat Commun. 2025 May 1;16:4004. doi: 10.1038/s41467-025-58128-3 (PMC12045980; doi:10.1038/s41467-025-58128-3)
Supplement: Supplementary file 3 — Supplementary Data 1 [file 41467_2025_58128_MOESM3_ESM.xlsx]

## Sheet: Supplementary Data 1
a) Disocvery cohort- NICHD Fetal Growth Studies – Singletons
	Differential methylation analysis by sex (n = 301)						Differential expression analysis by sex (n = 80)						Sex-dependent mQTL analysis (n = 291)						Sex-dependent eQTL analysis (n = 71)
	Women with female fetus		Women with male fetus		P-value**		Women with female fetus		Women with male fetus		P-value**		Women with female fetus		Women with male fetus		P-value**		Women with female fetus		Women with male fetus		P-value**
	n = 149		n = 152				n = 37		n = 43				n = 144		n = 147				n = 36		n = 39
Maternal characteristics	Mean/Count	SD/Percent	Mean/Count	SD/Percent			Mean/Count	SD/Percent	Mean/Count	SD/Percent			Mean/Count	SD/Percent	Mean/Count	SD/Percent			Mean/Count	SD/Percent	Mean/Count	SD/Percent
Maternal age, years, mean (sd)	27.7	5.39	27.7	5.16	0.94		28.4	6.17	27.4	5.93	0.45		27.7431	5.42043	27.6122	5.21122	0.833977		28.7879	6.29364	26.9737	5.7445	0.211662
Pre-pregnancy BMI, kg/m2, mean (sd)	24.4	4.33	24.7	4.99	0.68		25.5	5.06	24.8	5.6	0.58		24.463	4.31847	24.4078	4.74891	0.91819		25.8232	5.23916	24.4557	5.63178	0.300932
Maternal race/ethnicity, count (%)					0.32						0.21						0.213309						0.287297
Non-Hispanic White	38	25.5	39	25.7			11	29.7	13	30.2			36	25	36	24.4898			10	30.303	11	28.9474
Non-Hispanic Black	39	26.2	33	21.7			10	27	10	23.3			39	27.0833	32	21.7687			10	30.303	10	26.3158
Hispanic	53	35.6	49	32.2			14	37.8	14	32.6			50	34.7222	49	33.3333			11	33.3333	11	28.9474
Asian and Pacific Islander	19	12.8	31	20.4			2	5.4	6	14			19	13.1944	30	20.4082			2	6.06061	6	15.7895
Gestational age at delivery, week, mean (sd)	39.6	1.09	39.4	1.18	0.15		39.6	1.2	39.2	1.26	0.16		39.5944	1.06712	39.3762	1.18892	0.100298		39.5933	1.14208	39.0868	1.29245	0.0840542
Anthropometric measures													NA	NA	NA	NA	NA
Birth weight, g, mean (sd)	3133	405.8	3196	489.6	0.22		3082	418.7	3103	525.406	0.84		3131.94	405.958	3180.29	484.124	0.356292		3073.03	413.234	3054.92	526.584	0.87166
Birth length, cm, mean (sd)	49.1	2.17	49.8	2.4	0.01		49	1.93	49.5	2.31993	0.31		49.1028	2.19687	49.7642	2.44869	0.0174706		48.9273	1.82385	49.3158	2.36649	0.438162
Head circumference, cm, mean (sd)	33.4	1.4	33.9	1.4	0.002		33.5	1.08	33.6	1.54959	0.72		33.3448	1.35712	33.8539	1.37771	0.00185265		33.4818	1.0294	33.5842	1.5131	0.737256
Placental weight, g, mean (sd)	435.9	95.5	427	106.2	0.45		436.4	91.8	423.7	82.8877	0.53		434.599	95.2999	426.19	103.66	0.473216		436.909	93.4132	422.632	83.7317	0.502797
Placental/Fetal weight ratio, mean (sd)	0.139	0.02	0.134	0.03	0.06		0.143	0.027	0.139	0.0170434	0.4		0.138882	0.0239088	0.134175	0.0247991	0.101455		0.142678	0.0275914	0.138691	0.017249	0.476374
BMI=body mass index; sd= standard deviation
b) Replication cohort- Rhode Island Child Health Study (RICHS)
	Sex-dependent mQTL analysis (n = 148)*						Sex-dependent eQTL analysis (n = 148)*						Diferential expression analysis by sex (n = 148)*
	Women with female fetus		Women with male fetus		P-value**		Women with female fetus		Women with male fetus		P-value**		Women with female fetus		Women with male fetus		P-value**
	n = 74		n = 74				n = 74		n = 74				n = 74		n = 74
Maternal characteristics	Mean/Count	SD/Percent	Mean/Count	SD/Percent			Mean/Count	SD/Percent	Mean/Count	SD/Percent			Mean/Count	SD/Percent	Mean/Count	SD/Percent
Maternal age, years, mean (sd)	31.19	4.73	30.47	4.84	0.364		31.19	4.73	30.47	4.84	0.364		31.19	4.73	30.47	4.84	0.364
Pre-pregnancy BMI, kg/m2, mean (sd)	26.17	6.15	26.56	6.77	0.715		26.17	6.15	26.56	6.77	0.715		26.17	6.15	26.56	6.77	0.715
Maternal race/ethnicity, count (%)					0.068						0.068						0.068
Non-Hispanic White	54	73	53	71.6			54	73	53	71.6			54	73	53	71.6
Non-Hispanic Black	4	5.4	3	4.1			4	5.4	3	4.1			4	5.4	3	4.1
Hispanic	9	12.2	17	23			9	12.2	17	23			9	12.2	17	23
Asian and Pacific Islander	7	9.5	1	1.4			7	9.5	1	1.4			7	9.5	1	1.4
Gestational age at delivery, week, mean (sd)	39.34	1.01	39.47	0.97	0.421		39.34	1.01	39.47	0.97	0.421		39.34	1.01	39.47	0.97	0.421
Anthropometric measures
Birth weight, g, mean (sd)	3343.35	627.48	3717.01	601.22	0.000153		3343.35	627.48	3717.01	601.22	0.000153		3343.35	627.48	3717.01	601.22	0.000153
Birth length, cm, mean (sd)	49.85	2.67	51.18	2.78	0.004		49.85	2.67	51.18	2.78	0.004		49.85	2.67	51.18	2.78	0.004
Head circumference, cm, mean (sd)	33.77	1.49	35.01	1.68	2.41e-06		33.77	1.49	35.01	1.68	2.41e-06		33.77	1.49	35.01	1.68	2.41e-06
BMI=body mass index; sd= standard deviation
* The same samples were included in mQTL, eQTL, and sex-DE analyses
** t-test was applied for continuous variables, and chi-squared test was applied for categorical variables
