# Supplementary material for: Sex-differentiated placental methylation and gene expression regulation has implications for neonatal traits and adult diseases
Source: Nat Commun. 2025 May 1;16:4004. doi: 10.1038/s41467-025-58128-3 (PMC12045980; doi:10.1038/s41467-025-58128-3)
Supplement: Supplementary file 4 — Supplementary Data 2 [file 41467_2025_58128_MOESM4_ESM.xlsx]

## Sheet: Supplementary Data 2
																										Spearman correlation
		Results from EWAS								Probe annotation										Results from replication analysis						Birth weight		Birth length		Head circumference		Placental weight		Placental/fetal weight ratio			Spearman correlation between methylation and nearby gene expression						Human Protein Atlas
ProbeID	CpG number	logFC	CI.L	CI.R	P.Value	Bacon_Pvalue	Bacon_Adj_Pvalue	hypermethylation		chr	pos	strand	Islands_Name	Relation_to_Island	UCSC_RefGene_Name	UCSC_RefGene_Group	Regulatory_Feature_Name	Regulatory_Feature_Group		Status	logFC_or_Beta	hypermethylation	First_author	PMID		r	p-value	r	p-value	r	p-value	r	p-value	r	p-value		Gene	r	p-value	FDR p-value	Distance between CpG and gene		HPA_Tissue_Protein_Class	HPA_UniProt_Biological_Process	HPA_UniProt_Molecular_Function	HPA_Disease_Involvement	HPA_Tissue_Protein_Evidence_in_any_group	HPA_Tissue_Protein_Evidence_in_HPA	HPA_Tissue_Protein_Evidence_in_UniProt
cg05475702	1	-0.1	-0.13	-0.06	4.33e-07	5.2e-05	0.00768	female		chr1	812248	-	NA	OpenSea	FAM41C	TSS200	NA	NA		novel	NA	NA	NA	NA		0.05	0.369	0.06	0.33	0.06	0.291	0.08	0.155	0.05	0.377		FAM41C	0.130599	0.277668	0.708425	8797		NA	NA	NA	NA	NA	NA	NA
cg16318112	2	-0.4	-0.53	-0.27	6.26e-09	2.7e-06	0.000781	female		chr1	969254	+	chr1:967966-970238	Island	AGRN	Body	1:967503-969528	Unclassified		known	-0.28; 0.4829435	female; female	Andrews; Czamara	35672357; 38600394		-0.08	0.143	-0.09	0.136	-0.11	0.056	0.01	0.928	0.05	0.381		AGRN	0.0884153	0.463428	0.845491	13751		Disease related genes, Human disease related genes, Plasma proteins, Potential drug targets, Predicted intracellular proteins, Predicted secreted proteins, Transporters	Differentiation	Developmental protein	Congenital myasthenic syndrome, Disease variant	Evidence at protein level	Evidence at transcript level	Evidence at protein level
cg13870982	3	-0.21	-0.31	-0.12	9.98e-06	0.000442	0.0353	female		chr1	1024212	+	chr1:1024075-1024614	Island	C1orf159	Body	NA	NA		novel	NA	NA	NA	NA		-0.03	0.595	-0.08	0.162	0	0.948	0.08	0.172	0.15	0.011		C1orf159	0.115022	0.339494	0.759205	7014		Predicted intracellular proteins, Predicted membrane proteins				Evidence at protein level	Evidence at protein level	Evidence at protein level
cg17596279	4	-0.24	-0.34	-0.14	5.36e-06	0.00029	0.0264	female		chr1	1024608	+	chr1:1024075-1024614	Island	C1orf159	Body	1:1024603-1024883	Unclassified_Cell_type_specific		novel	NA	NA	NA	NA		-0.04	0.458	-0.1	0.097	-0.05	0.422	0.05	0.357	0.12	0.039		C1orf159	0.0640596	0.595599	0.891401	7410		Predicted intracellular proteins, Predicted membrane proteins				Evidence at protein level	Evidence at protein level	Evidence at protein level
cg12097325	5	0.17	0.11	0.23	9.57e-08	1.39e-05	0.0028	male		chr1	1076431	-	chr1:1072369-1072847	S_Shelf	NA	NA	NA	NA		novel	NA	NA	NA	NA		0.03	0.555	0.05	0.425	0.09	0.13	0.08	0.163	0.08	0.175		NA	NA	NA	NA	NA		NA	NA	NA	NA	NA	NA	NA
cg15207968	6	-0.2	-0.29	-0.12	4.17e-06	0.000245	0.0235	female		chr1	1078147	+	NA	OpenSea	NA	NA	NA	NA		novel	NA	NA	NA	NA		0.02	0.678	-0.08	0.161	0.07	0.2	0.04	0.476	0.02	0.786		NA	NA	NA	NA	NA		NA	NA	NA	NA	NA	NA	NA
cg12755103	7	-0.12	-0.17	-0.07	7.45e-06	0.000363	0.0308	female		chr1	1078519	+	NA	OpenSea	NA	NA	NA	NA		novel	NA	NA	NA	NA		0	0.973	-0.09	0.131	0.05	0.429	0.05	0.417	0.08	0.181		NA	NA	NA	NA	NA		NA	NA	NA	NA	NA	NA	NA
cg00207921	8	-0.08	-0.12	-0.05	1.22e-05	0.000506	0.0388	female		chr1	1098992	-	chr1:1098043-1100584	Island	NA	NA	NA	NA		novel	NA	NA	NA	NA		0.03	0.623	-0.01	0.84	0.04	0.491	0.11	0.061	0.11	0.05		NA	NA	NA	NA	NA		NA	NA	NA	NA	NA	NA	NA
cg08474826	9	-0.16	-0.23	-0.09	4.16e-06	0.000244	0.0235	female		chr1	1099630	+	chr1:1098043-1100584	Island	NA	NA	NA	NA		novel	NA	NA	NA	NA		0.05	0.358	-0.04	0.479	0.07	0.264	0.12	0.044	0.11	0.05		NA	NA	NA	NA	NA		NA	NA	NA	NA	NA	NA	NA
cg14161399	10	-0.19	-0.27	-0.11	2.45e-06	0.00017	0.0183	female		chr1	1102446	+	chr1:1098043-1100584	S_Shore	MIR200B;MIR200A	TSS200;TSS1500	NA	NA		novel	NA	NA	NA	NA		0.06	0.266	0	0.938	0.09	0.108	0.12	0.033	0.1	0.071		MIR200B	-0.139971	0.244334	0.681155	38		NA	NA	NA	NA	NA	NA	NA
cg25101291	11	-0.09	-0.12	-0.05	1.66e-06	0.000131	0.0153	female		chr1	1103235	+	chr1:1098043-1100584	S_Shelf	MIR200A;MIR429	TSS200;TSS1500	NA	NA		novel	NA	NA	NA	NA		-0.04	0.461	-0.07	0.221	0.01	0.909	0.06	0.285	0.11	0.057		MIR200A	-0.0456908	0.705162	0.920759	8		NA	NA	NA	NA	NA	NA	NA
cg14220262	12	-0.1	-0.15	-0.06	1.65e-05	0.00062	0.0444	female		chr1	1114963	+	chr1:1115574-1116006	N_Shore	TTLL10;TTLL10	Body;TSS200	NA	NA		novel	NA	NA	NA	NA		0	0.998	-0.07	0.248	0.02	0.721	0.03	0.563	0.05	0.436		TTLL10	0.171776	0.152032	0.559955	5699		Predicted intracellular proteins				Evidence at protein level	Evidence at transcript level	Evidence at protein level
cg03340606	13	-0.16	-0.21	-0.1	6.38e-08	1.38e-05	0.00279	female		chr1	1115575	+	chr1:1115574-1116006	Island	TTLL10;TTLL10	Body;Body	NA	NA		novel	NA	NA	NA	NA		-0.04	0.505	-0.12	0.033	0.03	0.565	0.03	0.591	0.1	0.101		TTLL10	0.0247767	0.837496	0.959508	6311		Predicted intracellular proteins				Evidence at protein level	Evidence at transcript level	Evidence at protein level
cg03583709	14	-0.11	-0.16	-0.07	5.35e-06	0.00029	0.0263	female		chr1	1190932	+	chr1:1189396-1190245	S_Shore	UBE2J2;UBE2J2;UBE2J2;UBE2J2	Body;Body;Body;Body	NA	NA		novel	NA	NA	NA	NA		0.04	0.481	-0.03	0.553	0.07	0.258	0.19	0.001	0.19	0.001		UBE2J2	0.198432	0.0971396	0.461346	1643		Enzymes, Metabolic proteins, Predicted intracellular proteins, Predicted membrane proteins	Ubl conjugation pathway, Unfolded protein response	Transferase		Evidence at protein level	Evidence at transcript level	Evidence at protein level
cg22421766	15	-0.09	-0.13	-0.06	7.04e-07	7.26e-05	0.00996	female		chr1	1217658	-	NA	OpenSea	SCNN1D;SCNN1D;SCNN1D	5'UTR;1stExon;1stExon	NA	NA		novel	NA	NA	NA	NA		0.01	0.804	-0.03	0.622	0.05	0.394	0.07	0.228	0.09	0.11		SCNN1D	0.217628	0.0682831	0.401617	1842		FDA approved drug targets, Predicted intracellular proteins, Predicted membrane proteins, Transporters	Ion transport, Sensory transduction, Sodium transport, Taste, Transport	Ion channel, Sodium channel	FDA approved drug targets	Evidence at protein level	Evidence at protein level	Evidence at protein level
cg16575694	16	0.07	0.04	0.09	3.88e-06	0.000183	0.0192	male		chr1	1273375	-	chr1:1271425-1272074	S_Shore	DVL1	Body	1:1272725-1273431	Unclassified		known	0.078	male	Andrews	35672357		0.17	0.004	0.1	0.077	0.11	0.059	0.15	0.009	0.07	0.222		DVL1	0.0269962	0.823164	0.954529	2719		Disease related genes, Human disease related genes, Plasma proteins, Predicted intracellular proteins	Wnt signaling pathway	Developmental protein	Dwarfism	Evidence at protein level	Evidence at protein level	Evidence at protein level
cg11794959	17	-0.08	-0.11	-0.05	1.19e-07	2.13e-05	0.0039	female		chr1	1451134	+	chr1:1452701-1453199	N_Shore	ATAD3A;ATAD3A;ATAD3A	5'UTR;Body;Body	NA	NA		novel	NA	NA	NA	NA		-0.03	0.58	-0.1	0.085	-0.03	0.596	0.09	0.119	0.14	0.015		ATAD3A	0.33802	0.00393866	0.10856	3603		Disease related genes, Human disease related genes, Predicted intracellular proteins			Disease variant	Evidence at protein level	Evidence at protein level	Evidence at protein level
cg04126957	18	0.12	0.07	0.18	6.24e-06	0.000254	0.0241	male		chr1	1479238	+	chr1:1476093-1476669	S_Shelf	SSU72	Body	NA	NA		novel	NA	NA	NA	NA		0.03	0.576	0.01	0.843	0.03	0.577	-0.02	0.701	-0.05	0.41		SSU72	0.0495477	0.681558	0.917761	2185		Enzymes, Predicted intracellular proteins	mRNA processing	Hydrolase, Protein phosphatase		Evidence at protein level	Evidence at protein level	Evidence at protein level
cg14976190	19	0.55	0.4	0.7	8.5e-12	1.6e-08	1.1e-05	male		chr1	1615736	-	NA	OpenSea	CDK11B;CDK11B;CDK11B;CDK11B;CDK11B;LOC728661;CDK11B	Body;Body;Body;Body;Body;5'UTR;5'UTR	NA	NA		novel	NA	NA	NA	NA		-0.12	0.042	-0.02	0.734	-0.03	0.604	-0.21	0	-0.16	0.007		CDK11B	0.0401764	0.739393	0.933497	45133		Enzymes, Predicted intracellular proteins	Apoptosis, Cell cycle	Kinase, Serine/threonine-protein kinase, Transferase		Evidence at protein level	Evidence at protein level	Evidence at protein level
cg03396347	20	0.18	0.11	0.26	3.22e-06	0.000161	0.0176	male		chr1	1875803	+	chr1:1875617-1875877	Island	NA	NA	1:1875098-1876054	Unclassified		known	0.151	male	Andrews	35672357		-0.02	0.713	0.14	0.021	0.02	0.697	-0.02	0.726	0	0.98		NA	NA	NA	NA	NA		NA	NA	NA	NA	NA	NA	NA
cg17854471	21	0.18	0.12	0.25	6.75e-08	1.08e-05	0.00232	male		chr1	1950036	-	chr1:1950411-1951479	N_Shore	GABRD	TSS1500	1:1949877-1950262	Unclassified_Cell_type_specific		known	0.151	male	Andrews	35672357		-0.03	0.554	0.03	0.602	0.03	0.648	-0.04	0.531	-0.01	0.902		GABRD	-0.012899	0.914976	0.976791	744		Disease related genes, FDA approved drug targets, Human disease related genes, Predicted intracellular proteins, Predicted membrane proteins	Ion transport, Transport	Chloride channel, Ion channel	Disease variant, Epilepsy, FDA approved drug targets	Evidence at protein level	Evidence at protein level	Evidence at protein level
cg22817993	22	0.58	0.44	0.73	3.11e-14	2.24e-10	2.86e-07	male		chr1	1950415	+	chr1:1950411-1951479	Island	GABRD	TSS1500	NA	NA		known	0.278	male	Andrews	35672357		-0.02	0.668	0.03	0.562	0.02	0.698	-0.07	0.25	-0.04	0.45		GABRD	0.0883349	0.463836	0.845558	365		Disease related genes, FDA approved drug targets, Human disease related genes, Predicted intracellular proteins, Predicted membrane proteins	Ion transport, Transport	Chloride channel, Ion channel	Disease variant, Epilepsy, FDA approved drug targets	Evidence at protein level	Evidence at protein level	Evidence at protein level
cg20285026	23	0.16	0.09	0.23	4.28e-06	0.000196	0.0201	male		chr1	1983774	-	chr1:1981251-1983212	S_Shore	PRKCZ	Body	NA	NA		known	0.044	male	Inkster	34044884		0.05	0.434	0.12	0.048	0.14	0.015	-0.02	0.705	-0.04	0.505		PRKCZ	-0.0160551	0.894281	0.973434	1865		Enzymes, FDA approved drug targets, Plasma proteins, Predicted intracellular proteins	Inflammatory response	Kinase, Serine/threonine-protein kinase, Transferase	FDA approved drug targets	Evidence at protein level	Evidence at protein level	Evidence at protein level
cg00154846	24	0.08	0.04	0.11	9.22e-06	0.000332	0.029	male		chr1	2130580	+	chr1:2126048-2126642	S_Shelf	C1orf86	Body	1:2130416-2132750	Unclassified		novel	NA	NA	NA	NA		-0.08	0.178	0	0.939	0.03	0.634	-0.08	0.19	-0.03	0.616		NA	NA	NA	NA	NA		NA	NA	NA	NA	NA	NA	NA
cg15564619	25	0.3	0.21	0.39	3.83e-10	2.65e-07	0.000118	male		chr1	2163437	-	chr1:2158212-2161173	S_Shelf	SKI	Body	NA	NA		known	0.198; -0.2316334	male; male	Andrews; Czamara	35672357; 38600394		0.15	0.008	0.18	0.002	0.17	0.003	0.11	0.048	0.02	0.733		SKI	-0.0690985	0.566926	0.884086	3303		Disease related genes, Human disease related genes, Plasma proteins, Predicted intracellular proteins			Craniosynostosis, Disease variant, Proto-oncogene	Evidence at protein level	Evidence at protein level	Evidence at protein level
cg17942763	26	0.14	0.08	0.19	8.05e-07	6.15e-05	0.00876	male		chr1	2163472	+	chr1:2158212-2161173	S_Shelf	SKI	Body	NA	NA		known	0.143	male	Andrews	35672357		0.08	0.191	0.12	0.035	0.11	0.069	0.04	0.477	0	0.947		SKI	0.164153	0.171335	0.58875	3338		Disease related genes, Human disease related genes, Plasma proteins, Predicted intracellular proteins			Craniosynostosis, Disease variant, Proto-oncogene	Evidence at protein level	Evidence at protein level	Evidence at protein level
cg00618291	27	0.2	0.14	0.26	2.34e-10	1.86e-07	8.74e-05	male		chr1	2234291	-	chr1:2235308-2235667	N_Shore	SKI	Body	NA	NA		known	0.233; -0.1945337	male; male	Andrews; Czamara	35672357; 38600394		0.03	0.638	0.08	0.196	0.09	0.141	0.01	0.916	0.01	0.814		SKI	0.097754	0.417357	0.807123	74157		Disease related genes, Human disease related genes, Plasma proteins, Predicted intracellular proteins			Craniosynostosis, Disease variant, Proto-oncogene	Evidence at protein level	Evidence at protein level	Evidence at protein level
cg14508832	28	0.1	0.05	0.14	2.3e-05	0.000622	0.0445	male		chr1	2404894	+	NA	OpenSea	NA	NA	1:2404804-2405020	Unclassified_Cell_type_specific		novel	NA	NA	NA	NA		-0.02	0.721	-0.01	0.843	0.05	0.393	0.03	0.577	0.06	0.264		NA	NA	NA	NA	NA		NA	NA	NA	NA	NA	NA	NA
cg21285056	29	0.1	0.05	0.14	2.41e-05	0.000642	0.0455	male		chr1	2407718	-	chr1:2409757-2410049	N_Shelf	PLCH2	TSS200	NA	NA		novel	NA	NA	NA	NA		-0.03	0.636	0.02	0.692	-0.01	0.821	0.05	0.376	0.1	0.078		PLCH2	-0.25569	0.0313849	0.289298	50299		Enzymes, Metabolic proteins, Predicted intracellular proteins	Lipid degradation, Lipid metabolism	Hydrolase, Transducer		Evidence at protein level	Evidence at protein level	Evidence at protein level
cg17797446	30	-0.14	-0.19	-0.09	3.22e-08	8.55e-06	0.00194	female		chr1	2451404	-	chr1:2451217-2451551	Island	PANK4	Body	NA	NA		known	-0.1; 0.1251113	female; female	Andrews; Czamara	35672357; 38600394		0.02	0.706	-0.02	0.786	0.04	0.467	0.17	0.003	0.17	0.003		PANK4	0.20278	0.0898864	0.442491	11432		Disease related genes, Human disease related genes, Metabolic proteins, Predicted intracellular proteins	Coenzyme A biosynthesis	Hydrolase	Cataract	Evidence at protein level	Evidence at protein level	Evidence at protein level
cg06186150	31	0.13	0.07	0.18	2.44e-05	0.000647	0.0458	male		chr1	2458298	+	chr1:2457241-2458259	S_Shore	PANK4	TSS1500	1:2456298-2458748	Promoter_Associated		known	-0.213272	male	Czamara	38600394		-0.03	0.562	0.04	0.532	0.1	0.095	-0.07	0.243	-0.04	0.451		PANK4	-0.0459286	0.703698	0.920759	18326		Disease related genes, Human disease related genes, Metabolic proteins, Predicted intracellular proteins	Coenzyme A biosynthesis	Hydrolase	Cataract	Evidence at protein level	Evidence at protein level	Evidence at protein level
cg00987097	32	0.1	0.05	0.14	1.57e-05	0.000477	0.0372	male		chr1	2471732	-	chr1:2472095-2472586	N_Shore	NA	NA	NA	NA		novel	NA	NA	NA	NA		-0.05	0.395	0	0.993	0.03	0.667	-0.05	0.366	-0.01	0.828		NA	NA	NA	NA	NA		NA	NA	NA	NA	NA	NA	NA
cg08535779	33	0.16	0.1	0.22	3.09e-07	3.16e-05	0.00531	male		chr1	2475961	+	chr1:2477563-2478363	N_Shore	NA	NA	NA	NA		known	0.112; -0.2357955	male; male	Andrews; Czamara	35672357; 38600394		-0.02	0.674	0.06	0.338	0.12	0.036	-0.07	0.207	-0.04	0.465		NA	NA	NA	NA	NA		NA	NA	NA	NA	NA	NA	NA
cg26785823	34	0.13	0.08	0.18	1.16e-07	1.58e-05	0.00311	male		chr1	2482001	+	chr1:2477563-2478363	S_Shelf	LOC115110	Body	NA	NA		known	0.123	male	Andrews	35672357		-0.05	0.349	0.08	0.17	0.03	0.597	-0.04	0.481	0.02	0.795		NA	NA	NA	NA	NA		NA	NA	NA	NA	NA	NA	NA
cg24593363	35	0.17	0.1	0.23	1.91e-07	2.25e-05	0.00406	male		chr1	2482848	-	NA	OpenSea	LOC115110	Body	1:2482025-2482951	Unclassified_Cell_type_specific		known	0.158; -0.2980878	male; male	Andrews; Czamara	35672357; 38600394		-0.07	0.228	-0.01	0.856	0.1	0.079	0	0.968	0.09	0.116		NA	NA	NA	NA	NA		NA	NA	NA	NA	NA	NA	NA
cg10204861	36	0.13	0.07	0.2	2.71e-05	0.000695	0.0479	male		chr1	2482908	+	NA	OpenSea	LOC115110	Body	1:2482025-2482951	Unclassified_Cell_type_specific		known	0.193; -0.2738626	male; male	Andrews; Czamara	35672357; 38600394		-0.04	0.528	0.04	0.492	0.08	0.188	0.04	0.462	0.11	0.068		NA	NA	NA	NA	NA		NA	NA	NA	NA	NA	NA	NA
cg10220117	37	0.19	0.12	0.26	8.9e-08	1.32e-05	0.00269	male		chr1	2501853	-	NA	OpenSea	NA	NA	NA	NA		known	0.191; -0.2501125	male; male	Andrews; Czamara	35672357; 38600394		-0.06	0.304	0.04	0.452	0.03	0.552	0.05	0.433	0.11	0.053		NA	NA	NA	NA	NA		NA	NA	NA	NA	NA	NA	NA
cg07817856	38	0.27	0.15	0.39	2.21e-05	0.000604	0.0436	male		chr1	2501937	-	NA	OpenSea	NA	NA	NA	NA		known	0.255; -0.4294272	male; male	Andrews; Czamara	35672357; 38600394		-0.06	0.271	-0.01	0.889	0.04	0.523	-0.01	0.918	0.05	0.373		NA	NA	NA	NA	NA		NA	NA	NA	NA	NA	NA	NA
cg22948959	39	0.11	0.06	0.15	2.01e-06	0.000116	0.0141	male		chr1	2509272	-	NA	OpenSea	NA	NA	NA	NA		novel	NA	NA	NA	NA		-0.06	0.338	0.03	0.617	0.1	0.074	0.02	0.696	0.1	0.073		NA	NA	NA	NA	NA		NA	NA	NA	NA	NA	NA	NA
cg09808235	40	0.78	0.57	0.99	4.11e-12	9.29e-09	6.91e-06	male		chr1	2542588	+	NA	OpenSea	MMEL1	Body	NA	NA		known	0.345	male	Andrews	35672357		0.02	0.675	0.01	0.825	0.08	0.163	-0.07	0.207	-0.09	0.114		MMEL1	0.0546542	0.650773	0.911543	20510		Enzymes, Predicted intracellular proteins		Hydrolase, Metalloprotease, Protease		Evidence at protein level	Evidence at transcript level	Evidence at transcript level
cg16022081	41	0.19	0.13	0.25	7.43e-10	4.3e-07	0.000174	male		chr1	2564329	-	chr1:2559892-2561055	S_Shelf	MMEL1;MMEL1	1stExon;5'UTR	NA	NA		known	0.044; -0.302517	male; male	Inkster; Czamara	34044884; 38600394		0.01	0.865	0.09	0.118	0.1	0.1	0.08	0.149	0.11	0.064		MMEL1	0.0686927	0.569211	0.884086	42251		Enzymes, Predicted intracellular proteins		Hydrolase, Metalloprotease, Protease		Evidence at protein level	Evidence at transcript level	Evidence at transcript level
cg20776977	42	0.13	0.07	0.18	3.37e-06	0.000166	0.018	male		chr1	2564584	+	chr1:2559892-2561055	S_Shelf	MMEL1	TSS200	1:2564551-2565077	Unclassified_Cell_type_specific		known	0.034	male	Inkster	34044884		0.03	0.661	0.07	0.248	0.11	0.066	0.07	0.249	0.07	0.197		MMEL1	-0.105112	0.382997	0.787408	42506		Enzymes, Predicted intracellular proteins		Hydrolase, Metalloprotease, Protease		Evidence at protein level	Evidence at transcript level	Evidence at transcript level
cg21162779	43	0.31	0.23	0.4	1.15e-11	2.01e-08	1.35e-05	male		chr1	2564998	-	chr1:2559892-2561055	S_Shelf	MMEL1	TSS1500	1:2564551-2565077	Unclassified_Cell_type_specific		known	0.36	male	Andrews	35672357		0.02	0.786	0.09	0.133	0.11	0.068	0.03	0.55	0.06	0.303		MMEL1	0.0185381	0.878047	0.968322	42920		Enzymes, Predicted intracellular proteins		Hydrolase, Metalloprotease, Protease		Evidence at protein level	Evidence at transcript level	Evidence at transcript level
cg04276316	44	0.2	0.13	0.27	1.43e-07	1.84e-05	0.00348	male		chr1	2572242	-	chr1:2574030-2574864	N_Shore	NA	NA	1:2572183-2572474	Unclassified_Cell_type_specific		known	0.17; -0.3162226	male; male	Andrews; Czamara	35672357; 38600394		0.05	0.434	0.12	0.041	0.13	0.024	0.08	0.148	0.08	0.152		NA	NA	NA	NA	NA		NA	NA	NA	NA	NA	NA	NA
cg00804934	45	0.25	0.16	0.35	4.82e-07	4.3e-05	0.00667	male		chr1	2572713	+	chr1:2574030-2574864	N_Shore	NA	NA	NA	NA		known	0.316; -0.4855795	male; male	Andrews; Czamara	35672357; 38600394		0.05	0.416	0.13	0.023	0.17	0.004	0.04	0.477	0.02	0.702		NA	NA	NA	NA	NA		NA	NA	NA	NA	NA	NA	NA
cg14200569	46	-0.31	-0.44	-0.18	8.05e-06	0.000382	0.0319	female		chr1	3051925	+	NA	OpenSea	PRDM16;PRDM16	Body;Body	NA	NA		novel	NA	NA	NA	NA		-0.04	0.451	-0.04	0.551	0.09	0.123	0.1	0.092	0.16	0.007		PRDM16	0.0828028	0.492395	0.864009	66193		Cancer-related genes, Disease related genes, Enzymes, Human disease related genes, Potential drug targets, Predicted intracellular proteins, Transcription factors	Differentiation, Transcription, Transcription regulation	Activator, DNA-binding, Methyltransferase, Repressor, Transferase	Cancer-related genes, Cardiomyopathy, Disease variant	Evidence at protein level	Evidence at protein level	Evidence at protein level
cg26786407	47	0.08	0.05	0.11	2.34e-06	0.000129	0.0152	male		chr1	3415673	+	NA	OpenSea	MEGF6	Body	1:3415588-3415932	Unclassified_Cell_type_specific		known	0.122	male	Andrews	35672357		0.07	0.227	0.06	0.272	0.11	0.054	0.15	0.008	0.17	0.003		MEGF6	0.181187	0.130494	0.52312	9189		Predicted intracellular proteins, Predicted secreted proteins				Evidence at protein level	Evidence at transcript level	Evidence at protein level
cg16043635	48	0.13	0.07	0.18	1.02e-05	0.000356	0.0305	male		chr1	3416414	+	NA	OpenSea	MEGF6	Body	1:3416286-3416813	Unclassified_Cell_type_specific		known	0.132; -0.2247484	male; male	Andrews; Czamara	35672357; 38600394		0.05	0.405	0.04	0.492	0.15	0.009	0.07	0.24	0.09	0.118		MEGF6	-0.00821679	0.945779	0.984242	9930		Predicted intracellular proteins, Predicted secreted proteins				Evidence at protein level	Evidence at transcript level	Evidence at protein level
cg01519195	49	0.15	0.09	0.2	1.95e-07	2.29e-05	0.00412	male		chr1	3432342	-	chr1:3435988-3436250	N_Shelf	MEGF6	Body	1:3432051-3432506	Unclassified_Cell_type_specific		known	0.182; -0.2668193	male; male	Andrews; Czamara	35672357; 38600394		0.01	0.873	0.05	0.383	0.04	0.526	0.02	0.776	0.03	0.626		MEGF6	0.0841962	0.485116	0.858818	25858		Predicted intracellular proteins, Predicted secreted proteins				Evidence at protein level	Evidence at transcript level	Evidence at protein level
cg05641278	50	0.14	0.09	0.18	5.6e-09	1.84e-06	0.000576	male		chr1	3435887	-	chr1:3435988-3436250	N_Shore	MEGF6	Body	1:3434330-3436024	Unclassified		known	0.15	male	Andrews	35672357		0.1	0.072	0.09	0.11	0.2	0.001	0.06	0.317	0.01	0.89		MEGF6	0.210231	0.078456	0.42117	29403		Predicted intracellular proteins, Predicted secreted proteins				Evidence at protein level	Evidence at transcript level	Evidence at protein level
cg23686029	51	0.24	0.17	0.32	1.35e-09	6.64e-07	0.00025	male		chr1	3435989	-	chr1:3435988-3436250	Island	MEGF6	Body	1:3434330-3436024	Unclassified		known	0.192; -0.2741721	male; male	Andrews; Czamara	35672357; 38600394		-0.02	0.698	-0.04	0.485	0.03	0.653	0	0.947	0.07	0.255		MEGF6	0.023208	0.847657	0.962137	29505		Predicted intracellular proteins, Predicted secreted proteins				Evidence at protein level	Evidence at transcript level	Evidence at protein level
cg24050519	52	0.46	0.29	0.63	2.03e-07	2.35e-05	0.0042	male		chr1	3436037	+	chr1:3435988-3436250	Island	MEGF6	Body	NA	NA		known	0.255; -0.2639759	male; male	Andrews; Czamara	35672357; 38600394		0	0.937	0.02	0.7	0.05	0.43	-0.01	0.888	0.03	0.648		MEGF6	0.0846665	0.482672	0.858	29553		Predicted intracellular proteins, Predicted secreted proteins				Evidence at protein level	Evidence at transcript level	Evidence at protein level
cg09230667	53	0.14	0.09	0.19	5.12e-08	8.91e-06	0.002	male		chr1	3436115	+	chr1:3435988-3436250	Island	MEGF6	Body	1:3436108-3436224	Unclassified		known	0.173	male	Andrews	35672357		0	0.946	0	0.941	0.1	0.093	0.05	0.358	0.09	0.131		MEGF6	0.123033	0.306695	0.73138	29631		Predicted intracellular proteins, Predicted secreted proteins				Evidence at protein level	Evidence at transcript level	Evidence at protein level
cg20974822	54	0.23	0.16	0.3	6.94e-10	4.1e-07	0.000167	male		chr1	3436219	-	chr1:3435988-3436250	Island	MEGF6	Body	1:3436108-3436224	Unclassified		known	0.232; -0.2928151	male; male	Andrews; Czamara	35672357; 38600394		-0.02	0.719	-0.01	0.852	0.05	0.439	-0.01	0.853	0.02	0.73		MEGF6	-0.159941	0.182742	0.600114	29735		Predicted intracellular proteins, Predicted secreted proteins				Evidence at protein level	Evidence at transcript level	Evidence at protein level
cg06791328	55	0.15	0.1	0.21	1.78e-08	4.21e-06	0.00112	male		chr1	3437025	+	chr1:3435988-3436250	S_Shore	MEGF6	Body	1:3436675-3437261	Unclassified		known	0.217; -0.2477139	male; male	Andrews; Czamara	35672357; 38600394		-0.03	0.627	0	0.952	0	0.948	0.03	0.588	0.08	0.164		MEGF6	-0.10883	0.3663	0.779667	30541		Predicted intracellular proteins, Predicted secreted proteins				Evidence at protein level	Evidence at transcript level	Evidence at protein level
cg25624359	56	0.28	0.23	0.34	7.66e-20	6.29e-15	2.5e-11	male		chr1	3437724	+	chr1:3435988-3436250	S_Shore	MEGF6	Body	1:3437652-3437892	Unclassified_Cell_type_specific		known	0.061	male	Inkster	34044884		0.05	0.406	0.08	0.187	0.14	0.019	0.02	0.716	0.03	0.633		MEGF6	0.125313	0.297746	0.727188	31240		Predicted intracellular proteins, Predicted secreted proteins				Evidence at protein level	Evidence at transcript level	Evidence at protein level
cg00994251	57	0.15	0.1	0.19	1.07e-10	1.05e-07	5.41e-05	male		chr1	3439691	-	chr1:3435988-3436250	S_Shelf	MEGF6	Body	1:3439395-3439695	Unclassified_Cell_type_specific		known	0.151	male	Andrews	35672357		0.04	0.532	0.02	0.777	0.09	0.105	0.09	0.139	0.1	0.09		MEGF6	0.189823	0.112844	0.491916	33207		Predicted intracellular proteins, Predicted secreted proteins				Evidence at protein level	Evidence at transcript level	Evidence at protein level
cg01973174	58	0.26	0.19	0.33	1.96e-13	9.24e-10	9.79e-07	male		chr1	3441168	-	NA	OpenSea	MEGF6	Body	NA	NA		known	0.019; -0.3467906	male; male	Inkster; Czamara	34044884; 38600394		0.01	0.896	0.05	0.363	0.06	0.29	-0.06	0.336	-0.05	0.371		MEGF6	-0.0815971	0.498739	0.865287	34684		Predicted intracellular proteins, Predicted secreted proteins				Evidence at protein level	Evidence at transcript level	Evidence at protein level
cg24544656	59	0.2	0.14	0.26	1.98e-10	1.64e-07	7.89e-05	male		chr1	3445026	-	chr1:3447449-3447950	N_Shelf	MEGF6	Body	NA	NA		known	0.052	male	Inkster	34044884		-0.02	0.756	0	0.937	0.11	0.062	-0.06	0.309	-0.02	0.685		MEGF6	0.0890592	0.460165	0.842448	38542		Predicted intracellular proteins, Predicted secreted proteins				Evidence at protein level	Evidence at transcript level	Evidence at protein level
cg21001273	60	0.2	0.15	0.25	5.82e-12	1.21e-08	8.65e-06	male		chr1	3445720	+	chr1:3447449-3447950	N_Shore	MEGF6	Body	1:3445512-3446118	Unclassified		known	0.049; -0.3457738	male; male	Inkster; Czamara	34044884; 38600394		0.05	0.419	0.03	0.553	0.13	0.025	0.01	0.905	0	0.961		MEGF6	0.219772	0.0655413	0.399346	39236		Predicted intracellular proteins, Predicted secreted proteins				Evidence at protein level	Evidence at transcript level	Evidence at protein level
cg20451455	61	0.23	0.18	0.29	2.9e-14	2.12e-10	2.73e-07	male		chr1	3449825	+	chr1:3447449-3447950	S_Shore	MEGF6	Body	1:3449824-3450685	Unclassified_Cell_type_specific		known	0.041; -0.3634369	male; male	Inkster; Czamara	34044884; 38600394		-0.01	0.894	0.03	0.56	0.09	0.117	-0.01	0.853	0.01	0.816		MEGF6	0.0878854	0.466122	0.847473	43341		Predicted intracellular proteins, Predicted secreted proteins				Evidence at protein level	Evidence at transcript level	Evidence at protein level
cg20481720	62	0.26	0.2	0.31	4.35e-16	7.76e-12	1.45e-08	male		chr1	3450227	-	chr1:3447449-3447950	S_Shelf	MEGF6	Body	1:3449824-3450685	Unclassified_Cell_type_specific		known	0.303	male	Andrews	35672357		0.05	0.367	0.03	0.627	0.17	0.003	0.02	0.764	0.02	0.776		MEGF6	0.149058	0.21474	0.64269	43743		Predicted intracellular proteins, Predicted secreted proteins				Evidence at protein level	Evidence at transcript level	Evidence at protein level
cg12468315	63	0.25	0.17	0.32	1.64e-10	1.43e-07	7.07e-05	male		chr1	3452713	+	NA	OpenSea	MEGF6	Body	1:3452077-3453162	Unclassified		known	0.039; -0.383026	male; male	Inkster; Czamara	34044884; 38600394		-0.01	0.894	0.02	0.717	0.06	0.293	0.01	0.857	0.05	0.372		MEGF6	0.162741	0.175098	0.592708	46229		Predicted intracellular proteins, Predicted secreted proteins				Evidence at protein level	Evidence at transcript level	Evidence at protein level
cg01412518	64	0.15	0.1	0.19	4.71e-11	5.71e-08	3.28e-05	male		chr1	3456118	+	chr1:3459874-3460269	N_Shelf	MEGF6	Body	1:3456000-3456164	Unclassified_Cell_type_specific		known	0.155; -0.2256763	male; male	Andrews; Czamara	35672357; 38600394		-0.02	0.791	0.02	0.695	0.13	0.027	-0.05	0.436	-0.03	0.628		MEGF6	-0.0483277	0.688993	0.918489	49634		Predicted intracellular proteins, Predicted secreted proteins				Evidence at protein level	Evidence at transcript level	Evidence at protein level
cg13944871	65	0.17	0.11	0.23	1.79e-08	4.23e-06	0.00112	male		chr1	3461718	+	chr1:3459874-3460269	S_Shore	MEGF6	Body	1:3461416-3462023	Unclassified_Cell_type_specific		known	0.169; -0.2863285	male; male	Andrews; Czamara	35672357; 38600394		-0.04	0.472	-0.04	0.497	0.06	0.289	-0.08	0.184	-0.05	0.435		MEGF6	-0.062598	0.604035	0.894649	55234		Predicted intracellular proteins, Predicted secreted proteins				Evidence at protein level	Evidence at transcript level	Evidence at protein level
cg20263392	66	0.27	0.2	0.35	2.04e-12	5.49e-09	4.4e-06	male		chr1	3462550	+	chr1:3459874-3460269	S_Shelf	MEGF6	Body	1:3462377-3462594	Unclassified_Cell_type_specific		known	0.057	male	Inkster	34044884		0.03	0.665	0.06	0.32	0.14	0.015	-0.09	0.102	-0.1	0.077		MEGF6	0.0688192	0.568498	0.884086	56066		Predicted intracellular proteins, Predicted secreted proteins				Evidence at protein level	Evidence at transcript level	Evidence at protein level
cg02659581	67	0.19	0.13	0.26	1.95e-08	4.5e-06	0.00117	male		chr1	3467842	-	NA	OpenSea	MEGF6	Body	1:3467718-3467904	Unclassified_Cell_type_specific		known	0.034	male	Inkster	34044884		0.02	0.7	-0.01	0.897	0.12	0.044	-0.05	0.432	-0.06	0.293		MEGF6	-0.0133983	0.911698	0.976026	61358		Predicted intracellular proteins, Predicted secreted proteins				Evidence at protein level	Evidence at transcript level	Evidence at protein level
cg02955098	68	0.14	0.1	0.19	8.8e-09	2.55e-06	0.00075	male		chr1	3473665	+	NA	OpenSea	MEGF6	Body	NA	NA		known	0.185; -0.2107061	male; male	Andrews; Czamara	35672357; 38600394		0.01	0.901	0	0.964	0.07	0.212	0.06	0.283	0.1	0.078		MEGF6	0.145905	0.224706	0.654469	67181		Predicted intracellular proteins, Predicted secreted proteins				Evidence at protein level	Evidence at transcript level	Evidence at protein level
cg02265922	69	0.14	0.09	0.19	2.66e-07	2.84e-05	0.00489	male		chr1	3477168	-	NA	OpenSea	MEGF6	Body	NA	NA		known	0.164; -0.2933099	male; male	Andrews; Czamara	35672357; 38600394		-0.01	0.924	-0.01	0.92	0.09	0.11	-0.03	0.635	-0.01	0.821		MEGF6	-0.0330849	0.784158	0.943173	70684		Predicted intracellular proteins, Predicted secreted proteins				Evidence at protein level	Evidence at transcript level	Evidence at protein level
cg06883956	70	0.24	0.19	0.3	3.3e-15	3.87e-11	6.04e-08	male		chr1	3477292	-	NA	OpenSea	MEGF6;MIR551A	Body;Body	NA	NA		known	0.314; -0.470903	male; male	Andrews; Czamara	35672357; 38600394		0.04	0.524	0.04	0.465	0.13	0.027	0.03	0.632	0.04	0.51		MEGF6	0.173909	0.146932	0.552444	70808		Predicted intracellular proteins, Predicted secreted proteins				Evidence at protein level	Evidence at transcript level	Evidence at protein level
cg07830126	71	0.33	0.25	0.41	2.22e-13	1.02e-09	1.06e-06	male		chr1	3477690	-	NA	OpenSea	MEGF6;MIR551A	Body;TSS1500	NA	NA		known	0.042; -0.2228904	male; male	Inkster; Czamara	34044884; 38600394		0.02	0.791	0.01	0.845	0.09	0.11	0.04	0.543	0.04	0.446		MEGF6	0.00105644	0.993024	0.998264	71206		Predicted intracellular proteins, Predicted secreted proteins				Evidence at protein level	Evidence at transcript level	Evidence at protein level
cg01432902	72	0.27	0.2	0.34	3.37e-13	1.4e-09	1.39e-06	male		chr1	3478216	-	NA	OpenSea	MEGF6;MIR551A	Body;TSS1500	NA	NA		known	0.073; -0.4158047	male; male	Inkster; Czamara	34044884; 38600394		0.07	0.252	0.04	0.539	0.14	0.016	0.05	0.348	0.05	0.408		MEGF6	0.061726	0.609093	0.898314	71732		Predicted intracellular proteins, Predicted secreted proteins				Evidence at protein level	Evidence at transcript level	Evidence at protein level
cg12427039	73	0.26	0.19	0.34	8.25e-11	8.63e-08	4.6e-05	male		chr1	3478767	-	NA	OpenSea	MEGF6;MIR551A	Body;TSS1500	NA	NA		known	0.092; -0.3887489	male; male	Inkster; Czamara	34044884; 38600394		0.01	0.894	0.03	0.623	0.1	0.096	-0.02	0.717	0.01	0.906		MEGF6	0.102877	0.393251	0.793874	72283		Predicted intracellular proteins, Predicted secreted proteins				Evidence at protein level	Evidence at transcript level	Evidence at protein level
cg22335847	74	0.14	0.1	0.18	1.52e-12	4.38e-09	3.61e-06	male		chr1	3482838	-	NA	OpenSea	MEGF6	Body	1:3482802-3482947	Unclassified_Cell_type_specific		known	0.175	male	Andrews	35672357		0.02	0.674	0.03	0.648	0.09	0.106	0.08	0.177	0.11	0.058		MEGF6	0.0682826	0.571524	0.884086	76354		Predicted intracellular proteins, Predicted secreted proteins				Evidence at protein level	Evidence at transcript level	Evidence at protein level
cg17298788	75	0.23	0.15	0.31	1.89e-08	4.4e-06	0.00115	male		chr1	3491634	-	NA	OpenSea	MEGF6	Body	1:3491628-3491711	Unclassified_Cell_type_specific		known	0.211	male	Andrews	35672357		0	0.942	0.01	0.911	0.11	0.071	0.07	0.262	0.11	0.056		MEGF6	0.151892	0.206051	0.629709	85150		Predicted intracellular proteins, Predicted secreted proteins				Evidence at protein level	Evidence at transcript level	Evidence at protein level
cg02655351	76	0.18	0.12	0.24	3.78e-09	1.39e-06	0.000459	male		chr1	3498101	+	chr1:3499902-3500470	N_Shore	MEGF6	Body	NA	NA		known	0.015	male	Inkster	34044884		0.07	0.241	0.07	0.216	0.16	0.005	-0.01	0.893	-0.04	0.528		MEGF6	0.295567	0.012333	0.197001	91617		Predicted intracellular proteins, Predicted secreted proteins				Evidence at protein level	Evidence at transcript level	Evidence at protein level
cg04572969	77	0.14	0.09	0.2	3.66e-07	3.55e-05	0.00581	male		chr1	3503480	+	chr1:3499902-3500470	S_Shelf	MEGF6	Body	1:3503346-3503545	Unclassified_Cell_type_specific		known	0.209; -0.202669	male; male	Andrews; Czamara	35672357; 38600394		0.08	0.15	0.09	0.116	0.08	0.147	0.08	0.166	0.06	0.276		MEGF6	-0.148521	0.216414	0.64269	96996		Predicted intracellular proteins, Predicted secreted proteins				Evidence at protein level	Evidence at transcript level	Evidence at protein level
cg17183752	78	0.11	0.07	0.16	2.85e-06	0.000148	0.0166	male		chr1	3508884	-	chr1:3511709-3512118	N_Shelf	MEGF6	Body	NA	NA		known	0.202	male	Andrews	35672357		0	0.996	-0.03	0.563	0.02	0.699	0.11	0.059	0.16	0.005		MEGF6	0.041922	0.728498	0.930389	102400		Predicted intracellular proteins, Predicted secreted proteins				Evidence at protein level	Evidence at transcript level	Evidence at protein level
cg20769487	79	0.14	0.08	0.2	9.37e-06	0.000336	0.0292	male		chr1	3523600	-	NA	OpenSea	MEGF6	Body	1:3523404-3523655	Unclassified_Cell_type_specific		known	0.051; -0.2996777	male; male	Inkster; Czamara	34044884; 38600394		0.09	0.107	0.07	0.252	0.11	0.049	0.12	0.032	0.12	0.045		MEGF6	0.146928	0.221438	0.651134	117116		Predicted intracellular proteins, Predicted secreted proteins				Evidence at protein level	Evidence at transcript level	Evidence at protein level
cg04549679	80	0.18	0.1	0.25	4.03e-06	0.000188	0.0195	male		chr1	3524425	-	chr1:3527619-3528078	N_Shelf	MEGF6	Body	NA	NA		known	0.229; -0.3091098	male; male	Andrews; Czamara	35672357; 38600394		0.02	0.793	0	0.943	0	0.947	0.04	0.445	0.07	0.2		MEGF6	0.148824	0.215468	0.64269	117941		Predicted intracellular proteins, Predicted secreted proteins				Evidence at protein level	Evidence at transcript level	Evidence at protein level
cg19498239	81	0.1	0.06	0.14	4.69e-06	0.000209	0.021	male		chr1	3525092	-	chr1:3527619-3528078	N_Shelf	MEGF6	Body	1:3524880-3525110	Unclassified_Cell_type_specific		known	0.124	male	Andrews	35672357		-0.01	0.918	0	0.977	0.02	0.784	0.08	0.184	0.13	0.026		MEGF6	0.209124	0.0800768	0.422148	118608		Predicted intracellular proteins, Predicted secreted proteins				Evidence at protein level	Evidence at transcript level	Evidence at protein level
cg26354191	82	-0.07	-0.1	-0.04	1.67e-05	0.000626	0.0447	female		chr1	3547523	-	NA	OpenSea	WDR8	3'UTR	NA	NA		novel	NA	NA	NA	NA		-0.05	0.41	-0.01	0.875	0.02	0.727	0.03	0.576	0.05	0.405		NA	NA	NA	NA	NA		NA	NA	NA	NA	NA	NA	NA
cg11504517	83	0.21	0.12	0.29	4.68e-06	0.000208	0.021	male		chr1	3569899	-	chr1:3566445-3569636	S_Shore	TP73	5'UTR	NA	NA		known	0.049; -0.2649946	male; male	Inkster; Czamara	34044884; 38600394		0.03	0.593	0.02	0.693	0.09	0.14	0.01	0.873	-0.01	0.926		TP73	0.00444467	0.970655	0.993149	815		Disease related genes, Human disease related genes, Plasma proteins, Predicted intracellular proteins, Transcription factors	Apoptosis, Cell cycle, Host-virus interaction, Transcription, Transcription regulation	Activator, DNA-binding	Ciliopathy, Disease variant, Lissencephaly, Primary ciliary dyskinesia, Tumor suppressor	Evidence at protein level	Evidence at protein level	Evidence at protein level
cg05936300	84	0.28	0.19	0.38	1.93e-08	4.46e-06	0.00116	male		chr1	3574704	-	NA	OpenSea	TP73	5'UTR	NA	NA		known	0.195	male	Andrews	35672357		0.01	0.859	0.03	0.579	0.11	0.057	-0.04	0.494	-0.05	0.377		TP73	-0.0376537	0.755227	0.935043	5620		Disease related genes, Human disease related genes, Plasma proteins, Predicted intracellular proteins, Transcription factors	Apoptosis, Cell cycle, Host-virus interaction, Transcription, Transcription regulation	Activator, DNA-binding	Ciliopathy, Disease variant, Lissencephaly, Primary ciliary dyskinesia, Tumor suppressor	Evidence at protein level	Evidence at protein level	Evidence at protein level
cg20768358	85	0.39	0.27	0.51	5.02e-10	3.24e-07	0.000139	male		chr1	3574999	-	NA	OpenSea	TP73	5'UTR	NA	NA		known	0.261; -0.3985624	male; male	Andrews; Czamara	35672357; 38600394		0.03	0.643	0.06	0.289	0.12	0.037	-0.06	0.297	-0.08	0.15		TP73	0.00336717	0.977767	0.99459	5915		Disease related genes, Human disease related genes, Plasma proteins, Predicted intracellular proteins, Transcription factors	Apoptosis, Cell cycle, Host-virus interaction, Transcription, Transcription regulation	Activator, DNA-binding	Ciliopathy, Disease variant, Lissencephaly, Primary ciliary dyskinesia, Tumor suppressor	Evidence at protein level	Evidence at protein level	Evidence at protein level
cg06939447	86	0.33	0.18	0.48	2.62e-05	0.000678	0.0472	male		chr1	3589971	+	NA	OpenSea	TP73	5'UTR	NA	NA		novel	NA	NA	NA	NA		-0.05	0.378	0	0.951	0.06	0.329	-0.05	0.345	-0.03	0.575		TP73	-0.0954257	0.428589	0.815396	20887		Disease related genes, Human disease related genes, Plasma proteins, Predicted intracellular proteins, Transcription factors	Apoptosis, Cell cycle, Host-virus interaction, Transcription, Transcription regulation	Activator, DNA-binding	Ciliopathy, Disease variant, Lissencephaly, Primary ciliary dyskinesia, Tumor suppressor	Evidence at protein level	Evidence at protein level	Evidence at protein level
cg22383924	87	0.14	0.09	0.19	4.99e-08	8.75e-06	0.00197	male		chr1	3590479	+	NA	OpenSea	TP73	5'UTR	1:3590267-3590516	Unclassified_Cell_type_specific		known	0.133	male	Andrews	35672357		-0.01	0.828	0.07	0.236	0.08	0.181	-0.09	0.105	-0.1	0.092		TP73	0.0125259	0.917427	0.977124	21395		Disease related genes, Human disease related genes, Plasma proteins, Predicted intracellular proteins, Transcription factors	Apoptosis, Cell cycle, Host-virus interaction, Transcription, Transcription regulation	Activator, DNA-binding	Ciliopathy, Disease variant, Lissencephaly, Primary ciliary dyskinesia, Tumor suppressor	Evidence at protein level	Evidence at protein level	Evidence at protein level
cg11523134	88	0.31	0.22	0.4	1.98e-11	3e-08	1.9e-05	male		chr1	3605747	+	chr1:3607096-3607553	N_Shore	TP73;TP73;TP73;TP73	TSS1500;TSS1500;Body;TSS1500	NA	NA		known	0.27; -0.5199665	male; male	Andrews; Czamara	35672357; 38600394		-0.05	0.402	0.02	0.765	0.05	0.379	-0.05	0.398	-0.02	0.687		TP73	0.0192097	0.873665	0.968322	36663		Disease related genes, Human disease related genes, Plasma proteins, Predicted intracellular proteins, Transcription factors	Apoptosis, Cell cycle, Host-virus interaction, Transcription, Transcription regulation	Activator, DNA-binding	Ciliopathy, Disease variant, Lissencephaly, Primary ciliary dyskinesia, Tumor suppressor	Evidence at protein level	Evidence at protein level	Evidence at protein level
cg06202149	89	0.28	0.21	0.34	7.35e-15	7.26e-11	1.06e-07	male		chr1	3605886	-	chr1:3607096-3607553	N_Shore	TP73;TP73;TP73;TP73	TSS1500;TSS1500;Body;TSS1500	NA	NA		known	0.272	male	Andrews	35672357		-0.03	0.624	0.03	0.619	0.08	0.153	-0.07	0.254	-0.04	0.477		TP73	-0.0199337	0.868945	0.96775	36802		Disease related genes, Human disease related genes, Plasma proteins, Predicted intracellular proteins, Transcription factors	Apoptosis, Cell cycle, Host-virus interaction, Transcription, Transcription regulation	Activator, DNA-binding	Ciliopathy, Disease variant, Lissencephaly, Primary ciliary dyskinesia, Tumor suppressor	Evidence at protein level	Evidence at protein level	Evidence at protein level
cg24356964	90	0.23	0.17	0.29	8.22e-14	4.74e-10	5.53e-07	male		chr1	3605979	+	chr1:3607096-3607553	N_Shore	TP73;TP73;TP73;TP73	TSS1500;TSS1500;Body;TSS1500	NA	NA		known	0.213	male	Andrews	35672357		-0.02	0.736	0.04	0.516	0.11	0.064	-0.03	0.641	0	0.96		TP73	0.00639763	0.957771	0.990409	36895		Disease related genes, Human disease related genes, Plasma proteins, Predicted intracellular proteins, Transcription factors	Apoptosis, Cell cycle, Host-virus interaction, Transcription, Transcription regulation	Activator, DNA-binding	Ciliopathy, Disease variant, Lissencephaly, Primary ciliary dyskinesia, Tumor suppressor	Evidence at protein level	Evidence at protein level	Evidence at protein level
cg00589002	91	0.27	0.2	0.34	1.22e-13	6.41e-10	7.22e-07	male		chr1	3606082	+	chr1:3607096-3607553	N_Shore	TP73;TP73;TP73;TP73	TSS1500;TSS1500;Body;TSS1500	NA	NA		known	0.057	male	Inkster	34044884		-0.04	0.483	0.01	0.913	0.12	0.038	-0.05	0.368	-0.01	0.819		TP73	0.0627641	0.603074	0.894649	36998		Disease related genes, Human disease related genes, Plasma proteins, Predicted intracellular proteins, Transcription factors	Apoptosis, Cell cycle, Host-virus interaction, Transcription, Transcription regulation	Activator, DNA-binding	Ciliopathy, Disease variant, Lissencephaly, Primary ciliary dyskinesia, Tumor suppressor	Evidence at protein level	Evidence at protein level	Evidence at protein level
cg03050669	92	0.31	0.23	0.39	7.75e-14	4.53e-10	5.31e-07	male		chr1	3606777	-	chr1:3607096-3607553	N_Shore	TP73;TP73;TP73;TP73	TSS1500;TSS1500;Body;TSS1500	NA	NA		known	0.321; -0.4967599	male; male	Andrews; Czamara	35672357; 38600394		-0.09	0.114	-0.02	0.782	0.04	0.492	-0.08	0.169	-0.01	0.889		TP73	-0.0264999	0.826364	0.955684	37693		Disease related genes, Human disease related genes, Plasma proteins, Predicted intracellular proteins, Transcription factors	Apoptosis, Cell cycle, Host-virus interaction, Transcription, Transcription regulation	Activator, DNA-binding	Ciliopathy, Disease variant, Lissencephaly, Primary ciliary dyskinesia, Tumor suppressor	Evidence at protein level	Evidence at protein level	Evidence at protein level
cg16163116	93	0.34	0.25	0.43	9.34e-13	3.04e-09	2.65e-06	male		chr1	3608758	+	chr1:3607096-3607553	S_Shore	TP73;TP73;TP73;TP73	Body;Body;Body;Body	1:3608696-3608818	Unclassified_Cell_type_specific		known	0.054	male	Inkster	34044884		0.02	0.727	0.04	0.446	0.09	0.119	0.04	0.465	0.06	0.297		TP73	-0.0373756	0.756979	0.935043	39674		Disease related genes, Human disease related genes, Plasma proteins, Predicted intracellular proteins, Transcription factors	Apoptosis, Cell cycle, Host-virus interaction, Transcription, Transcription regulation	Activator, DNA-binding	Ciliopathy, Disease variant, Lissencephaly, Primary ciliary dyskinesia, Tumor suppressor	Evidence at protein level	Evidence at protein level	Evidence at protein level
cg18279180	94	0.16	0.09	0.23	3.17e-06	0.000159	0.0175	male		chr1	3614190	-	NA	OpenSea	TP73;TP73;TP73;TP73	Body;Body;Body;Body	1:3614015-3614267	Unclassified_Cell_type_specific		novel	NA	NA	NA	NA		0.01	0.816	0.01	0.805	0.1	0.078	0.07	0.236	0.12	0.037		TP73	0.0533617	0.658512	0.913686	45106		Disease related genes, Human disease related genes, Plasma proteins, Predicted intracellular proteins, Transcription factors	Apoptosis, Cell cycle, Host-virus interaction, Transcription, Transcription regulation	Activator, DNA-binding	Ciliopathy, Disease variant, Lissencephaly, Primary ciliary dyskinesia, Tumor suppressor	Evidence at protein level	Evidence at protein level	Evidence at protein level
cg14666108	95	0.2	0.13	0.28	3.93e-07	3.73e-05	0.00602	male		chr1	3614578	+	NA	OpenSea	TP73;TP73;TP73;TP73	Body;Body;Body;Body	NA	NA		novel	NA	NA	NA	NA		0.01	0.829	0.04	0.507	0.11	0.061	0.1	0.091	0.15	0.01		TP73	0.0867215	0.47207	0.849806	45494		Disease related genes, Human disease related genes, Plasma proteins, Predicted intracellular proteins, Transcription factors	Apoptosis, Cell cycle, Host-virus interaction, Transcription, Transcription regulation	Activator, DNA-binding	Ciliopathy, Disease variant, Lissencephaly, Primary ciliary dyskinesia, Tumor suppressor	Evidence at protein level	Evidence at protein level	Evidence at protein level
cg11585071	96	0.26	0.18	0.35	6.73e-09	2.1e-06	0.000644	male		chr1	3615457	-	NA	OpenSea	TP73;TP73;TP73;TP73	Body;Body;Body;Body	NA	NA		known	0.294	male	Andrews	35672357		0	0.962	0	0.952	0.12	0.033	0.03	0.601	0.06	0.33		TP73	0.134326	0.264066	0.697896	46373		Disease related genes, Human disease related genes, Plasma proteins, Predicted intracellular proteins, Transcription factors	Apoptosis, Cell cycle, Host-virus interaction, Transcription, Transcription regulation	Activator, DNA-binding	Ciliopathy, Disease variant, Lissencephaly, Primary ciliary dyskinesia, Tumor suppressor	Evidence at protein level	Evidence at protein level	Evidence at protein level
cg22234529	97	0.18	0.11	0.24	1.79e-07	2.15e-05	0.00393	male		chr1	3616498	+	NA	OpenSea	TP73;TP73;TP73;TP73	Body;Body;Body;Body	NA	NA		novel	NA	NA	NA	NA		0.05	0.346	0.01	0.818	0.09	0.105	-0.01	0.842	-0.03	0.551		TP73	0.00545482	0.96399	0.991161	47414		Disease related genes, Human disease related genes, Plasma proteins, Predicted intracellular proteins, Transcription factors	Apoptosis, Cell cycle, Host-virus interaction, Transcription, Transcription regulation	Activator, DNA-binding	Ciliopathy, Disease variant, Lissencephaly, Primary ciliary dyskinesia, Tumor suppressor	Evidence at protein level	Evidence at protein level	Evidence at protein level
cg09852697	98	0.2	0.13	0.26	9.13e-09	2.62e-06	0.000762	male		chr1	3616642	-	NA	OpenSea	TP73;TP73;TP73;TP73	Body;Body;Body;Body	NA	NA		known	0.175	male	Andrews	35672357		0.01	0.887	0	0.954	0.1	0.1	0.02	0.721	0.03	0.594		TP73	0.0415004	0.731125	0.931084	47558		Disease related genes, Human disease related genes, Plasma proteins, Predicted intracellular proteins, Transcription factors	Apoptosis, Cell cycle, Host-virus interaction, Transcription, Transcription regulation	Activator, DNA-binding	Ciliopathy, Disease variant, Lissencephaly, Primary ciliary dyskinesia, Tumor suppressor	Evidence at protein level	Evidence at protein level	Evidence at protein level
cg09363206	99	0.37	0.24	0.51	5.39e-08	9.24e-06	0.00206	male		chr1	3617823	+	NA	OpenSea	TP73;TP73;TP73;TP73	Body;Body;Body;Body	NA	NA		known	0.045	male	Inkster	34044884		-0.01	0.808	0.03	0.59	0.03	0.662	0.03	0.553	0.06	0.302		TP73	0.0498935	0.679456	0.917761	48739		Disease related genes, Human disease related genes, Plasma proteins, Predicted intracellular proteins, Transcription factors	Apoptosis, Cell cycle, Host-virus interaction, Transcription, Transcription regulation	Activator, DNA-binding	Ciliopathy, Disease variant, Lissencephaly, Primary ciliary dyskinesia, Tumor suppressor	Evidence at protein level	Evidence at protein level	Evidence at protein level
cg19519630	100	0.27	0.19	0.36	1.59e-09	7.46e-07	0.000275	male		chr1	3617886	+	NA	OpenSea	TP73;TP73;TP73;TP73	Body;Body;Body;Body	NA	NA		known	0.303	male	Andrews	35672357		0.02	0.67	0.07	0.218	0.1	0.092	0.02	0.689	0.03	0.592		TP73	0.0382343	0.751574	0.935043	48802		Disease related genes, Human disease related genes, Plasma proteins, Predicted intracellular proteins, Transcription factors	Apoptosis, Cell cycle, Host-virus interaction, Transcription, Transcription regulation	Activator, DNA-binding	Ciliopathy, Disease variant, Lissencephaly, Primary ciliary dyskinesia, Tumor suppressor	Evidence at protein level	Evidence at protein level	Evidence at protein level
cg17967071	101	0.28	0.2	0.37	7.79e-10	4.45e-07	0.000179	male		chr1	3619574	-	chr1:3623318-3623521	N_Shelf	TP73;TP73;TP73;TP73	Body;Body;Body;Body	1:3619564-3619691	Unclassified_Cell_type_specific		known	0.081	male	Inkster	34044884		0	0.999	0.05	0.441	0.15	0.012	-0.03	0.596	-0.02	0.784		TP73	0.00806438	0.946783	0.984391	50490		Disease related genes, Human disease related genes, Plasma proteins, Predicted intracellular proteins, Transcription factors	Apoptosis, Cell cycle, Host-virus interaction, Transcription, Transcription regulation	Activator, DNA-binding	Ciliopathy, Disease variant, Lissencephaly, Primary ciliary dyskinesia, Tumor suppressor	Evidence at protein level	Evidence at protein level	Evidence at protein level
cg19819912	102	0.27	0.2	0.35	3.7e-11	4.77e-08	2.82e-05	male		chr1	3621015	-	chr1:3623318-3623521	N_Shelf	TP73;TP73;TP73;TP73	Body;Body;Body;Body	1:3620939-3621094	Unclassified_Cell_type_specific		known	0.353	male	Andrews	35672357		0.06	0.33	0.12	0.044	0.14	0.017	0.03	0.552	0.02	0.74		TP73	0.0747849	0.535368	0.877942	51931		Disease related genes, Human disease related genes, Plasma proteins, Predicted intracellular proteins, Transcription factors	Apoptosis, Cell cycle, Host-virus interaction, Transcription, Transcription regulation	Activator, DNA-binding	Ciliopathy, Disease variant, Lissencephaly, Primary ciliary dyskinesia, Tumor suppressor	Evidence at protein level	Evidence at protein level	Evidence at protein level
cg19692322	103	0.25	0.16	0.33	9.15e-09	2.62e-06	0.000762	male		chr1	3621048	+	chr1:3623318-3623521	N_Shelf	TP73;TP73;TP73;TP73	Body;Body;Body;Body	1:3620939-3621094	Unclassified_Cell_type_specific		known	0.042	male	Inkster	34044884		-0.06	0.291	0.05	0.384	0.05	0.351	-0.04	0.448	0	0.943		TP73	0.0113305	0.925283	0.979258	51964		Disease related genes, Human disease related genes, Plasma proteins, Predicted intracellular proteins, Transcription factors	Apoptosis, Cell cycle, Host-virus interaction, Transcription, Transcription regulation	Activator, DNA-binding	Ciliopathy, Disease variant, Lissencephaly, Primary ciliary dyskinesia, Tumor suppressor	Evidence at protein level	Evidence at protein level	Evidence at protein level
cg06646112	104	0.26	0.17	0.35	6.68e-08	1.08e-05	0.00231	male		chr1	3621445	-	chr1:3623318-3623521	N_Shore	TP73;TP73;TP73;TP73	Body;Body;Body;Body	1:3621318-3621548	Unclassified_Cell_type_specific		known	0.314	male	Andrews	35672357		-0.04	0.46	0.07	0.252	0.04	0.448	0	0.987	0.05	0.42		TP73	0.0391097	0.746075	0.934024	52361		Disease related genes, Human disease related genes, Plasma proteins, Predicted intracellular proteins, Transcription factors	Apoptosis, Cell cycle, Host-virus interaction, Transcription, Transcription regulation	Activator, DNA-binding	Ciliopathy, Disease variant, Lissencephaly, Primary ciliary dyskinesia, Tumor suppressor	Evidence at protein level	Evidence at protein level	Evidence at protein level
cg26810690	105	0.39	0.26	0.53	1.28e-08	3.33e-06	0.000924	male		chr1	3622130	-	chr1:3623318-3623521	N_Shore	TP73;TP73;TP73;TP73	Body;Body;Body;Body	1:3621962-3622200	Unclassified_Cell_type_specific		known	0.448	male	Andrews	35672357		-0.04	0.495	0.05	0.373	0.03	0.575	-0.05	0.377	-0.03	0.583		TP73	0.0611984	0.612162	0.899427	53046		Disease related genes, Human disease related genes, Plasma proteins, Predicted intracellular proteins, Transcription factors	Apoptosis, Cell cycle, Host-virus interaction, Transcription, Transcription regulation	Activator, DNA-binding	Ciliopathy, Disease variant, Lissencephaly, Primary ciliary dyskinesia, Tumor suppressor	Evidence at protein level	Evidence at protein level	Evidence at protein level
cg13914636	106	0.33	0.23	0.44	3.15e-09	1.22e-06	0.000413	male		chr1	3623102	+	chr1:3623318-3623521	N_Shore	TP73;TP73;TP73;TP73	Body;Body;Body;Body	NA	NA		known	0.293; -0.3309155	male; male	Andrews; Czamara	35672357; 38600394		0.01	0.867	0.09	0.139	0.06	0.308	0	0.976	0.01	0.907		TP73	0.0536896	0.656546	0.912564	54018		Disease related genes, Human disease related genes, Plasma proteins, Predicted intracellular proteins, Transcription factors	Apoptosis, Cell cycle, Host-virus interaction, Transcription, Transcription regulation	Activator, DNA-binding	Ciliopathy, Disease variant, Lissencephaly, Primary ciliary dyskinesia, Tumor suppressor	Evidence at protein level	Evidence at protein level	Evidence at protein level
cg05782471	107	0.31	0.21	0.42	9.11e-09	2.61e-06	0.000762	male		chr1	3623389	-	chr1:3623318-3623521	Island	TP73;TP73;TP73;TP73	Body;Body;Body;Body	NA	NA		known	0.058	male	Inkster	34044884		-0.03	0.584	0.04	0.459	0.04	0.532	-0.05	0.384	-0.02	0.734		TP73	0.131185	0.275499	0.706688	54305		Disease related genes, Human disease related genes, Plasma proteins, Predicted intracellular proteins, Transcription factors	Apoptosis, Cell cycle, Host-virus interaction, Transcription, Transcription regulation	Activator, DNA-binding	Ciliopathy, Disease variant, Lissencephaly, Primary ciliary dyskinesia, Tumor suppressor	Evidence at protein level	Evidence at protein level	Evidence at protein level
cg25406408	108	0.28	0.19	0.37	3.88e-09	1.42e-06	0.000465	male		chr1	3623500	+	chr1:3623318-3623521	Island	TP73;TP73;TP73;TP73	Body;Body;Body;Body	NA	NA		known	0.369; -0.4576158	male; male	Andrews; Czamara	35672357; 38600394		-0.09	0.131	0	0.955	0.03	0.626	-0.07	0.26	0.01	0.88		TP73	0.164975	0.169172	0.585634	54416		Disease related genes, Human disease related genes, Plasma proteins, Predicted intracellular proteins, Transcription factors	Apoptosis, Cell cycle, Host-virus interaction, Transcription, Transcription regulation	Activator, DNA-binding	Ciliopathy, Disease variant, Lissencephaly, Primary ciliary dyskinesia, Tumor suppressor	Evidence at protein level	Evidence at protein level	Evidence at protein level
cg21418707	109	0.28	0.19	0.37	1.5e-09	7.16e-07	0.000266	male		chr1	3623605	+	chr1:3623318-3623521	S_Shore	TP73;TP73;TP73;TP73	Body;Body;Body;Body	1:3623541-3623742	Unclassified_Cell_type_specific		known	0.047; -0.4213043	male; male	Inkster; Czamara	34044884; 38600394		0.01	0.797	0.06	0.309	0.07	0.203	-0.03	0.663	-0.03	0.649		TP73	0.0403892	0.738061	0.932847	54521		Disease related genes, Human disease related genes, Plasma proteins, Predicted intracellular proteins, Transcription factors	Apoptosis, Cell cycle, Host-virus interaction, Transcription, Transcription regulation	Activator, DNA-binding	Ciliopathy, Disease variant, Lissencephaly, Primary ciliary dyskinesia, Tumor suppressor	Evidence at protein level	Evidence at protein level	Evidence at protein level
cg12268562	110	0.08	0.04	0.11	2.76e-05	0.000704	0.0483	male		chr1	3625409	-	chr1:3623318-3623521	S_Shore	TP73;TP73;TP73;TP73	Body;Body;Body;Body	NA	NA		known	0.119	male	Andrews	35672357		-0.03	0.554	-0.02	0.68	0.03	0.579	0.07	0.217	0.14	0.015		TP73	0.0467195	0.698838	0.920759	56325		Disease related genes, Human disease related genes, Plasma proteins, Predicted intracellular proteins, Transcription factors	Apoptosis, Cell cycle, Host-virus interaction, Transcription, Transcription regulation	Activator, DNA-binding	Ciliopathy, Disease variant, Lissencephaly, Primary ciliary dyskinesia, Tumor suppressor	Evidence at protein level	Evidence at protein level	Evidence at protein level
cg17441982	111	0.34	0.25	0.43	1.12e-12	3.49e-09	2.98e-06	male		chr1	3626994	+	chr1:3623318-3623521	S_Shelf	TP73;TP73;TP73;TP73	Body;Body;Body;Body	NA	NA		known	0.065	male	Inkster	34044884		-0.05	0.412	0.01	0.861	0.02	0.768	-0.01	0.837	0.02	0.753		TP73	0.0403051	0.738588	0.933168	57910		Disease related genes, Human disease related genes, Plasma proteins, Predicted intracellular proteins, Transcription factors	Apoptosis, Cell cycle, Host-virus interaction, Transcription, Transcription regulation	Activator, DNA-binding	Ciliopathy, Disease variant, Lissencephaly, Primary ciliary dyskinesia, Tumor suppressor	Evidence at protein level	Evidence at protein level	Evidence at protein level
cg02134594	112	0.32	0.25	0.4	8.99e-16	1.38e-11	2.36e-08	male		chr1	3632713	-	chr1:3634633-3635101	N_Shore	TP73;TP73;TP73;TP73	Body;Body;Body;Body	NA	NA		known	0.085	male	Inkster	34044884		0.04	0.498	0.08	0.181	0.08	0.169	0.04	0.533	0.04	0.49		TP73	-0.0280486	0.816389	0.954277	63629		Disease related genes, Human disease related genes, Plasma proteins, Predicted intracellular proteins, Transcription factors	Apoptosis, Cell cycle, Host-virus interaction, Transcription, Transcription regulation	Activator, DNA-binding	Ciliopathy, Disease variant, Lissencephaly, Primary ciliary dyskinesia, Tumor suppressor	Evidence at protein level	Evidence at protein level	Evidence at protein level
cg08919846	113	0.31	0.18	0.43	2.78e-06	0.000145	0.0164	male		chr1	3664586	+	chr1:3662963-3664085	S_Shore	KIAA0495	TSS1500	1:3664510-3664698	Unclassified_Cell_type_specific		known	0.08; -0.346262	male; male	Inkster; Czamara	34044884; 38600394		-0.06	0.294	0.01	0.841	0.06	0.336	-0.09	0.117	-0.04	0.522		NA	NA	NA	NA	NA		NA	NA	NA	NA	NA	NA	NA
cg11746651	114	0.25	0.16	0.34	5.75e-08	9.67e-06	0.00213	male		chr1	3664612	-	chr1:3662963-3664085	S_Shore	KIAA0495	TSS1500	1:3664510-3664698	Unclassified_Cell_type_specific		known	0.274	male	Andrews	35672357		-0.07	0.23	0.01	0.826	0.04	0.521	-0.08	0.143	-0.03	0.623		NA	NA	NA	NA	NA		NA	NA	NA	NA	NA	NA	NA
cg14655532	115	0.28	0.18	0.38	2.01e-07	2.33e-05	0.00418	male		chr1	3664680	+	chr1:3662963-3664085	S_Shore	KIAA0495	TSS1500	1:3664510-3664698	Unclassified_Cell_type_specific		known	0.234	male	Andrews	35672357		-0.07	0.234	0.03	0.649	0.03	0.575	-0.1	0.082	-0.07	0.221		NA	NA	NA	NA	NA		NA	NA	NA	NA	NA	NA	NA
cg15947534	116	0.24	0.17	0.32	2.94e-09	1.16e-06	0.000395	male		chr1	3668909	-	NA	OpenSea	CCDC27	TSS200	NA	NA		known	0.248; -0.2940641	male; male	Andrews; Czamara	35672357; 38600394		-0.01	0.897	0.07	0.203	0.13	0.023	-0.03	0.601	-0.03	0.664		CCDC27	-0.0790332	0.512371	0.868902	53		Predicted intracellular proteins				Evidence at protein level	Evidence at transcript level	Evidence at protein level
cg08670691	117	0.16	0.09	0.23	1.86e-05	0.000537	0.0405	male		chr1	3668942	+	NA	OpenSea	CCDC27	TSS200	NA	NA		known	0.026; -0.2923617	male; male	Inkster; Czamara	34044884; 38600394		0	0.975	0.06	0.347	0.13	0.024	0.01	0.862	0.03	0.656		CCDC27	-0.071413	0.553976	0.879213	20		Predicted intracellular proteins				Evidence at protein level	Evidence at transcript level	Evidence at protein level
cg00788699	118	0.21	0.12	0.3	1.49e-05	0.000461	0.0364	male		chr1	3680420	+	NA	OpenSea	CCDC27	Body	NA	NA		known	0.042	male	Inkster	34044884		0.04	0.537	0.1	0.105	0.1	0.089	0.02	0.763	0	0.985		CCDC27	0.0487071	0.686678	0.918489	11458		Predicted intracellular proteins				Evidence at protein level	Evidence at transcript level	Evidence at protein level
cg03256904	119	-0.11	-0.16	-0.06	8.09e-06	0.000384	0.032	female		chr1	3696735	+	NA	OpenSea	NA	NA	NA	NA		novel	NA	NA	NA	NA		0.02	0.693	-0.01	0.815	-0.04	0.466	0.11	0.053	0.14	0.015		NA	NA	NA	NA	NA		NA	NA	NA	NA	NA	NA	NA
cg12083024	120	-0.24	-0.3	-0.17	7.65e-12	2.11e-08	1.39e-05	female		chr1	3746511	-	NA	OpenSea	KIAA0562	Body	NA	NA		known	-0.053; 0.2063842	female; female	Inkster; Czamara	34044884; 38600394		0.04	0.455	0.05	0.392	0	0.979	0.1	0.085	0.08	0.159		NA	NA	NA	NA	NA		NA	NA	NA	NA	NA	NA	NA
cg23394729	121	0.17	0.1	0.23	7.9e-07	6.07e-05	0.0087	male		chr1	5490307	-	NA	OpenSea	NA	NA	NA	NA		known	0.187; -0.1745862	male; male	Andrews; Czamara	35672357; 38600394		0.06	0.305	0.07	0.219	0.1	0.083	0.08	0.185	0.06	0.329		NA	NA	NA	NA	NA		NA	NA	NA	NA	NA	NA	NA
cg03421104	122	0.28	0.16	0.39	6.7e-06	0.000267	0.0249	male		chr1	5793847	-	chr1:5793557-5793784	S_Shore	NA	NA	NA	NA		novel	NA	NA	NA	NA		0.08	0.159	0.13	0.031	0.11	0.056	-0.03	0.592	-0.08	0.179		NA	NA	NA	NA	NA		NA	NA	NA	NA	NA	NA	NA
cg19265131	123	0.18	0.1	0.26	1.26e-05	0.000412	0.0336	male		chr1	5812013	+	NA	OpenSea	NA	NA	NA	NA		known	0.178	male	Andrews	35672357		0.03	0.616	0.12	0.047	0.08	0.181	-0.01	0.906	-0.03	0.584		NA	NA	NA	NA	NA		NA	NA	NA	NA	NA	NA	NA
cg23650244	124	0.23	0.13	0.33	7.15e-06	0.000279	0.0256	male		chr1	5812892	+	NA	OpenSea	NA	NA	NA	NA		known	0.343	male	Andrews	35672357		0.12	0.046	0.09	0.115	0.15	0.008	0.03	0.621	-0.02	0.718		NA	NA	NA	NA	NA		NA	NA	NA	NA	NA	NA	NA
cg20414505	125	0.18	0.11	0.26	3.36e-06	0.000166	0.018	male		chr1	6061279	+	NA	OpenSea	NA	NA	1:6061213-6061364	Unclassified_Cell_type_specific		known	0.222	male	Andrews	35672357		0.04	0.54	0.08	0.189	0.05	0.428	0.08	0.174	0.09	0.115		NA	NA	NA	NA	NA		NA	NA	NA	NA	NA	NA	NA
cg04088152	126	0.16	0.1	0.21	3.17e-08	6.35e-06	0.00154	male		chr1	6062462	+	NA	OpenSea	NA	NA	1:6062393-6062522	Unclassified		known	0.035; -0.230685	male; male	Inkster; Czamara	34044884; 38600394		-0.05	0.43	0.06	0.316	0.08	0.154	-0.08	0.174	-0.03	0.582		NA	NA	NA	NA	NA		NA	NA	NA	NA	NA	NA	NA
cg12705326	127	0.24	0.15	0.33	1.15e-07	1.58e-05	0.0031	male		chr1	6158691	+	NA	OpenSea	KCB2;KCB2	3'UTR;3'UTR	1:6158219-6158759	Gene_Associated_Cell_type_specific		known	0.058; -0.3165309	male; male	Inkster; Czamara	34044884; 38600394		-0.02	0.759	0.04	0.501	0.02	0.71	0	0.972	0.03	0.586		NA	NA	NA	NA	NA		NA	NA	NA	NA	NA	NA	NA
cg00518190	128	0.16	0.09	0.23	1.04e-05	0.000361	0.0307	male		chr1	6294768	+	chr1:6295528-6296261	N_Shore	ICMT	Body	NA	NA		known	0.25	male	Andrews	35672357		0.11	0.054	0.2	0.001	0.23	0	0.12	0.032	0.06	0.334		ICMT	-0.0154259	0.898247	0.97521	13515		Enzymes, Metabolic proteins, Plasma proteins, Predicted membrane proteins		Methyltransferase, Transferase		Evidence at protein level	Evidence at transcript level	Evidence at protein level
cg12396368	129	0.12	0.07	0.18	8.17e-06	0.000306	0.0274	male		chr1	6294850	-	chr1:6295528-6296261	N_Shore	ICMT	Body	1:6294828-6295139	Unclassified_Cell_type_specific		known	0.128	male	Andrews	35672357		0.06	0.269	0.17	0.003	0.17	0.003	0.08	0.148	0.04	0.479		ICMT	0.00201207	0.986789	0.996385	13597		Enzymes, Metabolic proteins, Plasma proteins, Predicted membrane proteins		Methyltransferase, Transferase		Evidence at protein level	Evidence at transcript level	Evidence at protein level
cg02957924	130	-0.15	-0.21	-0.1	1.71e-07	2.74e-05	0.00475	female		chr1	6366307	+	NA	OpenSea	ACOT7;ACOT7;ACOT7;ACOT7	Body;Body;Body;Body	NA	NA		novel	NA	NA	NA	NA		0.03	0.664	0.04	0.517	-0.01	0.836	0.13	0.022	0.15	0.011		ACOT7	0.0666348	0.580864	0.890901	41978		Enzymes, Metabolic proteins, Predicted intracellular proteins	Fatty acid metabolism, Lipid metabolism	Hydrolase, Serine esterase		Evidence at protein level	Evidence at protein level	Evidence at protein level
cg00777636	131	0.09	0.05	0.12	5.52e-06	0.000233	0.0227	male		chr1	6446216	+	NA	OpenSea	ACOT7;ACOT7	Body;TSS1500	NA	NA		novel	NA	NA	NA	NA		0.07	0.222	0.06	0.306	0.16	0.006	0.13	0.027	0.12	0.043		ACOT7	0.02988	0.80463	0.951443	121887		Enzymes, Metabolic proteins, Predicted intracellular proteins	Fatty acid metabolism, Lipid metabolism	Hydrolase, Serine esterase		Evidence at protein level	Evidence at protein level	Evidence at protein level
cg02328793	132	0.11	0.07	0.15	4.35e-07	4.01e-05	0.00633	male		chr1	6446234	+	NA	OpenSea	ACOT7;ACOT7	Body;TSS1500	NA	NA		novel	NA	NA	NA	NA		0.11	0.054	0.06	0.274	0.16	0.008	0.16	0.007	0.1	0.084		ACOT7	-0.0265265	0.826193	0.955684	121905		Enzymes, Metabolic proteins, Predicted intracellular proteins	Fatty acid metabolism, Lipid metabolism	Hydrolase, Serine esterase		Evidence at protein level	Evidence at protein level	Evidence at protein level
cg00547365	133	-0.09	-0.12	-0.05	4.09e-06	0.000241	0.0233	female		chr1	6605420	-	NA	OpenSea	NOL9	Body	1:6605105-6606021	Unclassified_Cell_type_specific		novel	NA	NA	NA	NA		-0.1	0.08	-0.05	0.398	0.02	0.795	-0.04	0.469	0.01	0.929		NOL9	0.0265611	0.825969	0.955684	24013		Metabolic proteins, Predicted intracellular proteins	rRNA processing	Kinase, RNA-binding, Transferase		Evidence at protein level	Evidence at protein level	Evidence at protein level
cg18116088	134	-0.08	-0.12	-0.05	4.15e-06	0.000244	0.0235	female		chr1	6657059	+	chr1:6659125-6659505	N_Shelf	KLHL21	Body	NA	NA		novel	NA	NA	NA	NA		0.05	0.361	0	0.957	0.1	0.08	0.21	0	0.23	0		KLHL21	0.188169	0.116074	0.499259	6275		Predicted intracellular proteins	Cell cycle, Cell division, Mitosis, Ubl conjugation pathway			Evidence at protein level	Evidence at protein level	Evidence at protein level
cg19237113	135	0.19	0.14	0.25	1.93e-10	1.61e-07	7.76e-05	male		chr1	6803800	-	NA	OpenSea	NA	NA	1:6803455-6804209	Unclassified		known	0.23	male	Andrews	35672357		0	0.967	0.08	0.192	0.08	0.171	0.03	0.648	0.06	0.333		NA	NA	NA	NA	NA		NA	NA	NA	NA	NA	NA	NA
cg16585946	136	0.26	0.18	0.34	2.68e-10	2.05e-07	9.46e-05	male		chr1	6831719	+	NA	OpenSea	NA	NA	NA	NA		known	0.272; -0.3918633	male; male	Andrews; Czamara	35672357; 38600394		-0.04	0.508	0.06	0.282	0.06	0.278	-0.1	0.098	-0.02	0.678		NA	NA	NA	NA	NA		NA	NA	NA	NA	NA	NA	NA
cg23229610	137	0.23	0.16	0.31	1.29e-08	3.34e-06	0.000926	male		chr1	6841125	-	chr1:6844313-6846366	N_Shelf	NA	NA	NA	NA		known	0.216; -0.283042	male; male	Andrews; Czamara	35672357; 38600394		0.03	0.568	0.13	0.024	0.11	0.059	0.04	0.459	0.07	0.233		NA	NA	NA	NA	NA		NA	NA	NA	NA	NA	NA	NA
cg26669159	138	0.27	0.2	0.35	2.02e-11	3.05e-08	1.92e-05	male		chr1	6967037	+	NA	OpenSea	CAMTA1	Body	NA	NA		novel	NA	NA	NA	NA		0.03	0.596	0.07	0.255	0.14	0.013	0.01	0.914	0.03	0.655		CAMTA1	0.090999	0.450412	0.830686	121653		Cancer-related genes, Disease related genes, Human disease related genes, Predicted intracellular proteins	Transcription, Transcription regulation	Activator	Cancer-related genes, Intellectual disability	Evidence at protein level	Evidence at protein level	Evidence at protein level
cg24117315	139	0.36	0.29	0.42	2.96e-24	8.26e-19	5.93e-15	male		chr1	6988185	+	NA	OpenSea	CAMTA1	Body	NA	NA		known	0.456	male	Andrews	35672357		0.09	0.107	0.19	0.001	0.16	0.006	0.11	0.049	0.09	0.115		CAMTA1	0.12093	0.315101	0.735468	142801		Cancer-related genes, Disease related genes, Human disease related genes, Predicted intracellular proteins	Transcription, Transcription regulation	Activator	Cancer-related genes, Intellectual disability	Evidence at protein level	Evidence at protein level	Evidence at protein level
cg09276486	140	0.33	0.25	0.41	2.95e-15	3.54e-11	5.58e-08	male		chr1	6999547	+	NA	OpenSea	CAMTA1	Body	1:6999308-6999857	Unclassified_Cell_type_specific		known	0.102	male	Inkster	34044884		0.01	0.808	0.13	0.023	0.12	0.036	0.05	0.359	0.1	0.087		CAMTA1	0.0260069	0.829545	0.956781	154163		Cancer-related genes, Disease related genes, Human disease related genes, Predicted intracellular proteins	Transcription, Transcription regulation	Activator	Cancer-related genes, Intellectual disability	Evidence at protein level	Evidence at protein level	Evidence at protein level
cg27551706	141	0.22	0.13	0.3	4.76e-07	4.26e-05	0.00661	male		chr1	7015944	-	NA	OpenSea	CAMTA1	Body	NA	NA		novel	NA	NA	NA	NA		0.02	0.724	0.07	0.207	0.12	0.044	0.01	0.8	0.04	0.469		CAMTA1	0.0219826	0.855612	0.964039	170560		Cancer-related genes, Disease related genes, Human disease related genes, Predicted intracellular proteins	Transcription, Transcription regulation	Activator	Cancer-related genes, Intellectual disability	Evidence at protein level	Evidence at protein level	Evidence at protein level
cg13362033	142	0.55	0.42	0.68	8.65e-16	1.34e-11	2.3e-08	male		chr1	7018949	+	chr1:7022001-7022308	N_Shelf	CAMTA1	Body	NA	NA		known	0.137	male	Inkster	34044884		0.03	0.654	0.08	0.178	0.09	0.104	0.01	0.905	0.01	0.833		CAMTA1	-0.0191153	0.87428	0.968322	173565		Cancer-related genes, Disease related genes, Human disease related genes, Predicted intracellular proteins	Transcription, Transcription regulation	Activator	Cancer-related genes, Intellectual disability	Evidence at protein level	Evidence at protein level	Evidence at protein level
cg09334731	143	0.23	0.17	0.29	1.81e-13	8.71e-10	9.33e-07	male		chr1	7020807	-	chr1:7022001-7022308	N_Shore	CAMTA1	Body	NA	NA		known	0.053	male	Inkster	34044884		0.02	0.697	0.16	0.005	0.11	0.056	0.05	0.416	0.08	0.161		CAMTA1	0.0742144	0.538494	0.878711	175423		Cancer-related genes, Disease related genes, Human disease related genes, Predicted intracellular proteins	Transcription, Transcription regulation	Activator	Cancer-related genes, Intellectual disability	Evidence at protein level	Evidence at protein level	Evidence at protein level
cg10557683	144	-0.26	-0.38	-0.15	1.33e-05	0.000536	0.0404	female		chr1	7023625	-	chr1:7022001-7022308	S_Shore	CAMTA1	Body	1:7022332-7023994	Unclassified_Cell_type_specific		known	-0.239	female	Andrews	35672357		0.01	0.826	-0.02	0.684	-0.01	0.884	0.05	0.396	0.03	0.567		CAMTA1	0.126144	0.294528	0.723075	178241		Cancer-related genes, Disease related genes, Human disease related genes, Predicted intracellular proteins	Transcription, Transcription regulation	Activator	Cancer-related genes, Intellectual disability	Evidence at protein level	Evidence at protein level	Evidence at protein level
cg21443133	145	0.13	0.07	0.19	8.01e-06	0.000301	0.0271	male		chr1	7201539	+	NA	OpenSea	CAMTA1	Body	NA	NA		novel	NA	NA	NA	NA		0.02	0.718	0.04	0.485	0.15	0.009	0.07	0.251	0.1	0.099		CAMTA1	0.0376102	0.755501	0.935043	356155		Cancer-related genes, Disease related genes, Human disease related genes, Predicted intracellular proteins	Transcription, Transcription regulation	Activator	Cancer-related genes, Intellectual disability	Evidence at protein level	Evidence at protein level	Evidence at protein level
cg19164131	146	0.2	0.12	0.28	3.4e-06	0.000167	0.0181	male		chr1	7393686	+	NA	OpenSea	CAMTA1	Body	NA	NA		known	0.047	male	Inkster	34044884		-0.05	0.347	-0.02	0.747	0.06	0.324	0.03	0.606	0.1	0.074		CAMTA1	-0.0666192	0.580953	0.890901	548302		Cancer-related genes, Disease related genes, Human disease related genes, Predicted intracellular proteins	Transcription, Transcription regulation	Activator	Cancer-related genes, Intellectual disability	Evidence at protein level	Evidence at protein level	Evidence at protein level
cg13356540	147	0.3	0.23	0.36	2.86e-17	8.65e-13	2.02e-09	male		chr1	7449057	+	NA	OpenSea	CAMTA1	Body	NA	NA		known	0.059	male	Inkster	34044884		0.06	0.275	0.12	0.038	0.14	0.018	-0.04	0.517	-0.06	0.318		CAMTA1	0.0512593	0.671179	0.917073	603673		Cancer-related genes, Disease related genes, Human disease related genes, Predicted intracellular proteins	Transcription, Transcription regulation	Activator	Cancer-related genes, Intellectual disability	Evidence at protein level	Evidence at protein level	Evidence at protein level
cg07813851	148	0.5	0.41	0.6	6.34e-21	7.46e-16	3.43e-12	male		chr1	7466976	+	NA	OpenSea	CAMTA1	Body	1:7466834-7467085	Unclassified_Cell_type_specific		known	0.5; -0.7982063	male; male	Andrews; Czamara	35672357; 38600394		0.09	0.14	0.1	0.092	0.15	0.008	0.02	0.706	-0.01	0.825		CAMTA1	0.00355478	0.976528	0.99392	621592		Cancer-related genes, Disease related genes, Human disease related genes, Predicted intracellular proteins	Transcription, Transcription regulation	Activator	Cancer-related genes, Intellectual disability	Evidence at protein level	Evidence at protein level	Evidence at protein level
cg26161885	149	0.41	0.33	0.49	1.62e-21	2.29e-16	1.19e-12	male		chr1	7510190	+	NA	OpenSea	CAMTA1	Body	1:7509958-7510477	Unclassified_Cell_type_specific		known	0.479; -0.6428735	male; male	Andrews; Czamara	35672357; 38600394		0.07	0.223	0.09	0.117	0.14	0.019	0.01	0.866	0	0.999		CAMTA1	0.0918039	0.446399	0.82875	664806		Cancer-related genes, Disease related genes, Human disease related genes, Predicted intracellular proteins	Transcription, Transcription regulation	Activator	Cancer-related genes, Intellectual disability	Evidence at protein level	Evidence at protein level	Evidence at protein level
cg26251680	150	0.15	0.1	0.21	1.21e-07	1.63e-05	0.00317	male		chr1	7515712	-	NA	OpenSea	CAMTA1	Body	NA	NA		known	0.125	male	Andrews	35672357		-0.01	0.813	0.05	0.394	0.03	0.57	0.01	0.883	0.05	0.393		CAMTA1	0.0665515	0.581338	0.890901	670328		Cancer-related genes, Disease related genes, Human disease related genes, Predicted intracellular proteins	Transcription, Transcription regulation	Activator	Cancer-related genes, Intellectual disability	Evidence at protein level	Evidence at protein level	Evidence at protein level
cg12740180	151	0.26	0.2	0.32	1.45e-15	2.02e-11	3.32e-08	male		chr1	7516366	+	NA	OpenSea	CAMTA1	Body	NA	NA		known	0.251	male	Andrews	35672357		-0.04	0.478	0.07	0.258	0.1	0.084	-0.03	0.653	0.01	0.818		CAMTA1	-0.0129449	0.914675	0.976791	670982		Cancer-related genes, Disease related genes, Human disease related genes, Predicted intracellular proteins	Transcription, Transcription regulation	Activator	Cancer-related genes, Intellectual disability	Evidence at protein level	Evidence at protein level	Evidence at protein level
cg00911446	152	0.28	0.19	0.36	1.01e-09	5.36e-07	0.000209	male		chr1	7520079	+	NA	OpenSea	CAMTA1	Body	1:7520001-7520204	Unclassified_Cell_type_specific		known	0.061	male	Inkster	34044884		0.07	0.246	0.15	0.013	0.14	0.017	0.06	0.321	0.04	0.533		CAMTA1	0.0269294	0.823595	0.954529	674695		Cancer-related genes, Disease related genes, Human disease related genes, Predicted intracellular proteins	Transcription, Transcription regulation	Activator	Cancer-related genes, Intellectual disability	Evidence at protein level	Evidence at protein level	Evidence at protein level
cg24501872	153	0.14	0.08	0.2	9.77e-06	0.000346	0.0299	male		chr1	7562444	+	NA	OpenSea	CAMTA1	Body	NA	NA		novel	NA	NA	NA	NA		0.04	0.544	0.04	0.458	0.14	0.02	-0.01	0.854	-0.01	0.897		CAMTA1	0.0716999	0.552381	0.879213	717060		Cancer-related genes, Disease related genes, Human disease related genes, Predicted intracellular proteins	Transcription, Transcription regulation	Activator	Cancer-related genes, Intellectual disability	Evidence at protein level	Evidence at protein level	Evidence at protein level
cg13866134	154	0.33	0.21	0.45	1.42e-07	1.83e-05	0.00347	male		chr1	7569319	-	NA	OpenSea	CAMTA1	Body	NA	NA		known	0.019	male	Inkster	34044884		0.03	0.638	0.14	0.015	0.06	0.291	0.01	0.878	0.03	0.548		CAMTA1	0.0319595	0.791331	0.946502	723935		Cancer-related genes, Disease related genes, Human disease related genes, Predicted intracellular proteins	Transcription, Transcription regulation	Activator	Cancer-related genes, Intellectual disability	Evidence at protein level	Evidence at protein level	Evidence at protein level
cg26229018	155	0.3	0.21	0.39	6.12e-10	3.74e-07	0.000156	male		chr1	7574875	-	NA	OpenSea	CAMTA1	Body	1:7574846-7575009	Unclassified_Cell_type_specific		novel	NA	NA	NA	NA		0.03	0.654	0.03	0.601	0.09	0.135	0.03	0.646	0.04	0.489		CAMTA1	-0.00892049	0.941144	0.982698	729491		Cancer-related genes, Disease related genes, Human disease related genes, Predicted intracellular proteins	Transcription, Transcription regulation	Activator	Cancer-related genes, Intellectual disability	Evidence at protein level	Evidence at protein level	Evidence at protein level
cg18795022	156	0.4	0.32	0.48	9.75e-21	1.08e-15	4.81e-12	male		chr1	7587410	+	NA	OpenSea	CAMTA1	Body	NA	NA		known	0.371; -0.4673198	male; male	Andrews; Czamara	35672357; 38600394		0.06	0.325	0.12	0.039	0.14	0.02	0.04	0.458	0.05	0.416		CAMTA1	0.109963	0.361298	0.774791	742026		Cancer-related genes, Disease related genes, Human disease related genes, Predicted intracellular proteins	Transcription, Transcription regulation	Activator	Cancer-related genes, Intellectual disability	Evidence at protein level	Evidence at protein level	Evidence at protein level
cg11525548	157	0.21	0.13	0.28	7.58e-08	1.18e-05	0.00247	male		chr1	7611041	+	NA	OpenSea	CAMTA1	Body	NA	NA		known	0.048; -0.3034503	male; male	Inkster; Czamara	34044884; 38600394		-0.03	0.639	0.08	0.17	0.08	0.197	-0.01	0.798	0.03	0.604		CAMTA1	0.0953084	0.42916	0.815725	765657		Cancer-related genes, Disease related genes, Human disease related genes, Predicted intracellular proteins	Transcription, Transcription regulation	Activator	Cancer-related genes, Intellectual disability	Evidence at protein level	Evidence at protein level	Evidence at protein level
cg23889047	158	0.11	0.07	0.15	1.67e-08	4.03e-06	0.00107	male		chr1	7705756	+	NA	OpenSea	CAMTA1	Body	1:7705656-7705901	Unclassified_Cell_type_specific		known	0.027	male	Inkster	34044884		0.07	0.256	0.09	0.12	0.22	0	0.04	0.489	0.02	0.726		CAMTA1	-0.0109997	0.927459	0.980378	860372		Cancer-related genes, Disease related genes, Human disease related genes, Predicted intracellular proteins	Transcription, Transcription regulation	Activator	Cancer-related genes, Intellectual disability	Evidence at protein level	Evidence at protein level	Evidence at protein level
cg05785811	159	0.16	0.09	0.23	1.1e-05	0.000376	0.0315	male		chr1	7731082	-	NA	OpenSea	CAMTA1	Body	1:7730651-7731285	Unclassified_Cell_type_specific		novel	NA	NA	NA	NA		0.03	0.594	0.02	0.79	0.05	0.386	0.04	0.5	0.04	0.444		CAMTA1	0.148228	0.217335	0.64269	885698		Cancer-related genes, Disease related genes, Human disease related genes, Predicted intracellular proteins	Transcription, Transcription regulation	Activator	Cancer-related genes, Intellectual disability	Evidence at protein level	Evidence at protein level	Evidence at protein level
cg01643090	160	0.23	0.14	0.32	8.31e-07	6.29e-05	0.00891	male		chr1	7739043	+	chr1:7740143-7741117	N_Shore	CAMTA1	Body	NA	NA		known	-0.289819	male	Czamara	38600394		0.04	0.502	0.08	0.165	0.14	0.017	0.05	0.423	0.03	0.603		CAMTA1	-0.153795	0.20036	0.623234	893659		Cancer-related genes, Disease related genes, Human disease related genes, Predicted intracellular proteins	Transcription, Transcription regulation	Activator	Cancer-related genes, Intellectual disability	Evidence at protein level	Evidence at protein level	Evidence at protein level
cg17875988	161	0.24	0.18	0.3	2.66e-15	3.27e-11	5.19e-08	male		chr1	7739886	+	chr1:7740143-7741117	N_Shore	CAMTA1	Body	1:7739745-7741969	Unclassified		known	0.198	male	Andrews	35672357		0.06	0.274	0.1	0.09	0.12	0.045	0.07	0.213	0.08	0.192		CAMTA1	0.0202723	0.866738	0.967148	894502		Cancer-related genes, Disease related genes, Human disease related genes, Predicted intracellular proteins	Transcription, Transcription regulation	Activator	Cancer-related genes, Intellectual disability	Evidence at protein level	Evidence at protein level	Evidence at protein level
cg22361543	162	0.2	0.12	0.28	2.68e-06	0.000142	0.0162	male		chr1	7757378	-	NA	OpenSea	CAMTA1	Body	1:7757329-7757462	Unclassified_Cell_type_specific		known	0.193	male	Andrews	35672357		0.05	0.416	0.07	0.246	0.09	0.109	0.08	0.19	0.07	0.2		CAMTA1	-0.0306351	0.799794	0.948304	911994		Cancer-related genes, Disease related genes, Human disease related genes, Predicted intracellular proteins	Transcription, Transcription regulation	Activator	Cancer-related genes, Intellectual disability	Evidence at protein level	Evidence at protein level	Evidence at protein level
cg22488970	163	-1.07	-1.49	-0.64	1.45e-06	0.000119	0.0143	female		chr1	7763908	-	chr1:7764593-7765856	N_Shore	CAMTA1	Body	NA	NA		known	-0.342	female	Andrews	35672357		-0.01	0.911	-0.05	0.361	-0.04	0.449	-0.02	0.701	-0.05	0.372		CAMTA1	-0.154416	0.198524	0.620547	918524		Cancer-related genes, Disease related genes, Human disease related genes, Predicted intracellular proteins	Transcription, Transcription regulation	Activator	Cancer-related genes, Intellectual disability	Evidence at protein level	Evidence at protein level	Evidence at protein level
cg08890097	164	0.24	0.16	0.32	7.92e-09	2.36e-06	0.000708	male		chr1	7811352	+	NA	OpenSea	CAMTA1	Body	NA	NA		known	0.228	male	Andrews	35672357		0.01	0.857	0.06	0.322	0.1	0.093	-0.03	0.591	0	0.985		CAMTA1	0.118515	0.324931	0.745277	965968		Cancer-related genes, Disease related genes, Human disease related genes, Predicted intracellular proteins	Transcription, Transcription regulation	Activator	Cancer-related genes, Intellectual disability	Evidence at protein level	Evidence at protein level	Evidence at protein level
cg10059324	165	0.16	0.09	0.23	1.53e-05	0.000469	0.0368	male		chr1	7884824	+	chr1:7887198-7887476	N_Shelf	PER3	Body	NA	NA		known	0.247; -0.3487267	male; male	Andrews; Czamara	35672357; 38600394		0.03	0.581	-0.01	0.908	0.09	0.138	0.1	0.074	0.1	0.093		PER3	0.0221354	0.854619	0.964039	40444		Disease related genes, Human disease related genes, Predicted intracellular proteins	Biological rhythms, Transcription, Transcription regulation		Disease variant	Evidence at protein level	Evidence at protein level	Evidence at protein level
cg00019458	166	-0.16	-0.22	-0.11	5.69e-08	1.27e-05	0.00262	female		chr1	7887942	+	chr1:7887198-7887476	S_Shore	PER3	Body	NA	NA		novel	NA	NA	NA	NA		0	0.996	-0.05	0.362	-0.09	0.115	0.09	0.124	0.09	0.134		PER3	-0.10033	0.405129	0.804497	43562		Disease related genes, Human disease related genes, Predicted intracellular proteins	Biological rhythms, Transcription, Transcription regulation		Disease variant	Evidence at protein level	Evidence at protein level	Evidence at protein level
cg16591948	167	0.18	0.1	0.26	2.13e-05	0.000589	0.0428	male		chr1	8716348	-	NA	OpenSea	RERE;RERE	Body;Body	NA	NA		novel	NA	NA	NA	NA		-0.07	0.209	-0.01	0.929	0.02	0.733	-0.06	0.338	0.02	0.691		RERE	0.0753527	0.532265	0.877657	303891		Disease related genes, Human disease related genes, Predicted intracellular proteins, Transcription factors	Transcription, Transcription regulation	Developmental protein, Repressor	Disease variant, Intellectual disability	Evidence at protein level	Evidence at protein level	Evidence at protein level
cg22622886	168	-0.27	-0.37	-0.17	2.45e-07	3.51e-05	0.00576	female		chr1	9189641	+	chr1:9188503-9189743	Island	GPR157	TSS1500	1:9189231-9189765	Promoter_Associated		known	-0.163	female	Andrews	35672357		-0.01	0.898	0.02	0.702	-0.06	0.325	0.01	0.822	0	0.956		GPR157	-0.00106477	0.992969	0.998264	29277		G-protein coupled receptors, Predicted membrane proteins	Differentiation	Developmental protein, G-protein coupled receptor, Receptor, Transducer		Evidence at protein level	Evidence at transcript level	Evidence at transcript level
cg08736918	169	-0.24	-0.33	-0.15	2.2e-07	3.26e-05	0.00544	female		chr1	9241615	-	chr1:9242167-9243827	N_Shore	NA	NA	1:9241351-9241863	Unclassified		known	-0.157	female	Andrews	35672357		0.02	0.762	-0.08	0.165	0	0.96	0.07	0.203	0.08	0.171		NA	NA	NA	NA	NA		NA	NA	NA	NA	NA	NA	NA
cg23632432	170	0.16	0.09	0.22	2.15e-06	0.000122	0.0146	male		chr1	9380566	+	NA	OpenSea	SPSB1	5'UTR	NA	NA		known	-0.21602	male	Czamara	38600394		-0.02	0.789	0.05	0.388	0.07	0.264	-0.07	0.232	-0.04	0.46		SPSB1	0.0978571	0.416864	0.806883	27627		Predicted intracellular proteins	Ubl conjugation pathway			Evidence at protein level	Evidence at transcript level	Evidence at protein level
cg06943197	171	0.14	0.08	0.21	1.39e-05	0.00044	0.0352	male		chr1	9414341	-	chr1:9416126-9416404	N_Shore	SPSB1	5'UTR	NA	NA		known	-0.185544	male	Czamara	38600394		-0.02	0.747	0.04	0.514	0.07	0.2	-0.01	0.848	0.01	0.858		SPSB1	0.0215804	0.858226	0.964871	61402		Predicted intracellular proteins	Ubl conjugation pathway			Evidence at protein level	Evidence at transcript level	Evidence at protein level
cg12401152	172	0.14	0.08	0.2	4.39e-06	0.000199	0.0203	male		chr1	9653617	+	NA	OpenSea	TMEM201;TMEM201	Body;Body	1:9653594-9653880	Unclassified_Cell_type_specific		novel	NA	NA	NA	NA		0.11	0.05	0.08	0.175	0.17	0.004	0.02	0.72	-0.07	0.231		TMEM201	-0.164304	0.170937	0.58875	4685		Predicted membrane proteins, Transporters				Evidence at protein level	Evidence at protein level	Evidence at protein level
cg13202082	173	0.14	0.08	0.2	5.56e-06	0.000235	0.0228	male		chr1	9882851	-	chr1:9883011-9884667	N_Shore	CLSTN1;CLSTN1	Body;Body	NA	NA		known	0.013; -0.2265319	male; male	Inkster; Czamara	34044884; 38600394		-0.06	0.34	0.06	0.283	-0.04	0.492	-0.06	0.277	-0.03	0.589		CLSTN1	-0.0348762	0.772777	0.940153	93767		Cancer-related genes, Plasma proteins, Predicted membrane proteins	Cell adhesion		Cancer-related genes	Evidence at protein level	Evidence at protein level	Evidence at protein level
cg19092837	174	0.26	0.16	0.37	2.17e-06	0.000122	0.0146	male		chr1	10271724	-	chr1:10270015-10271306	S_Shore	KIF1B;KIF1B	5'UTR;5'UTR	NA	NA		known	0.066; -0.236774	male; male	Inkster; Czamara	34044884; 38600394		0.06	0.267	0.1	0.09	0.16	0.007	0.09	0.126	0.04	0.522		KIF1B	0.0764936	0.526058	0.876081	861		Disease related genes, Human disease related genes, Plasma proteins, Predicted intracellular proteins	Apoptosis	Motor protein	Charcot-Marie-Tooth disease, Disease variant, Neurodegeneration, Neuropathy	Evidence at protein level	Evidence at transcript level	Evidence at protein level
cg21406409	175	-0.11	-0.16	-0.07	2.4e-06	0.000168	0.0181	female		chr1	10413700	+	NA	OpenSea	KIF1B	Body	NA	NA		novel	NA	NA	NA	NA		-0.01	0.836	0.07	0.205	0.01	0.899	0.13	0.03	0.15	0.009		KIF1B	0.231174	0.0524167	0.360614	142837		Disease related genes, Human disease related genes, Plasma proteins, Predicted intracellular proteins	Apoptosis	Motor protein	Charcot-Marie-Tooth disease, Disease variant, Neurodegeneration, Neuropathy	Evidence at protein level	Evidence at transcript level	Evidence at protein level
cg13333265	176	0.16	0.11	0.2	4.96e-10	3.21e-07	0.000138	male		chr1	10714675	-	chr1:10714401-10714708	Island	CASZ1;CASZ1	Body;Body	1:10714529-10714735	Unclassified_Cell_type_specific		known	0.138	male	Andrews	35672357		-0.11	0.062	0	0.957	0	0.998	-0.1	0.077	-0.05	0.436		CASZ1	0.107652	0.371542	0.785331	18014		Predicted intracellular proteins, Transcription factors	Transcription, Transcription regulation	Developmental protein, DNA-binding	Disease variant	Evidence at protein level	Evidence at protein level	Evidence at protein level
cg23811540	177	-0.29	-0.38	-0.19	3.51e-09	1.79e-06	0.000564	female		chr1	11741690	+	chr1:11740828-11741717	Island	MAD2L2;MAD2L2	TSS1500;5'UTR	1:11740391-11742141	Promoter_Associated		known	-0.185	female	Andrews	35672357		0	0.941	0.04	0.518	-0.01	0.875	0.01	0.887	0.01	0.861		MAD2L2	-0.0412153	0.732902	0.931302	7153		Cancer-related genes, Disease related genes, Human disease related genes, Predicted intracellular proteins	Cell cycle, Cell division, DNA damage, DNA repair, Mitosis, Transcription, Transcription regulation		Cancer-related genes, Disease variant, Fanconi anemia	Evidence at protein level	Evidence at protein level	Evidence at protein level
cg01226883	178	-0.11	-0.15	-0.07	2.54e-07	3.6e-05	0.00587	female		chr1	11865642	-	chr1:11865462-11866566	Island	CLCN6;CLCN6;MTHFR;CLCN6;CLCN6	TSS1500;TSS1500;5'UTR;TSS1500;TSS1500	1:11865598-11866625	Promoter_Associated		novel	NA	NA	NA	NA		-0.04	0.541	-0.03	0.559	-0.06	0.285	-0.07	0.239	-0.06	0.299		CLCN6	0.132226	0.271674	0.70352	565		Disease related genes, Plasma proteins, Predicted membrane proteins	Antiport, Ion transport, Transport		Disease variant, Neurodegeneration	Evidence at protein level	Evidence at transcript level	Evidence at protein level
cg14506552	179	0.21	0.13	0.29	1.28e-06	8.48e-05	0.0112	male		chr1	11918954	-	chr1:11919115-11919555	N_Shore	NPPB;NPPB	1stExon;5'UTR	1:11918948-11919990	Unclassified		novel	NA	NA	NA	NA		0.05	0.433	0.05	0.373	0.07	0.224	0.03	0.645	0.03	0.611		NPPB	0.178127	0.137226	0.535932	1433		Candidate cardiovascular disease genes, Plasma proteins, Predicted secreted proteins		Hormone, Vasoactive, Vasodilator		Evidence at protein level	Evidence at transcript level	Evidence at protein level
cg02101693	180	-0.13	-0.19	-0.07	2.1e-05	0.000731	0.0496	female		chr1	11994533	-	chr1:11994694-11994969	N_Shore	PLOD1	TSS1500	1:11994026-11995418	Promoter_Associated		novel	NA	NA	NA	NA		-0.04	0.517	-0.04	0.482	0.03	0.584	-0.02	0.703	0	0.957		PLOD1	0.0121395	0.919867	0.977615	271		Disease related genes, Enzymes, Human disease related genes, Metabolic proteins, Plasma proteins, Potential drug targets, Predicted intracellular proteins		Dioxygenase, Oxidoreductase	Disease variant, Ehlers-Danlos syndrome	Evidence at protein level	Evidence at transcript level	Evidence at protein level
cg10039523	181	0.19	0.11	0.28	3.18e-06	0.00016	0.0175	male		chr1	12517834	-	NA	OpenSea	VPS13D;VPS13D	Body;Body	NA	NA		novel	NA	NA	NA	NA		0.05	0.367	0.03	0.569	0.03	0.579	-0.02	0.765	-0.02	0.698		VPS13D	-0.0631052	0.601101	0.893832	227710		Disease related genes, Human disease related genes, Predicted intracellular proteins	Lipid transport, Transport		Disease variant, Neurodegeneration	Evidence at protein level	Evidence at transcript level	Evidence at protein level
cg23084506	182	0.22	0.13	0.31	2.1e-06	0.00012	0.0144	male		chr1	13111908	-	NA	OpenSea	PRAMEF5	Body	NA	NA		novel	NA	NA	NA	NA		0.03	0.65	-0.05	0.388	0.06	0.266	-0.01	0.863	-0.03	0.647		NA	NA	NA	NA	NA		NA	NA	NA	NA	NA	NA	NA
cg10722410	183	0.12	0.07	0.17	6.63e-06	0.000265	0.0248	male		chr1	13831907	-	NA	OpenSea	NA	NA	NA	NA		novel	NA	NA	NA	NA		-0.01	0.85	0.03	0.614	0.03	0.595	-0.09	0.134	-0.05	0.371		NA	NA	NA	NA	NA		NA	NA	NA	NA	NA	NA	NA
cg00700041	184	0.34	0.19	0.49	1.2e-05	0.000399	0.0328	male		chr1	13843911	+	chr1:13839505-13840613	S_Shelf	NA	NA	NA	NA		novel	NA	NA	NA	NA		0.03	0.622	0.01	0.916	0.12	0.044	0.01	0.891	0	0.96		NA	NA	NA	NA	NA		NA	NA	NA	NA	NA	NA	NA
cg19411734	185	0.49	0.36	0.63	1.29e-12	3.87e-09	3.27e-06	male		chr1	13877579	-	chr1:13881410-13881612	N_Shelf	NA	NA	NA	NA		known	0.1; -0.5365807	male; male	Inkster; Czamara	34044884; 38600394		-0.03	0.625	0.08	0.162	0.06	0.312	-0.05	0.367	0	0.942		NA	NA	NA	NA	NA		NA	NA	NA	NA	NA	NA	NA
cg01405084	186	0.17	0.1	0.24	7.48e-06	0.000287	0.0262	male		chr1	13881447	-	chr1:13881410-13881612	Island	NA	NA	NA	NA		novel	NA	NA	NA	NA		0.02	0.779	0	0.982	0.07	0.243	0.03	0.575	0.04	0.453		NA	NA	NA	NA	NA		NA	NA	NA	NA	NA	NA	NA
cg07967531	187	0.36	0.24	0.48	4.62e-09	1.61e-06	0.000515	male		chr1	13906610	+	chr1:13909606-13909842	N_Shelf	NA	NA	NA	NA		known	0.239	male	Andrews	35672357		-0.07	0.232	0.05	0.38	0.08	0.145	-0.05	0.422	0.02	0.755		NA	NA	NA	NA	NA		NA	NA	NA	NA	NA	NA	NA
cg00831909	188	0.25	0.16	0.34	1.4e-07	1.81e-05	0.00343	male		chr1	13909623	-	chr1:13909606-13909842	Island	PDPN;PDPN	TSS1500;TSS1500	NA	NA		known	-0.134689	male	Czamara	38600394		0.01	0.842	0.05	0.438	0.03	0.631	0.03	0.564	0.07	0.214		PDPN	-0.0948365	0.431459	0.817193	337		Predicted membrane proteins, Transporters	Cell shape	Developmental protein		Evidence at protein level	Evidence at protein level	Evidence at protein level
cg22798977	189	0.17	0.1	0.24	4.32e-06	0.000197	0.0201	male		chr1	13909743	-	chr1:13909606-13909842	Island	PDPN;PDPN	TSS1500;TSS1500	NA	NA		known	0.141; -0.2384944	male; male	Andrews; Czamara	35672357; 38600394		0.06	0.337	0.06	0.32	0.13	0.026	0	0.965	0	0.94		PDPN	0.0849269	0.481321	0.857823	217		Predicted membrane proteins, Transporters	Cell shape	Developmental protein		Evidence at protein level	Evidence at protein level	Evidence at protein level
cg25286482	190	0.27	0.15	0.39	2e-05	0.000564	0.0417	male		chr1	13909821	+	chr1:13909606-13909842	Island	PDPN;PDPN	TSS1500;TSS1500	NA	NA		novel	NA	NA	NA	NA		-0.02	0.723	0	0.996	0.04	0.536	-0.05	0.353	-0.03	0.658		PDPN	-0.161487	0.178493	0.597124	139		Predicted membrane proteins, Transporters	Cell shape	Developmental protein		Evidence at protein level	Evidence at protein level	Evidence at protein level
cg17826518	191	0.21	0.13	0.29	4.68e-07	4.22e-05	0.00657	male		chr1	13912116	-	chr1:13910137-13910868	S_Shore	PDPN;PDPN;PDPN;PDPN;PDPN;PDPN	1stExon;1stExon;5'UTR;Body;5'UTR;Body	NA	NA		known	0.068	male	Inkster	34044884		-0.03	0.58	0.04	0.469	0.06	0.313	0.01	0.908	0.07	0.218		PDPN	0.107731	0.371189	0.785199	2156		Predicted membrane proteins, Transporters	Cell shape	Developmental protein		Evidence at protein level	Evidence at protein level	Evidence at protein level
cg11344626	192	-0.22	-0.31	-0.14	8.28e-07	8.12e-05	0.0109	female		chr1	14026360	+	chr1:14026481-14027200	N_Shore	PRDM2	TSS1500	NA	NA		novel	NA	NA	NA	NA		-0.06	0.297	-0.06	0.347	-0.05	0.378	0.02	0.774	0.06	0.303		PRDM2	0.110548	0.358733	0.772767	333		Enzymes, Predicted intracellular proteins, Transcription factors	Transcription, Transcription regulation	Activator, DNA-binding, Methyltransferase, Transferase		Evidence at protein level	Evidence at transcript level	Evidence at protein level
cg06100560	193	0.29	0.17	0.41	3.12e-06	0.000157	0.0173	male		chr1	14769293	-	NA	OpenSea	NA	NA	NA	NA		known	0.123; -0.4020884	male; male	Inkster; Czamara	34044884; 38600394		0	0.993	0.12	0.035	0.08	0.157	0.01	0.861	0.01	0.841		NA	NA	NA	NA	NA		NA	NA	NA	NA	NA	NA	NA
cg26353598	194	0.22	0.14	0.31	2.1e-07	2.41e-05	0.00429	male		chr1	14824776	-	NA	OpenSea	NA	NA	NA	NA		known	0.046	male	Inkster	34044884		0.03	0.557	0.1	0.075	0.09	0.144	0.05	0.392	0.06	0.279		NA	NA	NA	NA	NA		NA	NA	NA	NA	NA	NA	NA
cg21012125	195	0.21	0.12	0.3	5.57e-06	0.000235	0.0228	male		chr1	14838453	-	NA	OpenSea	NA	NA	NA	NA		known	0.184	male	Andrews	35672357		-0.02	0.693	0.09	0.138	0.06	0.31	-0.05	0.417	-0.04	0.5		NA	NA	NA	NA	NA		NA	NA	NA	NA	NA	NA	NA
cg13107839	196	0.41	0.3	0.53	1.19e-11	2.05e-08	1.37e-05	male		chr1	14847711	+	NA	OpenSea	NA	NA	1:14847576-14847761	Unclassified_Cell_type_specific		known	0.389; -0.7950144	male; male	Andrews; Czamara	35672357; 38600394		0.06	0.337	0.2	0.001	0.1	0.087	0.07	0.233	0.07	0.258		NA	NA	NA	NA	NA		NA	NA	NA	NA	NA	NA	NA
cg00980060	197	0.19	0.11	0.26	8.03e-07	6.14e-05	0.00876	male		chr1	14849511	+	NA	OpenSea	NA	NA	1:14849435-14849680	Unclassified_Cell_type_specific		known	0.044	male	Inkster	34044884		0.07	0.213	0.16	0.007	0.15	0.01	0.1	0.094	0.09	0.121		NA	NA	NA	NA	NA		NA	NA	NA	NA	NA	NA	NA
cg20971147	198	0.29	0.19	0.38	6.98e-09	2.16e-06	0.000657	male		chr1	14866944	-	NA	OpenSea	NA	NA	1:14866722-14866996	Unclassified_Cell_type_specific		known	0.017	male	Inkster	34044884		-0.01	0.872	0.13	0.026	0.09	0.109	-0.02	0.696	-0.01	0.885		NA	NA	NA	NA	NA		NA	NA	NA	NA	NA	NA	NA
cg25278154	199	0.23	0.13	0.34	2.25e-05	0.000612	0.044	male		chr1	14917857	-	NA	OpenSea	NA	NA	NA	NA		known	0.225	male	Andrews	35672357		0.04	0.532	0.12	0.043	0.1	0.089	0.04	0.498	0.06	0.294		NA	NA	NA	NA	NA		NA	NA	NA	NA	NA	NA	NA
cg09332996	200	0.35	0.22	0.49	1.02e-06	7.25e-05	0.00996	male		chr1	14921849	-	chr1:14924610-14925993	N_Shelf	NA	NA	NA	NA		known	0.145; -0.6452344	male; male	Inkster; Czamara	34044884; 38600394		0.05	0.372	0.13	0.029	0.11	0.048	0.04	0.497	0.05	0.351		NA	NA	NA	NA	NA		NA	NA	NA	NA	NA	NA	NA
cg17897187	201	0.24	0.15	0.33	1.53e-07	1.93e-05	0.00362	male		chr1	14923736	-	chr1:14924610-14925993	N_Shore	KIAA1026;KIAA1026	TSS1500;TSS1500	NA	NA		known	0.035; -0.2667792	male; male	Inkster; Czamara	34044884; 38600394		0.01	0.807	0.09	0.12	0.05	0.377	-0.02	0.678	-0.01	0.884		NA	NA	NA	NA	NA		NA	NA	NA	NA	NA	NA	NA
cg22507756	202	0.31	0.18	0.44	3e-06	0.000153	0.017	male		chr1	14927851	+	chr1:14924610-14925993	S_Shore	KIAA1026;KIAA1026	Body;Body	NA	NA		known	0.075; -0.4127397	male; male	Inkster; Czamara	34044884; 38600394		0.03	0.636	0.14	0.015	0.11	0.064	0.02	0.749	0.05	0.386		NA	NA	NA	NA	NA		NA	NA	NA	NA	NA	NA	NA
cg08538034	203	0.38	0.24	0.52	3.62e-07	3.52e-05	0.00578	male		chr1	14928945	-	chr1:14924610-14925993	S_Shelf	KIAA1026;KIAA1026	Body;Body	NA	NA		known	0.34	male	Andrews	35672357		0.01	0.866	0.12	0.042	0.1	0.076	-0.02	0.688	0.01	0.838		NA	NA	NA	NA	NA		NA	NA	NA	NA	NA	NA	NA
cg15118606	204	0.11	0.08	0.15	4.86e-09	1.67e-06	0.000532	male		chr1	14954053	+	NA	OpenSea	KIAA1026;KIAA1026	Body;Body	NA	NA		novel	NA	NA	NA	NA		0.04	0.483	0.09	0.108	0.16	0.007	0.05	0.409	0.03	0.566		NA	NA	NA	NA	NA		NA	NA	NA	NA	NA	NA	NA
cg22507727	205	0.21	0.12	0.29	2.12e-06	0.000121	0.0144	male		chr1	15005987	+	NA	OpenSea	KIAA1026;KIAA1026	Body;Body	NA	NA		known	0.209	male	Andrews	35672357		0.05	0.384	0.11	0.051	0.13	0.024	0.1	0.079	0.14	0.015		NA	NA	NA	NA	NA		NA	NA	NA	NA	NA	NA	NA
cg19085146	206	0.72	0.47	0.97	4.93e-08	8.67e-06	0.00196	male		chr1	15066110	+	NA	OpenSea	KIAA1026;KIAA1026	Body;Body	1:15065985-15066192	Unclassified_Cell_type_specific		known	-0.663563	male	Czamara	38600394		0.01	0.875	0.11	0.061	0.05	0.356	-0.01	0.815	0.03	0.568		NA	NA	NA	NA	NA		NA	NA	NA	NA	NA	NA	NA
cg16985952	207	0.22	0.14	0.3	1.64e-07	2.02e-05	0.00376	male		chr1	15068172	+	NA	OpenSea	KIAA1026;KIAA1026	Body;Body	NA	NA		known	0.028	male	Inkster	34044884		0.04	0.457	0.07	0.203	0.1	0.102	0.04	0.501	0.07	0.23		NA	NA	NA	NA	NA		NA	NA	NA	NA	NA	NA	NA
cg01567509	208	0.27	0.17	0.37	3.78e-07	3.63e-05	0.00591	male		chr1	15104223	-	NA	OpenSea	KIAA1026;KIAA1026	Body;Body	NA	NA		known	0.053; -0.4020111	male; male	Inkster; Czamara	34044884; 38600394		0.02	0.791	0.16	0.007	0.04	0.519	0.02	0.721	0.07	0.219		NA	NA	NA	NA	NA		NA	NA	NA	NA	NA	NA	NA
cg27538859	209	0.29	0.19	0.39	2.81e-08	5.83e-06	0.00144	male		chr1	15106700	-	NA	OpenSea	KIAA1026;KIAA1026	Body;Body	NA	NA		known	0.02	male	Inkster	34044884		0.08	0.172	0.18	0.002	0.15	0.008	0.09	0.128	0.09	0.136		NA	NA	NA	NA	NA		NA	NA	NA	NA	NA	NA	NA
cg18861119	210	0.22	0.16	0.29	1.58e-11	2.54e-08	1.65e-05	male		chr1	15109480	-	NA	OpenSea	KIAA1026;KIAA1026	Body;Body	1:15109184-15109933	Unclassified_Cell_type_specific		known	0.181	male	Andrews	35672357		0.01	0.9	0.16	0.006	0.1	0.095	-0.03	0.607	-0.03	0.596		NA	NA	NA	NA	NA		NA	NA	NA	NA	NA	NA	NA
cg26296524	211	0.14	0.09	0.2	5.46e-07	4.69e-05	0.00709	male		chr1	15124175	+	chr1:15127583-15127869	N_Shelf	KIAA1026;KIAA1026	Body;Body	NA	NA		known	-0.24298	male	Czamara	38600394		0	0.98	0.04	0.485	0.1	0.103	0.07	0.251	0.11	0.056		NA	NA	NA	NA	NA		NA	NA	NA	NA	NA	NA	NA
cg04706087	212	0.26	0.17	0.34	6.46e-09	2.04e-06	0.000628	male		chr1	15126781	-	chr1:15127583-15127869	N_Shore	KIAA1026;KIAA1026	Body;Body	NA	NA		known	0.049	male	Inkster	34044884		0.05	0.413	0.17	0.003	0.09	0.136	-0.02	0.715	-0.03	0.582		NA	NA	NA	NA	NA		NA	NA	NA	NA	NA	NA	NA
cg01208873	213	0.18	0.1	0.26	8.58e-06	0.000316	0.0281	male		chr1	15127769	+	chr1:15127583-15127869	Island	KIAA1026;KIAA1026	Body;Body	NA	NA		novel	NA	NA	NA	NA		0.09	0.132	0.17	0.003	0.12	0.033	0.06	0.317	0.05	0.376		NA	NA	NA	NA	NA		NA	NA	NA	NA	NA	NA	NA
cg03767258	214	0.36	0.23	0.48	5.49e-08	9.37e-06	0.00208	male		chr1	15127907	-	chr1:15127583-15127869	S_Shore	KIAA1026;KIAA1026	Body;Body	NA	NA		known	0.337	male	Andrews	35672357		0.06	0.307	0.16	0.007	0.12	0.038	0.02	0.681	0.03	0.595		NA	NA	NA	NA	NA		NA	NA	NA	NA	NA	NA	NA
cg22853601	215	0.26	0.15	0.36	3.73e-06	0.000178	0.0188	male		chr1	15162073	+	NA	OpenSea	KIAA1026;KIAA1026	Body;Body	NA	NA		known	0.08; -0.4620717	male; male	Inkster; Czamara	34044884; 38600394		0.03	0.593	0.07	0.225	0.1	0.08	0.02	0.792	0.02	0.698		NA	NA	NA	NA	NA		NA	NA	NA	NA	NA	NA	NA
cg15733729	216	0.21	0.12	0.3	5.76e-06	0.00024	0.0232	male		chr1	15175286	-	NA	OpenSea	KIAA1026;KIAA1026	Body;Body	NA	NA		known	0.227	male	Andrews	35672357		0.05	0.348	0.18	0.002	0.15	0.012	0.06	0.273	0.07	0.254		NA	NA	NA	NA	NA		NA	NA	NA	NA	NA	NA	NA
cg02232840	217	0.26	0.16	0.37	8.13e-07	6.2e-05	0.00881	male		chr1	15175356	-	NA	OpenSea	KIAA1026;KIAA1026	Body;Body	NA	NA		known	0.214	male	Andrews	35672357		0.01	0.887	0.15	0.011	0.09	0.127	0.01	0.862	0.02	0.721		NA	NA	NA	NA	NA		NA	NA	NA	NA	NA	NA	NA
cg04487600	218	0.19	0.13	0.26	4.23e-08	7.78e-06	0.0018	male		chr1	15246799	+	chr1:15250373-15251545	N_Shelf	KIAA1026;KIAA1026	Body;Body	NA	NA		novel	NA	NA	NA	NA		0.01	0.834	0.08	0.199	0.05	0.365	0.01	0.898	0.01	0.824		NA	NA	NA	NA	NA		NA	NA	NA	NA	NA	NA	NA
cg20958628	219	0.12	0.07	0.17	8.52e-06	0.000314	0.028	male		chr1	15249874	+	chr1:15250373-15251545	N_Shore	KIAA1026;KIAA1026;KIAA1026	Body;Body;TSS1500	NA	NA		novel	NA	NA	NA	NA		0	0.996	0.07	0.215	0.05	0.433	-0.01	0.921	0	0.98		NA	NA	NA	NA	NA		NA	NA	NA	NA	NA	NA	NA
cg02835848	220	0.12	0.08	0.16	1.18e-09	6e-07	0.00023	male		chr1	15250381	-	chr1:15250373-15251545	Island	KIAA1026;KIAA1026;KIAA1026	Body;Body;TSS1500	1:15250242-15251440	Unclassified		known	0.109	male	Andrews	35672357		0.09	0.121	0.13	0.025	0.25	0	0.05	0.424	0.02	0.722		NA	NA	NA	NA	NA		NA	NA	NA	NA	NA	NA	NA
cg21833837	221	0.09	0.06	0.13	1.28e-08	3.33e-06	0.000924	male		chr1	15250388	-	chr1:15250373-15251545	Island	KIAA1026;KIAA1026;KIAA1026	Body;Body;TSS1500	1:15250242-15251440	Unclassified		known	0.084	male	Andrews	35672357		0.02	0.672	0.11	0.06	0.11	0.054	0.03	0.577	0.05	0.407		NA	NA	NA	NA	NA		NA	NA	NA	NA	NA	NA	NA
cg05264881	222	0.68	0.44	0.91	4.37e-08	7.97e-06	0.00183	male		chr1	15375148	-	chr1:15375063-15375413	Island	KIAA1026;KIAA1026;KIAA1026;KIAA1026;KIAA1026	Body;Body;Body;Body;Body	NA	NA		known	-0.225981	male	Czamara	38600394		0.08	0.175	0.14	0.013	0.07	0.237	0.07	0.248	0.04	0.508		NA	NA	NA	NA	NA		NA	NA	NA	NA	NA	NA	NA
cg23243884	223	0.17	0.1	0.25	9.64e-06	0.000342	0.0297	male		chr1	15375386	-	chr1:15375063-15375413	Island	KIAA1026;KIAA1026;KIAA1026;KIAA1026;KIAA1026	Body;Body;Body;Body;Body	NA	NA		known	-0.21377	male	Czamara	38600394		0.06	0.261	0.09	0.126	0.09	0.137	0.07	0.197	0.06	0.327		NA	NA	NA	NA	NA		NA	NA	NA	NA	NA	NA	NA
cg20696698	224	0.17	0.1	0.25	1.08e-05	0.00037	0.0312	male		chr1	15379308	+	chr1:15375063-15375413	S_Shelf	KIAA1026;KIAA1026;KIAA1026;KIAA1026;KIAA1026	Body;Body;Body;Body;Body	NA	NA		novel	NA	NA	NA	NA		0.05	0.388	0.1	0.091	0.12	0.033	0.07	0.228	0.08	0.18		NA	NA	NA	NA	NA		NA	NA	NA	NA	NA	NA	NA
cg12610430	225	-0.12	-0.18	-0.07	1.92e-05	0.000688	0.0476	female		chr1	17251628	-	NA	OpenSea	CROCC	Body	1:17251429-17252014	Unclassified		novel	NA	NA	NA	NA		0.07	0.21	0.04	0.498	0.07	0.204	0.12	0.045	0.07	0.249		CROCC	0.175324	0.14362	0.545487	184860		Predicted intracellular proteins	Cell cycle, Cilium biogenesis/degradation			Evidence at protein level	Evidence at protein level	Evidence at protein level
cg07981980	226	-0.19	-0.24	-0.13	6.48e-11	1.01e-07	5.26e-05	female		chr1	17287291	-	chr1:17287290-17287684	Island	CROCC	Body	1:17286892-17287862	Unclassified		known	-0.499	female	Andrews	35672357		-0.07	0.252	-0.12	0.047	-0.09	0.133	-0.01	0.814	0.01	0.801		CROCC	0.103105	0.392195	0.793413	220523		Predicted intracellular proteins	Cell cycle, Cilium biogenesis/degradation			Evidence at protein level	Evidence at protein level	Evidence at protein level
cg00924685	227	0.17	0.09	0.25	1.8e-05	0.000525	0.0398	male		chr1	17475656	-	chr1:17475702-17476075	N_Shore	NA	NA	NA	NA		novel	NA	NA	NA	NA		-0.14	0.019	-0.11	0.06	-0.05	0.381	-0.2	0.001	-0.14	0.012		NA	NA	NA	NA	NA		NA	NA	NA	NA	NA	NA	NA
cg10432422	228	0.14	0.07	0.2	2.13e-05	0.000589	0.0428	male		chr1	17475819	-	chr1:17475702-17476075	Island	NA	NA	NA	NA		known	-0.154064	male	Czamara	38600394		-0.12	0.042	-0.05	0.441	-0.06	0.291	-0.2	0.001	-0.16	0.007		NA	NA	NA	NA	NA		NA	NA	NA	NA	NA	NA	NA
cg26516532	229	0.15	0.08	0.22	1.7e-05	0.000506	0.0387	male		chr1	17475832	+	chr1:17475702-17476075	Island	NA	NA	NA	NA		known	-0.150351	male	Czamara	38600394		-0.09	0.129	-0.03	0.634	-0.05	0.427	-0.22	0	-0.22	0		NA	NA	NA	NA	NA		NA	NA	NA	NA	NA	NA	NA
cg04684114	230	0.18	0.1	0.26	6.9e-06	0.000272	0.0252	male		chr1	17476074	+	chr1:17475702-17476075	Island	NA	NA	NA	NA		known	0.043	male	Inkster	34044884		-0.07	0.234	-0.01	0.902	-0.02	0.752	-0.18	0.002	-0.17	0.003		NA	NA	NA	NA	NA		NA	NA	NA	NA	NA	NA	NA
cg27576785	231	0.23	0.13	0.33	9.87e-06	0.000348	0.03	male		chr1	17476212	-	chr1:17475702-17476075	S_Shore	NA	NA	NA	NA		known	0.025	male	Inkster	34044884		0.01	0.844	0.01	0.89	0.05	0.418	-0.1	0.073	-0.14	0.019		NA	NA	NA	NA	NA		NA	NA	NA	NA	NA	NA	NA
cg05800639	232	0.23	0.16	0.31	2.06e-09	9e-07	0.000321	male		chr1	17541389	+	NA	OpenSea	PADI1	Body	NA	NA		known	0.048	male	Inkster	34044884		0.06	0.269	0.12	0.046	0.1	0.089	0.07	0.199	0.04	0.511		PADI1	-0.296623	0.0120107	0.195188	9768		Enzymes, Metabolic proteins, Predicted intracellular proteins		Hydrolase		Evidence at protein level	Evidence at protein level	Evidence at protein level
cg14664242	233	0.13	0.08	0.18	4.01e-06	0.000187	0.0195	male		chr1	17575426	-	NA	OpenSea	PADI3	TSS200	NA	NA		novel	NA	NA	NA	NA		0.04	0.545	0.1	0.078	0.03	0.662	0.09	0.13	0.09	0.111		PADI3	-0.076098	0.528206	0.877528	167		Disease related genes, Enzymes, Human disease related genes, Metabolic proteins, Potential drug targets, Predicted intracellular proteins		Hydrolase	Disease variant	Evidence at protein level	Evidence at protein level	Evidence at protein level
cg18768338	234	0.16	0.09	0.22	3.69e-06	0.000177	0.0188	male		chr1	17575440	-	NA	OpenSea	PADI3	TSS200	NA	NA		novel	NA	NA	NA	NA		0.07	0.202	0.15	0.009	0.05	0.347	0.1	0.1	0.06	0.267		PADI3	-0.158766	0.186019	0.603953	153		Disease related genes, Enzymes, Human disease related genes, Metabolic proteins, Potential drug targets, Predicted intracellular proteins		Hydrolase	Disease variant	Evidence at protein level	Evidence at protein level	Evidence at protein level
cg00025357	235	0.14	0.09	0.2	1.69e-07	2.07e-05	0.00382	male		chr1	17577455	-	NA	OpenSea	PADI3	Body	NA	NA		known	-0.128852	male	Czamara	38600394		0.05	0.426	0.12	0.043	0.16	0.006	0.1	0.085	0.1	0.092		PADI3	-0.25663	0.0307463	0.28753	1862		Disease related genes, Enzymes, Human disease related genes, Metabolic proteins, Potential drug targets, Predicted intracellular proteins		Hydrolase	Disease variant	Evidence at protein level	Evidence at protein level	Evidence at protein level
cg15110219	236	0.19	0.1	0.28	2.27e-05	0.000615	0.0441	male		chr1	17690266	-	NA	OpenSea	PADI4	3'UTR	NA	NA		novel	NA	NA	NA	NA		-0.08	0.175	0.02	0.789	-0.01	0.932	-0.03	0.637	0.06	0.324		PADI4	-0.0814902	0.499304	0.865287	55576		Disease related genes, Enzymes, Metabolic proteins, Plasma proteins, Potential drug targets, Predicted intracellular proteins	Immunity, Innate immunity, Transcription, Transcription regulation	Chromatin regulator, Hydrolase		Evidence at protein level	Evidence at protein level	Evidence at protein level
cg09858508	237	0.1	0.06	0.14	2.7e-06	0.000142	0.0162	male		chr1	17721457	-	NA	OpenSea	PADI6	Body	NA	NA		novel	NA	NA	NA	NA		-0.01	0.911	0.05	0.385	0.03	0.594	-0.07	0.247	-0.09	0.13		NA	NA	NA	NA	NA		NA	NA	NA	NA	NA	NA	NA
cg04794690	238	-0.17	-0.24	-0.1	1.31e-06	0.000111	0.0137	female		chr1	17768059	-	chr1:17764072-17765811	S_Shelf	NA	NA	NA	NA		novel	NA	NA	NA	NA		0.06	0.334	0.03	0.611	0.09	0.119	0.18	0.002	0.17	0.003		NA	NA	NA	NA	NA		NA	NA	NA	NA	NA	NA	NA
cg12471051	239	0.09	0.05	0.13	1.39e-05	0.000441	0.0352	male		chr1	17848742	+	NA	OpenSea	NA	NA	NA	NA		novel	NA	NA	NA	NA		0.08	0.142	0.03	0.551	0.15	0.01	0.16	0.006	0.16	0.006		NA	NA	NA	NA	NA		NA	NA	NA	NA	NA	NA	NA
cg15131789	240	0.18	0.11	0.24	5.36e-07	4.63e-05	0.00702	male		chr1	18060276	+	NA	OpenSea	NA	NA	NA	NA		known	0.049	male	Inkster	34044884		0	0.955	0.04	0.492	0.13	0.032	0.05	0.43	0.09	0.116		NA	NA	NA	NA	NA		NA	NA	NA	NA	NA	NA	NA
cg17902290	241	0.19	0.11	0.27	1.05e-05	0.000362	0.0308	male		chr1	18060406	+	NA	OpenSea	NA	NA	NA	NA		known	0.058	male	Inkster	34044884		0.03	0.574	0.07	0.218	0.05	0.375	0.04	0.453	0.06	0.271		NA	NA	NA	NA	NA		NA	NA	NA	NA	NA	NA	NA
cg06956784	242	0.14	0.09	0.19	2.11e-07	2.41e-05	0.00429	male		chr1	18060505	+	NA	OpenSea	NA	NA	NA	NA		known	0.188; -0.2878623	male; male	Andrews; Czamara	35672357; 38600394		0.03	0.665	0.04	0.499	0.12	0.046	0.06	0.288	0.09	0.127		NA	NA	NA	NA	NA		NA	NA	NA	NA	NA	NA	NA
cg26232308	243	0.18	0.12	0.24	4.07e-09	1.47e-06	0.000478	male		chr1	18201537	-	NA	OpenSea	NA	NA	1:18201450-18201606	Unclassified_Cell_type_specific		known	0.05	male	Inkster	34044884		-0.03	0.557	0.05	0.417	0.05	0.386	-0.1	0.096	-0.06	0.328		NA	NA	NA	NA	NA		NA	NA	NA	NA	NA	NA	NA
cg17479716	244	0.4	0.29	0.5	2.75e-12	6.86e-09	5.32e-06	male		chr1	18276155	+	NA	OpenSea	NA	NA	NA	NA		known	0.288	male	Andrews	35672357		0.03	0.582	0.05	0.401	0.07	0.264	0.09	0.136	0.08	0.182		NA	NA	NA	NA	NA		NA	NA	NA	NA	NA	NA	NA
cg13062888	245	0.14	0.09	0.2	3.86e-07	3.69e-05	0.00598	male		chr1	18325742	+	NA	OpenSea	NA	NA	1:18325565-18326283	Unclassified_Cell_type_specific		known	0.134	male	Andrews	35672357		0	0.977	0.03	0.614	0.07	0.236	0.08	0.173	0.14	0.016		NA	NA	NA	NA	NA		NA	NA	NA	NA	NA	NA	NA
cg25197238	246	0.19	0.11	0.27	1.16e-05	0.000388	0.0322	male		chr1	18335878	+	NA	OpenSea	NA	NA	NA	NA		known	0.25; -0.315663	male; male	Andrews; Czamara	35672357; 38600394		0.02	0.714	0.01	0.831	0.09	0.144	0.03	0.599	0.06	0.323		NA	NA	NA	NA	NA		NA	NA	NA	NA	NA	NA	NA
cg26910132	247	0.36	0.25	0.47	8.1e-10	4.58e-07	0.000184	male		chr1	18396374	+	NA	OpenSea	NA	NA	1:18396318-18396958	Unclassified_Cell_type_specific		known	0.258; -0.5133959	male; male	Andrews; Czamara	35672357; 38600394		0.1	0.072	0.11	0.05	0.16	0.005	0.06	0.326	0.01	0.808		NA	NA	NA	NA	NA		NA	NA	NA	NA	NA	NA	NA
cg01727764	248	0.31	0.22	0.4	2.56e-10	1.98e-07	9.2e-05	male		chr1	18406812	+	NA	OpenSea	NA	NA	NA	NA		known	0.068	male	Inkster	34044884		0.04	0.469	0.1	0.083	0.1	0.078	0.05	0.427	0.03	0.572		NA	NA	NA	NA	NA		NA	NA	NA	NA	NA	NA	NA
cg03149058	249	0.24	0.17	0.32	1.51e-10	1.34e-07	6.66e-05	male		chr1	18425905	+	NA	OpenSea	NA	NA	NA	NA		known	0.055	male	Inkster	34044884		0.09	0.121	0.15	0.011	0.18	0.002	0.11	0.064	0.07	0.22		NA	NA	NA	NA	NA		NA	NA	NA	NA	NA	NA	NA
cg07161397	250	0.21	0.14	0.29	4.52e-08	8.16e-06	0.00187	male		chr1	18431241	-	chr1:18434105-18434813	N_Shelf	NA	NA	NA	NA		known	0.212	male	Andrews	35672357		0.11	0.056	0.1	0.077	0.15	0.008	0.13	0.03	0.07	0.2		NA	NA	NA	NA	NA		NA	NA	NA	NA	NA	NA	NA
cg12059793	251	0.2	0.13	0.27	2.85e-08	5.88e-06	0.00145	male		chr1	18440405	+	chr1:18436551-18437673	S_Shelf	IGSF21	Body	NA	NA		known	0.17	male	Andrews	35672357		0.04	0.505	0.1	0.094	0.16	0.007	0.08	0.181	0.1	0.086		IGSF21	0.174117	0.146444	0.552332	6165		Predicted intracellular proteins				Evidence at protein level	Evidence at transcript level	Evidence at transcript level
cg05034656	252	0.09	0.05	0.13	1.13e-05	0.000382	0.0318	male		chr1	18493481	+	NA	OpenSea	IGSF21	Body	1:18493366-18493509	Unclassified_Cell_type_specific		novel	NA	NA	NA	NA		-0.03	0.59	-0.01	0.823	0.07	0.244	0.11	0.05	0.2	0.001		IGSF21	0.05488	0.649425	0.911543	59241		Predicted intracellular proteins				Evidence at protein level	Evidence at transcript level	Evidence at transcript level
cg05945425	253	0.19	0.11	0.28	6.43e-06	0.000259	0.0244	male		chr1	18694737	-	chr1:18691874-18692081	S_Shelf	IGSF21	Body	NA	NA		novel	NA	NA	NA	NA		0.08	0.143	0.12	0.036	0.12	0.04	0.03	0.644	-0.02	0.715		IGSF21	-0.0613878	0.61106	0.899073	260497		Predicted intracellular proteins				Evidence at protein level	Evidence at transcript level	Evidence at transcript level
cg11175836	254	0.18	0.11	0.24	9.05e-08	1.33e-05	0.00271	male		chr1	18806700	+	chr1:18808873-18809667	N_Shelf	KLHDC7A	TSS1500	NA	NA		known	0.039	male	Inkster	34044884		-0.01	0.93	-0.01	0.885	0.09	0.136	0.08	0.186	0.11	0.063		KLHDC7A	-0.0525639	0.663308	0.915439	724		Predicted intracellular proteins				Evidence at protein level	Evidence at transcript level	Evidence at protein level
cg01827761	255	0.15	0.1	0.21	1.45e-07	1.86e-05	0.00351	male		chr1	18806854	+	chr1:18808873-18809667	N_Shelf	KLHDC7A	TSS1500	NA	NA		known	0.144	male	Andrews	35672357		0.04	0.467	0.11	0.054	0.2	0.001	0.04	0.531	0.01	0.893		KLHDC7A	0.0144641	0.904705	0.97521	570		Predicted intracellular proteins				Evidence at protein level	Evidence at transcript level	Evidence at protein level
cg24076588	256	0.27	0.17	0.36	5.8e-08	9.74e-06	0.00214	male		chr1	18808559	+	chr1:18808873-18809667	N_Shore	KLHDC7A	1stExon	NA	NA		known	0.246	male	Andrews	35672357		-0.02	0.79	0.02	0.758	0.06	0.27	0.01	0.891	0.03	0.614		KLHDC7A	0.00755099	0.950167	0.985816	1135		Predicted intracellular proteins				Evidence at protein level	Evidence at transcript level	Evidence at protein level
cg26684191	257	0.21	0.15	0.28	2.96e-09	1.17e-06	0.000397	male		chr1	18814428	-	NA	OpenSea	NA	NA	NA	NA		known	0.04	male	Inkster	34044884		0.04	0.529	0.05	0.355	0.18	0.001	0.06	0.27	0.08	0.166		NA	NA	NA	NA	NA		NA	NA	NA	NA	NA	NA	NA
cg16108710	258	0.33	0.21	0.44	9.48e-08	1.38e-05	0.00278	male		chr1	18924933	+	NA	OpenSea	NA	NA	1:18923731-18925016	Unclassified		known	0.295; -0.4134041	male; male	Andrews; Czamara	35672357; 38600394		-0.04	0.486	0.05	0.36	0.04	0.518	0	0.972	0.05	0.413		NA	NA	NA	NA	NA		NA	NA	NA	NA	NA	NA	NA
cg22389438	259	0.19	0.1	0.27	1.27e-05	0.000413	0.0336	male		chr1	18926496	-	NA	OpenSea	NA	NA	1:18925833-18926902	Unclassified_Cell_type_specific		known	0.196	male	Andrews	35672357		0.04	0.441	0.08	0.183	0.1	0.086	0.02	0.756	0.03	0.596		NA	NA	NA	NA	NA		NA	NA	NA	NA	NA	NA	NA
cg02666627	260	0.5	0.36	0.64	2.29e-11	3.35e-08	2.07e-05	male		chr1	18931477	+	NA	OpenSea	NA	NA	NA	NA		known	0.336; -0.4008917	male; male	Andrews; Czamara	35672357; 38600394		-0.02	0.739	0	0.999	0.04	0.477	-0.05	0.397	-0.04	0.467		NA	NA	NA	NA	NA		NA	NA	NA	NA	NA	NA	NA
cg20786524	261	0.23	0.15	0.31	2.54e-08	5.43e-06	0.00136	male		chr1	18954525	+	chr1:18956895-18959829	N_Shelf	NA	NA	NA	NA		known	0.177; -0.3242454	male; male	Andrews; Czamara	35672357; 38600394		0.07	0.24	0.1	0.088	0.1	0.082	0.09	0.123	0.1	0.099		NA	NA	NA	NA	NA		NA	NA	NA	NA	NA	NA	NA
cg14840612	262	0.17	0.1	0.24	4.89e-06	0.000215	0.0214	male		chr1	18960385	+	chr1:18956895-18959829	S_Shore	PAX7;PAX7;PAX7	Body;Body;Body	NA	NA		known	-0.213361	male	Czamara	38600394		0.1	0.091	0.11	0.065	0.12	0.039	0.07	0.236	0.04	0.48		PAX7	0.0851723	0.480051	0.856449	2885		Cancer-related genes, Disease related genes, Human disease related genes, Predicted intracellular proteins, Transcription factors	Myogenesis, Transcription, Transcription regulation	Developmental protein, DNA-binding	Cancer-related genes, Disease variant, Proto-oncogene	Evidence at protein level	Evidence at transcript level	Evidence at protein level
cg14831950	263	0.29	0.18	0.39	1.18e-07	1.61e-05	0.00314	male		chr1	18971676	+	chr1:18971729-18972097	N_Shore	PAX7;PAX7;PAX7	Body;Body;Body	NA	NA		known	0.194; -0.2830296	male; male	Andrews; Czamara	35672357; 38600394		0.02	0.73	0.05	0.439	0.03	0.631	-0.05	0.397	-0.06	0.283		PAX7	0.0969879	0.421034	0.80856	14176		Cancer-related genes, Disease related genes, Human disease related genes, Predicted intracellular proteins, Transcription factors	Myogenesis, Transcription, Transcription regulation	Developmental protein, DNA-binding	Cancer-related genes, Disease variant, Proto-oncogene	Evidence at protein level	Evidence at transcript level	Evidence at protein level
cg08171206	264	0.66	0.42	0.91	2.31e-07	2.57e-05	0.00452	male		chr1	18971872	-	chr1:18971729-18972097	Island	PAX7;PAX7;PAX7	Body;Body;Body	NA	NA		known	0.438; -0.526779	male; male	Andrews; Czamara	35672357; 38600394		0.02	0.736	0.04	0.448	0.06	0.343	-0.07	0.24	-0.07	0.209		PAX7	0.0466806	0.699077	0.920759	14372		Cancer-related genes, Disease related genes, Human disease related genes, Predicted intracellular proteins, Transcription factors	Myogenesis, Transcription, Transcription regulation	Developmental protein, DNA-binding	Cancer-related genes, Disease variant, Proto-oncogene	Evidence at protein level	Evidence at transcript level	Evidence at protein level
cg22157239	265	0.44	0.3	0.58	1.08e-09	5.65e-07	0.000219	male		chr1	18972096	-	chr1:18971729-18972097	Island	PAX7;PAX7;PAX7	Body;Body;Body	NA	NA		known	0.256; -0.3226799	male; male	Andrews; Czamara	35672357; 38600394		0.08	0.18	0.1	0.082	0.09	0.118	-0.03	0.633	-0.07	0.259		PAX7	-0.0317056	0.792951	0.94672	14596		Cancer-related genes, Disease related genes, Human disease related genes, Predicted intracellular proteins, Transcription factors	Myogenesis, Transcription, Transcription regulation	Developmental protein, DNA-binding	Cancer-related genes, Disease variant, Proto-oncogene	Evidence at protein level	Evidence at transcript level	Evidence at protein level
cg04240109	266	0.2	0.11	0.28	5.42e-06	0.00023	0.0226	male		chr1	18972430	-	chr1:18973028-18973304	N_Shore	PAX7;PAX7;PAX7	Body;Body;Body	NA	NA		known	0.152	male	Andrews	35672357		-0.02	0.754	0.04	0.458	-0.01	0.866	-0.05	0.386	-0.04	0.507		PAX7	-0.0318223	0.792206	0.94672	14930		Cancer-related genes, Disease related genes, Human disease related genes, Predicted intracellular proteins, Transcription factors	Myogenesis, Transcription, Transcription regulation	Developmental protein, DNA-binding	Cancer-related genes, Disease variant, Proto-oncogene	Evidence at protein level	Evidence at transcript level	Evidence at protein level
cg10205548	267	0.35	0.23	0.48	1.04e-07	1.47e-05	0.00294	male		chr1	18975719	-	chr1:18971729-18972097	S_Shelf	PAX7;PAX7;PAX7	Body;Body;Body	NA	NA		known	0.028	male	Inkster	34044884		-0.06	0.274	0.06	0.32	-0.03	0.627	-0.09	0.138	-0.03	0.596		PAX7	0.0140393	0.907492	0.97521	18219		Cancer-related genes, Disease related genes, Human disease related genes, Predicted intracellular proteins, Transcription factors	Myogenesis, Transcription, Transcription regulation	Developmental protein, DNA-binding	Cancer-related genes, Disease variant, Proto-oncogene	Evidence at protein level	Evidence at transcript level	Evidence at protein level
cg04276953	268	0.31	0.21	0.42	2.89e-08	5.95e-06	0.00146	male		chr1	18980700	+	NA	OpenSea	PAX7;PAX7;PAX7	Body;Body;Body	1:18980636-18980780	Unclassified_Cell_type_specific		known	0.083	male	Inkster	34044884		-0.02	0.692	0.06	0.343	0.04	0.508	-0.07	0.212	-0.04	0.447		PAX7	-0.0625917	0.604071	0.894649	23200		Cancer-related genes, Disease related genes, Human disease related genes, Predicted intracellular proteins, Transcription factors	Myogenesis, Transcription, Transcription regulation	Developmental protein, DNA-binding	Cancer-related genes, Disease variant, Proto-oncogene	Evidence at protein level	Evidence at transcript level	Evidence at protein level
cg14831539	269	0.36	0.26	0.45	8.21e-13	2.76e-09	2.46e-06	male		chr1	18988324	-	NA	OpenSea	PAX7;PAX7;PAX7	Body;Body;Body	NA	NA		known	0.075	male	Inkster	34044884		0	0.963	0.08	0.158	0.04	0.488	-0.04	0.466	-0.03	0.571		PAX7	-0.0219948	0.855532	0.964039	30824		Cancer-related genes, Disease related genes, Human disease related genes, Predicted intracellular proteins, Transcription factors	Myogenesis, Transcription, Transcription regulation	Developmental protein, DNA-binding	Cancer-related genes, Disease variant, Proto-oncogene	Evidence at protein level	Evidence at transcript level	Evidence at protein level
cg02856716	270	0.32	0.23	0.41	4.44e-11	5.47e-08	3.16e-05	male		chr1	18993307	+	NA	OpenSea	PAX7;PAX7;PAX7	Body;Body;Body	1:18993197-18993405	Unclassified_Cell_type_specific		known	0.068	male	Inkster	34044884		0	0.936	0.09	0.121	0.04	0.443	-0.02	0.696	-0.01	0.869		PAX7	0.0102955	0.932091	0.981659	35807		Cancer-related genes, Disease related genes, Human disease related genes, Predicted intracellular proteins, Transcription factors	Myogenesis, Transcription, Transcription regulation	Developmental protein, DNA-binding	Cancer-related genes, Disease variant, Proto-oncogene	Evidence at protein level	Evidence at transcript level	Evidence at protein level
cg26530301	271	0.2	0.11	0.29	8.2e-06	0.000306	0.0275	male		chr1	19000726	+	NA	OpenSea	PAX7;PAX7;PAX7	Body;Body;Body	1:19000290-19001174	Unclassified_Cell_type_specific		known	0.043	male	Inkster	34044884		-0.02	0.733	0	0.97	0.02	0.739	-0.02	0.712	0	0.97		PAX7	-0.148582	0.216224	0.64269	43226		Cancer-related genes, Disease related genes, Human disease related genes, Predicted intracellular proteins, Transcription factors	Myogenesis, Transcription, Transcription regulation	Developmental protein, DNA-binding	Cancer-related genes, Disease variant, Proto-oncogene	Evidence at protein level	Evidence at transcript level	Evidence at protein level
cg12407421	272	0.15	0.11	0.2	9.41e-12	1.73e-08	1.17e-05	male		chr1	19011016	+	NA	OpenSea	PAX7;PAX7;PAX7	Body;Body;Body	NA	NA		known	0.129	male	Andrews	35672357		0.03	0.567	0.07	0.217	0.09	0.128	0.02	0.722	0.01	0.853		PAX7	-0.0444577	0.712769	0.921094	53516		Cancer-related genes, Disease related genes, Human disease related genes, Predicted intracellular proteins, Transcription factors	Myogenesis, Transcription, Transcription regulation	Developmental protein, DNA-binding	Cancer-related genes, Disease variant, Proto-oncogene	Evidence at protein level	Evidence at transcript level	Evidence at protein level
cg21215218	273	0.22	0.15	0.29	9.68e-10	5.21e-07	0.000205	male		chr1	19011172	-	NA	OpenSea	PAX7;PAX7;PAX7	Body;Body;Body	NA	NA		known	0.215; -0.323379	male; male	Andrews; Czamara	35672357; 38600394		0.02	0.723	0.08	0.17	0.03	0.643	0.02	0.724	0.01	0.88		PAX7	-0.0623577	0.605427	0.895603	53672		Cancer-related genes, Disease related genes, Human disease related genes, Predicted intracellular proteins, Transcription factors	Myogenesis, Transcription, Transcription regulation	Developmental protein, DNA-binding	Cancer-related genes, Disease variant, Proto-oncogene	Evidence at protein level	Evidence at transcript level	Evidence at protein level
cg22707207	274	0.56	0.43	0.69	1.77e-15	2.36e-11	3.84e-08	male		chr1	19040796	-	chr1:19043390-19043828	N_Shelf	PAX7;PAX7;PAX7	Body;Body;Body	NA	NA		known	0.33; -0.7286163	male; male	Andrews; Czamara	35672357; 38600394		0.03	0.563	0.08	0.16	0.08	0.163	-0.02	0.674	-0.04	0.477		PAX7	-0.0200061	0.868473	0.96775	83296		Cancer-related genes, Disease related genes, Human disease related genes, Predicted intracellular proteins, Transcription factors	Myogenesis, Transcription, Transcription regulation	Developmental protein, DNA-binding	Cancer-related genes, Disease variant, Proto-oncogene	Evidence at protein level	Evidence at transcript level	Evidence at protein level
cg14826624	275	0.12	0.08	0.17	5.41e-07	4.67e-05	0.00706	male		chr1	19044837	+	chr1:19043390-19043828	S_Shore	PAX7;PAX7;PAX7	Body;Body;Body	NA	NA		novel	NA	NA	NA	NA		0.04	0.513	0.07	0.264	0.1	0.077	0.12	0.039	0.15	0.009		PAX7	-0.220065	0.0651732	0.39907	87337		Cancer-related genes, Disease related genes, Human disease related genes, Predicted intracellular proteins, Transcription factors	Myogenesis, Transcription, Transcription regulation	Developmental protein, DNA-binding	Cancer-related genes, Disease variant, Proto-oncogene	Evidence at protein level	Evidence at transcript level	Evidence at protein level
cg04977858	276	0.2	0.14	0.26	4.08e-11	5.14e-08	3.01e-05	male		chr1	19069653	-	NA	OpenSea	PAX7	Body	1:19069517-19069726	Unclassified_Cell_type_specific		known	0.067	male	Inkster	34044884		0.08	0.147	0.13	0.029	0.15	0.008	0.07	0.233	0.06	0.327		PAX7	0.125768	0.295981	0.724109	112153		Cancer-related genes, Disease related genes, Human disease related genes, Predicted intracellular proteins, Transcription factors	Myogenesis, Transcription, Transcription regulation	Developmental protein, DNA-binding	Cancer-related genes, Disease variant, Proto-oncogene	Evidence at protein level	Evidence at transcript level	Evidence at protein level
cg20685067	277	0.22	0.14	0.29	1.92e-08	4.45e-06	0.00116	male		chr1	19107142	-	chr1:19110720-19110932	N_Shelf	NA	NA	NA	NA		known	0.203	male	Andrews	35672357		0.05	0.359	0.05	0.423	0.14	0.017	0.09	0.103	0.09	0.119		NA	NA	NA	NA	NA		NA	NA	NA	NA	NA	NA	NA
cg08655330	278	0.14	0.09	0.18	7.6e-08	1.18e-05	0.00247	male		chr1	19132135	+	NA	OpenSea	NA	NA	NA	NA		known	0.124	male	Andrews	35672357		0.02	0.795	0.07	0.248	0.05	0.439	-0.03	0.65	-0.01	0.907		NA	NA	NA	NA	NA		NA	NA	NA	NA	NA	NA	NA
cg13990487	279	-0.08	-0.12	-0.05	5.09e-06	0.00028	0.0257	female		chr1	19420096	-	NA	OpenSea	UBR4	Body	NA	NA		novel	NA	NA	NA	NA		0.04	0.471	0.02	0.686	0.06	0.318	0.13	0.022	0.11	0.062		UBR4	0.240195	0.043629	0.339238	19096		Enzymes, Metabolic proteins, Predicted intracellular proteins, Predicted membrane proteins	Host-virus interaction, Ubl conjugation pathway	Calmodulin-binding, Transferase		Evidence at protein level	Evidence at protein level	Evidence at protein level
cg04703227	280	-0.45	-0.55	-0.34	2.17e-14	2.52e-10	3.14e-07	female		chr1	19923504	-	chr1:19923341-19924002	Island	C1orf151;C1orf151	1stExon;5'UTR	1:19922714-19924674	Unclassified		known	-0.192; 0.2867451	female; female	Andrews; Czamara	35672357; 38600394		-0.1	0.086	-0.04	0.471	-0.12	0.04	-0.06	0.305	-0.02	0.685		NA	NA	NA	NA	NA		NA	NA	NA	NA	NA	NA	NA
cg02860199	281	0.16	0.09	0.22	2.72e-06	0.000143	0.0163	male		chr1	20305344	-	NA	OpenSea	PLA2G2A;PLA2G2A;PLA2G2A;PLA2G2A	5'UTR;5'UTR;5'UTR;5'UTR	NA	NA		known	0.198	male	Andrews	35672357		0.04	0.495	0.1	0.096	0.07	0.207	0.02	0.742	0.02	0.729		PLA2G2A	-0.298826	0.0116209	0.193437	3419		Enzymes, FDA approved drug targets, Metabolic proteins, Predicted intracellular proteins, Predicted secreted proteins, RAS pathway related proteins	Inflammatory response, Lipid metabolism, Phospholipid metabolism	Antimicrobial, Bacteriolytic enzyme, Hydrolase	FDA approved drug targets	Evidence at protein level	Evidence at protein level	Evidence at protein level
cg02082083	282	0.26	0.18	0.34	8.18e-10	4.61e-07	0.000184	male		chr1	20396560	+	NA	OpenSea	PLA2G5	TSS200	NA	NA		known	0.048	male	Inkster	34044884		0.06	0.323	0.16	0.006	0.09	0.144	-0.04	0.491	-0.08	0.193		PLA2G5	-0.0567121	0.638526	0.908885	41888		Disease related genes, Enzymes, Human disease related genes, Metabolic proteins, Potential drug targets, Predicted secreted proteins, RAS pathway related proteins	Fatty acid metabolism, Lipid degradation, Lipid metabolism, Phagocytosis, Phospholipid degradation, Phospholipid metabolism	Hydrolase	Disease variant	Evidence at protein level	Evidence at transcript level	Evidence at protein level
cg09180171	283	0.31	0.23	0.4	2.21e-12	5.83e-09	4.63e-06	male		chr1	22677913	+	NA	OpenSea	NA	NA	NA	NA		known	0.026	male	Inkster	34044884		0.05	0.425	0.04	0.455	0.08	0.157	-0.04	0.512	-0.07	0.2		NA	NA	NA	NA	NA		NA	NA	NA	NA	NA	NA	NA
cg22488750	284	0.11	0.06	0.16	1.96e-05	0.000558	0.0414	male		chr1	22678029	-	NA	OpenSea	NA	NA	NA	NA		novel	NA	NA	NA	NA		0	0.965	-0.01	0.898	0.09	0.136	-0.04	0.507	-0.03	0.596		NA	NA	NA	NA	NA		NA	NA	NA	NA	NA	NA	NA
cg11721177	285	0.33	0.22	0.45	1.35e-08	3.46e-06	0.000954	male		chr1	22919873	-	chr1:22919773-22920207	Island	EPHA8	Body	NA	NA		known	0.034	male	Inkster	34044884		0.03	0.641	0.06	0.276	0.11	0.049	0.02	0.759	0.02	0.707		EPHA8	-0.0472291	0.695713	0.920759	29816		Cancer-related genes, Enzymes, Predicted intracellular proteins, Predicted membrane proteins	Cell adhesion, Neurogenesis	Developmental protein, Kinase, Receptor, Transferase, Tyrosine-protein kinase	Cancer-related genes	Evidence at protein level	Evidence at transcript level	Evidence at protein level
cg15597364	286	0.31	0.22	0.41	1.08e-09	5.65e-07	0.000219	male		chr1	22919937	-	chr1:22919773-22920207	Island	EPHA8	Body	NA	NA		known	0.054	male	Inkster	34044884		0.06	0.306	0.06	0.301	0.15	0.008	0.06	0.316	0.05	0.367		EPHA8	0.0480244	0.690846	0.918489	29880		Cancer-related genes, Enzymes, Predicted intracellular proteins, Predicted membrane proteins	Cell adhesion, Neurogenesis	Developmental protein, Kinase, Receptor, Transferase, Tyrosine-protein kinase	Cancer-related genes	Evidence at protein level	Evidence at transcript level	Evidence at protein level
cg00907427	287	0.16	0.1	0.22	9.81e-08	1.41e-05	0.00284	male		chr1	23668691	-	chr1:23670245-23671363	N_Shore	HNRNPR;HNRNPR;HNRNPR;HNRNPR	5'UTR;5'UTR;5'UTR;5'UTR	NA	NA		known	0.234; -0.2131027	male; male	Andrews; Czamara	35672357; 38600394		0.12	0.045	0.16	0.005	0.19	0.001	0.11	0.051	0.03	0.584		HNRNPR	0.181891	0.128812	0.521773	38427		Plasma proteins, Predicted intracellular proteins	mRNA processing, mRNA splicing	Ribonucleoprotein, RNA-binding	Disease variant, Intellectual disability	Evidence at protein level	Evidence at protein level	Evidence at protein level
cg08718097	288	0.18	0.11	0.25	1.99e-06	0.000115	0.014	male		chr1	23668792	-	chr1:23670245-23671363	N_Shore	HNRNPR;HNRNPR;HNRNPR;HNRNPR	5'UTR;5'UTR;5'UTR;5'UTR	1:23668736-23668822	Promoter_Associated_Cell_type_specific		known	0.182; -0.1823244	male; male	Andrews; Czamara	35672357; 38600394		0.02	0.711	0.09	0.121	0.13	0.021	0.06	0.332	0.01	0.847		HNRNPR	0.121932	0.310327	0.733115	38528		Plasma proteins, Predicted intracellular proteins	mRNA processing, mRNA splicing	Ribonucleoprotein, RNA-binding	Disease variant, Intellectual disability	Evidence at protein level	Evidence at protein level	Evidence at protein level
cg25946374	289	0.1	0.06	0.15	1.64e-05	0.000494	0.0381	male		chr1	24469791	+	NA	OpenSea	IL22RA1	TSS200	NA	NA		novel	NA	NA	NA	NA		0.05	0.399	0.08	0.178	0.11	0.053	0.01	0.834	0.01	0.846		IL22RA1	0.0413591	0.732006	0.931302	23530		Predicted membrane proteins		Receptor		Evidence at protein level	Evidence at transcript level	Evidence at protein level
cg16903060	290	-0.14	-0.2	-0.09	5.43e-07	6.07e-05	0.0087	female		chr1	24621673	-	NA	OpenSea	NA	NA	1:24621085-24622334	Unclassified_Cell_type_specific		novel	NA	NA	NA	NA		-0.11	0.049	-0.05	0.389	-0.12	0.034	0.02	0.691	0.13	0.026		NA	NA	NA	NA	NA		NA	NA	NA	NA	NA	NA	NA
cg11709405	291	-0.12	-0.18	-0.07	6.14e-06	0.000318	0.0282	female		chr1	24649398	-	chr1:24648202-24648985	S_Shore	GRHL3;GRHL3;GRHL3	TSS200;Body;TSS200	1:24647785-24649616	Unclassified		novel	NA	NA	NA	NA		0.07	0.212	0.02	0.736	0.05	0.427	0.16	0.004	0.15	0.012		GRHL3	-0.217821	0.0680326	0.401521	3586		Disease related genes, Human disease related genes, Predicted intracellular proteins, Transcription factors	Transcription, Transcription regulation	DNA-binding		Evidence at protein level	Evidence at protein level	Evidence at protein level
cg26431550	292	-0.16	-0.22	-0.1	2.57e-07	3.63e-05	0.0059	female		chr1	24691176	+	NA	OpenSea	C1orf201	Body	NA	NA		known	0.159428	female	Czamara	38600394		0.05	0.412	0.07	0.264	0.06	0.322	0.13	0.026	0.1	0.071		NA	NA	NA	NA	NA		NA	NA	NA	NA	NA	NA	NA
cg09895325	293	-0.2	-0.28	-0.13	3.04e-07	4.07e-05	0.00642	female		chr1	24968182	-	chr1:24969027-24970196	N_Shore	SRRM1	TSS1500	1:24968041-24968568	Promoter_Associated_Cell_type_specific		novel	NA	NA	NA	NA		-0.16	0.006	-0.14	0.019	-0.16	0.007	-0.04	0.506	0.06	0.288		SRRM1	-0.0805164	0.503604	0.866896	9975		Plasma proteins, Predicted intracellular proteins, Transporters	mRNA processing, mRNA splicing	DNA-binding, RNA-binding		Evidence at protein level	Evidence at protein level	Evidence at protein level
cg09874213	294	-0.21	-0.28	-0.13	4.99e-08	1.16e-05	0.00245	female		chr1	24968352	+	chr1:24969027-24970196	N_Shore	SRRM1	TSS1500	1:24968041-24968568	Promoter_Associated_Cell_type_specific		known	-0.142	female	Andrews	35672357		-0.13	0.019	-0.11	0.06	-0.15	0.012	-0.08	0.183	0.03	0.581		SRRM1	0.00573441	0.962157	0.990761	10145		Plasma proteins, Predicted intracellular proteins, Transporters	mRNA processing, mRNA splicing	DNA-binding, RNA-binding		Evidence at protein level	Evidence at protein level	Evidence at protein level
cg25204764	295	0.63	0.54	0.72	1.42e-32	6.16e-27	7.63e-23	male		chr1	24995933	+	NA	OpenSea	SRRM1	Body	NA	NA		known	0.242; -0.2737201	male; male	Andrews; Czamara	35672357; 38600394		0.01	0.91	0.05	0.41	0.07	0.207	-0.04	0.491	-0.02	0.731		SRRM1	-0.0909632	0.450591	0.830686	37726		Plasma proteins, Predicted intracellular proteins, Transporters	mRNA processing, mRNA splicing	DNA-binding, RNA-binding		Evidence at protein level	Evidence at protein level	Evidence at protein level
cg27537125	296	0.1	0.06	0.15	7.52e-06	0.000289	0.0262	male		chr1	25349681	+	NA	OpenSea	NA	NA	1:25348676-25349815	Promoter_Associated		novel	NA	NA	NA	NA		0.02	0.718	0.02	0.679	0.08	0.165	-0.06	0.334	-0.05	0.365		NA	NA	NA	NA	NA		NA	NA	NA	NA	NA	NA	NA
cg04281159	297	0.13	0.07	0.18	9.05e-06	0.000328	0.0288	male		chr1	25354366	+	NA	OpenSea	NA	NA	NA	NA		known	-0.19414	male	Czamara	38600394		-0.04	0.485	0.01	0.854	0.07	0.223	-0.09	0.115	-0.05	0.371		NA	NA	NA	NA	NA		NA	NA	NA	NA	NA	NA	NA
cg10867751	298	0.08	0.05	0.11	9.13e-07	6.72e-05	0.00936	male		chr1	25870981	-	chr1:25869893-25871042	Island	LDLRAP1	Body	NA	NA		novel	NA	NA	NA	NA		0.07	0.197	0.08	0.169	0.06	0.305	0.13	0.021	0.15	0.012		LDLRAP1	-0.0136154	0.910273	0.976025	910		Disease related genes, Human disease related genes, Predicted intracellular proteins	Cholesterol metabolism, Endocytosis, Lipid metabolism, Steroid metabolism, Sterol metabolism		Atherosclerosis, Disease variant, Hyperlipidemia	Evidence at protein level	Evidence at protein level	Evidence at protein level
cg08134856	299	-0.11	-0.17	-0.06	2.09e-05	0.000728	0.0494	female		chr1	26233709	+	chr1:26231950-26233624	S_Shore	STMN1;STMN1;STMN1;STMN1	TSS1500;TSS1500;TSS1500;TSS1500	NA	NA		known	-0.106	female	Andrews	35672357		-0.04	0.537	-0.01	0.833	-0.01	0.914	0.03	0.667	0.08	0.147		STMN1	0.105752	0.38009	0.786831	23037		Cancer-related genes, Predicted intracellular proteins	Differentiation, Neurogenesis	Developmental protein	Cancer-related genes	Evidence at protein level	Evidence at protein level	Evidence at protein level
cg09518245	300	-0.16	-0.23	-0.09	1.39e-05	0.000553	0.0411	female		chr1	26234015	+	chr1:26231950-26233624	S_Shore	STMN1;STMN1;STMN1;STMN1	TSS1500;TSS1500;TSS1500;TSS1500	1:26233990-26234185	Unclassified_Cell_type_specific		novel	NA	NA	NA	NA		0.04	0.51	0.06	0.345	0	0.94	0	0.934	-0.04	0.457		STMN1	0.193313	0.106257	0.477437	23343		Cancer-related genes, Predicted intracellular proteins	Differentiation, Neurogenesis	Developmental protein	Cancer-related genes	Evidence at protein level	Evidence at protein level	Evidence at protein level
cg19632574	301	-0.18	-0.26	-0.1	7.23e-06	0.000356	0.0304	female		chr1	26324332	-	chr1:26324549-26324934	N_Shore	PAFAH2	5'UTR	1:26323459-26325494	Promoter_Associated		known	0.148159	female	Czamara	38600394		0.02	0.731	-0.02	0.764	0	0.962	0.06	0.27	0.04	0.509		PAFAH2	-0.00811549	0.946447	0.984391	38074		Enzymes, Metabolic proteins, Predicted intracellular proteins	Lipid degradation, Lipid metabolism	Hydrolase, Transferase		Evidence at protein level	Evidence at transcript level	Evidence at protein level
cg27430637	302	-0.1	-0.14	-0.06	5.38e-06	0.000291	0.0264	female		chr1	26646801	-	NA	OpenSea	CD52	3'UTR	NA	NA		novel	NA	NA	NA	NA		-0.12	0.034	-0.08	0.19	-0.1	0.084	-0.03	0.56	0.05	0.371		CD52	-0.127908	0.287775	0.717809	2353		Cancer-related genes, CD markers, FDA approved drug targets, Predicted membrane proteins			Cancer-related genes, FDA approved drug targets	Evidence at protein level	Evidence at transcript level	Evidence at protein level
cg01031251	303	-0.1	-0.13	-0.06	8.89e-07	8.52e-05	0.0112	female		chr1	26855423	-	chr1:26856191-26856684	N_Shore	RPS6KA1	TSS1500	NA	NA		novel	NA	NA	NA	NA		-0.05	0.386	-0.08	0.154	0	0.954	0.04	0.469	0.11	0.059		RPS6KA1	0.157526	0.189524	0.608471	829		Cancer-related genes, Enzymes, Plasma proteins, Predicted intracellular proteins	Cell cycle, Host-virus interaction, Stress response	Kinase, Serine/threonine-protein kinase, Transferase	Cancer-related genes	Evidence at protein level	Evidence at protein level	Evidence at protein level
cg04427651	304	-0.08	-0.12	-0.04	1.98e-05	0.000702	0.0482	female		chr1	27152694	+	chr1:27153033-27153243	N_Shore	ZDHHC18	TSS1500	1:27152640-27154215	Promoter_Associated		novel	NA	NA	NA	NA		-0.1	0.091	-0.05	0.371	-0.04	0.493	-0.03	0.646	0.05	0.419		ZDHHC18	0.0771327	0.522596	0.87286	507		Enzymes, Metabolic proteins, Predicted membrane proteins	Immunity, Innate immunity	Acyltransferase, Transferase		Evidence at protein level	Evidence at transcript level	Evidence at protein level
cg12424383	305	0.2	0.13	0.26	1.63e-09	7.58e-07	0.000279	male		chr1	27990967	-	chr1:27994727-27995031	N_Shelf	NA	NA	NA	NA		known	0.182	male	Andrews	35672357		0.1	0.09	0.1	0.097	0.16	0.005	0.1	0.09	0.03	0.6		NA	NA	NA	NA	NA		NA	NA	NA	NA	NA	NA	NA
cg12728097	306	-0.11	-0.16	-0.07	1.92e-06	0.000144	0.0164	female		chr1	28154501	+	chr1:28157221-28157788	N_Shelf	NA	NA	NA	NA		novel	NA	NA	NA	NA		0.04	0.464	-0.01	0.912	0.07	0.223	0.07	0.214	0.04	0.445		NA	NA	NA	NA	NA		NA	NA	NA	NA	NA	NA	NA
cg22421699	307	0.15	0.1	0.21	2.98e-07	3.07e-05	0.0052	male		chr1	28261367	+	NA	OpenSea	SMPDL3B;SMPDL3B	TSS200;TSS200	NA	NA		novel	NA	NA	NA	NA		0.05	0.428	0.09	0.108	0.03	0.555	-0.11	0.054	-0.14	0.012		SMPDL3B	-0.428863	0.000190298	0.0174662	137		Predicted secreted proteins	Immunity, Inflammatory response, Innate immunity, Lipid degradation, Lipid metabolism	Glycosidase, Hydrolase		Evidence at protein level	Evidence at transcript level	Evidence at protein level
cg26158528	308	-0.06	-0.09	-0.03	1.56e-05	0.000598	0.0433	female		chr1	28607681	-	NA	OpenSea	SESN2	3'UTR	NA	NA		novel	NA	NA	NA	NA		-0.03	0.625	-0.02	0.766	0.01	0.864	0.12	0.04	0.15	0.01		SESN2	0.00871096	0.942524	0.98354	21643		Predicted intracellular proteins		Oxidoreductase		Evidence at protein level	Evidence at transcript level	Evidence at protein level
cg15719025	309	-0.17	-0.23	-0.11	1.21e-08	4.31e-06	0.00113	female		chr1	28879147	-	chr1:28879402-28879704	N_Shore	TRU1AP;TRU1AP	TSS1500;TSS1500	1:28878996-28880442	Promoter_Associated		known	0.168488	female	Czamara	38600394		0.01	0.845	0.04	0.527	-0.01	0.824	-0.09	0.122	-0.12	0.033		NA	NA	NA	NA	NA		NA	NA	NA	NA	NA	NA	NA
cg11753765	310	-0.3	-0.4	-0.2	9.37e-09	3.59e-06	0.000981	female		chr1	28908958	+	chr1:28908069-28908799	S_Shore	SNORA16A;SNHG12	TSS1500;TSS1500	1:28907339-28909073	Promoter_Associated		known	-0.251	female	Andrews	35672357		0.04	0.467	0.05	0.393	0.06	0.339	0.02	0.73	0	0.995		NA	NA	NA	NA	NA		NA	NA	NA	NA	NA	NA	NA
cg01198591	311	-0.28	-0.38	-0.18	4.47e-08	1.07e-05	0.00231	female		chr1	28909005	+	chr1:28908069-28908799	S_Shore	SNORA16A;SNHG12	TSS1500;TSS1500	1:28907339-28909073	Promoter_Associated		novel	NA	NA	NA	NA		0.04	0.487	0.06	0.323	0	0.978	0.01	0.919	-0.01	0.799		NA	NA	NA	NA	NA		NA	NA	NA	NA	NA	NA	NA
cg11336539	312	-0.14	-0.18	-0.09	1.07e-09	7.68e-07	0.000281	female		chr1	28994987	+	NA	OpenSea	GMEB1;GMEB1	TSS1500;TSS1500	NA	NA		known	-0.021; 0.1683969	female; female	Inkster; Czamara	34044884; 38600394		0.04	0.533	0.04	0.55	-0.03	0.627	0.09	0.129	0.07	0.197		GMEB1	0.235682	0.0478601	0.356766	257		Plasma proteins, Predicted intracellular proteins, Transcription factors	Transcription, Transcription regulation	DNA-binding		Evidence at protein level	Evidence at protein level	Evidence at protein level
cg02152233	313	-0.29	-0.38	-0.19	1.83e-08	5.76e-06	0.00143	female		chr1	29189789	+	chr1:29189307-29189952	Island	OPRD1	Body	NA	NA		novel	NA	NA	NA	NA		-0.01	0.825	-0.06	0.281	0.04	0.477	0.06	0.301	0.06	0.265		OPRD1	-0.236763	0.0468167	0.352413	51135		FDA approved drug targets, G-protein coupled receptors, Human disease related genes, Predicted membrane proteins		G-protein coupled receptor, Receptor, Transducer	FDA approved drug targets	Evidence at protein level	Evidence at transcript level	Evidence at protein level
cg05928980	314	-0.19	-0.26	-0.12	2.58e-07	3.63e-05	0.00591	female		chr1	29567425	-	chr1:29562745-29565307	S_Shelf	PTPRU;PTPRU;PTPRU	Body;Body;Body	NA	NA		novel	NA	NA	NA	NA		-0.02	0.761	-0.09	0.138	-0.03	0.585	0.07	0.223	0.09	0.101		PTPRU	-0.311723	0.008138	0.16512	4397		Enzymes, Plasma proteins, Predicted membrane proteins	Cell adhesion, Differentiation	Hydrolase, Protein phosphatase, Receptor		Evidence at protein level	Evidence at transcript level	Evidence at protein level
cg04837959	315	0.17	0.1	0.25	8.41e-06	0.000312	0.0278	male		chr1	29742186	+	NA	OpenSea	NA	NA	NA	NA		novel	NA	NA	NA	NA		-0.01	0.86	-0.02	0.709	0.04	0.492	0.01	0.895	0.05	0.433		NA	NA	NA	NA	NA		NA	NA	NA	NA	NA	NA	NA
cg06121192	316	0.17	0.11	0.24	8.03e-07	6.14e-05	0.00876	male		chr1	29824435	-	NA	OpenSea	NA	NA	NA	NA		known	0.053; -0.3471537	male; male	Inkster; Czamara	34044884; 38600394		0.01	0.866	0.08	0.196	0.09	0.142	0.05	0.4	0.06	0.273		NA	NA	NA	NA	NA		NA	NA	NA	NA	NA	NA	NA
cg17753162	317	0.14	0.08	0.2	1.45e-05	0.000453	0.0359	male		chr1	29828926	+	NA	OpenSea	NA	NA	NA	NA		known	0.159	male	Andrews	35672357		-0.05	0.417	0.09	0.113	0.08	0.145	-0.07	0.227	-0.03	0.651		NA	NA	NA	NA	NA		NA	NA	NA	NA	NA	NA	NA
cg01941817	318	0.28	0.17	0.38	4.59e-07	4.16e-05	0.00651	male		chr1	30704329	+	NA	OpenSea	NA	NA	NA	NA		known	0.053	male	Inkster	34044884		0.04	0.477	0.08	0.163	0.07	0.246	0.09	0.141	0.09	0.108		NA	NA	NA	NA	NA		NA	NA	NA	NA	NA	NA	NA
cg03749154	319	0.22	0.14	0.29	3.59e-08	6.93e-06	0.00165	male		chr1	31155158	-	chr1:31158009-31158261	N_Shelf	NA	NA	NA	NA		known	0.213	male	Andrews	35672357		0	0.956	0.05	0.378	0.08	0.188	-0.1	0.09	-0.08	0.18		NA	NA	NA	NA	NA		NA	NA	NA	NA	NA	NA	NA
cg01532487	320	0.23	0.16	0.3	2.41e-10	1.9e-07	8.92e-05	male		chr1	31156665	+	chr1:31158009-31158261	N_Shore	NA	NA	NA	NA		known	0.082	male	Inkster	34044884		0.02	0.68	0.1	0.083	0.11	0.071	0.01	0.835	0.03	0.578		NA	NA	NA	NA	NA		NA	NA	NA	NA	NA	NA	NA
cg20406090	321	0.18	0.11	0.25	9.31e-07	6.81e-05	0.00945	male		chr1	31162957	-	NA	OpenSea	NA	NA	NA	NA		known	0.2; -0.2945344	male; male	Andrews; Czamara	35672357; 38600394		-0.05	0.422	0.01	0.824	0.05	0.368	-0.04	0.541	0.02	0.725		NA	NA	NA	NA	NA		NA	NA	NA	NA	NA	NA	NA
cg27543334	322	0.23	0.14	0.32	1.69e-06	0.000103	0.0129	male		chr1	31173966	+	NA	OpenSea	NA	NA	NA	NA		known	0.02; -0.2334127	male; male	Inkster; Czamara	34044884; 38600394		0.08	0.174	0.14	0.015	0.19	0.001	0.08	0.184	0.06	0.323		NA	NA	NA	NA	NA		NA	NA	NA	NA	NA	NA	NA
cg00832476	323	0.1	0.06	0.14	6.57e-08	1.06e-05	0.00229	male		chr1	31711088	+	chr1:31712078-31712812	N_Shore	NA	NA	NA	NA		known	0.135	male	Andrews	35672357		0.05	0.382	0.05	0.417	0.11	0.053	-0.01	0.887	-0.04	0.526		NA	NA	NA	NA	NA		NA	NA	NA	NA	NA	NA	NA
cg15079885	324	0.1	0.06	0.15	1.96e-05	0.000556	0.0413	male		chr1	32041940	+	NA	OpenSea	TIGL1	TSS200	NA	NA		novel	NA	NA	NA	NA		0.06	0.265	0.03	0.584	0.1	0.088	-0.02	0.705	-0.07	0.202		NA	NA	NA	NA	NA		NA	NA	NA	NA	NA	NA	NA
cg11756095	325	-0.55	-0.72	-0.37	2.3e-09	1.33e-06	0.000441	female		chr1	32410614	-	chr1:32410188-32410630	Island	NA	NA	1:32409307-32410768	Unclassified		known	-0.272; 0.1895762	female; female	Andrews; Czamara	35672357; 38600394		0.01	0.915	-0.06	0.336	-0.02	0.702	-0.03	0.63	-0.06	0.321		NA	NA	NA	NA	NA		NA	NA	NA	NA	NA	NA	NA
cg03523740	326	-0.12	-0.15	-0.08	3.21e-09	1.68e-06	0.000536	female		chr1	32645027	+	chr1:32645154-32645814	N_Shore	TXL	TSS1500	NA	NA		known	-0.024; 0.1377738	female; female	Inkster; Czamara	34044884; 38600394		0.03	0.569	0.06	0.324	0.04	0.491	0.08	0.156	0.08	0.159		NA	NA	NA	NA	NA		NA	NA	NA	NA	NA	NA	NA
cg14258143	327	0.22	0.13	0.3	2.74e-06	0.000144	0.0163	male		chr1	32714146	+	chr1:32713918-32714186	Island	FAM167B	Body	1:32713257-32714695	Unclassified		known	0.132; -0.2138998	male; male	Andrews; Czamara	35672357; 38600394		0.05	0.42	0.07	0.218	0.1	0.101	-0.15	0.011	-0.24	0		FAM167B	-0.264598	0.0257558	0.264069	1312		Predicted intracellular proteins				Evidence at protein level	Evidence at transcript level	Evidence at transcript level
cg25364822	328	0.09	0.06	0.13	1.14e-06	7.82e-05	0.0106	male		chr1	33337257	-	NA	OpenSea	FNDC5	TSS1500	NA	NA		known	0.078; -0.1286279	male; male	Andrews; Czamara	35672357; 38600394		-0.1	0.085	-0.04	0.473	0.04	0.502	-0.12	0.035	-0.07	0.225		FNDC5	-0.228429	0.0553619	0.368659	9388		Predicted membrane proteins		Hormone		Evidence at protein level	Evidence at protein level	Evidence at protein level
cg14150071	329	-0.17	-0.24	-0.1	1.3e-06	0.00011	0.0136	female		chr1	33545982	+	chr1:33546524-33547243	N_Shore	ADC	TSS1500	1:33545817-33548037	Promoter_Associated		known	-0.177	female	Andrews	35672357		-0.14	0.012	-0.12	0.036	-0.08	0.195	-0.11	0.065	-0.02	0.696		NA	NA	NA	NA	NA		NA	NA	NA	NA	NA	NA	NA
cg13099847	330	-0.23	-0.32	-0.13	2.39e-06	0.000168	0.0181	female		chr1	33546750	-	chr1:33546524-33547243	Island	ADC;ADC	1stExon;5'UTR	1:33545817-33548037	Promoter_Associated		novel	NA	NA	NA	NA		0.01	0.839	0.01	0.926	-0.02	0.746	-0.01	0.884	-0.04	0.521		NA	NA	NA	NA	NA		NA	NA	NA	NA	NA	NA	NA
cg04159098	331	0.23	0.14	0.32	1.41e-06	9.09e-05	0.0118	male		chr1	33982683	+	NA	OpenSea	CSMD2	3'UTR	NA	NA		known	0.038; -0.2498113	male; male	Inkster; Czamara	34044884; 38600394		0.08	0.184	0.1	0.092	0.16	0.005	0.08	0.195	0.07	0.235		CSMD2	-0.168284	0.160664	0.573839	3074		Plasma proteins, Predicted intracellular proteins, Predicted membrane proteins				Evidence at protein level	Evidence at transcript level	Evidence at protein level
cg15110800	332	0.21	0.11	0.3	2.09e-05	0.000582	0.0425	male		chr1	34352660	-	NA	OpenSea	CSMD2	Body	NA	NA		novel	NA	NA	NA	NA		0.01	0.91	0.03	0.583	0.06	0.334	0.06	0.29	0.07	0.237		CSMD2	-0.0146026	0.903797	0.97521	373051		Plasma proteins, Predicted intracellular proteins, Predicted membrane proteins				Evidence at protein level	Evidence at transcript level	Evidence at protein level
cg14036033	333	0.14	0.09	0.19	2.9e-08	5.97e-06	0.00146	male		chr1	35206233	-	NA	OpenSea	NA	NA	NA	NA		known	0.124; -0.2479517	male; male	Andrews; Czamara	35672357; 38600394		0.1	0.092	0.13	0.024	0.2	0	0.08	0.174	0.05	0.347		NA	NA	NA	NA	NA		NA	NA	NA	NA	NA	NA	NA
cg07594531	334	0.11	0.07	0.15	1.27e-07	1.69e-05	0.00325	male		chr1	35225326	+	chr1:35227028-35227276	N_Shore	GJB4	TSS200	NA	NA		known	-0.105927	male	Czamara	38600394		0.06	0.292	0.03	0.564	0.14	0.017	0.03	0.578	0.02	0.682		GJB4	-0.182178	0.128368	0.521533	16		Disease related genes, Human disease related genes, Potential drug targets, Predicted membrane proteins, Transporters			Disease variant, Palmoplantar keratoderma	Evidence at protein level	Evidence at protein level	Evidence at protein level
cg02030454	335	0.47	0.28	0.66	2.75e-06	0.000144	0.0164	male		chr1	35250489	-	chr1:35250418-35250736	Island	GJB3;GJB3	Body;Body	NA	NA		known	0.191	male	Andrews	35672357		0.1	0.078	0.15	0.013	0.13	0.027	0.09	0.111	0.04	0.477		GJB3	0.155806	0.194467	0.61279	3699		Disease related genes, Human disease related genes, Potential drug targets, Predicted membrane proteins, Transporters			Deafness, Disease variant, Non-syndromic deafness, Palmoplantar keratoderma	Evidence at protein level	Evidence at protein level	Evidence at protein level
cg24443795	336	0.27	0.14	0.39	2.31e-05	0.000624	0.0446	male		chr1	35252824	+	chr1:35250418-35250736	S_Shelf	NA	NA	NA	NA		novel	NA	NA	NA	NA		0.07	0.246	0.08	0.196	0.08	0.176	0.07	0.258	0.07	0.204		NA	NA	NA	NA	NA		NA	NA	NA	NA	NA	NA	NA
cg13967936	337	0.16	0.09	0.24	2.34e-05	0.000628	0.0448	male		chr1	35260066	+	chr1:35258564-35258791	S_Shore	GJA4	Body	NA	NA		known	-0.25155	male	Czamara	38600394		-0.01	0.864	0.08	0.159	0.09	0.111	0.01	0.866	0.03	0.577		GJA4	0.13803	0.250999	0.689969	1467		Predicted membrane proteins, Transporters				Evidence at protein level	Evidence at transcript level	Evidence at protein level
cg01828530	338	0.28	0.19	0.37	8.08e-09	2.4e-06	0.000715	male		chr1	36105569	+	chr1:36106969-36107261	N_Shore	PSMB2	Body	NA	NA		known	0.039	male	Inkster	34044884		0.08	0.165	0.12	0.039	0.16	0.005	0	0.939	-0.04	0.448		PSMB2	-0.0340555	0.777986	0.940979	38384		Enzymes, FDA approved drug targets, Plasma proteins, Predicted intracellular proteins	Host-virus interaction		FDA approved drug targets	Evidence at protein level	Evidence at protein level	Evidence at protein level
cg04430911	339	-0.18	-0.25	-0.11	1.93e-06	0.000145	0.0164	female		chr1	36914349	+	chr1:36915796-36916324	N_Shore	OSCP1;OSCP1	Body;Body	NA	NA		known	-0.042; 0.1520862	female; female	Inkster; Czamara	34044884; 38600394		-0.05	0.434	-0.06	0.339	-0.06	0.295	0.03	0.555	0.07	0.203		OSCP1	-0.233609	0.0499128	0.357642	32921		Predicted intracellular proteins, Transporters	Transport			Evidence at protein level	Evidence at transcript level	Evidence at protein level
cg13084345	340	-0.1	-0.13	-0.07	4.17e-10	3.91e-07	0.000162	female		chr1	36948733	+	NA	OpenSea	CSF3R;CSF3R;CSF3R;CSF3R	TSS1500;TSS1500;TSS1500;TSS1500	NA	NA		known	-0.082	female	Andrews	35672357		0.07	0.243	0	0.957	0.05	0.416	0.16	0.006	0.16	0.005		CSF3R	0.0914152	0.447463	0.82926	17089		Cancer-related genes, CD markers, Disease related genes, FDA approved drug targets, Human disease related genes, Predicted intracellular proteins, Predicted membrane proteins	Cell adhesion	Receptor	Cancer-related genes, Disease variant, FDA approved drug targets	Evidence at protein level	Evidence at protein level	Evidence at protein level
cg07285167	341	-0.1	-0.14	-0.05	7.75e-06	0.000373	0.0313	female		chr1	36948981	+	NA	OpenSea	CSF3R;CSF3R;CSF3R;CSF3R	TSS1500;TSS1500;TSS1500;TSS1500	NA	NA		novel	NA	NA	NA	NA		0.05	0.42	-0.01	0.9	0.06	0.295	0.21	0	0.24	0		CSF3R	-0.0445674	0.711505	0.920759	17337		Cancer-related genes, CD markers, Disease related genes, FDA approved drug targets, Human disease related genes, Predicted intracellular proteins, Predicted membrane proteins	Cell adhesion	Receptor	Cancer-related genes, Disease variant, FDA approved drug targets	Evidence at protein level	Evidence at protein level	Evidence at protein level
cg17598937	342	0.21	0.13	0.29	2.99e-07	3.08e-05	0.00521	male		chr1	37047802	+	NA	OpenSea	NA	NA	NA	NA		known	0.177	male	Andrews	35672357		0.07	0.207	0.12	0.045	0.14	0.02	0.02	0.715	-0.01	0.919		NA	NA	NA	NA	NA		NA	NA	NA	NA	NA	NA	NA
cg14960282	343	0.15	0.09	0.2	1.58e-07	1.97e-05	0.00369	male		chr1	37321669	+	NA	OpenSea	GRIK3	Body	NA	NA		known	-0.139234	male	Czamara	38600394		-0.06	0.309	-0.03	0.663	0.01	0.868	0.06	0.276	0.15	0.009		GRIK3	0.133718	0.266255	0.699978	60541		FDA approved drug targets, Plasma proteins, Predicted membrane proteins	Ion transport, Transport	Ion channel, Ligand-gated ion channel, Receptor	FDA approved drug targets	Evidence at protein level	Evidence at transcript level	Evidence at transcript level
cg09991710	344	0.11	0.07	0.16	1.7e-07	2.07e-05	0.00382	male		chr1	37472559	-	NA	OpenSea	GRIK3	Body	NA	NA		known	0.128	male	Andrews	35672357		0.05	0.413	0.1	0.08	0.14	0.015	0.06	0.281	0.06	0.297		GRIK3	-0.0286385	0.812597	0.953954	211431		FDA approved drug targets, Plasma proteins, Predicted membrane proteins	Ion transport, Transport	Ion channel, Ligand-gated ion channel, Receptor	FDA approved drug targets	Evidence at protein level	Evidence at transcript level	Evidence at transcript level
cg26196106	345	0.3	0.17	0.44	1.15e-05	0.000386	0.0321	male		chr1	37542472	-	NA	OpenSea	NA	NA	NA	NA		novel	NA	NA	NA	NA		0.08	0.142	0.1	0.081	0.14	0.014	0.07	0.24	0.04	0.489		NA	NA	NA	NA	NA		NA	NA	NA	NA	NA	NA	NA
cg00025643	346	0.12	0.07	0.17	6.1e-06	0.00025	0.0239	male		chr1	37904694	-	NA	OpenSea	NA	NA	NA	NA		novel	NA	NA	NA	NA		0.1	0.1	0.15	0.011	0.16	0.005	0.1	0.101	0.04	0.438		NA	NA	NA	NA	NA		NA	NA	NA	NA	NA	NA	NA
cg16371538	347	-0.1	-0.15	-0.06	2.03e-05	0.000715	0.0488	female		chr1	37940813	+	chr1:37939723-37940650	S_Shore	ZC3H12A	5'UTR	NA	NA		novel	NA	NA	NA	NA		0.07	0.203	0.04	0.467	0.1	0.101	0.14	0.012	0.1	0.072		ZC3H12A	-0.243527	0.0407079	0.330776	660		Disease related genes, Predicted intracellular proteins	Angiogenesis, Antiviral defense, Apoptosis, Differentiation, DNA damage, Host-virus interaction, Immunity, Inflammatory response, Neurogenesis, Stress response, Transcription, Transcription regulation	Developmental protein, DNA-binding, Endonuclease, Hydrolase, Nuclease, Repressor, RNA-binding		Evidence at protein level	Evidence at protein level	Evidence at protein level
cg18767964	348	0.15	0.1	0.19	4.18e-11	5.23e-08	3.06e-05	male		chr1	38529973	+	NA	OpenSea	NA	NA	NA	NA		novel	NA	NA	NA	NA		0.07	0.208	0.1	0.092	0.13	0.023	0.04	0.483	0.01	0.844		NA	NA	NA	NA	NA		NA	NA	NA	NA	NA	NA	NA
cg18026235	349	0.15	0.1	0.2	1.42e-08	3.59e-06	0.000981	male		chr1	38549430	+	NA	OpenSea	NA	NA	NA	NA		known	0.181; -0.2613996	male; male	Andrews; Czamara	35672357; 38600394		0.04	0.447	0.1	0.08	0.09	0.125	0.05	0.345	0.05	0.416		NA	NA	NA	NA	NA		NA	NA	NA	NA	NA	NA	NA
cg00338479	350	0.16	0.1	0.21	1.27e-08	3.32e-06	0.000922	male		chr1	38551357	-	NA	OpenSea	NA	NA	NA	NA		known	0.211	male	Andrews	35672357		0.11	0.066	0.13	0.029	0.14	0.015	0.12	0.036	0.09	0.13		NA	NA	NA	NA	NA		NA	NA	NA	NA	NA	NA	NA
cg22126820	351	0.29	0.2	0.38	3.05e-10	2.25e-07	0.000102	male		chr1	38672629	+	NA	OpenSea	NA	NA	NA	NA		known	0.083	male	Inkster	34044884		-0.01	0.819	0.05	0.364	0.04	0.524	0	0.983	0.02	0.675		NA	NA	NA	NA	NA		NA	NA	NA	NA	NA	NA	NA
cg08713722	352	0.35	0.24	0.46	1.54e-09	7.3e-07	0.00027	male		chr1	38942976	-	chr1:38941919-38942404	S_Shore	NA	NA	NA	NA		known	0.063	male	Inkster	34044884		0	0.973	0.08	0.197	0.05	0.382	-0.02	0.691	-0.01	0.837		NA	NA	NA	NA	NA		NA	NA	NA	NA	NA	NA	NA
cg17743381	353	0.12	0.08	0.16	1.76e-08	4.18e-06	0.00111	male		chr1	39024825	+	NA	OpenSea	NA	NA	1:39024629-39026177	Unclassified		known	0.138	male	Andrews	35672357		-0.09	0.133	-0.04	0.497	0.02	0.712	-0.1	0.077	-0.04	0.454		NA	NA	NA	NA	NA		NA	NA	NA	NA	NA	NA	NA
cg11848788	354	0.26	0.19	0.33	4.78e-11	5.77e-08	3.3e-05	male		chr1	39041399	+	chr1:39044059-39044561	N_Shelf	NA	NA	1:39041348-39041440	Unclassified_Cell_type_specific		known	0.302	male	Andrews	35672357		0	0.941	0.02	0.703	0.07	0.249	0	0.98	0.04	0.441		NA	NA	NA	NA	NA		NA	NA	NA	NA	NA	NA	NA
cg05161980	355	0.12	0.07	0.17	1.11e-05	0.000377	0.0316	male		chr1	39185780	+	NA	OpenSea	NA	NA	NA	NA		known	0.104	male	Andrews	35672357		-0.05	0.415	0.03	0.586	0.04	0.492	-0.01	0.839	0.03	0.653		NA	NA	NA	NA	NA		NA	NA	NA	NA	NA	NA	NA
cg18150908	356	0.27	0.17	0.38	7.7e-07	5.97e-05	0.00858	male		chr1	39249425	-	NA	OpenSea	NA	NA	NA	NA		novel	NA	NA	NA	NA		-0.03	0.581	-0.02	0.776	0.05	0.363	0	0.983	0.04	0.44		NA	NA	NA	NA	NA		NA	NA	NA	NA	NA	NA	NA
cg26113488	357	0.24	0.15	0.32	2.5e-07	2.72e-05	0.00472	male		chr1	39249433	+	NA	OpenSea	NA	NA	NA	NA		novel	NA	NA	NA	NA		-0.05	0.42	0	0.976	0.01	0.802	-0.03	0.622	0.02	0.682		NA	NA	NA	NA	NA		NA	NA	NA	NA	NA	NA	NA
cg14667685	358	0.26	0.14	0.38	1.99e-05	0.000563	0.0417	male		chr1	39249604	+	NA	OpenSea	NA	NA	NA	NA		novel	NA	NA	NA	NA		-0.04	0.453	0.01	0.802	0.08	0.188	0	0.998	0.06	0.302		NA	NA	NA	NA	NA		NA	NA	NA	NA	NA	NA	NA
cg12410921	359	0.27	0.17	0.37	3.08e-07	3.15e-05	0.0053	male		chr1	39249664	-	NA	OpenSea	NA	NA	NA	NA		novel	NA	NA	NA	NA		-0.03	0.558	-0.01	0.86	0.06	0.309	-0.04	0.457	-0.01	0.893		NA	NA	NA	NA	NA		NA	NA	NA	NA	NA	NA	NA
cg12043952	360	0.13	0.07	0.19	5.55e-06	0.000234	0.0228	male		chr1	39254897	-	NA	OpenSea	NA	NA	NA	NA		known	0.034	male	Inkster	34044884		0	0.995	0.1	0.088	0.15	0.009	-0.03	0.605	0	0.996		NA	NA	NA	NA	NA		NA	NA	NA	NA	NA	NA	NA
cg00098336	361	0.16	0.1	0.23	1.63e-06	0.0001	0.0127	male		chr1	39273267	+	chr1:39269729-39270251	S_Shelf	NA	NA	NA	NA		known	0.144; -0.2499627	male; male	Andrews; Czamara	35672357; 38600394		0	0.955	0.03	0.607	0.05	0.374	0.03	0.552	0.05	0.348		NA	NA	NA	NA	NA		NA	NA	NA	NA	NA	NA	NA
cg19250639	362	0.23	0.15	0.32	1.87e-07	2.22e-05	0.00403	male		chr1	39281166	+	chr1:39283609-39284576	N_Shelf	NA	NA	NA	NA		known	-0.183435	male	Czamara	38600394		0.01	0.865	0.1	0.091	0.09	0.113	0.02	0.706	0.06	0.318		NA	NA	NA	NA	NA		NA	NA	NA	NA	NA	NA	NA
cg13976375	363	0.25	0.15	0.35	3.57e-06	0.000173	0.0185	male		chr1	39281613	-	chr1:39283609-39284576	N_Shore	NA	NA	1:39281517-39281957	Unclassified_Cell_type_specific		known	-0.257574	male	Czamara	38600394		-0.02	0.776	-0.05	0.42	0.1	0.074	0.02	0.786	0.03	0.552		NA	NA	NA	NA	NA		NA	NA	NA	NA	NA	NA	NA
cg23237972	364	0.17	0.1	0.24	6.18e-06	0.000252	0.024	male		chr1	39281726	+	chr1:39283609-39284576	N_Shore	NA	NA	1:39281517-39281957	Unclassified_Cell_type_specific		novel	NA	NA	NA	NA		0	0.931	0	0.976	0.14	0.016	0.01	0.844	0.01	0.878		NA	NA	NA	NA	NA		NA	NA	NA	NA	NA	NA	NA
cg13202591	365	0.29	0.21	0.36	8.79e-13	2.9e-09	2.55e-06	male		chr1	39281887	+	chr1:39283609-39284576	N_Shore	NA	NA	1:39281517-39281957	Unclassified_Cell_type_specific		known	0.045; -0.3150054	male; male	Inkster; Czamara	34044884; 38600394		0.06	0.295	0.07	0.22	0.18	0.002	0.07	0.232	0.04	0.468		NA	NA	NA	NA	NA		NA	NA	NA	NA	NA	NA	NA
cg19224645	366	0.34	0.26	0.42	2.01e-14	1.59e-10	2.11e-07	male		chr1	39282003	+	chr1:39283609-39284576	N_Shore	NA	NA	NA	NA		known	0.153; -0.288955	male; male	Andrews; Czamara	35672357; 38600394		0.1	0.092	0.04	0.483	0.18	0.002	0.11	0.048	0.07	0.254		NA	NA	NA	NA	NA		NA	NA	NA	NA	NA	NA	NA
cg08664568	367	0.11	0.06	0.15	2.81e-06	0.000146	0.0165	male		chr1	39598712	+	NA	OpenSea	MACF1	Body	NA	NA		novel	NA	NA	NA	NA		0.04	0.444	0.09	0.138	0.14	0.014	-0.02	0.683	-0.07	0.216		MACF1	-0.0500671	0.677753	0.917761	51724		Disease related genes, Human disease related genes, Potential drug targets, Predicted intracellular proteins, Predicted membrane proteins, Transporters	Wnt signaling pathway	Actin-binding	Disease variant, Lissencephaly	Evidence at protein level	Evidence at protein level	Evidence at protein level
cg16600869	368	0.28	0.17	0.39	4.68e-07	4.21e-05	0.00657	male		chr1	40349633	+	chr1:40348941-40349288	S_Shore	TRIT1	TSS1500	NA	NA		known	0.216; -0.3541735	male; male	Andrews; Czamara	35672357; 38600394		0.05	0.343	0.08	0.166	0.16	0.007	-0.07	0.235	-0.13	0.027		TRIT1	0.134211	0.26448	0.697896	42910		Disease related genes, Enzymes, Human disease related genes, Metabolic proteins, Potential drug targets, Predicted intracellular proteins	tRNA processing	Transferase	Disease variant, Primary mitochondrial disease	Evidence at protein level	Evidence at protein level	Evidence at protein level
cg14796708	369	0.12	0.07	0.17	3.64e-06	0.000175	0.0186	male		chr1	41157075	-	chr1:41157162-41157975	N_Shore	NFYC;NFYC;NFYC;LOC100130557;NFYC;NFYC	TSS200;TSS200;TSS200;Body;TSS1500;TSS200	1:41156840-41158344	Promoter_Associated		novel	NA	NA	NA	NA		0.05	0.372	0.1	0.086	0.07	0.26	0.01	0.917	-0.02	0.689		NFYC	-0.116164	0.333901	0.753702	245		Predicted intracellular proteins, Transcription factors	Transcription, Transcription regulation	Activator, DNA-binding		Evidence at protein level	Evidence at protein level	Evidence at protein level
cg24374857	370	0.1	0.06	0.14	2.82e-06	0.000147	0.0165	male		chr1	41158439	+	chr1:41157162-41157975	S_Shore	NFYC;NFYC;LOC100130557;NFYC;NFYC;NFYC	5'UTR;5'UTR;TSS1500;5'UTR;5'UTR;5'UTR	NA	NA		novel	NA	NA	NA	NA		0.15	0.01	0.19	0.001	0.18	0.002	0.04	0.532	-0.07	0.246		NFYC	0.0327297	0.785992	0.944017	1119		Predicted intracellular proteins, Transcription factors	Transcription, Transcription regulation	Activator, DNA-binding		Evidence at protein level	Evidence at protein level	Evidence at protein level
cg25191304	371	0.22	0.13	0.31	4.76e-06	0.000211	0.0211	male		chr1	42097792	+	NA	OpenSea	HIVEP3;HIVEP3	5'UTR;5'UTR	NA	NA		known	0.175; -0.3348992	male; male	Andrews; Czamara	35672357; 38600394		0.08	0.158	0.12	0.048	0.11	0.069	0.08	0.154	0.07	0.241		HIVEP3	0.0558817	0.643457	0.909908	125756		Predicted intracellular proteins, Transcription factors	Transcription, Transcription regulation			Evidence at protein level	Evidence at transcript level	Evidence at protein level
cg00147307	372	0.21	0.12	0.29	1.99e-06	0.000115	0.014	male		chr1	42125463	+	chr1:42127380-42128632	N_Shore	HIVEP3;HIVEP3	5'UTR;5'UTR	NA	NA		known	-0.219275	male	Czamara	38600394		-0.01	0.924	0.03	0.623	0.03	0.662	0	0.998	0.04	0.457		HIVEP3	0.0244692	0.839485	0.959532	153427		Predicted intracellular proteins, Transcription factors	Transcription, Transcription regulation			Evidence at protein level	Evidence at transcript level	Evidence at protein level
cg09664054	373	0.27	0.18	0.36	1.28e-08	3.34e-06	0.000926	male		chr1	42179097	+	NA	OpenSea	HIVEP3;HIVEP3	5'UTR;5'UTR	NA	NA		known	0.291	male	Andrews	35672357		0.12	0.046	0.13	0.024	0.14	0.019	0.07	0.228	0.02	0.733		HIVEP3	0.182488	0.12771	0.52071	207061		Predicted intracellular proteins, Transcription factors	Transcription, Transcription regulation			Evidence at protein level	Evidence at transcript level	Evidence at protein level
cg24254842	374	0.13	0.08	0.17	2.74e-08	5.73e-06	0.00142	male		chr1	42193353	-	NA	OpenSea	HIVEP3;HIVEP3	5'UTR;5'UTR	1:42193204-42193428	Unclassified_Cell_type_specific		known	0.086	male	Andrews	35672357		0.01	0.798	0.05	0.376	0.09	0.112	-0.02	0.763	-0.02	0.743		HIVEP3	0.21729	0.0687239	0.402281	221317		Predicted intracellular proteins, Transcription factors	Transcription, Transcription regulation			Evidence at protein level	Evidence at transcript level	Evidence at protein level
cg09899041	375	0.13	0.08	0.19	4.5e-06	0.000203	0.0205	male		chr1	42506354	+	NA	OpenSea	NA	NA	NA	NA		known	0.124	male	Andrews	35672357		0.06	0.289	0.07	0.206	0.13	0.022	0.06	0.267	0.05	0.415		NA	NA	NA	NA	NA		NA	NA	NA	NA	NA	NA	NA
cg03326699	376	0.21	0.14	0.28	4.08e-08	7.59e-06	0.00177	male		chr1	42506979	+	NA	OpenSea	NA	NA	NA	NA		known	0.168; -0.2773287	male; male	Andrews; Czamara	35672357; 38600394		-0.03	0.623	0	0.933	0.1	0.081	0	0.987	0.05	0.36		NA	NA	NA	NA	NA		NA	NA	NA	NA	NA	NA	NA
cg09278187	377	-0.11	-0.16	-0.07	1.91e-06	0.000144	0.0163	female		chr1	42644032	-	NA	OpenSea	FOXJ3	3'UTR	NA	NA		novel	NA	NA	NA	NA		0.03	0.565	-0.06	0.329	-0.03	0.565	0.18	0.002	0.2	0.001		FOXJ3	-0.207679	0.08229	0.426242	1822		Predicted intracellular proteins, Transcription factors	Differentiation, Meiosis, Spermatogenesis, Transcription, Transcription regulation	DNA-binding		Evidence at protein level	Evidence at protein level	Evidence at protein level
cg03955121	378	-0.13	-0.18	-0.07	6.85e-06	0.000343	0.0297	female		chr1	43353650	-	chr1:43353947-43354170	N_Shore	NA	NA	NA	NA		novel	NA	NA	NA	NA		0.07	0.215	-0.02	0.744	0.11	0.057	0.18	0.002	0.13	0.022		NA	NA	NA	NA	NA		NA	NA	NA	NA	NA	NA	NA
cg07354371	379	0.15	0.09	0.21	2.09e-06	0.000119	0.0143	male		chr1	43736391	-	chr1:43738484-43738829	N_Shelf	TMEM125	5'UTR	1:43736204-43737353	Unclassified_Cell_type_specific		novel	NA	NA	NA	NA		0.09	0.107	0.15	0.008	0.12	0.042	0.16	0.004	0.13	0.021		TMEM125	0.233357	0.0501679	0.357642	726		Predicted intracellular proteins, Predicted membrane proteins				Evidence at protein level	Evidence at transcript level	Evidence at transcript level
cg07977713	380	-0.15	-0.21	-0.08	7.91e-06	0.000378	0.0316	female		chr1	43814169	-	chr1:43814305-43815277	N_Shore	MPL	Body	1:43814113-43815654	Unclassified_Cell_type_specific		novel	NA	NA	NA	NA		-0.05	0.346	0	0.953	-0.03	0.615	-0.02	0.696	0.04	0.534		MPL	-0.145424	0.226256	0.655264	10691		Cancer-related genes, CD markers, Disease related genes, FDA approved drug targets, Human disease related genes, Predicted intracellular proteins, Predicted membrane proteins		Receptor	Cancer-related genes, Disease variant, FDA approved drug targets	Evidence at protein level	Evidence at protein level	Evidence at protein level
cg15589689	381	-0.1	-0.14	-0.06	4.33e-06	0.000251	0.0239	female		chr1	44170389	-	chr1:44172668-44173763	N_Shelf	KDM4A	3'UTR	NA	NA		novel	NA	NA	NA	NA		-0.02	0.742	-0.06	0.325	0.02	0.693	0.11	0.052	0.16	0.007		KDM4A	0.405225	0.00045568	0.0325526	54560		Enzymes, Predicted intracellular proteins	Host-virus interaction, Transcription, Transcription regulation	Chromatin regulator, Dioxygenase, Oxidoreductase		Evidence at protein level	Evidence at protein level	Evidence at protein level
cg09989037	382	0.16	0.09	0.22	5.37e-06	0.000229	0.0224	male		chr1	44300942	-	NA	OpenSea	ST3GAL3;ST3GAL3;ST3GAL3;ST3GAL3;ST3GAL3;ST3GAL3;ST3GAL3;ST3GAL3;ST3GAL3;ST3GAL3	Body;Body;Body;Body;Body;Body;Body;Body;Body;Body	NA	NA		novel	NA	NA	NA	NA		0.03	0.653	0.08	0.166	0.02	0.723	-0.03	0.589	-0.05	0.435		ST3GAL3	-0.0456646	0.705324	0.920759	129447		Disease related genes, Enzymes, Human disease related genes, Metabolic proteins, Potential drug targets, Predicted intracellular proteins, Predicted membrane proteins		Glycosyltransferase, Transferase	Disease variant, Epilepsy, Intellectual disability	Evidence at protein level	Evidence at transcript level	Evidence at protein level
cg18202456	383	-0.15	-0.21	-0.08	1.14e-05	0.000483	0.0375	female		chr1	44584930	+	NA	OpenSea	KLF17	Body	NA	NA		novel	NA	NA	NA	NA		-0.11	0.062	-0.06	0.29	-0.04	0.53	-0.05	0.354	0.01	0.822		KLF17	-0.0416755	0.730034	0.930936	408		Predicted intracellular proteins, Transcription factors	Transcription, Transcription regulation	Activator, DNA-binding, Repressor		Evidence at protein level	Evidence at protein level	Evidence at protein level
cg03578951	384	-0.16	-0.22	-0.09	2.94e-06	0.000193	0.0199	female		chr1	44678791	+	chr1:44679003-44679465	N_Shore	DMAP1;DMAP1;DMAP1	TSS1500;TSS1500;TSS1500	1:44678761-44679689	Promoter_Associated		novel	NA	NA	NA	NA		-0.05	0.418	0.04	0.547	-0.06	0.337	0.01	0.909	0.06	0.27		DMAP1	-0.0395376	0.743393	0.933639	336		Plasma proteins, Predicted intracellular proteins, Transcription factors	Growth regulation, Transcription, Transcription regulation	Activator, Chromatin regulator, Repressor		Evidence at protein level	Evidence at protein level	Evidence at protein level
cg06638529	385	0.16	0.09	0.23	2.96e-06	0.000152	0.0169	male		chr1	44704073	-	NA	OpenSea	ERI3	Body	1:44703842-44704157	Unclassified		known	0.128	male	Andrews	35672357		0.04	0.529	0.07	0.217	0.13	0.023	0.01	0.872	-0.02	0.734		ERI3	-0.0190663	0.8746	0.968322	17331		Predicted intracellular proteins		Exonuclease, Hydrolase, Nuclease		Evidence at protein level	Evidence at transcript level	Evidence at protein level
cg14220329	386	0.08	0.04	0.11	2.27e-05	0.000616	0.0442	male		chr1	45050807	-	NA	OpenSea	RNF220	Body	NA	NA		novel	NA	NA	NA	NA		-0.01	0.899	-0.05	0.426	0.06	0.312	0	0.979	0.05	0.4		RNF220	0.192619	0.107543	0.479761	179941		Disease related genes, Enzymes, Human disease related genes, Potential drug targets, Predicted intracellular proteins	Ubl conjugation pathway	Transferase	Cardiomyopathy, Deafness, Disease variant, Leukodystrophy	Evidence at protein level	Evidence at protein level	Evidence at protein level
cg14960316	387	-0.07	-0.1	-0.04	6.37e-06	0.000326	0.0287	female		chr1	45120521	+	chr1:45120237-45120723	Island	TMEM53	Body	NA	NA		novel	NA	NA	NA	NA		0.05	0.361	0.04	0.5	0.02	0.743	0.2	0	0.21	0		TMEM53	0.166126	0.166176	0.579905	19611		Disease related genes, Human disease related genes, Predicted intracellular proteins, Predicted membrane proteins		Developmental protein	Dwarfism	Evidence at protein level	Evidence at transcript level	Evidence at transcript level
cg03984347	388	-0.4	-0.51	-0.29	2.53e-11	5.09e-08	2.99e-05	female		chr1	45190262	+	chr1:45189705-45190558	Island	C1orf228	Body	1:45190223-45190416	Promoter_Associated		known	-0.445	female	Andrews	35672357		-0.05	0.421	-0.02	0.775	-0.03	0.667	0.03	0.623	0.04	0.489		NA	NA	NA	NA	NA		NA	NA	NA	NA	NA	NA	NA
cg06745753	389	-0.75	-0.93	-0.57	1.8e-14	2.18e-10	2.79e-07	female		chr1	45190297	-	chr1:45189705-45190558	Island	C1orf228	Body	1:45190223-45190416	Promoter_Associated		known	-0.342	female	Andrews	35672357		-0.06	0.312	-0.03	0.554	-0.07	0.241	0.02	0.735	0.03	0.595		NA	NA	NA	NA	NA		NA	NA	NA	NA	NA	NA	NA
cg07173823	390	-0.31	-0.39	-0.22	3.33e-12	1.14e-08	8.21e-06	female		chr1	45190519	-	chr1:45189705-45190558	Island	C1orf228	Body	NA	NA		known	-0.418	female	Andrews	35672357		-0.07	0.255	-0.02	0.702	-0.04	0.524	0	0.997	0.02	0.775		NA	NA	NA	NA	NA		NA	NA	NA	NA	NA	NA	NA
cg25918716	391	-0.08	-0.12	-0.05	1.21e-05	0.000504	0.0386	female		chr1	45672438	+	chr1:45671702-45672388	S_Shore	ZSWIM5	TSS200	NA	NA		novel	NA	NA	NA	NA		-0.02	0.733	-0.02	0.788	0.04	0.483	0	0.984	0.02	0.742		ZSWIM5	0.161989	0.177128	0.597124	190367		Predicted intracellular proteins				Evidence at protein level	Evidence at transcript level	Evidence at transcript level
cg27171890	392	-0.18	-0.25	-0.11	1.7e-06	0.000133	0.0155	female		chr1	46216671	+	chr1:46216233-46216514	S_Shore	IPP;IPP	TSS200;TSS200	1:46215721-46216959	Promoter_Associated		known	-0.165	female	Andrews	35672357		-0.05	0.383	-0.06	0.324	-0.01	0.872	-0.06	0.263	-0.02	0.711		IPP	-0.15975	0.18327	0.600224	56675		Plasma proteins, Predicted intracellular proteins		Actin-binding		Evidence at protein level	Evidence at transcript level	Evidence at protein level
cg13488501	393	-0.16	-0.21	-0.1	2.98e-08	8.1e-06	0.00186	female		chr1	46805584	+	chr1:46806339-46806836	N_Shore	NSUN4	TSS1500	NA	NA		known	-0.122; 0.1587963	female; female	Andrews; Czamara	35672357; 38600394		-0.14	0.019	-0.05	0.355	-0.09	0.11	-0.04	0.465	0.06	0.317		NSUN4	0.0473559	0.694936	0.920759	265		Predicted intracellular proteins	Ribosome biogenesis, rRNA processing	Methyltransferase, RNA-binding, rRNA-binding, Transferase		Evidence at protein level	Evidence at transcript level	Evidence at protein level
cg12812068	394	0.11	0.06	0.15	5.52e-06	0.000233	0.0227	male		chr1	47016114	+	NA	OpenSea	KNCN	Body	NA	NA		novel	NA	NA	NA	NA		0.06	0.328	0.08	0.172	0.05	0.357	0.03	0.659	0.02	0.736		KNCN	0.0866824	0.472271	0.849806	4798		Predicted membrane proteins				Evidence at transcript level	Evidence at transcript level	Evidence at transcript level
cg25342481	395	0.15	0.1	0.19	2.84e-10	2.13e-07	9.81e-05	male		chr1	47449205	-	NA	OpenSea	NA	NA	NA	NA		known	0.107	male	Andrews	35672357		0.06	0.305	0.11	0.054	0.12	0.046	0.01	0.851	0.02	0.787		NA	NA	NA	NA	NA		NA	NA	NA	NA	NA	NA	NA
cg01881474	396	0.29	0.22	0.35	5.97e-16	9.98e-12	1.83e-08	male		chr1	48242657	-	NA	OpenSea	NA	NA	NA	NA		known	0.257; -0.3633809	male; male	Andrews; Czamara	35672357; 38600394		0.04	0.524	0.08	0.15	0.11	0.05	0.03	0.565	0.04	0.465		NA	NA	NA	NA	NA		NA	NA	NA	NA	NA	NA	NA
cg25099516	397	0.16	0.09	0.23	9.4e-06	0.000337	0.0293	male		chr1	48288813	-	NA	OpenSea	NA	NA	NA	NA		known	0.193	male	Andrews	35672357		0.07	0.226	0.1	0.096	0.07	0.207	0.09	0.113	0.09	0.105		NA	NA	NA	NA	NA		NA	NA	NA	NA	NA	NA	NA
cg06817454	398	0.15	0.1	0.2	3.69e-09	1.37e-06	0.000453	male		chr1	48360454	+	NA	OpenSea	NA	NA	NA	NA		known	0.124	male	Andrews	35672357		0.1	0.09	0.09	0.134	0.16	0.007	0.13	0.022	0.13	0.028		NA	NA	NA	NA	NA		NA	NA	NA	NA	NA	NA	NA
cg08121652	399	0.18	0.13	0.24	4.61e-10	3.04e-07	0.000131	male		chr1	48381824	-	NA	OpenSea	NA	NA	NA	NA		known	0.037	male	Inkster	34044884		0.05	0.411	0.1	0.089	0.09	0.127	0.03	0.552	0.04	0.513		NA	NA	NA	NA	NA		NA	NA	NA	NA	NA	NA	NA
cg18154417	400	0.19	0.13	0.26	1.95e-08	4.5e-06	0.00117	male		chr1	48400073	+	NA	OpenSea	NA	NA	NA	NA		known	0.151; -0.2364732	male; male	Andrews; Czamara	35672357; 38600394		0.04	0.505	0.08	0.187	0.07	0.253	0.05	0.437	0.06	0.277		NA	NA	NA	NA	NA		NA	NA	NA	NA	NA	NA	NA
cg06724078	401	0.24	0.18	0.31	3.31e-12	7.89e-09	6.03e-06	male		chr1	48429551	+	NA	OpenSea	NA	NA	NA	NA		known	0.18	male	Andrews	35672357		0.09	0.136	0.15	0.012	0.16	0.007	0.04	0.513	0.02	0.77		NA	NA	NA	NA	NA		NA	NA	NA	NA	NA	NA	NA
cg06556795	402	0.2	0.12	0.27	1.31e-06	8.62e-05	0.0113	male		chr1	48449120	-	chr1:48449870-48450144	N_Shore	NA	NA	NA	NA		known	0.17; -0.3276511	male; male	Andrews; Czamara	35672357; 38600394		0.03	0.588	0.05	0.406	0.04	0.447	0.01	0.913	0.03	0.652		NA	NA	NA	NA	NA		NA	NA	NA	NA	NA	NA	NA
cg27522154	403	0.19	0.11	0.26	5.6e-07	4.78e-05	0.00719	male		chr1	48458463	+	chr1:48459812-48460061	N_Shore	NA	NA	NA	NA		known	0.211	male	Andrews	35672357		0.02	0.788	0.09	0.131	0.07	0.21	0.01	0.805	0.03	0.631		NA	NA	NA	NA	NA		NA	NA	NA	NA	NA	NA	NA
cg10758369	404	0.17	0.1	0.24	1.71e-06	0.000104	0.0131	male		chr1	48459236	-	chr1:48459812-48460061	N_Shore	NA	NA	NA	NA		known	0.037; -0.2714757	male; male	Inkster; Czamara	34044884; 38600394		0	0.941	0.04	0.494	-0.01	0.884	0.01	0.92	0.04	0.462		NA	NA	NA	NA	NA		NA	NA	NA	NA	NA	NA	NA
cg15631690	405	0.19	0.11	0.26	2.36e-06	0.00013	0.0153	male		chr1	51436073	+	chr1:51433762-51435505	S_Shore	CDKN2C;CDKN2C	1stExon;Body	NA	NA		novel	NA	NA	NA	NA		0.04	0.515	0.09	0.137	0.02	0.674	-0.02	0.703	-0.03	0.573		CDKN2C	0.139494	0.245962	0.682918	9656		Cancer-related genes, Plasma proteins, Predicted intracellular proteins	Cell cycle		Cancer-related genes	Evidence at protein level	Evidence at transcript level	Evidence at protein level
cg03649284	406	-0.14	-0.21	-0.08	1.18e-05	0.000496	0.0382	female		chr1	52345292	-	chr1:52344178-52344939	S_Shore	NRD1;NRD1	TSS1500;TSS1500	1:52343783-52345348	Promoter_Associated		novel	NA	NA	NA	NA		-0.09	0.13	-0.08	0.179	-0.03	0.605	-0.13	0.02	-0.12	0.044		NA	NA	NA	NA	NA		NA	NA	NA	NA	NA	NA	NA
cg05414613	407	-0.09	-0.13	-0.05	5.6e-06	0.000299	0.027	female		chr1	53558470	+	chr1:53558388-53558642	Island	SLC1A7	Body	NA	NA		novel	NA	NA	NA	NA		-0.01	0.839	-0.02	0.726	0.04	0.479	0.19	0.001	0.24	0		SLC1A7	0.0409038	0.734846	0.932179	5615		Metabolic proteins, Predicted membrane proteins, Transporters	Symport, Transport			Evidence at protein level	Evidence at protein level	Evidence at transcript level
cg01808968	408	-0.16	-0.21	-0.1	2.39e-08	6.95e-06	0.00165	female		chr1	53574533	-	NA	OpenSea	SLC1A7	Body	NA	NA		known	-0.113	female	Andrews	35672357		-0.01	0.8	0	0.979	-0.03	0.6	0.09	0.112	0.1	0.074		SLC1A7	-0.0694273	0.565078	0.884086	21678		Metabolic proteins, Predicted membrane proteins, Transporters	Symport, Transport			Evidence at protein level	Evidence at protein level	Evidence at transcript level
cg01599460	409	-0.35	-0.46	-0.23	3.19e-08	8.49e-06	0.00193	female		chr1	53904088	+	chr1:53904140-53905247	N_Shore	FLJ40434	Body	NA	NA		known	-0.085	female	Inkster	34044884		-0.07	0.202	-0.06	0.28	-0.06	0.289	0.08	0.171	0.13	0.026		NA	NA	NA	NA	NA		NA	NA	NA	NA	NA	NA	NA
cg20267823	410	-0.3	-0.41	-0.19	3.86e-07	4.8e-05	0.00722	female		chr1	53904141	-	chr1:53904140-53905247	Island	FLJ40434	Body	NA	NA		novel	NA	NA	NA	NA		-0.09	0.124	-0.07	0.245	-0.12	0.046	0.05	0.426	0.13	0.03		NA	NA	NA	NA	NA		NA	NA	NA	NA	NA	NA	NA
cg07204163	411	-0.44	-0.57	-0.31	1.09e-10	1.48e-07	7.26e-05	female		chr1	53904319	+	chr1:53904140-53905247	Island	FLJ40434	Body	NA	NA		known	-0.043	female	Inkster	34044884		-0.11	0.067	-0.1	0.104	-0.1	0.091	0.05	0.368	0.11	0.053		NA	NA	NA	NA	NA		NA	NA	NA	NA	NA	NA	NA
cg16117789	412	-0.95	-1.17	-0.74	4.72e-16	1.27e-11	2.21e-08	female		chr1	53904634	-	chr1:53904140-53905247	Island	FLJ40434	Body	NA	NA		known	-0.04	female	Inkster	34044884		-0.1	0.082	-0.1	0.094	-0.12	0.043	0.05	0.416	0.1	0.091		NA	NA	NA	NA	NA		NA	NA	NA	NA	NA	NA	NA
cg02266759	413	-0.43	-0.55	-0.32	2.56e-12	9.37e-09	6.96e-06	female		chr1	53904736	-	chr1:53904140-53905247	Island	FLJ40434	Body	NA	NA		known	-0.376	female	Andrews	35672357		-0.11	0.059	-0.1	0.082	-0.08	0.158	0.03	0.625	0.08	0.184		NA	NA	NA	NA	NA		NA	NA	NA	NA	NA	NA	NA
cg15390560	414	-0.65	-0.86	-0.44	2.98e-09	1.59e-06	0.000511	female		chr1	53905143	+	chr1:53904140-53905247	Island	FLJ40434	Body	NA	NA		known	-0.265	female	Andrews	35672357		-0.14	0.014	-0.1	0.078	-0.14	0.017	-0.01	0.903	0.05	0.353		NA	NA	NA	NA	NA		NA	NA	NA	NA	NA	NA	NA
cg14822257	415	-0.35	-0.45	-0.25	2.9e-11	5.63e-08	3.25e-05	female		chr1	53905169	+	chr1:53904140-53905247	Island	FLJ40434	Body	NA	NA		known	-0.286	female	Andrews	35672357		-0.17	0.003	-0.15	0.011	-0.11	0.068	-0.05	0.423	0.04	0.506		NA	NA	NA	NA	NA		NA	NA	NA	NA	NA	NA	NA
cg23839556	416	-0.53	-0.68	-0.37	3.58e-10	3.5e-07	0.000147	female		chr1	53905233	-	chr1:53904140-53905247	Island	FLJ40434	Body	NA	NA		known	-0.04	female	Inkster	34044884		-0.17	0.004	-0.14	0.014	-0.14	0.013	-0.02	0.786	0.07	0.24		NA	NA	NA	NA	NA		NA	NA	NA	NA	NA	NA	NA
cg11683966	417	-0.17	-0.25	-0.1	2e-05	0.000706	0.0484	female		chr1	53905709	-	chr1:53904140-53905247	S_Shore	FLJ40434	TSS200	NA	NA		novel	NA	NA	NA	NA		-0.03	0.665	-0.11	0.059	0	0.95	0.04	0.524	0.05	0.431		NA	NA	NA	NA	NA		NA	NA	NA	NA	NA	NA	NA
cg09254853	418	-0.16	-0.23	-0.09	6.22e-06	0.000321	0.0284	female		chr1	53925192	-	chr1:53925191-53926228	Island	DMRTB1	1stExon	NA	NA		novel	NA	NA	NA	NA		-0.02	0.708	-0.01	0.91	-0.06	0.336	0.08	0.186	0.1	0.073		DMRTB1	0.0358704	0.766482	0.939338	120		Predicted intracellular proteins, Transcription factors	Transcription, Transcription regulation	DNA-binding		Evidence at protein level	Evidence at protein level	Evidence at protein level
cg10130718	419	-0.29	-0.4	-0.18	2.56e-07	3.62e-05	0.00589	female		chr1	53925368	-	chr1:53925191-53926228	Island	DMRTB1	1stExon	NA	NA		known	-0.208	female	Andrews	35672357		-0.04	0.513	0	0.979	-0.01	0.818	0.05	0.387	0.05	0.354		DMRTB1	-0.0521522	0.665788	0.916517	296		Predicted intracellular proteins, Transcription factors	Transcription, Transcription regulation	DNA-binding		Evidence at protein level	Evidence at protein level	Evidence at protein level
cg05885647	420	-0.19	-0.27	-0.11	5.01e-06	0.000277	0.0256	female		chr1	53926107	-	chr1:53925191-53926228	Island	DMRTB1	Body	NA	NA		known	-0.043	female	Inkster	34044884		-0.06	0.314	-0.07	0.207	-0.08	0.191	0.04	0.446	0.08	0.152		DMRTB1	-0.0791992	0.511482	0.868254	1035		Predicted intracellular proteins, Transcription factors	Transcription, Transcription regulation	DNA-binding		Evidence at protein level	Evidence at protein level	Evidence at protein level
cg07203271	421	-0.19	-0.25	-0.13	2.58e-10	2.77e-07	0.000122	female		chr1	53926112	-	chr1:53925191-53926228	Island	DMRTB1	Body	NA	NA		known	-0.164	female	Andrews	35672357		-0.11	0.065	-0.11	0.073	-0.07	0.204	0.03	0.652	0.1	0.08		DMRTB1	-0.110803	0.357619	0.772767	1040		Predicted intracellular proteins, Transcription factors	Transcription, Transcription regulation	DNA-binding		Evidence at protein level	Evidence at protein level	Evidence at protein level
cg07598331	422	-0.23	-0.31	-0.15	3.01e-08	8.15e-06	0.00187	female		chr1	53926227	+	chr1:53925191-53926228	Island	DMRTB1	Body	NA	NA		known	-0.195	female	Andrews	35672357		0	0.974	-0.03	0.568	-0.02	0.736	0.09	0.137	0.1	0.091		DMRTB1	-0.0314591	0.794525	0.94672	1155		Predicted intracellular proteins, Transcription factors	Transcription, Transcription regulation	DNA-binding		Evidence at protein level	Evidence at protein level	Evidence at protein level
cg22445992	423	0.14	0.08	0.2	4.32e-06	0.000197	0.0201	male		chr1	53926724	-	chr1:53925191-53926228	S_Shore	DMRTB1	Body	NA	NA		novel	NA	NA	NA	NA		0	0.968	0.07	0.254	0.07	0.215	-0.13	0.027	-0.14	0.017		DMRTB1	0.00626861	0.958622	0.990579	1652		Predicted intracellular proteins, Transcription factors	Transcription, Transcription regulation	DNA-binding		Evidence at protein level	Evidence at protein level	Evidence at protein level
cg02450563	424	-0.14	-0.2	-0.08	1.45e-05	0.00057	0.042	female		chr1	54839981	-	NA	OpenSea	SSBP3;SSBP3;SSBP3	Body;Body;Body	NA	NA		novel	NA	NA	NA	NA		-0.04	0.487	-0.07	0.253	-0.05	0.359	0.15	0.007	0.22	0		SSBP3	0.138669	0.248793	0.686885	148876		Predicted intracellular proteins	Transcription, Transcription regulation	DNA-binding		Evidence at protein level	Evidence at protein level	Evidence at protein level
cg13580862	425	-0.23	-0.32	-0.14	5.22e-07	5.91e-05	0.00852	female		chr1	55709508	-	NA	OpenSea	NA	NA	NA	NA		known	-0.234	female	Andrews	35672357		-0.06	0.298	-0.03	0.638	0.02	0.718	-0.06	0.267	-0.01	0.863		NA	NA	NA	NA	NA		NA	NA	NA	NA	NA	NA	NA
cg12180551	426	-0.12	-0.17	-0.07	9.52e-06	0.000428	0.0346	female		chr1	56975583	+	NA	OpenSea	PPAP2B;PPAP2B	Body;Body	NA	NA		novel	NA	NA	NA	NA		-0.12	0.044	-0.07	0.246	-0.03	0.592	0.11	0.049	0.24	0		NA	NA	NA	NA	NA		NA	NA	NA	NA	NA	NA	NA
cg11959316	427	-0.1	-0.14	-0.06	7.7e-06	0.000371	0.0313	female		chr1	57001742	-	NA	OpenSea	PPAP2B;PPAP2B	Body;Body	NA	NA		novel	NA	NA	NA	NA		-0.07	0.211	-0.05	0.425	-0.01	0.864	0.02	0.687	0.07	0.252		NA	NA	NA	NA	NA		NA	NA	NA	NA	NA	NA	NA
cg09313917	428	-0.13	-0.2	-0.07	2.12e-05	0.000736	0.0497	female		chr1	57111387	+	chr1:57110663-57111337	S_Shore	PRKAA2	Body	NA	NA		novel	NA	NA	NA	NA		-0.06	0.296	-0.03	0.643	-0.07	0.242	0	0.943	0.02	0.76		PRKAA2	-0.00199644	0.986817	0.996385	392		Enzymes, FDA approved drug targets, Predicted membrane proteins, Transporters	Autophagy, Biological rhythms, Cholesterol biosynthesis, Cholesterol metabolism, Fatty acid biosynthesis, Fatty acid metabolism, Lipid biosynthesis, Lipid metabolism, Steroid biosynthesis, Steroid metabolism, Sterol biosynthesis, Sterol metabolism, Transcription, Transcription regulation, Wnt signaling pathway	Chromatin regulator, Kinase, Serine/threonine-protein kinase, Transferase	FDA approved drug targets	Evidence at protein level	Evidence at protein level	Evidence at protein level
cg16021159	429	0.21	0.16	0.26	8.24e-16	1.29e-11	2.25e-08	male		chr1	57142074	+	NA	OpenSea	PRKAA2	Body	NA	NA		known	0.269	male	Andrews	35672357		0.08	0.184	0.15	0.012	0.2	0	0.03	0.659	0	0.969		PRKAA2	0.124718	0.300066	0.729439	31079		Enzymes, FDA approved drug targets, Predicted membrane proteins, Transporters	Autophagy, Biological rhythms, Cholesterol biosynthesis, Cholesterol metabolism, Fatty acid biosynthesis, Fatty acid metabolism, Lipid biosynthesis, Lipid metabolism, Steroid biosynthesis, Steroid metabolism, Sterol biosynthesis, Sterol metabolism, Transcription, Transcription regulation, Wnt signaling pathway	Chromatin regulator, Kinase, Serine/threonine-protein kinase, Transferase	FDA approved drug targets	Evidence at protein level	Evidence at protein level	Evidence at protein level
cg05374238	430	0.13	0.08	0.18	5.08e-07	4.47e-05	0.00684	male		chr1	57285466	+	NA	OpenSea	C1orf168	TSS200	NA	NA		novel	NA	NA	NA	NA		0.02	0.734	0.05	0.421	0.11	0.058	0.02	0.676	-0.01	0.893		NA	NA	NA	NA	NA		NA	NA	NA	NA	NA	NA	NA
cg17011134	431	0.2	0.13	0.27	1.12e-07	1.55e-05	0.00306	male		chr1	57293848	-	NA	OpenSea	NA	NA	NA	NA		known	0.035; -0.2541982	male; male	Inkster; Czamara	34044884; 38600394		0.04	0.484	0.08	0.151	0.12	0.037	0.02	0.668	0.01	0.833		NA	NA	NA	NA	NA		NA	NA	NA	NA	NA	NA	NA
cg10092779	432	0.19	0.12	0.26	2e-07	2.33e-05	0.00418	male		chr1	57294085	+	NA	OpenSea	NA	NA	NA	NA		known	0.218	male	Andrews	35672357		0.11	0.052	0.13	0.022	0.14	0.019	0.14	0.014	0.12	0.041		NA	NA	NA	NA	NA		NA	NA	NA	NA	NA	NA	NA
cg16648841	433	0.33	0.25	0.41	8.46e-16	1.32e-11	2.29e-08	male		chr1	57320685	+	NA	OpenSea	C8A	Body	NA	NA		known	0.269	male	Andrews	35672357		0.1	0.081	0.12	0.035	0.15	0.009	0.02	0.718	-0.03	0.591		NA	NA	NA	NA	NA		NA	NA	NA	NA	NA	NA	NA
cg23844013	434	0.32	0.25	0.4	3.21e-15	3.79e-11	5.93e-08	male		chr1	57383752	-	NA	OpenSea	C8A	3'UTR	NA	NA		known	0.227	male	Andrews	35672357		0.06	0.304	0.12	0.046	0.12	0.038	0.02	0.731	0.02	0.789		NA	NA	NA	NA	NA		NA	NA	NA	NA	NA	NA	NA
cg11738198	435	0.17	0.1	0.24	1.32e-06	8.67e-05	0.0114	male		chr1	57390620	-	NA	OpenSea	NA	NA	NA	NA		known	0.107	male	Andrews	35672357		0	0.958	0.09	0.14	0.12	0.039	-0.05	0.373	-0.04	0.536		NA	NA	NA	NA	NA		NA	NA	NA	NA	NA	NA	NA
cg13047196	436	0.3	0.23	0.37	1.46e-14	1.24e-10	1.72e-07	male		chr1	57420485	-	NA	OpenSea	C8B	Body	1:57420312-57420498	Unclassified_Cell_type_specific		known	0.314; -0.3862059	male; male	Andrews; Czamara	35672357; 38600394		0.03	0.578	0.11	0.05	0.09	0.105	0.01	0.896	0	0.959		C8B	0.166148	0.166118	0.579905	25602		Disease related genes, Human disease related genes, Plasma proteins, Predicted secreted proteins	Complement alternate pathway, Complement pathway, Cytolysis, Immunity, Innate immunity			Evidence at protein level	Evidence at protein level	Evidence at protein level
cg10620457	437	0.23	0.16	0.3	1.75e-10	1.5e-07	7.32e-05	male		chr1	57432110	+	NA	OpenSea	C8B	TSS1500	NA	NA		known	0.261; -0.3239401	male; male	Andrews; Czamara	35672357; 38600394		0.02	0.71	0.06	0.292	0.09	0.117	-0.01	0.869	-0.01	0.918		C8B	-0.00415371	0.972575	0.993149	37227		Disease related genes, Human disease related genes, Plasma proteins, Predicted secreted proteins	Complement alternate pathway, Complement pathway, Cytolysis, Immunity, Innate immunity			Evidence at protein level	Evidence at protein level	Evidence at protein level
cg01421140	438	0.32	0.24	0.4	4.21e-14	2.83e-10	3.47e-07	male		chr1	57470853	-	NA	OpenSea	DAB1	3'UTR	NA	NA		known	0.031; -0.418171	male; male	Inkster; Czamara	34044884; 38600394		0.05	0.4	0.06	0.315	0.09	0.104	0	0.961	-0.02	0.713		DAB1	0.194436	0.104202	0.474513	10402		Disease related genes, Human disease related genes, Predicted intracellular proteins	Differentiation, Neurogenesis	Developmental protein	Neurodegeneration, Spinocerebellar ataxia	Evidence at protein level	Evidence at protein level	Evidence at protein level
cg13060236	439	0.32	0.2	0.43	1.12e-07	1.54e-05	0.00305	male		chr1	57490967	-	NA	OpenSea	DAB1	Body	NA	NA		known	0.344; -0.4883604	male; male	Andrews; Czamara	35672357; 38600394		0.09	0.141	0.11	0.072	0.17	0.003	0.04	0.482	0.02	0.765		DAB1	0.0330367	0.784464	0.943173	30516		Disease related genes, Human disease related genes, Predicted intracellular proteins	Differentiation, Neurogenesis	Developmental protein	Neurodegeneration, Spinocerebellar ataxia	Evidence at protein level	Evidence at protein level	Evidence at protein level
cg13474897	440	0.36	0.25	0.48	1.14e-09	5.87e-07	0.000226	male		chr1	57514244	+	NA	OpenSea	DAB1	Body	NA	NA		known	0.066; -0.3446862	male; male	Inkster; Czamara	34044884; 38600394		0.06	0.34	0.1	0.079	0.15	0.008	0.03	0.605	0.03	0.579		DAB1	0.186682	0.119036	0.504386	53793		Disease related genes, Human disease related genes, Predicted intracellular proteins	Differentiation, Neurogenesis	Developmental protein	Neurodegeneration, Spinocerebellar ataxia	Evidence at protein level	Evidence at protein level	Evidence at protein level
cg04362706	441	0.19	0.13	0.24	2.4e-10	1.89e-07	8.88e-05	male		chr1	57570305	+	NA	OpenSea	DAB1	Body	NA	NA		known	0.173; -0.2718306	male; male	Andrews; Czamara	35672357; 38600394		0.05	0.407	0.07	0.241	0.19	0.001	0.04	0.443	0.05	0.37		DAB1	0.168337	0.16053	0.573839	109854		Disease related genes, Human disease related genes, Predicted intracellular proteins	Differentiation, Neurogenesis	Developmental protein	Neurodegeneration, Spinocerebellar ataxia	Evidence at protein level	Evidence at protein level	Evidence at protein level
cg10092518	442	0.28	0.19	0.37	1.88e-09	8.43e-07	0.000303	male		chr1	57670054	-	NA	OpenSea	DAB1	Body	NA	NA		known	0.244; -0.3783436	male; male	Andrews; Czamara	35672357; 38600394		0	0.994	0.06	0.312	0.12	0.044	0.01	0.931	0.03	0.63		DAB1	0.158394	0.187065	0.605338	209603		Disease related genes, Human disease related genes, Predicted intracellular proteins	Differentiation, Neurogenesis	Developmental protein	Neurodegeneration, Spinocerebellar ataxia	Evidence at protein level	Evidence at protein level	Evidence at protein level
cg02620533	443	0.35	0.27	0.42	7.69e-19	4.39e-14	1.38e-10	male		chr1	57719013	-	NA	OpenSea	DAB1	Body	NA	NA		known	0.052	male	Inkster	34044884		0.09	0.139	0.12	0.034	0.12	0.034	0.01	0.85	-0.02	0.705		DAB1	0.131349	0.274894	0.706688	258562		Disease related genes, Human disease related genes, Predicted intracellular proteins	Differentiation, Neurogenesis	Developmental protein	Neurodegeneration, Spinocerebellar ataxia	Evidence at protein level	Evidence at protein level	Evidence at protein level
cg15131883	444	0.14	0.09	0.19	4.64e-07	4.19e-05	0.00655	male		chr1	57728520	-	NA	OpenSea	DAB1	Body	NA	NA		known	0.137	male	Andrews	35672357		0.06	0.27	0.09	0.146	0.1	0.092	0.09	0.113	0.08	0.165		DAB1	0.0575036	0.633841	0.907491	268069		Disease related genes, Human disease related genes, Predicted intracellular proteins	Differentiation, Neurogenesis	Developmental protein	Neurodegeneration, Spinocerebellar ataxia	Evidence at protein level	Evidence at protein level	Evidence at protein level
cg11951010	445	0.27	0.18	0.37	3.41e-08	6.69e-06	0.0016	male		chr1	57746735	-	NA	OpenSea	DAB1	Body	NA	NA		known	0.2; -0.2469306	male; male	Andrews; Czamara	35672357; 38600394		0.08	0.192	0.13	0.029	0.12	0.036	0.04	0.477	0	0.967		DAB1	0.056354	0.64065	0.909155	286284		Disease related genes, Human disease related genes, Predicted intracellular proteins	Differentiation, Neurogenesis	Developmental protein	Neurodegeneration, Spinocerebellar ataxia	Evidence at protein level	Evidence at protein level	Evidence at protein level
cg18270820	446	0.16	0.1	0.22	8.12e-07	6.19e-05	0.0088	male		chr1	57770145	-	NA	OpenSea	DAB1	5'UTR	NA	NA		known	0.182	male	Andrews	35672357		0.01	0.913	0.04	0.507	0.1	0.074	0	0.95	-0.01	0.851		DAB1	0.172325	0.150707	0.556869	309694		Disease related genes, Human disease related genes, Predicted intracellular proteins	Differentiation, Neurogenesis	Developmental protein	Neurodegeneration, Spinocerebellar ataxia	Evidence at protein level	Evidence at protein level	Evidence at protein level
cg12596692	447	0.19	0.12	0.26	4.3e-07	3.97e-05	0.00629	male		chr1	57773982	-	NA	OpenSea	DAB1	5'UTR	NA	NA		known	0.211; -0.2785753	male; male	Andrews; Czamara	35672357; 38600394		0	0.964	0.07	0.244	0.09	0.139	0	0.941	0	0.957		DAB1	-0.149621	0.212995	0.64269	313531		Disease related genes, Human disease related genes, Predicted intracellular proteins	Differentiation, Neurogenesis	Developmental protein	Neurodegeneration, Spinocerebellar ataxia	Evidence at protein level	Evidence at protein level	Evidence at protein level
cg01074356	448	0.26	0.15	0.37	4.89e-06	0.000215	0.0214	male		chr1	57884286	-	chr1:57887963-57890637	N_Shelf	DAB1	5'UTR	NA	NA		known	0.244	male	Andrews	35672357		0	0.988	0.07	0.225	0.11	0.069	0.01	0.876	0.03	0.642		DAB1	0.0244854	0.839381	0.959532	423835		Disease related genes, Human disease related genes, Predicted intracellular proteins	Differentiation, Neurogenesis	Developmental protein	Neurodegeneration, Spinocerebellar ataxia	Evidence at protein level	Evidence at protein level	Evidence at protein level
cg08123701	449	0.24	0.17	0.31	5.49e-10	3.45e-07	0.000146	male		chr1	57955106	-	NA	OpenSea	DAB1	5'UTR	NA	NA		known	0.039; -0.342535	male; male	Inkster; Czamara	34044884; 38600394		-0.01	0.851	0.07	0.207	0.1	0.098	-0.05	0.433	-0.03	0.65		DAB1	0.137137	0.254111	0.691544	494655		Disease related genes, Human disease related genes, Predicted intracellular proteins	Differentiation, Neurogenesis	Developmental protein	Neurodegeneration, Spinocerebellar ataxia	Evidence at protein level	Evidence at protein level	Evidence at protein level
cg18287310	450	0.31	0.24	0.39	6.29e-16	1.04e-11	1.87e-08	male		chr1	58018699	+	NA	OpenSea	DAB1	5'UTR	NA	NA		known	0.258	male	Andrews	35672357		0.05	0.395	0.08	0.174	0.12	0.041	-0.01	0.846	-0.02	0.779		DAB1	0.0841778	0.485212	0.858818	558248		Disease related genes, Human disease related genes, Predicted intracellular proteins	Differentiation, Neurogenesis	Developmental protein	Neurodegeneration, Spinocerebellar ataxia	Evidence at protein level	Evidence at protein level	Evidence at protein level
cg00026909	451	0.35	0.24	0.45	1.04e-10	1.02e-07	5.29e-05	male		chr1	58089001	+	NA	OpenSea	DAB1	5'UTR	NA	NA		known	0.059	male	Inkster	34044884		0.06	0.34	0.1	0.086	0.11	0.066	-0.07	0.261	-0.1	0.092		DAB1	0.0260992	0.82895	0.956416	628550		Disease related genes, Human disease related genes, Predicted intracellular proteins	Differentiation, Neurogenesis	Developmental protein	Neurodegeneration, Spinocerebellar ataxia	Evidence at protein level	Evidence at protein level	Evidence at protein level
cg23710611	452	0.38	0.3	0.46	2.79e-18	1.28e-13	3.59e-10	male		chr1	58098908	+	NA	OpenSea	DAB1	5'UTR	NA	NA		known	0.262; -0.4166571	male; male	Andrews; Czamara	35672357; 38600394		0.03	0.658	0.06	0.317	0.08	0.148	-0.05	0.398	-0.06	0.306		DAB1	0.0911153	0.449831	0.830624	638457		Disease related genes, Human disease related genes, Predicted intracellular proteins	Differentiation, Neurogenesis	Developmental protein	Neurodegeneration, Spinocerebellar ataxia	Evidence at protein level	Evidence at protein level	Evidence at protein level
cg17448028	453	0.24	0.15	0.33	4.29e-07	3.97e-05	0.00628	male		chr1	58453640	-	NA	OpenSea	DAB1	5'UTR	NA	NA		known	0.057	male	Inkster	34044884		0.02	0.759	0.03	0.581	0.06	0.328	-0.05	0.346	-0.05	0.357		DAB1	0.240365	0.0434762	0.339238	993189		Disease related genes, Human disease related genes, Predicted intracellular proteins	Differentiation, Neurogenesis	Developmental protein	Neurodegeneration, Spinocerebellar ataxia	Evidence at protein level	Evidence at protein level	Evidence at protein level
cg09896106	454	0.2	0.12	0.27	6.47e-07	5.29e-05	0.00778	male		chr1	58810897	-	NA	OpenSea	NA	NA	NA	NA		known	0.2	male	Andrews	35672357		0.05	0.408	0.02	0.701	0.1	0.1	0.04	0.457	0.04	0.534		NA	NA	NA	NA	NA		NA	NA	NA	NA	NA	NA	NA
cg08165487	455	0.19	0.13	0.26	1.57e-08	3.85e-06	0.00104	male		chr1	59211967	-	NA	OpenSea	NA	NA	NA	NA		known	0.183; -0.2251305	male; male	Andrews; Czamara	35672357; 38600394		0.05	0.401	0.09	0.136	0.08	0.157	0.09	0.12	0.1	0.086		NA	NA	NA	NA	NA		NA	NA	NA	NA	NA	NA	NA
cg15568628	456	0.13	0.08	0.18	7.89e-08	1.21e-05	0.00252	male		chr1	59529453	-	NA	OpenSea	NA	NA	1:59529080-59529624	Unclassified_Cell_type_specific		novel	NA	NA	NA	NA		0.07	0.239	0.15	0.013	0.13	0.028	0.02	0.762	-0.02	0.751		NA	NA	NA	NA	NA		NA	NA	NA	NA	NA	NA	NA
cg15935965	457	0.13	0.09	0.18	6.76e-08	1.08e-05	0.00232	male		chr1	59550124	-	NA	OpenSea	NA	NA	NA	NA		known	0.027	male	Inkster	34044884		0.16	0.006	0.18	0.002	0.2	0.001	0.06	0.291	-0.04	0.451		NA	NA	NA	NA	NA		NA	NA	NA	NA	NA	NA	NA
cg26607258	458	0.35	0.25	0.46	2.25e-10	1.8e-07	8.52e-05	male		chr1	59582768	+	NA	OpenSea	NA	NA	NA	NA		known	0.077	male	Inkster	34044884		0.1	0.085	0.14	0.014	0.12	0.046	0.07	0.247	0.05	0.424		NA	NA	NA	NA	NA		NA	NA	NA	NA	NA	NA	NA
cg00249614	459	0.25	0.17	0.33	4.35e-09	1.54e-06	0.000497	male		chr1	59593751	-	NA	OpenSea	NA	NA	NA	NA		known	0.06; -0.3893537	male; male	Inkster; Czamara	34044884; 38600394		0.07	0.233	0.09	0.137	0.13	0.031	0.05	0.347	0.06	0.331		NA	NA	NA	NA	NA		NA	NA	NA	NA	NA	NA	NA
cg20935542	460	0.22	0.16	0.28	8.75e-11	9.01e-08	4.76e-05	male		chr1	60474562	+	NA	OpenSea	C1orf87	Body	NA	NA		known	0.124	male	Andrews	35672357		0.02	0.673	0.13	0.03	0.04	0.478	-0.06	0.29	-0.08	0.179		C1orf87	-0.08073	0.503328	0.866857	21621		Predicted intracellular proteins				Evidence at protein level	Evidence at protein level	Evidence at transcript level
cg18870231	461	0.13	0.08	0.18	2.02e-07	2.34e-05	0.0042	male		chr1	60539135	+	chr1:60539315-60539540	N_Shore	C1orf87	5'UTR	NA	NA		novel	NA	NA	NA	NA		-0.06	0.307	0.02	0.784	0.03	0.661	-0.08	0.182	-0.04	0.45		C1orf87	0.041793	0.729302	0.930936	86194		Predicted intracellular proteins				Evidence at protein level	Evidence at protein level	Evidence at transcript level
cg14074626	462	0.24	0.13	0.35	1.97e-05	0.000559	0.0414	male		chr1	63571356	-	NA	OpenSea	NA	NA	NA	NA		novel	NA	NA	NA	NA		0.07	0.253	0.08	0.154	0.06	0.298	-0.01	0.904	-0.04	0.451		NA	NA	NA	NA	NA		NA	NA	NA	NA	NA	NA	NA
cg09252377	463	0.22	0.12	0.33	2.57e-05	0.000671	0.0469	male		chr1	64553047	+	NA	OpenSea	ROR1;ROR1	Body;Body	NA	NA		novel	NA	NA	NA	NA		0.03	0.573	0.05	0.395	0	0.997	-0.03	0.573	-0.05	0.426		ROR1	-0.061367	0.611181	0.899073	313354		Disease related genes, Enzymes, Human disease related genes, Potential drug targets, Predicted intracellular proteins, Predicted membrane proteins	Wnt signaling pathway	Kinase, Receptor, Transferase	Deafness, Disease variant, Non-syndromic deafness	Evidence at protein level	Evidence at transcript level	Evidence at protein level
cg22450138	464	0.22	0.13	0.31	3.38e-06	0.000166	0.018	male		chr1	64669125	-	NA	OpenSea	UBE2U	TSS1500	NA	NA		novel	NA	NA	NA	NA		0.07	0.221	0.08	0.157	0.09	0.119	0.01	0.858	-0.03	0.593		UBE2U	-0.176935	0.139919	0.53908	185		Enzymes, Metabolic proteins, Predicted intracellular proteins	Ubl conjugation pathway	Transferase		Evidence at protein level	Evidence at transcript level	Evidence at protein level
cg12792952	465	0.29	0.17	0.41	2.38e-06	0.00013	0.0153	male		chr1	64857387	-	NA	OpenSea	NA	NA	NA	NA		known	0.088; -0.4174063	male; male	Inkster; Czamara	34044884; 38600394		0.05	0.365	0.08	0.185	0.06	0.285	0.02	0.667	0.01	0.818		NA	NA	NA	NA	NA		NA	NA	NA	NA	NA	NA	NA
cg03062196	466	0.23	0.14	0.32	1.31e-06	8.62e-05	0.0113	male		chr1	64934334	+	chr1:64935554-64936614	N_Shore	NA	NA	NA	NA		novel	NA	NA	NA	NA		0.08	0.152	0.05	0.363	0.08	0.191	0.03	0.652	0	0.984		NA	NA	NA	NA	NA		NA	NA	NA	NA	NA	NA	NA
cg19745637	467	-0.65	-0.91	-0.4	8.73e-07	8.41e-05	0.0112	female		chr1	64936598	-	chr1:64935554-64936614	Island	CACHD1	1stExon	NA	NA		novel	NA	NA	NA	NA		0.03	0.624	0	0.969	0.02	0.708	0.04	0.524	0.01	0.9		CACHD1	0.0569766	0.636959	0.907814	170		Predicted membrane proteins, Transporters	Calcium transport, Ion transport, Transport			Evidence at protein level	Evidence at transcript level	Evidence at transcript level
cg00825690	468	0.13	0.07	0.19	1.21e-05	0.000399	0.0328	male		chr1	64960202	-	NA	OpenSea	CACHD1	Body	NA	NA		novel	NA	NA	NA	NA		0.06	0.294	0.07	0.252	0.11	0.057	0.09	0.133	0.1	0.084		CACHD1	0.0469332	0.697527	0.920759	23774		Predicted membrane proteins, Transporters	Calcium transport, Ion transport, Transport			Evidence at protein level	Evidence at transcript level	Evidence at transcript level
cg17181043	469	0.17	0.09	0.25	1.8e-05	0.000526	0.0399	male		chr1	64961535	-	NA	OpenSea	CACHD1	Body	NA	NA		novel	NA	NA	NA	NA		0.08	0.186	0.03	0.622	0.01	0.916	0.03	0.662	-0.02	0.763		CACHD1	-0.15765	0.189173	0.608471	25107		Predicted membrane proteins, Transporters	Calcium transport, Ion transport, Transport			Evidence at protein level	Evidence at transcript level	Evidence at transcript level
cg11653179	470	0.19	0.1	0.27	2.93e-05	0.000733	0.0496	male		chr1	65209572	+	chr1:65210282-65211238	N_Shore	RAVER2	TSS1500	NA	NA		novel	NA	NA	NA	NA		0.01	0.81	0.05	0.384	0.01	0.834	-0.05	0.361	-0.04	0.522		RAVER2	-0.051764	0.668129	0.916517	1206		Predicted intracellular proteins		RNA-binding		Evidence at protein level	Evidence at transcript level	Evidence at protein level
cg17940858	471	0.15	0.08	0.22	2.28e-05	0.000618	0.0443	male		chr1	65528997	-	chr1:65532161-65533212	N_Shelf	NA	NA	1:65528718-65529059	Unclassified_Cell_type_specific		novel	NA	NA	NA	NA		0	0.993	-0.01	0.926	0.04	0.516	0.06	0.284	0.09	0.138		NA	NA	NA	NA	NA		NA	NA	NA	NA	NA	NA	NA
cg03607891	472	0.21	0.11	0.3	2.07e-05	0.000578	0.0423	male		chr1	66099615	-	NA	OpenSea	LEPR;LEPR	Body;3'UTR	NA	NA		novel	NA	NA	NA	NA		0.02	0.725	0.02	0.78	0.09	0.126	0.04	0.53	0.08	0.196		LEPR	0.122505	0.308792	0.731941	213367		Cancer-related genes, Candidate cardiovascular disease genes, CD markers, Disease related genes, FDA approved drug targets, Human disease related genes, Plasma proteins, Predicted membrane proteins		Receptor	Cancer-related genes, FDA approved drug targets, Obesity	Evidence at protein level	Evidence at transcript level	Evidence at protein level
cg06885641	473	-0.29	-0.35	-0.24	7.96e-23	2.72e-17	1.57e-13	female		chr1	67390768	-	chr1:67390468-67391109	Island	MIER1;MIER1;MIER1;MIER1;MIER1;WDR78;MIER1;MIER1;MIER1;MIER1;MIER1;MIER1;MIER1;WDR78;MIER1;MIER1	5'UTR;1stExon;5'UTR;5'UTR;1stExon;TSS200;1stExon;1stExon;5'UTR;1stExon;5'UTR;1stExon;1stExon;TSS200;1stExon;5'UTR	1:67389656-67391637	Promoter_Associated		known	-0.095; 0.069261	female; female	Andrews; Czamara	35672357; 38600394		-0.05	0.353	-0.07	0.235	-0.01	0.856	-0.03	0.633	-0.03	0.558		MIER1	0.232193	0.05156	0.358672	190		Predicted intracellular proteins, Transcription factors	Transcription, Transcription regulation	Repressor		Evidence at protein level	Evidence at protein level	Evidence at protein level
cg09861436	474	0.17	0.1	0.24	4.49e-06	0.000202	0.0205	male		chr1	67515873	-	chr1:67519224-67520139	N_Shelf	SLC35D1	Body	NA	NA		novel	NA	NA	NA	NA		-0.07	0.249	0.02	0.749	0.06	0.345	-0.08	0.183	-0.04	0.487		SLC35D1	0.0477887	0.692287	0.918489	50858		Disease related genes, Human disease related genes, Metabolic proteins, Potential drug targets, Predicted membrane proteins, Transporters	Sugar transport, Transport		Disease variant, Dwarfism	Evidence at protein level	Evidence at transcript level	Evidence at protein level
cg02317907	475	-0.13	-0.19	-0.07	7.97e-06	0.00038	0.0318	female		chr1	68515788	+	chr1:68516236-68516473	N_Shore	DIRAS3	5'UTR	NA	NA		novel	NA	NA	NA	NA		0.02	0.783	-0.01	0.826	0.05	0.418	0.12	0.039	0.14	0.017		DIRAS3	0.0187811	0.876461	0.968322	4143		Predicted intracellular proteins				Evidence at protein level	Evidence at transcript level	Evidence at protein level
cg17943391	476	-0.11	-0.16	-0.06	5.84e-06	0.000308	0.0275	female		chr1	68515872	-	chr1:68516236-68516473	N_Shore	DIRAS3	5'UTR	NA	NA		novel	NA	NA	NA	NA		-0.01	0.886	-0.03	0.642	0.01	0.897	0.14	0.017	0.19	0.001		DIRAS3	0.0517194	0.668399	0.916517	4227		Predicted intracellular proteins				Evidence at protein level	Evidence at transcript level	Evidence at protein level
cg13244522	477	-0.12	-0.17	-0.07	1.31e-05	0.000533	0.0403	female		chr1	70833274	+	NA	OpenSea	HHLA3;HHLA3;HHLA3;HHLA3	3'UTR;Body;3'UTR;Body	NA	NA		novel	NA	NA	NA	NA		0.02	0.723	-0.02	0.693	0.07	0.221	0.11	0.069	0.14	0.018		HHLA3	0.104531	0.385645	0.789007	12786		NA	NA	NA	NA	NA	NA	NA
cg22940268	478	0.17	0.11	0.23	8.42e-08	1.27e-05	0.00261	male		chr1	78244205	-	NA	OpenSea	FAM73A	TSS1500	NA	NA		known	0.172	male	Andrews	35672357		0.03	0.553	0.04	0.451	0.06	0.324	-0.05	0.367	-0.08	0.148		NA	NA	NA	NA	NA		NA	NA	NA	NA	NA	NA	NA
cg22814740	479	0.13	0.07	0.19	1.66e-05	0.000498	0.0383	male		chr1	78442554	-	chr1:78444303-78444605	N_Shore	FUBP1	Body	NA	NA		known	0.196	male	Andrews	35672357		0.13	0.021	0.15	0.008	0.18	0.002	0.17	0.003	0.13	0.026		FUBP1	0.0989478	0.411665	0.805071	32814		Cancer-related genes, Plasma proteins, Predicted intracellular proteins	Transcription, Transcription regulation	DNA-binding	Cancer-related genes	Evidence at protein level	Evidence at protein level	Evidence at protein level
cg08654262	480	0.12	0.08	0.16	3.6e-08	6.95e-06	0.00165	male		chr1	85796055	-	NA	OpenSea	DDAH1;DDAH1	Body;Body	NA	NA		novel	NA	NA	NA	NA		0.07	0.216	0.11	0.06	0.16	0.006	-0.01	0.806	-0.08	0.161		DDAH1	-0.0209762	0.862156	0.96599	11891		Enzymes, Metabolic proteins, Plasma proteins, Predicted intracellular proteins		Hydrolase		Evidence at protein level	Evidence at protein level	Evidence at protein level
cg01712258	481	-0.18	-0.26	-0.11	4.53e-06	0.000259	0.0244	female		chr1	86819371	-	NA	OpenSea	ODF2L;ODF2L	Body;Body	NA	NA		known	0.178377	female	Czamara	38600394		0.01	0.798	-0.02	0.766	0.02	0.726	0.09	0.125	0.09	0.109		ODF2L	0.0778389	0.518784	0.872006	5027		Predicted intracellular proteins	Cilium biogenesis/degradation			Evidence at protein level	Evidence at protein level	Evidence at transcript level
cg06898830	482	0.22	0.13	0.32	6.88e-06	0.000272	0.0252	male		chr1	86861147	+	chr1:86861566-86862083	N_Shore	ODF2L;ODF2L	5'UTR;5'UTR	NA	NA		known	0.283	male	Andrews	35672357		0.05	0.361	0.07	0.209	0.09	0.115	-0.01	0.913	-0.05	0.418		ODF2L	-0.268546	0.0235488	0.253131	46803		Predicted intracellular proteins	Cilium biogenesis/degradation			Evidence at protein level	Evidence at protein level	Evidence at transcript level
cg20280835	483	0.24	0.13	0.35	2.51e-05	0.00066	0.0464	male		chr1	86861201	+	chr1:86861566-86862083	N_Shore	ODF2L;ODF2L	5'UTR;5'UTR	NA	NA		known	0.278	male	Andrews	35672357		0	0.935	0.05	0.433	0.01	0.811	-0.04	0.514	-0.04	0.5		ODF2L	-0.244919	0.0395363	0.325352	46857		Predicted intracellular proteins	Cilium biogenesis/degradation			Evidence at protein level	Evidence at protein level	Evidence at transcript level
cg08549810	484	0.3	0.19	0.41	9.16e-08	1.34e-05	0.00273	male		chr1	86861232	+	chr1:86861566-86862083	N_Shore	ODF2L;ODF2L	5'UTR;5'UTR	NA	NA		known	0.099	male	Inkster	34044884		0.04	0.53	0.05	0.42	0.09	0.134	-0.01	0.825	-0.03	0.564		ODF2L	-0.247269	0.0376225	0.318515	46888		Predicted intracellular proteins	Cilium biogenesis/degradation			Evidence at protein level	Evidence at protein level	Evidence at transcript level
cg11973602	485	0.15	0.09	0.22	2.09e-06	0.000119	0.0144	male		chr1	86861439	-	chr1:86861566-86862083	N_Shore	ODF2L;ODF2L	5'UTR;5'UTR	1:86861297-86862515	Promoter_Associated		novel	NA	NA	NA	NA		0.07	0.223	0.08	0.182	0.11	0.068	-0.04	0.54	-0.1	0.084		ODF2L	-0.186692	0.119016	0.504386	47095		Predicted intracellular proteins	Cilium biogenesis/degradation			Evidence at protein level	Evidence at protein level	Evidence at transcript level
cg04896168	486	-0.29	-0.36	-0.22	1.39e-13	1.04e-09	1.08e-06	female		chr1	86968543	-	NA	OpenSea	NA	NA	1:86967599-86968622	Unclassified		known	-0.202	female	Andrews	35672357		-0.01	0.831	-0.04	0.463	-0.06	0.303	0.07	0.199	0.08	0.192		NA	NA	NA	NA	NA		NA	NA	NA	NA	NA	NA	NA
cg09221932	487	-0.12	-0.18	-0.07	1.19e-05	0.000497	0.0382	female		chr1	87597830	+	chr1:87597543-87598515	Island	LOC339524;LOC339524;LOC339524;LOC339524;LOC339524	Body;Body;Body;Body;Body	1:87597356-87598493	Promoter_Associated		novel	NA	NA	NA	NA		-0.01	0.882	0.01	0.92	0.02	0.769	0.02	0.728	0.04	0.47		NA	NA	NA	NA	NA		NA	NA	NA	NA	NA	NA	NA
cg03347944	488	-0.11	-0.15	-0.07	1.75e-06	0.000136	0.0157	female		chr1	91317001	+	chr1:91316249-91317390	Island	NA	NA	1:91316659-91317768	Promoter_Associated		novel	NA	NA	NA	NA		0.03	0.551	-0.03	0.665	0	0.991	-0.06	0.34	-0.09	0.137		NA	NA	NA	NA	NA		NA	NA	NA	NA	NA	NA	NA
cg26016074	489	0.24	0.15	0.34	8.74e-07	6.52e-05	0.00916	male		chr1	91359533	+	chr1:91359122-91359563	Island	NA	NA	NA	NA		known	0.085	male	Andrews	35672357		0.04	0.441	0.08	0.192	0.1	0.098	0.04	0.541	0.03	0.642		NA	NA	NA	NA	NA		NA	NA	NA	NA	NA	NA	NA
cg27449007	490	-0.29	-0.42	-0.17	4.52e-06	0.000259	0.0244	female		chr1	92683403	+	chr1:92683438-92683682	N_Shore	C1orf146	TSS200	NA	NA		known	-0.229	female	Andrews	35672357		-0.18	0.002	-0.13	0.024	-0.15	0.012	-0.08	0.172	-0.01	0.88		C1orf146	-0.134199	0.264522	0.697896	94		Predicted intracellular proteins	Meiosis			Evidence at transcript level	Evidence at transcript level	Evidence at transcript level
cg23590827	491	-0.43	-0.58	-0.29	1.32e-08	4.57e-06	0.00118	female		chr1	92683514	+	chr1:92683438-92683682	Island	C1orf146	TSS200	NA	NA		known	-0.256	female	Andrews	35672357		-0.15	0.01	-0.11	0.07	-0.1	0.078	-0.04	0.512	0.03	0.613		C1orf146	-0.0770016	0.523305	0.872966	17		Predicted intracellular proteins	Meiosis			Evidence at transcript level	Evidence at transcript level	Evidence at transcript level
cg12304930	492	-0.08	-0.12	-0.05	8.54e-06	0.000398	0.0328	female		chr1	92683554	+	chr1:92683438-92683682	Island	C1orf146	TSS200	NA	NA		novel	NA	NA	NA	NA		-0.1	0.083	-0.03	0.655	-0.03	0.555	0.01	0.855	0.1	0.09		C1orf146	-0.125	0.298967	0.72913	57		Predicted intracellular proteins	Meiosis			Evidence at transcript level	Evidence at transcript level	Evidence at transcript level
cg08007647	493	-0.44	-0.6	-0.28	1.63e-07	2.64e-05	0.00462	female		chr1	92683675	-	chr1:92683438-92683682	Island	C1orf146	5'UTR	NA	NA		known	-0.256; 0.2412175	female; female	Andrews; Czamara	35672357; 38600394		-0.12	0.036	-0.09	0.111	-0.08	0.182	-0.02	0.708	0.04	0.521		C1orf146	-0.17402	0.146671	0.552332	178		Predicted intracellular proteins	Meiosis			Evidence at transcript level	Evidence at transcript level	Evidence at transcript level
cg10399789	494	-0.15	-0.21	-0.09	7.61e-07	7.66e-05	0.0104	female		chr1	92945668	+	chr1:92945907-92952609	N_Shore	GFI1;GFI1;GFI1	Body;Body;Body	NA	NA		novel	NA	NA	NA	NA		-0.01	0.842	-0.06	0.285	0.08	0.178	0.04	0.525	0.06	0.327		GFI1	0.232336	0.0512093	0.358672	5349		Disease related genes, Human disease related genes, Predicted intracellular proteins, Transcription factors	Transcription, Transcription regulation	DNA-binding	Disease variant	Evidence at protein level	Evidence at transcript level	Evidence at protein level
cg24517501	495	-0.09	-0.12	-0.05	1.5e-05	0.000583	0.0426	female		chr1	92952702	-	chr1:92945907-92952609	S_Shore	GFI1;GFI1	TSS1500;TSS1500	NA	NA		novel	NA	NA	NA	NA		-0.07	0.21	-0.07	0.232	0.04	0.464	0	0.973	0.08	0.188		GFI1	-0.12597	0.295204	0.723075	12383		Disease related genes, Human disease related genes, Predicted intracellular proteins, Transcription factors	Transcription, Transcription regulation	DNA-binding	Disease variant	Evidence at protein level	Evidence at transcript level	Evidence at protein level
cg01808739	496	0.24	0.14	0.34	3.01e-06	0.000153	0.017	male		chr1	93912802	+	chr1:93913636-93914524	N_Shore	FNBP1L;FNBP1L;FNBP1L	TSS1500;TSS1500;TSS1500	NA	NA		known	0.207	male	Andrews	35672357		0.13	0.022	0.16	0.006	0.21	0	-0.03	0.599	-0.17	0.004		FNBP1L	-0.1274	0.28971	0.718368	886		Predicted intracellular proteins	Autophagy, Endocytosis			Evidence at protein level	Evidence at protein level	Evidence at protein level
cg02978297	497	-0.14	-0.2	-0.08	2.47e-06	0.000171	0.0184	female		chr1	94057587	-	NA	OpenSea	BCAR3	Body	NA	NA		novel	NA	NA	NA	NA		-0.02	0.684	0.01	0.932	-0.05	0.361	0.07	0.197	0.09	0.118		BCAR3	0.149463	0.212976	0.64269	30240		Predicted intracellular proteins		Guanine-nucleotide releasing factor		Evidence at protein level	Evidence at transcript level	Evidence at protein level
cg12599850	498	0.24	0.13	0.35	2.8e-05	0.000712	0.0487	male		chr1	95006451	+	chr1:95006837-95008051	N_Shore	F3	Body	NA	NA		known	0.232	male	Andrews	35672357		0.08	0.146	0.08	0.172	0.07	0.209	0.05	0.396	0.02	0.793		F3	-0.0305335	0.800445	0.948747	11670		Cancer-related genes, Candidate cardiovascular disease genes, CD markers, FDA approved drug targets, Plasma proteins, Predicted intracellular proteins, Predicted membrane proteins, Predicted secreted proteins, Transporters	Blood coagulation, Hemostasis		Cancer-related genes, FDA approved drug targets	Evidence at protein level	Evidence at protein level	Evidence at protein level
cg06881898	499	0.23	0.13	0.33	1.4e-05	0.000442	0.0353	male		chr1	95006539	+	chr1:95006837-95008051	N_Shore	F3	Body	NA	NA		novel	NA	NA	NA	NA		0.11	0.065	0.13	0.026	0.1	0.081	0.09	0.135	0.04	0.469		F3	0.0417006	0.729878	0.930936	11758		Cancer-related genes, Candidate cardiovascular disease genes, CD markers, FDA approved drug targets, Plasma proteins, Predicted intracellular proteins, Predicted membrane proteins, Predicted secreted proteins, Transporters	Blood coagulation, Hemostasis		Cancer-related genes, FDA approved drug targets	Evidence at protein level	Evidence at protein level	Evidence at protein level
cg07791676	500	0.47	0.28	0.67	1.94e-06	0.000113	0.0138	male		chr1	106338597	+	NA	OpenSea	NA	NA	NA	NA		known	-0.336542	male	Czamara	38600394		-0.01	0.831	0	0.967	0.01	0.912	-0.04	0.472	-0.03	0.568		NA	NA	NA	NA	NA		NA	NA	NA	NA	NA	NA	NA
cg11947712	501	-0.32	-0.46	-0.17	1.87e-05	0.000677	0.0472	female		chr1	109203268	-	chr1:109203593-109204378	N_Shore	C1orf59;C1orf59	5'UTR;5'UTR	NA	NA		novel	NA	NA	NA	NA		-0.07	0.218	-0.04	0.45	-0.09	0.127	-0.03	0.608	0.01	0.837		NA	NA	NA	NA	NA		NA	NA	NA	NA	NA	NA	NA
cg27587125	502	-0.18	-0.26	-0.11	1.66e-06	0.000131	0.0153	female		chr1	109204207	+	chr1:109203593-109204378	Island	C1orf59;C1orf59	TSS200;TSS1500	1:109203476-109204442	Promoter_Associated		novel	NA	NA	NA	NA		-0.02	0.681	0	0.947	0	0.933	-0.02	0.711	-0.01	0.885		NA	NA	NA	NA	NA		NA	NA	NA	NA	NA	NA	NA
cg24737783	503	-0.25	-0.32	-0.17	6.52e-10	5.39e-07	0.00021	female		chr1	109204304	-	chr1:109203593-109204378	Island	C1orf59;C1orf59	TSS200;TSS1500	1:109203476-109204442	Promoter_Associated		known	-0.189; 0.3065277	female; female	Andrews; Czamara	35672357; 38600394		-0.04	0.452	-0.02	0.705	-0.09	0.135	0.05	0.351	0.1	0.077		NA	NA	NA	NA	NA		NA	NA	NA	NA	NA	NA	NA
cg23680821	504	-0.22	-0.3	-0.15	3.76e-09	1.88e-06	0.000584	female		chr1	109204316	-	chr1:109203593-109204378	Island	C1orf59;C1orf59	TSS200;TSS1500	1:109203476-109204442	Promoter_Associated		known	-0.164; 0.2673203	female; female	Andrews; Czamara	35672357; 38600394		-0.03	0.637	0	0.959	-0.05	0.433	0.05	0.372	0.09	0.127		NA	NA	NA	NA	NA		NA	NA	NA	NA	NA	NA	NA
cg00328227	505	-0.17	-0.21	-0.13	6.94e-15	1.04e-10	1.47e-07	female		chr1	109204325	-	chr1:109203593-109204378	Island	C1orf59;C1orf59	TSS200;TSS1500	1:109203476-109204442	Promoter_Associated		known	-0.117	female	Andrews	35672357		-0.13	0.026	-0.04	0.544	-0.08	0.186	-0.06	0.315	0	0.951		NA	NA	NA	NA	NA		NA	NA	NA	NA	NA	NA	NA
cg01826444	506	0.15	0.09	0.2	4.87e-07	4.33e-05	0.0067	male		chr1	109255376	+	NA	OpenSea	FNDC7	TSS200	NA	NA		novel	NA	NA	NA	NA		0.12	0.034	0.05	0.373	0.12	0.038	0.11	0.05	0.07	0.245		FNDC7	-0.0137298	0.909522	0.976025	97		Predicted intracellular proteins, Predicted secreted proteins				Evidence at protein level	Evidence at protein level	Evidence at transcript level
cg05708073	507	0.14	0.08	0.2	9.34e-06	0.000335	0.0292	male		chr1	109637162	-	chr1:109633188-109633632	S_Shelf	TMEM167B	3'UTR	NA	NA		novel	NA	NA	NA	NA		0.01	0.844	0.06	0.289	0.09	0.122	-0.03	0.661	-0.03	0.611		TMEM167B	-0.00674061	0.955509	0.989264	4737		Predicted membrane proteins				Evidence at protein level	Evidence at transcript level	Evidence at protein level
cg15625104	508	0.22	0.15	0.3	8.48e-09	2.48e-06	0.000737	male		chr1	109793466	-	chr1:109791945-109792723	S_Shore	CELSR2	1stExon	NA	NA		known	0.26	male	Andrews	35672357		-0.02	0.761	0.03	0.56	0.05	0.359	-0.1	0.089	-0.09	0.105		CELSR2	-0.0883907	0.463553	0.845491	825		G-protein coupled receptors, Predicted membrane proteins		Developmental protein, G-protein coupled receptor, Receptor, Transducer		Evidence at protein level	Evidence at transcript level	Evidence at protein level
cg24897320	509	0.1	0.06	0.15	2.24e-06	0.000125	0.0149	male		chr1	110042528	+	NA	OpenSea	CYB561D1;CYB561D1;CYB561D1;CYB561D1;CYB561D1	3'UTR;3'UTR;3'UTR;3'UTR;3'UTR	1:110042373-110043358	Gene_Associated		novel	NA	NA	NA	NA		0.1	0.091	0.14	0.015	0.14	0.019	0.11	0.058	0.04	0.478		CYB561D1	-0.14946	0.213491	0.64269	5854		Enzymes, Predicted intracellular proteins, Predicted membrane proteins	Electron transport, Transport	Translocase		Evidence at protein level	Evidence at protein level	Evidence at protein level
cg19244300	510	0.15	0.09	0.21	4.18e-06	0.000192	0.0198	male		chr1	110113304	+	NA	OpenSea	GI3	Body	NA	NA		novel	NA	NA	NA	NA		-0.03	0.566	0.03	0.598	0.08	0.166	-0.03	0.57	0.03	0.662		NA	NA	NA	NA	NA		NA	NA	NA	NA	NA	NA	NA
cg25207248	511	0.18	0.1	0.26	1.04e-05	0.000361	0.0307	male		chr1	110672912	-	chr1:110672810-110673339	Island	NA	NA	NA	NA		known	0.063; -0.2158344	male; male	Inkster; Czamara	34044884; 38600394		0.12	0.045	0.09	0.124	0.16	0.005	-0.01	0.93	-0.11	0.049		NA	NA	NA	NA	NA		NA	NA	NA	NA	NA	NA	NA
cg16516639	512	0.21	0.13	0.28	2.35e-07	2.61e-05	0.00458	male		chr1	111050810	-	NA	OpenSea	NA	NA	NA	NA		known	0.108; -0.1473883	male; male	Andrews; Czamara	35672357; 38600394		0.14	0.013	0.11	0.07	0.12	0.038	0.05	0.344	-0.07	0.21		NA	NA	NA	NA	NA		NA	NA	NA	NA	NA	NA	NA
cg04897230	513	0.15	0.1	0.21	2.17e-07	2.46e-05	0.00436	male		chr1	111147561	+	chr1:111148983-111150186	N_Shore	KC2	5'UTR	NA	NA		known	0.156	male	Andrews	35672357		0.05	0.347	0.07	0.205	0.12	0.033	0.09	0.125	0.08	0.169		NA	NA	NA	NA	NA		NA	NA	NA	NA	NA	NA	NA
cg03483626	514	0.16	0.09	0.22	1.55e-06	9.71e-05	0.0124	male		chr1	111218276	-	chr1:111216244-111217937	S_Shore	KC3	TSS1500	NA	NA		known	0.207	male	Andrews	35672357		0.04	0.472	0.12	0.043	0.09	0.118	0.06	0.32	0.07	0.245		NA	NA	NA	NA	NA		NA	NA	NA	NA	NA	NA	NA
cg07421287	515	0.1	0.06	0.14	2.58e-06	0.000138	0.0159	male		chr1	111218287	+	chr1:111216244-111217937	S_Shore	KC3	TSS1500	NA	NA		novel	NA	NA	NA	NA		-0.01	0.871	0.08	0.192	0.02	0.713	0.01	0.85	0.04	0.502		NA	NA	NA	NA	NA		NA	NA	NA	NA	NA	NA	NA
cg09235788	516	0.17	0.11	0.24	2.18e-07	2.47e-05	0.00437	male		chr1	111220207	+	chr1:111216244-111217937	S_Shelf	NA	NA	NA	NA		known	0.164	male	Andrews	35672357		0.01	0.914	0.07	0.249	0.05	0.402	-0.04	0.54	-0.02	0.734		NA	NA	NA	NA	NA		NA	NA	NA	NA	NA	NA	NA
cg24016844	517	0.36	0.32	0.4	1.04e-44	5.45e-41	1.39e-36	male		chr1	111506641	+	chr1:111505881-111507007	Island	C1orf103;C1orf103	TSS200;TSS200	1:111505704-111507181	NonGene_Associated		known	0.022	male	Mayne	27894195		0.12	0.042	0.16	0.005	0.14	0.015	-0.02	0.699	-0.09	0.108		NA	NA	NA	NA	NA		NA	NA	NA	NA	NA	NA	NA
cg16164356	518	0.17	0.09	0.24	1.38e-05	0.000439	0.0351	male		chr1	111683801	+	chr1:111682227-111683303	S_Shore	DRAM2;CEPT1;CEPT1	TSS1500;5'UTR;5'UTR	1:111683742-111684064	Promoter_Associated		known	0.24; -0.2255063	male; male	Andrews; Czamara	35672357; 38600394		0.18	0.002	0.19	0.001	0.14	0.016	0.1	0.082	-0.04	0.476		DRAM2	-0.0536059	0.657048	0.912892	23846		Disease related genes, Human disease related genes, Potential drug targets, Predicted membrane proteins, Transporters	Apoptosis, Autophagy		Cone-rod dystrophy, Disease variant	Evidence at protein level	Evidence at protein level	Evidence at protein level
cg22040158	519	0.08	0.05	0.11	5.96e-08	9.92e-06	0.00217	male		chr1	112527540	-	chr1:112524468-112525385	S_Shelf	KCND3;KCND3	5'UTR;5'UTR	NA	NA		novel	NA	NA	NA	NA		0.11	0.056	0.09	0.14	0.09	0.122	0.14	0.019	0.12	0.047		KCND3	0.189808	0.112873	0.491916	214256		Disease related genes, FDA approved drug targets, Human disease related genes, Predicted membrane proteins, Transporters, Voltage-gated ion channels	Ion transport, Potassium transport, Transport	Ion channel, Potassium channel, Voltage-gated channel	Brugada syndrome, Disease variant, FDA approved drug targets, Neurodegeneration, Spinocerebellar ataxia	Evidence at protein level	Evidence at transcript level	Evidence at protein level
cg02951738	520	-0.2	-0.29	-0.12	7.53e-06	0.000365	0.0309	female		chr1	112533136	+	chr1:112531559-112533773	Island	KCND3;KCND3	TSS1500;TSS1500	NA	NA		novel	NA	NA	NA	NA		0.06	0.322	-0.01	0.824	0.09	0.112	0.05	0.357	0.02	0.765		KCND3	0.190194	0.112129	0.491916	219852		Disease related genes, FDA approved drug targets, Human disease related genes, Predicted membrane proteins, Transporters, Voltage-gated ion channels	Ion transport, Potassium transport, Transport	Ion channel, Potassium channel, Voltage-gated channel	Brugada syndrome, Disease variant, FDA approved drug targets, Neurodegeneration, Spinocerebellar ataxia	Evidence at protein level	Evidence at transcript level	Evidence at protein level
cg17744836	521	0.19	0.11	0.26	1.6e-06	9.92e-05	0.0126	male		chr1	112536231	-	chr1:112531559-112533773	S_Shelf	NA	NA	NA	NA		known	0.168	male	Andrews	35672357		0.06	0.283	0.08	0.152	0.08	0.162	0.08	0.185	0.06	0.315		NA	NA	NA	NA	NA		NA	NA	NA	NA	NA	NA	NA
cg26213873	522	-0.18	-0.23	-0.14	1.2e-13	9.34e-10	9.87e-07	female		chr1	112939056	+	chr1:112938495-112939113	Island	CTTNBP2NL	5'UTR	1:112938468-112939986	Promoter_Associated		known	-0.156	female	Andrews	35672357		-0.07	0.201	-0.07	0.214	-0.08	0.194	-0.04	0.468	-0.01	0.927		CTTNBP2NL	0.243092	0.0413233	0.331845	253		Predicted intracellular proteins				Evidence at protein level	Evidence at protein level	Evidence at protein level
cg09007447	523	0.11	0.07	0.15	2.81e-08	5.82e-06	0.00144	male		chr1	114545478	+	NA	OpenSea	NA	NA	NA	NA		known	0.086	male	Andrews	35672357		0.08	0.157	0.09	0.11	0.16	0.007	0.01	0.835	-0.02	0.723		NA	NA	NA	NA	NA		NA	NA	NA	NA	NA	NA	NA
cg26410133	524	0.09	0.05	0.13	6.18e-06	0.000252	0.024	male		chr1	115051834	-	chr1:115053060-115054264	N_Shore	TRIM33;TRIM33	Body;Body	NA	NA		novel	NA	NA	NA	NA		0.04	0.477	0.14	0.015	0.1	0.098	0.07	0.226	0.05	0.429		TRIM33	-0.0685955	0.569759	0.884086	116435		Cancer-related genes, Disease related genes, Enzymes, Metabolic proteins, Potential drug targets, Predicted intracellular proteins	Transcription, Transcription regulation, Ubl conjugation pathway	DNA-binding, Repressor, Transferase	Cancer-related genes	Evidence at protein level	Evidence at protein level	Evidence at protein level
cg25102417	525	-0.16	-0.23	-0.09	1.53e-05	0.000591	0.0429	female		chr1	115632693	+	chr1:115631850-115632584	S_Shore	TSPAN2	TSS1500	1:115631586-115632838	Unclassified_Cell_type_specific		novel	NA	NA	NA	NA		-0.01	0.927	-0.11	0.063	-0.02	0.764	0.04	0.489	0.06	0.303		TSPAN2	-0.0290978	0.809647	0.953269	42061		Predicted membrane proteins				Evidence at protein level	Evidence at protein level	Evidence at protein level
cg24311182	526	-0.16	-0.23	-0.09	5.52e-06	0.000296	0.0268	female		chr1	116610397	+	NA	OpenSea	SLC22A15	3'UTR	NA	NA		known	0.184126	female	Czamara	38600394		0.03	0.558	-0.01	0.898	0.07	0.215	0.24	0	0.26	0		SLC22A15	0.12285	0.307419	0.73138	91278		Metabolic proteins, Predicted membrane proteins, Transporters	Ion transport, Transport			Evidence at protein level	Evidence at protein level	Evidence at transcript level
cg22223232	527	0.22	0.13	0.3	1.89e-06	0.000111	0.0137	male		chr1	117913096	+	chr1:117909174-117910445	S_Shelf	MAN1A2	Body	NA	NA		novel	NA	NA	NA	NA		0.07	0.22	0.08	0.18	0.13	0.021	0.09	0.103	0.09	0.131		MAN1A2	-0.156405	0.192301	0.611518	3025		Enzymes, Metabolic proteins, Plasma proteins, Predicted intracellular proteins, Predicted membrane proteins		Glycosidase, Hydrolase		Evidence at protein level	Evidence at protein level	Evidence at protein level
cg05172122	528	-0.28	-0.36	-0.19	1.58e-09	1.02e-06	0.000353	female		chr1	119526783	-	chr1:119526782-119527192	Island	TBX15	5'UTR	NA	NA		known	-0.194	female	Andrews	35672357		-0.04	0.455	-0.03	0.58	-0.06	0.31	0.03	0.564	0.07	0.223		TBX15	0.369374	0.00152401	0.062962	101114		Disease related genes, Human disease related genes, Predicted intracellular proteins, Transcription factors	Transcription, Transcription regulation	DNA-binding		Evidence at protein level	Evidence at protein level	Evidence at protein level
cg04707332	529	-0.26	-0.35	-0.17	2.55e-08	7.27e-06	0.00171	female		chr1	119528018	+	chr1:119529819-119530712	N_Shore	TBX15	5'UTR	NA	NA		known	-0.163; 0.1682782	female; female	Andrews; Czamara	35672357; 38600394		-0.02	0.766	-0.03	0.577	-0.04	0.506	0	0.989	0	0.998		TBX15	0.381727	0.00102081	0.0510927	102349		Disease related genes, Human disease related genes, Predicted intracellular proteins, Transcription factors	Transcription, Transcription regulation	DNA-binding		Evidence at protein level	Evidence at protein level	Evidence at protein level
cg07820868	530	-0.17	-0.25	-0.1	9.97e-06	0.000442	0.0353	female		chr1	119528638	+	chr1:119529819-119530712	N_Shore	TBX15	5'UTR	NA	NA		novel	NA	NA	NA	NA		-0.04	0.486	-0.04	0.446	-0.04	0.488	-0.01	0.822	0	0.942		TBX15	0.438254	0.000132092	0.0127263	102969		Disease related genes, Human disease related genes, Predicted intracellular proteins, Transcription factors	Transcription, Transcription regulation	DNA-binding		Evidence at protein level	Evidence at protein level	Evidence at protein level
cg08721112	531	0.33	0.28	0.38	4.45e-33	1.83e-27	2.34e-23	male		chr1	146553807	-	chr1:146552328-146552577	S_Shore	NA	NA	NA	NA		known	0.331; -0.3397158	male; male	Andrews; Czamara	35672357; 38600394		0.09	0.117	0.18	0.002	0.14	0.019	-0.02	0.697	-0.08	0.146		NA	NA	NA	NA	NA		NA	NA	NA	NA	NA	NA	NA
cg21687775	532	0.25	0.17	0.32	2.55e-10	1.97e-07	9.19e-05	male		chr1	146989469	+	NA	OpenSea	NA	NA	NA	NA		known	0.171	male	Andrews	35672357		-0.02	0.793	-0.01	0.812	0	0.956	0.06	0.321	0.08	0.153		NA	NA	NA	NA	NA		NA	NA	NA	NA	NA	NA	NA
cg11754402	533	0.17	0.09	0.24	1.72e-05	0.000508	0.0389	male		chr1	147012719	-	NA	OpenSea	BCL9	TSS1500	1:147012663-147013647	Unclassified_Cell_type_specific		known	-0.153242	male	Czamara	38600394		-0.09	0.13	-0.04	0.488	-0.02	0.788	-0.15	0.009	-0.11	0.059		BCL9	0.0659819	0.584584	0.891401	463		Cancer-related genes, Disease related genes, Predicted intracellular proteins	Wnt signaling pathway		Cancer-related genes, Proto-oncogene	Evidence at protein level	Evidence at transcript level	Evidence at protein level
cg05349042	534	0.15	0.08	0.21	1.99e-05	0.000563	0.0417	male		chr1	147013020	+	NA	OpenSea	BCL9	TSS200	1:147012663-147013647	Unclassified_Cell_type_specific		novel	NA	NA	NA	NA		0.02	0.762	0.04	0.54	0.06	0.279	-0.07	0.209	-0.13	0.029		BCL9	0.112601	0.349824	0.767465	162		Cancer-related genes, Disease related genes, Predicted intracellular proteins	Wnt signaling pathway		Cancer-related genes, Proto-oncogene	Evidence at protein level	Evidence at transcript level	Evidence at protein level
cg22001782	535	0.17	0.1	0.23	1.08e-06	7.53e-05	0.0103	male		chr1	147013236	-	NA	OpenSea	BCL9;BCL9	1stExon;5'UTR	1:147012663-147013647	Unclassified_Cell_type_specific		novel	NA	NA	NA	NA		0.02	0.784	0	0.985	0.01	0.914	-0.07	0.208	-0.11	0.065		BCL9	0.135814	0.258762	0.692118	54		Cancer-related genes, Disease related genes, Predicted intracellular proteins	Wnt signaling pathway		Cancer-related genes, Proto-oncogene	Evidence at protein level	Evidence at transcript level	Evidence at protein level
cg12099459	536	-0.22	-0.28	-0.15	1.86e-10	2.18e-07	9.95e-05	female		chr1	147826902	+	chr1:147826167-147826388	S_Shore	NA	NA	NA	NA		known	-0.148	female	Andrews	35672357		-0.15	0.008	-0.12	0.034	-0.15	0.009	-0.03	0.553	0.05	0.4		NA	NA	NA	NA	NA		NA	NA	NA	NA	NA	NA	NA
cg09980622	537	-0.47	-0.59	-0.35	5.67e-14	5.26e-10	6.04e-07	female		chr1	149871503	-	chr1:149871079-149871946	Island	BOLA1	5'UTR	1:149870886-149871904	Promoter_Associated		known	-0.298; 0.3753225	female; female	Andrews; Czamara	35672357; 38600394		0.03	0.632	-0.06	0.28	-0.07	0.23	0.1	0.082	0.05	0.374		BOLA1	0.136113	0.257705	0.692118	12063		Predicted intracellular proteins				Evidence at protein level	Evidence at transcript level	Evidence at protein level
cg27541317	538	-0.39	-0.48	-0.31	7.73e-19	7.04e-14	2.07e-10	female		chr1	149871625	-	chr1:149871079-149871946	Island	BOLA1	Body	1:149870886-149871904	Promoter_Associated		known	-0.04; 0.278616	female; female	Inkster; Czamara	34044884; 38600394		-0.02	0.739	-0.1	0.099	-0.07	0.224	0.06	0.286	0.04	0.542		BOLA1	0.0795009	0.50987	0.868254	12185		Predicted intracellular proteins				Evidence at protein level	Evidence at transcript level	Evidence at protein level
cg24364827	539	-0.33	-0.42	-0.24	2.14e-12	8.18e-09	6.2e-06	female		chr1	149871658	-	chr1:149871079-149871946	Island	BOLA1	Body	1:149870886-149871904	Promoter_Associated		known	-0.253; 0.3052112	female; female	Andrews; Czamara	35672357; 38600394		-0.03	0.583	-0.1	0.097	-0.09	0.114	0.07	0.222	0.06	0.295		BOLA1	0.0510452	0.672473	0.917073	12218		Predicted intracellular proteins				Evidence at protein level	Evidence at transcript level	Evidence at protein level
cg09045105	540	-0.19	-0.24	-0.13	9.84e-10	7.24e-07	0.000269	female		chr1	149871945	+	chr1:149871079-149871946	Island	BOLA1	Body	NA	NA		known	-0.175	female	Andrews	35672357		-0.07	0.225	-0.02	0.694	-0.04	0.467	-0.01	0.909	0.04	0.541		BOLA1	0.0643345	0.594018	0.891401	12505		Predicted intracellular proteins				Evidence at protein level	Evidence at transcript level	Evidence at protein level
cg13320146	541	0.23	0.12	0.34	2.93e-05	0.000734	0.0496	male		chr1	150954826	+	NA	OpenSea	ANXA9;ANXA9	1stExon;5'UTR	NA	NA		novel	NA	NA	NA	NA		-0.01	0.931	0.08	0.17	0.1	0.081	0.01	0.888	0.03	0.578		ANXA9	-0.342282	0.00348089	0.104651	333		Predicted intracellular proteins				Evidence at protein level	Evidence at protein level	Evidence at protein level
cg08456334	542	0.15	0.09	0.21	9.63e-07	6.97e-05	0.00964	male		chr1	151298699	+	chr1:151300522-151300724	N_Shore	PI4KB;PI4KB	1stExon;5'UTR	NA	NA		known	0.137	male	Andrews	35672357		0.01	0.81	0.11	0.064	0.12	0.032	-0.03	0.602	-0.05	0.437		PI4KB	-0.15846	0.18688	0.605338	34426		Enzymes, Metabolic proteins, Predicted intracellular proteins	Host-virus interaction, Lipid metabolism	Kinase, Transferase		Evidence at protein level	Evidence at protein level	Evidence at protein level
cg04900486	543	-0.2	-0.27	-0.13	4.12e-08	1.02e-05	0.00221	female		chr1	151320117	+	chr1:151319326-151319545	S_Shore	RFX5;RFX5	TSS1500;TSS1500	1:151319031-151320330	Promoter_Associated		known	-0.177	female	Andrews	35672357		0	0.977	-0.02	0.726	0	0.997	0.02	0.769	0.02	0.68		RFX5	-0.0511922	0.671584	0.917073	7001		Disease related genes, Human disease related genes, Predicted intracellular proteins, Transcription factors	Transcription, Transcription regulation	Activator, DNA-binding	Disease variant, SCID	Evidence at protein level	Evidence at protein level	Evidence at protein level
cg16269755	544	0.14	0.09	0.2	1.13e-06	7.76e-05	0.0105	male		chr1	151586058	-	chr1:151584374-151585205	S_Shore	SNX27	Body	1:151586037-151586193	Promoter_Associated_Cell_type_specific		known	0.245	male	Andrews	35672357		0.15	0.01	0.24	0	0.16	0.007	0.14	0.013	0.06	0.299		SNX27	-0.0677062	0.573983	0.885374	1517		Plasma proteins, Predicted intracellular proteins, Transporters	Protein transport, Transport			Evidence at protein level	Evidence at protein level	Evidence at protein level
cg05248781	545	0.19	0.11	0.26	4.4e-06	0.0002	0.0203	male		chr1	152483199	+	NA	OpenSea	LCE5A	TSS200	NA	NA		novel	NA	NA	NA	NA		-0.05	0.403	0.06	0.321	0.05	0.378	-0.01	0.87	0.05	0.409		LCE5A	-0.131473	0.274439	0.706688	121		Predicted intracellular proteins	Keratinization			Evidence at protein level	Evidence at transcript level	Evidence at protein level
cg01868128	546	0.18	0.11	0.25	1.78e-06	0.000107	0.0133	male		chr1	152483675	+	NA	OpenSea	LCE5A	5'UTR	NA	NA		known	0.053	male	Inkster	34044884		-0.05	0.379	0.04	0.45	0.04	0.512	-0.06	0.329	-0.02	0.765		LCE5A	-0.0290708	0.80982	0.953269	355		Predicted intracellular proteins	Keratinization			Evidence at protein level	Evidence at transcript level	Evidence at protein level
cg00011513	547	0.14	0.09	0.2	7.07e-07	5.62e-05	0.00818	male		chr1	152484386	-	chr1:152487978-152488270	N_Shelf	LCE5A	3'UTR	NA	NA		known	0.041	male	Inkster	34044884		-0.09	0.141	0.04	0.55	0.04	0.494	-0.1	0.096	-0.01	0.815		LCE5A	-0.152189	0.205154	0.629225	1066		Predicted intracellular proteins	Keratinization			Evidence at protein level	Evidence at transcript level	Evidence at protein level
cg11750883	548	0.2	0.12	0.28	1.58e-06	9.83e-05	0.0125	male		chr1	152486950	+	chr1:152487978-152488270	N_Shore	CRCT1	TSS200	NA	NA		known	0.041	male	Inkster	34044884		-0.04	0.541	0.06	0.306	0.07	0.2	-0.04	0.525	0	0.975		CRCT1	0.153511	0.201202	0.623234	28		Predicted intracellular proteins				Evidence at protein level	Evidence at transcript level	Evidence at protein level
cg26135325	549	0.18	0.1	0.27	2.07e-05	0.000578	0.0423	male		chr1	152595322	-	NA	OpenSea	LCE3A	1stExon	NA	NA		known	0.057; -0.2506062	male; male	Inkster; Czamara	34044884; 38600394		-0.12	0.043	-0.06	0.283	-0.04	0.478	-0.11	0.063	-0.02	0.774		NA	NA	NA	NA	NA		NA	NA	NA	NA	NA	NA	NA
cg21312148	550	0.33	0.22	0.43	2.74e-09	1.11e-06	0.000379	male		chr1	152636074	-	NA	OpenSea	LCE2D	5'UTR	NA	NA		known	0.072	male	Inkster	34044884		-0.03	0.581	0.06	0.319	0.06	0.301	-0.08	0.149	-0.05	0.437		LCE2D	-0.0735891	0.541932	0.878711	202		Predicted intracellular proteins	Keratinization			Evidence at protein level	Evidence at transcript level	Evidence at protein level
cg19371339	551	0.37	0.25	0.49	2.12e-09	9.19e-07	0.000327	male		chr1	152657198	+	NA	OpenSea	LCE2B	TSS1500	NA	NA		known	0.391	male	Andrews	35672357		-0.01	0.873	0.12	0.048	0.08	0.172	-0.06	0.335	-0.05	0.409		LCE2B	0.0341633	0.777301	0.940979	9427		Predicted intracellular proteins	Keratinization			Evidence at protein level	Evidence at transcript level	Evidence at protein level
cg22455955	552	0.31	0.2	0.42	5.26e-08	9.08e-06	0.00203	male		chr1	152657399	-	NA	OpenSea	LCE2B	TSS1500	NA	NA		novel	NA	NA	NA	NA		0.07	0.199	0.07	0.215	0.17	0.004	0.01	0.807	-0.05	0.371		LCE2B	-0.071743	0.552142	0.879213	9628		Predicted intracellular proteins	Keratinization			Evidence at protein level	Evidence at transcript level	Evidence at protein level
cg24332770	553	0.25	0.17	0.33	3.64e-09	1.35e-06	0.000449	male		chr1	152658287	+	NA	OpenSea	LCE2B	TSS1500	NA	NA		known	0.235	male	Andrews	35672357		0.01	0.895	0.08	0.179	0.11	0.066	-0.02	0.759	0	0.949		LCE2B	-0.143486	0.232571	0.662902	10516		Predicted intracellular proteins	Keratinization			Evidence at protein level	Evidence at transcript level	Evidence at protein level
cg21846488	554	0.2	0.13	0.28	2.48e-08	5.34e-06	0.00135	male		chr1	152680843	-	NA	OpenSea	LCE4A	TSS1500	NA	NA		known	0.053	male	Inkster	34044884		-0.01	0.864	0.06	0.307	0.13	0.02	-0.01	0.822	0.01	0.87		NA	NA	NA	NA	NA		NA	NA	NA	NA	NA	NA	NA
cg26420391	555	0.26	0.15	0.36	1.76e-06	0.000106	0.0132	male		chr1	152691758	+	NA	OpenSea	C1orf68	TSS1500	NA	NA		known	0.119	male	Inkster	34044884		-0.06	0.311	0.03	0.633	0.01	0.904	-0.05	0.382	0	0.962		C1orf68	-0.010249	0.932397	0.981659	240		Predicted intracellular proteins				Evidence at protein level	Evidence at transcript level	Evidence at protein level
cg18199386	556	0.45	0.3	0.6	1.79e-08	4.23e-06	0.00112	male		chr1	152729200	+	chr1:152732958-152733338	N_Shelf	KPRP	TSS1500	NA	NA		known	0.426; -0.7092785	male; male	Andrews; Czamara	35672357; 38600394		-0.02	0.764	0.09	0.126	0.06	0.3	-0.11	0.053	-0.1	0.096		KPRP	-0.263216	0.0265687	0.264838	1306		Predicted intracellular proteins				Evidence at protein level	Evidence at protein level	Evidence at protein level
cg11137145	557	0.3	0.2	0.4	1.36e-08	3.48e-06	0.000956	male		chr1	152730027	+	chr1:152732958-152733338	N_Shelf	KPRP	TSS1500	NA	NA		known	0.017	male	Inkster	34044884		0	0.991	0.06	0.283	0.04	0.452	-0.02	0.696	0.01	0.828		KPRP	-0.175312	0.14365	0.545487	479		Predicted intracellular proteins				Evidence at protein level	Evidence at protein level	Evidence at protein level
cg11950860	558	0.35	0.24	0.46	1.04e-09	5.51e-07	0.000214	male		chr1	152730231	+	chr1:152732958-152733338	N_Shelf	KPRP	TSS1500	NA	NA		known	0.057	male	Inkster	34044884		0	0.954	0.13	0.026	0.07	0.221	-0.04	0.452	-0.03	0.591		KPRP	-0.263602	0.0263397	0.264069	275		Predicted intracellular proteins				Evidence at protein level	Evidence at protein level	Evidence at protein level
cg18643421	559	0.38	0.29	0.47	1.16e-14	1.04e-10	1.47e-07	male		chr1	152730361	-	chr1:152732958-152733338	N_Shelf	KPRP	TSS200	NA	NA		known	0.091	male	Inkster	34044884		-0.01	0.821	0.1	0.092	0.07	0.255	-0.08	0.148	-0.08	0.182		KPRP	-0.277949	0.0189294	0.231184	145		Predicted intracellular proteins				Evidence at protein level	Evidence at protein level	Evidence at protein level
cg10194573	560	0.32	0.2	0.44	2.48e-07	2.7e-05	0.00471	male		chr1	152730426	+	chr1:152732958-152733338	N_Shelf	KPRP	TSS200	NA	NA		known	0.314; -0.5039878	male; male	Andrews; Czamara	35672357; 38600394		-0.08	0.147	0.06	0.279	-0.02	0.745	-0.11	0.05	-0.07	0.239		KPRP	-0.130027	0.279798	0.711706	80		Predicted intracellular proteins				Evidence at protein level	Evidence at protein level	Evidence at protein level
cg00242098	561	0.29	0.19	0.39	2.85e-08	5.89e-06	0.00145	male		chr1	152730718	+	chr1:152732958-152733338	N_Shelf	KPRP	5'UTR	NA	NA		known	0.089	male	Inkster	34044884		-0.08	0.153	-0.02	0.688	0.02	0.734	-0.11	0.05	-0.04	0.498		KPRP	-0.357968	0.00217661	0.0793999	212		Predicted intracellular proteins				Evidence at protein level	Evidence at protein level	Evidence at protein level
cg26939283	562	0.26	0.17	0.34	1.96e-08	4.52e-06	0.00117	male		chr1	152731117	+	chr1:152732958-152733338	N_Shore	KPRP	5'UTR	NA	NA		known	0.346	male	Andrews	35672357		-0.1	0.083	0	0.996	0.02	0.687	-0.13	0.031	-0.07	0.259		KPRP	-0.137637	0.252364	0.691544	611		Predicted intracellular proteins				Evidence at protein level	Evidence at protein level	Evidence at protein level
cg23413307	563	0.2	0.12	0.28	4.63e-07	4.18e-05	0.00654	male		chr1	152747472	+	NA	OpenSea	LCE1F	TSS1500	NA	NA		known	0.014	male	Inkster	34044884		-0.06	0.281	0.05	0.409	0.04	0.447	-0.07	0.26	0	0.996		LCE1F	-0.121014	0.314761	0.735252	1376		Predicted intracellular proteins	Keratinization			Evidence at protein level	Evidence at transcript level	Evidence at protein level
cg26302157	564	0.21	0.15	0.27	5.14e-12	1.1e-08	7.97e-06	male		chr1	152747501	-	NA	OpenSea	LCE1F	TSS1500	NA	NA		known	0.04	male	Inkster	34044884		-0.04	0.529	0.06	0.305	0.08	0.15	-0.06	0.299	-0.02	0.682		LCE1F	-0.0841442	0.485386	0.858818	1347		Predicted intracellular proteins	Keratinization			Evidence at protein level	Evidence at transcript level	Evidence at protein level
cg13493250	565	0.18	0.12	0.24	1.8e-08	4.25e-06	0.00112	male		chr1	152747562	-	NA	OpenSea	LCE1F	TSS1500	NA	NA		known	0.157	male	Andrews	35672357		0.09	0.123	0.14	0.014	0.13	0.021	0.04	0.483	0.01	0.919		LCE1F	-0.0971177	0.42041	0.808382	1286		Predicted intracellular proteins	Keratinization			Evidence at protein level	Evidence at transcript level	Evidence at protein level
cg25610428	566	0.31	0.23	0.39	2.12e-12	5.64e-09	4.5e-06	male		chr1	152758453	+	NA	OpenSea	LCE1E	TSS1500	NA	NA		known	0.03	male	Inkster	34044884		0	0.953	0.08	0.184	0.11	0.053	-0.08	0.163	-0.08	0.176		LCE1E	-0.204124	0.0877329	0.438187	237		Predicted intracellular proteins	Keratinization			Evidence at protein level	Evidence at transcript level	Evidence at protein level
cg16987735	567	0.38	0.29	0.48	3.19e-14	2.28e-10	2.9e-07	male		chr1	152759772	-	NA	OpenSea	LCE1E	5'UTR	NA	NA		known	0.095	male	Inkster	34044884		0.05	0.403	0.1	0.092	0.11	0.054	0.03	0.593	0.03	0.645		LCE1E	-0.204124	0.0877329	0.438187	1082		Predicted intracellular proteins	Keratinization			Evidence at protein level	Evidence at transcript level	Evidence at protein level
cg22365757	568	0.38	0.26	0.49	2.43e-10	1.91e-07	8.94e-05	male		chr1	152768476	-	NA	OpenSea	LCE1D	TSS1500	NA	NA		known	0.301	male	Andrews	35672357		0.05	0.366	0.12	0.038	0.13	0.02	-0.04	0.545	-0.05	0.417		NA	NA	NA	NA	NA		NA	NA	NA	NA	NA	NA	NA
cg11835200	569	0.3	0.19	0.4	1.25e-07	1.67e-05	0.00324	male		chr1	152769896	-	NA	OpenSea	LCE1D	5'UTR	NA	NA		novel	NA	NA	NA	NA		-0.02	0.683	0.06	0.268	0.05	0.388	-0.07	0.23	-0.05	0.383		NA	NA	NA	NA	NA		NA	NA	NA	NA	NA	NA	NA
cg16011217	570	0.48	0.37	0.59	6.17e-16	1.03e-11	1.86e-08	male		chr1	152777382	-	NA	OpenSea	LCE1C	3'UTR	NA	NA		known	0.109; -0.5604337	male; male	Inkster; Czamara	34044884; 38600394		0	0.988	0.06	0.271	0.11	0.066	-0.04	0.493	-0.02	0.736		LCE1C	-0.099146	0.410724	0.805071	71		Predicted intracellular proteins	Keratinization			Evidence at protein level	Evidence at transcript level	Evidence at protein level
cg08895932	571	0.41	0.26	0.56	1.99e-07	2.32e-05	0.00416	male		chr1	152778580	+	NA	OpenSea	LCE1C	5'UTR	NA	NA		known	0.066	male	Inkster	34044884		-0.06	0.269	0	0.986	0.08	0.155	-0.05	0.353	0.01	0.926		LCE1C	0.0874818	0.46818	0.848964	1269		Predicted intracellular proteins	Keratinization			Evidence at protein level	Evidence at transcript level	Evidence at protein level
cg24304714	572	0.25	0.18	0.31	7.69e-13	2.62e-09	2.35e-06	male		chr1	152779374	+	NA	OpenSea	LCE1C	TSS1500	NA	NA		known	0.187; -0.3212415	male; male	Andrews; Czamara	35672357; 38600394		0.03	0.607	0.06	0.323	0.11	0.053	-0.04	0.492	-0.04	0.486		LCE1C	0.0816497	0.498462	0.865287	2063		Predicted intracellular proteins	Keratinization			Evidence at protein level	Evidence at transcript level	Evidence at protein level
cg21434954	573	0.29	0.15	0.42	2.75e-05	0.000702	0.0482	male		chr1	152783137	-	NA	OpenSea	LCE1B	TSS1500	NA	NA		known	0.033; -0.3101729	male; male	Inkster; Czamara	34044884; 38600394		-0.01	0.819	0.03	0.632	0.06	0.294	0	0.966	0.02	0.678		LCE1B	0.0136653	0.909945	0.976025	1310		Predicted intracellular proteins	Keratinization			Evidence at protein level	Evidence at transcript level	Evidence at protein level
cg19250709	574	0.28	0.18	0.37	2.49e-08	5.34e-06	0.00135	male		chr1	152783489	+	NA	OpenSea	LCE1B	TSS1500	NA	NA		known	0.021	male	Inkster	34044884		0.04	0.453	0.16	0.008	0.15	0.008	0.03	0.571	0.03	0.643		LCE1B	0.0170817	0.887563	0.970489	958		Predicted intracellular proteins	Keratinization			Evidence at protein level	Evidence at transcript level	Evidence at protein level
cg12449852	575	0.29	0.21	0.37	1.13e-11	1.98e-08	1.33e-05	male		chr1	152785473	+	NA	OpenSea	LCE1B;LCE1B	1stExon;3'UTR	NA	NA		known	0.119	male	Inkster	34044884		0	0.981	0.06	0.333	0.07	0.261	-0.03	0.607	0	0.948		LCE1B	0.040996	0.734271	0.931834	1026		Predicted intracellular proteins	Keratinization			Evidence at protein level	Evidence at transcript level	Evidence at protein level
cg06221609	576	0.22	0.13	0.31	1.48e-06	9.4e-05	0.0121	male		chr1	152799138	+	NA	OpenSea	LCE1A	TSS1500	NA	NA		known	0.043; -0.2663786	male; male	Inkster; Czamara	34044884; 38600394		-0.03	0.615	0.02	0.782	0.06	0.309	-0.03	0.569	-0.02	0.698		LCE1A	0.169131	0.158536	0.57103	811		Predicted intracellular proteins	Keratinization			Evidence at protein level	Evidence at transcript level	Evidence at protein level
cg22124859	577	0.41	0.32	0.5	2.31e-16	4.68e-12	9.38e-09	male		chr1	152813850	-	NA	OpenSea	LCE6A	TSS1500	NA	NA		known	0.384	male	Andrews	35672357		0	0.981	0.06	0.313	0.09	0.136	-0.02	0.669	0.01	0.878		LCE6A	-0.0583212	0.629016	0.905052	1494		Predicted intracellular proteins	Keratinization			Evidence at protein level	Evidence at protein level	No human protein/transcript evidence
cg16265542	578	0.42	0.31	0.52	2.72e-14	2.01e-10	2.6e-07	male		chr1	152814831	+	NA	OpenSea	LCE6A	TSS1500	NA	NA		known	0.017	male	Inkster	34044884		0.04	0.522	0.11	0.069	0.11	0.058	-0.02	0.736	-0.03	0.57		LCE6A	0.0583212	0.629016	0.905052	513		Predicted intracellular proteins	Keratinization			Evidence at protein level	Evidence at protein level	No human protein/transcript evidence
cg26531371	579	0.38	0.3	0.46	1.18e-17	4.19e-13	1.03e-09	male		chr1	152815068	-	NA	OpenSea	LCE6A	TSS1500	NA	NA		known	0.09	male	Inkster	34044884		-0.02	0.667	0.05	0.381	0.05	0.434	-0.08	0.169	-0.06	0.31		LCE6A	0.0641533	0.59506	0.891401	276		Predicted intracellular proteins	Keratinization			Evidence at protein level	Evidence at protein level	No human protein/transcript evidence
cg08101739	580	0.36	0.27	0.45	3.43e-14	2.41e-10	3.05e-07	male		chr1	152815158	+	NA	OpenSea	LCE6A	TSS200	NA	NA		known	0.13	male	Inkster	34044884		0.01	0.866	0.1	0.086	0.13	0.029	-0.04	0.539	-0.02	0.729		LCE6A	0.0758175	0.529732	0.877657	186		Predicted intracellular proteins	Keratinization			Evidence at protein level	Evidence at protein level	No human protein/transcript evidence
cg00998782	581	0.32	0.23	0.4	6.8e-13	2.39e-09	2.19e-06	male		chr1	152815459	-	NA	OpenSea	LCE6A;LCE6A	1stExon;5'UTR	NA	NA		known	0.088	male	Inkster	34044884		-0.07	0.208	0.04	0.467	0.04	0.536	-0.13	0.03	-0.07	0.21		LCE6A	-0.157467	0.189692	0.608471	115		Predicted intracellular proteins	Keratinization			Evidence at protein level	Evidence at protein level	No human protein/transcript evidence
cg13366738	582	0.42	0.33	0.52	3.34e-16	6.29e-12	1.21e-08	male		chr1	152815843	-	NA	OpenSea	LCE6A	5'UTR	NA	NA		known	0.065; -0.4684948	male; male	Inkster; Czamara	34044884; 38600394		0.03	0.569	0.11	0.057	0.12	0.048	-0.01	0.886	0	0.989		LCE6A	-0.00583212	0.961501	0.990681	499		Predicted intracellular proteins	Keratinization			Evidence at protein level	Evidence at protein level	No human protein/transcript evidence
cg23624133	583	0.32	0.23	0.41	7.42e-11	7.99e-08	4.3e-05	male		chr1	152816168	+	NA	OpenSea	LCE6A	Body	NA	NA		known	0.369	male	Andrews	35672357		0.01	0.855	0.09	0.127	0.14	0.02	0	0.996	0.01	0.908		LCE6A	-0.0641533	0.59506	0.891401	824		Predicted intracellular proteins	Keratinization			Evidence at protein level	Evidence at protein level	No human protein/transcript evidence
cg21948655	584	0.23	0.13	0.32	3.35e-06	0.000165	0.0179	male		chr1	152849738	+	NA	OpenSea	SMCP	TSS1500	NA	NA		known	0.092	male	Inkster	34044884		-0.02	0.749	0.03	0.584	0.07	0.229	-0.07	0.217	-0.05	0.36		NA	NA	NA	NA	NA		NA	NA	NA	NA	NA	NA	NA
cg09552123	585	0.32	0.25	0.39	7.21e-18	2.8e-13	7.25e-10	male		chr1	152849783	-	NA	OpenSea	SMCP	TSS1500	NA	NA		known	0.075	male	Inkster	34044884		0.06	0.336	0.11	0.07	0.1	0.094	0.01	0.807	0.02	0.712		NA	NA	NA	NA	NA		NA	NA	NA	NA	NA	NA	NA
cg13575682	586	0.14	0.1	0.18	1.88e-09	8.42e-07	0.000303	male		chr1	152850698	+	NA	OpenSea	SMCP	TSS200	NA	NA		known	0.101	male	Andrews	35672357		0.1	0.094	0.14	0.017	0.11	0.05	0.03	0.559	-0.01	0.887		NA	NA	NA	NA	NA		NA	NA	NA	NA	NA	NA	NA
cg09542291	587	0.3	0.2	0.4	9.52e-09	2.7e-06	0.00078	male		chr1	152850992	+	NA	OpenSea	SMCP	5'UTR	NA	NA		known	0.278	male	Andrews	35672357		0.03	0.622	0.08	0.167	0.11	0.064	-0.02	0.766	-0.03	0.565		NA	NA	NA	NA	NA		NA	NA	NA	NA	NA	NA	NA
cg00038675	588	0.21	0.14	0.28	6.83e-09	2.13e-06	0.000648	male		chr1	152853543	+	NA	OpenSea	SMCP	5'UTR	1:152853490-152853701	Unclassified_Cell_type_specific		known	0.185; -0.2172274	male; male	Andrews; Czamara	35672357; 38600394		0.12	0.042	0.14	0.014	0.16	0.006	0.04	0.46	0	0.974		NA	NA	NA	NA	NA		NA	NA	NA	NA	NA	NA	NA
cg25978011	589	0.28	0.21	0.35	3.68e-14	2.55e-10	3.16e-07	male		chr1	152855420	-	NA	OpenSea	SMCP	5'UTR	NA	NA		known	0.203; -0.3858105	male; male	Andrews; Czamara	35672357; 38600394		0.06	0.272	0.15	0.012	0.09	0.112	0.02	0.695	0	0.98		NA	NA	NA	NA	NA		NA	NA	NA	NA	NA	NA	NA
cg20951266	590	0.21	0.16	0.26	1.89e-13	8.98e-10	9.54e-07	male		chr1	152856288	-	NA	OpenSea	SMCP	5'UTR	NA	NA		known	0.052	male	Inkster	34044884		0.04	0.521	0.13	0.031	0.13	0.026	0.01	0.823	0.02	0.727		NA	NA	NA	NA	NA		NA	NA	NA	NA	NA	NA	NA
cg19755241	591	0.35	0.23	0.48	5.64e-08	9.54e-06	0.00211	male		chr1	152857173	+	NA	OpenSea	SMCP	Body	NA	NA		novel	NA	NA	NA	NA		0.09	0.138	0.05	0.407	0.08	0.187	0.03	0.666	-0.03	0.619		NA	NA	NA	NA	NA		NA	NA	NA	NA	NA	NA	NA
cg02889647	592	0.4	0.29	0.5	3.73e-12	8.64e-09	6.5e-06	male		chr1	152879586	+	NA	OpenSea	IVL	TSS1500	NA	NA		known	0.118; -0.4626865	male; male	Inkster; Czamara	34044884; 38600394		-0.03	0.641	0.06	0.268	0.04	0.505	-0.01	0.806	0.04	0.497		IVL	-0.0975299	0.418431	0.807298	1435		Plasma proteins, Predicted intracellular proteins	Keratinization			Evidence at protein level	Evidence at protein level	Evidence at protein level
cg25082710	593	0.31	0.22	0.4	1.88e-11	2.89e-08	1.83e-05	male		chr1	152880108	+	NA	OpenSea	IVL	TSS1500	NA	NA		known	0.373; -0.5324447	male; male	Andrews; Czamara	35672357; 38600394		-0.01	0.874	0.05	0.427	0.09	0.116	0	0.989	0.04	0.503		IVL	-0.0495927	0.681285	0.917761	913		Plasma proteins, Predicted intracellular proteins	Keratinization			Evidence at protein level	Evidence at protein level	Evidence at protein level
cg15059851	594	0.17	0.1	0.25	1.82e-05	0.00053	0.0401	male		chr1	152880324	+	NA	OpenSea	IVL	TSS1500	NA	NA		known	0.046	male	Inkster	34044884		-0.07	0.229	-0.01	0.851	0.03	0.659	0	0.943	0.08	0.161		IVL	-0.218815	0.0667537	0.399346	697		Plasma proteins, Predicted intracellular proteins	Keratinization			Evidence at protein level	Evidence at protein level	Evidence at protein level
cg15486123	595	0.37	0.27	0.47	1.37e-12	4.06e-09	3.41e-06	male		chr1	152881815	+	NA	OpenSea	IVL	5'UTR	NA	NA		known	0.079	male	Inkster	34044884		0.1	0.095	0.12	0.033	0.15	0.012	-0.07	0.251	-0.13	0.023		IVL	0.098315	0.414677	0.8063	794		Plasma proteins, Predicted intracellular proteins	Keratinization			Evidence at protein level	Evidence at protein level	Evidence at protein level
cg21419383	596	0.32	0.24	0.41	1.55e-12	4.46e-09	3.66e-06	male		chr1	152881930	-	NA	OpenSea	IVL	5'UTR	NA	NA		known	0.297	male	Andrews	35672357		0	0.971	0.07	0.253	0.05	0.352	-0.06	0.293	-0.05	0.36		IVL	0.0489442	0.685232	0.918489	909		Plasma proteins, Predicted intracellular proteins	Keratinization			Evidence at protein level	Evidence at protein level	Evidence at protein level
cg02060465	597	0.23	0.18	0.28	6.75e-18	2.65e-13	6.91e-10	male		chr1	152941727	+	NA	OpenSea	SPRR4	TSS1500	NA	NA		known	0.231	male	Andrews	35672357		0	0.991	0.06	0.299	0.05	0.349	0.01	0.915	0.02	0.667		NA	NA	NA	NA	NA		NA	NA	NA	NA	NA	NA	NA
cg08948808	598	0.36	0.27	0.44	1.94e-14	1.55e-10	2.07e-07	male		chr1	152942003	-	NA	OpenSea	SPRR4	TSS1500	NA	NA		known	0.062	male	Inkster	34044884		0.01	0.893	0.13	0.024	0.09	0.112	-0.03	0.585	-0.03	0.566		NA	NA	NA	NA	NA		NA	NA	NA	NA	NA	NA	NA
cg11066776	599	0.39	0.28	0.5	3.45e-12	8.14e-09	6.18e-06	male		chr1	152942401	-	NA	OpenSea	SPRR4	TSS1500	NA	NA		known	0.136	male	Inkster	34044884		-0.03	0.642	0.04	0.519	0.05	0.391	-0.07	0.256	-0.04	0.514		NA	NA	NA	NA	NA		NA	NA	NA	NA	NA	NA	NA
cg08763351	600	0.26	0.17	0.35	7.47e-09	2.27e-06	0.000686	male		chr1	152943210	-	NA	OpenSea	SPRR4	5'UTR	NA	NA		known	0.092	male	Inkster	34044884		-0.03	0.566	0.05	0.396	0.04	0.497	-0.07	0.247	-0.05	0.365		NA	NA	NA	NA	NA		NA	NA	NA	NA	NA	NA	NA
cg09902062	601	0.23	0.17	0.3	5.43e-12	1.14e-08	8.23e-06	male		chr1	152944334	-	NA	OpenSea	SPRR4	5'UTR	NA	NA		known	0.276	male	Andrews	35672357		0.04	0.504	0.12	0.035	0.14	0.014	0.02	0.73	0.01	0.846		NA	NA	NA	NA	NA		NA	NA	NA	NA	NA	NA	NA
cg18805469	602	0.29	0.18	0.39	1.88e-07	2.22e-05	0.00403	male		chr1	152944810	+	NA	OpenSea	SPRR4	3'UTR	NA	NA		novel	NA	NA	NA	NA		0.08	0.191	0.09	0.128	0.21	0	0.07	0.239	0.03	0.549		NA	NA	NA	NA	NA		NA	NA	NA	NA	NA	NA	NA
cg06101324	603	0.23	0.17	0.3	1.79e-11	2.78e-08	1.79e-05	male		chr1	152955543	+	NA	OpenSea	SPRR1A	TSS1500	NA	NA		known	0.216	male	Andrews	35672357		0.04	0.491	0.11	0.057	0.15	0.011	0.04	0.457	0.03	0.582		SPRR1A	0.111417	0.354948	0.772767	1014		Predicted intracellular proteins	Keratinization			Evidence at protein level	Evidence at protein level	Evidence at protein level
cg04505023	604	0.2	0.13	0.27	1.3e-08	3.37e-06	0.000932	male		chr1	152956186	+	NA	OpenSea	SPRR1A	TSS1500	NA	NA		known	0.04	male	Inkster	34044884		0.02	0.785	0.06	0.295	0.09	0.124	0.06	0.29	0.06	0.306		SPRR1A	0.0837076	0.487662	0.860624	371		Predicted intracellular proteins	Keratinization			Evidence at protein level	Evidence at protein level	Evidence at protein level
cg27569034	605	0.25	0.15	0.36	1.42e-06	9.14e-05	0.0119	male		chr1	152957018	-	NA	OpenSea	SPRR1A	5'UTR	NA	NA		known	0.257	male	Andrews	35672357		-0.03	0.595	0.01	0.798	0.07	0.265	-0.14	0.014	-0.17	0.004		SPRR1A	0.245925	0.0387073	0.322154	461		Predicted intracellular proteins	Keratinization			Evidence at protein level	Evidence at protein level	Evidence at protein level
cg07909128	606	0.33	0.22	0.43	5.64e-09	1.86e-06	0.000578	male		chr1	152957379	+	NA	OpenSea	SPRR1A	5'UTR	NA	NA		known	0.119	male	Inkster	34044884		-0.03	0.61	0.04	0.446	0.04	0.471	-0.07	0.231	-0.06	0.269		SPRR1A	0.255739	0.0313517	0.289298	822		Predicted intracellular proteins	Keratinization			Evidence at protein level	Evidence at protein level	Evidence at protein level
cg04841371	607	0.41	0.31	0.52	1.51e-13	7.58e-10	8.41e-07	male		chr1	152958102	-	NA	OpenSea	SPRR1A	3'UTR	NA	NA		known	0.397	male	Andrews	35672357		0	0.968	0.15	0.013	0.05	0.378	0.01	0.847	0.01	0.877		SPRR1A	0.19065	0.111256	0.489726	1545		Predicted intracellular proteins	Keratinization			Evidence at protein level	Evidence at protein level	Evidence at protein level
cg20671415	608	0.25	0.15	0.34	4.57e-07	4.15e-05	0.0065	male		chr1	152976275	-	NA	OpenSea	SPRR3;SPRR3	3'UTR;3'UTR	NA	NA		known	0.276	male	Andrews	35672357		-0.05	0.349	0.08	0.171	0.06	0.329	-0.11	0.053	-0.11	0.053		SPRR3	0.225418	0.0587447	0.38208	2052		Cancer-related genes, Predicted intracellular proteins	Keratinization		Cancer-related genes	Evidence at protein level	Evidence at protein level	Evidence at protein level
cg24884084	609	0.37	0.3	0.45	2.1e-19	1.48e-14	5.4e-11	male		chr1	153003198	-	NA	OpenSea	SPRR1B	TSS1500	NA	NA		known	0.026	male	Inkster	34044884		0.12	0.043	0.18	0.002	0.18	0.002	0.03	0.589	-0.02	0.674		SPRR1B	-0.0670723	0.578378	0.888284	480		Cancer-related genes, Predicted intracellular proteins	Keratinization		Cancer-related genes	Evidence at protein level	Evidence at transcript level	Evidence at protein level
cg02919982	610	0.19	0.12	0.27	1.25e-06	8.34e-05	0.0111	male		chr1	153005121	-	NA	OpenSea	SPRR1B	3'UTR	NA	NA		known	0.165; -0.3279436	male; male	Andrews; Czamara	35672357; 38600394		0.01	0.831	0.08	0.199	0.1	0.083	0.04	0.52	0.07	0.237		SPRR1B	0.0894062	0.458412	0.841293	1443		Cancer-related genes, Predicted intracellular proteins	Keratinization		Cancer-related genes	Evidence at protein level	Evidence at transcript level	Evidence at protein level
cg14826683	611	0.5	0.4	0.6	4.81e-20	4.24e-15	1.73e-11	male		chr1	153013830	-	NA	OpenSea	SPRR2D	TSS1500	NA	NA		known	0.046; -0.562444	male; male	Inkster; Czamara	34044884; 38600394		0.07	0.222	0.15	0.009	0.1	0.091	0	0.98	-0.03	0.609		SPRR2D	-0.0249943	0.836088	0.958924	1629		Predicted intracellular proteins	Keratinization			Evidence at protein level	Evidence at transcript level	Evidence at transcript level
cg03943115	612	0.67	0.55	0.8	1.36e-22	2.58e-17	1.51e-13	male		chr1	153014367	-	NA	OpenSea	SPRR2D	TSS1500	NA	NA		known	0.048; -0.7728932	male; male	Inkster; Czamara	34044884; 38600394		0.05	0.346	0.12	0.039	0.13	0.023	-0.03	0.64	-0.06	0.298		SPRR2D	-0.0316662	0.793203	0.94672	2166		Predicted intracellular proteins	Keratinization			Evidence at protein level	Evidence at transcript level	Evidence at transcript level
cg12891678	613	0.42	0.33	0.5	6.76e-19	3.94e-14	1.27e-10	male		chr1	153015281	-	NA	OpenSea	NA	NA	NA	NA		known	0.08	male	Inkster	34044884		0.01	0.806	0.1	0.085	0.04	0.462	-0.05	0.409	-0.06	0.336		NA	NA	NA	NA	NA		NA	NA	NA	NA	NA	NA	NA
cg04993112	614	0.35	0.26	0.43	1.56e-13	7.75e-10	8.56e-07	male		chr1	153030514	+	NA	OpenSea	SPRR2A	TSS1500	NA	NA		known	0.3; -0.3885294	male; male	Andrews; Czamara	35672357; 38600394		0.04	0.536	0.07	0.221	0.12	0.045	-0.01	0.84	-0.02	0.716		SPRR2A	-0.153703	0.20063	0.623234	1925		Predicted intracellular proteins, Predicted secreted proteins		Antibiotic, Antimicrobial		Evidence at protein level	Evidence at transcript level	Evidence at protein level
cg22014834	615	0.3	0.19	0.4	3.9e-08	7.35e-06	0.00172	male		chr1	153030567	-	NA	OpenSea	SPRR2A	TSS1500	NA	NA		known	0.121	male	Inkster	34044884		-0.01	0.917	0.07	0.205	0.02	0.726	0.01	0.902	0.02	0.695		SPRR2A	-0.15048	0.210349	0.639438	1978		Predicted intracellular proteins, Predicted secreted proteins		Antibiotic, Antimicrobial		Evidence at protein level	Evidence at transcript level	Evidence at protein level
cg09169531	616	0.31	0.23	0.38	1.46e-14	1.24e-10	1.72e-07	male		chr1	153030594	-	NA	OpenSea	SPRR2A	TSS1500	NA	NA		known	0.083	male	Inkster	34044884		-0.02	0.736	0.06	0.274	0.09	0.121	-0.05	0.411	-0.03	0.623		SPRR2A	-0.0928	0.44146	0.827123	2005		Predicted intracellular proteins, Predicted secreted proteins		Antibiotic, Antimicrobial		Evidence at protein level	Evidence at transcript level	Evidence at protein level
cg08009265	617	0.35	0.26	0.43	3.36e-15	3.92e-11	6.08e-08	male		chr1	153044457	+	NA	OpenSea	SPRR2B	TSS1500	NA	NA		known	0.077	male	Inkster	34044884		-0.01	0.915	0.09	0.118	0.08	0.168	-0.08	0.195	-0.04	0.44		SPRR2B	-0.145803	0.225036	0.654469	1757		Predicted intracellular proteins	Keratinization			Evidence at transcript level	Evidence at transcript level	Evidence at transcript level
cg27631593	618	0.55	0.45	0.65	2.64e-22	4.65e-17	2.57e-13	male		chr1	153065613	+	NA	OpenSea	SPRR2E	3'UTR	NA	NA		known	0.469	male	Andrews	35672357		0.1	0.099	0.11	0.059	0.17	0.004	0.02	0.744	-0.01	0.826		SPRR2E	-0.248612	0.0365636	0.316607	2		Predicted intracellular proteins	Keratinization			Evidence at transcript level	Evidence at transcript level	Evidence at transcript level
cg03449150	619	0.17	0.12	0.23	5.69e-09	1.87e-06	0.000581	male		chr1	153085649	-	NA	OpenSea	SPRR2F	5'UTR	NA	NA		known	0.039	male	Inkster	34044884		0.08	0.15	0.15	0.008	0.17	0.003	0.02	0.721	-0.03	0.645		SPRR2F	0.068091	0.572607	0.884086	1059		Predicted intracellular proteins	Keratinization			Evidence at protein level	Evidence at transcript level	No human protein/transcript evidence
cg13401840	620	0.39	0.33	0.45	1.26e-27	5.74e-22	5.22e-18	male		chr1	153112816	+	NA	OpenSea	SPRR2C	Body	NA	NA		known	0.415	male	Andrews	35672357		0.09	0.131	0.14	0.017	0.14	0.016	0.02	0.689	-0.02	0.688		NA	NA	NA	NA	NA		NA	NA	NA	NA	NA	NA	NA
cg00891995	621	0.18	0.1	0.25	1.83e-06	0.000109	0.0135	male		chr1	153113262	-	NA	OpenSea	SPRR2C	Body	NA	NA		known	0.027	male	Inkster	34044884		0.01	0.824	0.01	0.889	0.06	0.274	0	0.944	0.01	0.802		NA	NA	NA	NA	NA		NA	NA	NA	NA	NA	NA	NA
cg00535683	622	0.22	0.16	0.28	8.45e-13	2.81e-09	2.5e-06	male		chr1	153114002	+	NA	OpenSea	SPRR2C	TSS200	NA	NA		known	0.041	male	Inkster	34044884		0.02	0.736	0.08	0.166	0.05	0.36	0	0.983	-0.01	0.838		NA	NA	NA	NA	NA		NA	NA	NA	NA	NA	NA	NA
cg07804289	623	0.42	0.33	0.51	3.51e-17	1.02e-12	2.36e-09	male		chr1	153114690	-	NA	OpenSea	SPRR2C	TSS1500	NA	NA		known	0.132	male	Inkster	34044884		0.05	0.376	0.11	0.065	0.1	0.089	0.01	0.824	-0.03	0.573		NA	NA	NA	NA	NA		NA	NA	NA	NA	NA	NA	NA
cg10119001	624	0.46	0.34	0.57	5.68e-14	3.56e-10	4.28e-07	male		chr1	153114766	+	NA	OpenSea	SPRR2C	TSS1500	NA	NA		known	0.343; -0.372971	male; male	Andrews; Czamara	35672357; 38600394		0.04	0.523	0.1	0.098	0.08	0.153	0.03	0.586	0.02	0.72		NA	NA	NA	NA	NA		NA	NA	NA	NA	NA	NA	NA
cg03969260	625	0.42	0.32	0.52	1.11e-15	1.63e-11	2.7e-08	male		chr1	153122203	-	NA	OpenSea	SPRR2G	3'UTR	NA	NA		known	0.441	male	Andrews	35672357		0.03	0.547	0.1	0.093	0.16	0.007	0.02	0.724	0.02	0.708		SPRR2G	-0.0524123	0.664221	0.915439	145		Predicted intracellular proteins	Keratinization			Evidence at protein level	Evidence at transcript level	No human protein/transcript evidence
cg20141817	626	0.31	0.22	0.4	3.93e-11	4.99e-08	2.93e-05	male		chr1	153124825	-	NA	OpenSea	SPRR2G	TSS1500	NA	NA		known	0.255; -0.3885152	male; male	Andrews; Czamara	35672357; 38600394		-0.03	0.606	0.07	0.253	0.09	0.136	-0.09	0.118	-0.09	0.123		SPRR2G	-0.184158	0.1242	0.514971	2767		Predicted intracellular proteins	Keratinization			Evidence at protein level	Evidence at transcript level	No human protein/transcript evidence
cg24091195	627	0.22	0.17	0.28	1.55e-14	1.3e-10	1.78e-07	male		chr1	153174759	-	NA	OpenSea	LELP1	TSS1500	NA	NA		known	0.177	male	Andrews	35672357		-0.05	0.379	0.05	0.381	0.1	0.092	0.01	0.843	0.09	0.106		NA	NA	NA	NA	NA		NA	NA	NA	NA	NA	NA	NA
cg02303399	628	0.33	0.23	0.43	1.3e-09	6.44e-07	0.000244	male		chr1	153175248	+	NA	OpenSea	LELP1	TSS1500	NA	NA		known	0.223; -0.3957464	male; male	Andrews; Czamara	35672357; 38600394		-0.04	0.451	0.06	0.337	0.06	0.274	0.02	0.745	0.05	0.372		NA	NA	NA	NA	NA		NA	NA	NA	NA	NA	NA	NA
cg00298977	629	0.2	0.14	0.25	4.74e-11	5.73e-08	3.29e-05	male		chr1	153175842	-	NA	OpenSea	LELP1	TSS200	NA	NA		known	0.146	male	Andrews	35672357		0.07	0.196	0.13	0.026	0.16	0.007	0.07	0.249	0.06	0.314		NA	NA	NA	NA	NA		NA	NA	NA	NA	NA	NA	NA
cg02886578	630	0.34	0.26	0.41	1.33e-16	3.01e-12	6.28e-09	male		chr1	153176083	+	NA	OpenSea	LELP1	5'UTR	NA	NA		known	0.058	male	Inkster	34044884		0.03	0.552	0.1	0.076	0.11	0.061	0.04	0.449	0.06	0.334		NA	NA	NA	NA	NA		NA	NA	NA	NA	NA	NA	NA
cg21936464	631	0.27	0.18	0.37	8.57e-09	2.5e-06	0.000741	male		chr1	153177032	+	NA	OpenSea	LELP1	5'UTR	NA	NA		known	0.075; -0.4052468	male; male	Inkster; Czamara	34044884; 38600394		-0.04	0.54	0.06	0.327	0.07	0.23	0	0.982	0.06	0.291		NA	NA	NA	NA	NA		NA	NA	NA	NA	NA	NA	NA
cg06970571	632	0.17	0.11	0.24	1.2e-07	1.63e-05	0.00316	male		chr1	153232060	+	NA	OpenSea	LOR	TSS200	NA	NA		known	0.128; -0.2038649	male; male	Andrews; Czamara	35672357; 38600394		0	0.974	0.01	0.805	0.15	0.01	0.02	0.708	0.05	0.353		NA	NA	NA	NA	NA		NA	NA	NA	NA	NA	NA	NA
cg21400802	633	0.25	0.17	0.33	5.31e-09	1.78e-06	0.000559	male		chr1	153312501	-	NA	OpenSea	PGLYRP4	Body	1:153312368-153312553	Unclassified_Cell_type_specific		known	0.27	male	Andrews	35672357		0.03	0.564	0.09	0.127	0.08	0.169	-0.01	0.866	0	0.937		PGLYRP4	-0.18055	0.131875	0.525204	9905		Metabolic proteins, Predicted secreted proteins	Immunity, Innate immunity	Antibiotic, Antimicrobial		Evidence at protein level	Evidence at transcript level	Evidence at protein level
cg15108991	634	0.15	0.11	0.19	2.25e-13	1.03e-09	1.07e-06	male		chr1	153349296	+	NA	OpenSea	S100A12	TSS1500	NA	NA		known	0.079	male	Andrews	35672357		0.04	0.471	0.01	0.814	0.09	0.105	0.04	0.446	0.04	0.461		S100A12	-0.16169	0.177939	0.597124	3112		Plasma proteins, Predicted intracellular proteins, Predicted secreted proteins	Immunity, Inflammatory response, Innate immunity	Antibiotic, Antimicrobial, Fungicide		Evidence at protein level	Evidence at protein level	Evidence at protein level
cg26894575	635	0.14	0.1	0.19	1.38e-10	1.26e-07	6.31e-05	male		chr1	153518054	-	NA	OpenSea	S100A4;S100A4	5'UTR;5'UTR	1:153517251-153519227	Promoter_Associated		novel	NA	NA	NA	NA		0.06	0.321	0.09	0.146	0.12	0.044	0.03	0.647	0.04	0.496		S100A4	0.0161473	0.893677	0.97314	1965		Cancer-related genes, Plasma proteins, Predicted intracellular proteins, Predicted secreted proteins			Cancer-related genes	Evidence at protein level	Evidence at protein level	Evidence at protein level
cg02896768	636	-0.11	-0.15	-0.06	1.89e-06	0.000143	0.0162	female		chr1	154179996	-	NA	OpenSea	C1orf189;C1orf43;C1orf43;C1orf43	TSS1500;Body;Body;Body	NA	NA		novel	NA	NA	NA	NA		-0.09	0.107	-0.06	0.313	0.02	0.703	-0.01	0.874	0.01	0.822		NA	NA	NA	NA	NA		NA	NA	NA	NA	NA	NA	NA
cg12177922	637	-0.54	-0.64	-0.45	1.98e-25	1.21e-19	9.65e-16	female		chr1	154245232	-	chr1:154244710-154245289	Island	HAX1;HAX1	1stExon;1stExon	1:154244410-154245698	Promoter_Associated		known	-0.293	female	Andrews	35672357		-0.07	0.22	-0.1	0.088	-0.12	0.041	-0.01	0.819	0.02	0.768		HAX1	0.0382981	0.751173	0.935043	245		Disease related genes, Human disease related genes, Predicted intracellular proteins			Disease variant	Evidence at protein level	Evidence at protein level	Evidence at protein level
cg16680214	638	0.25	0.14	0.35	3.62e-06	0.000174	0.0186	male		chr1	154839983	-	NA	OpenSea	KCNN3	Body	NA	NA		novel	NA	NA	NA	NA		0.12	0.038	0.13	0.022	0.15	0.008	0.1	0.073	0.04	0.5		KCNN3	0.23032	0.0533191	0.360614	170052		Disease related genes, FDA approved drug targets, Human disease related genes, Predicted membrane proteins, Transporters, Voltage-gated ion channels	Ion transport, Transport	Calmodulin-binding, Ion channel	Disease variant, FDA approved drug targets	Evidence at protein level	Evidence at protein level	Evidence at protein level
cg04995846	639	0.13	0.07	0.19	1.43e-05	0.00045	0.0357	male		chr1	154943300	+	chr1:154946237-154946498	N_Shelf	SHC1;SHC1;SHC1;SHC1	5'UTR;5'UTR;TSS200;TSS200	NA	NA		known	0.183; -0.1819284	male; male	Andrews; Czamara	35672357; 38600394		0.15	0.009	0.11	0.058	0.09	0.145	0.15	0.01	0.08	0.194		SHC1	-0.075236	0.532902	0.877657	8526		Predicted intracellular proteins, RAS pathway related proteins	Angiogenesis, Growth regulation, Host-virus interaction			Evidence at protein level	Evidence at protein level	Evidence at protein level
cg08664617	640	-0.37	-0.49	-0.26	4.82e-10	4.33e-07	0.000175	female		chr1	155036082	-	chr1:155034925-155036578	Island	EF4;EF4;EF4	TSS200;TSS200;TSS200	1:155035147-155036448	Promoter_Associated		novel	NA	NA	NA	NA		0.02	0.718	-0.03	0.633	-0.04	0.509	-0.03	0.619	-0.06	0.342		NA	NA	NA	NA	NA		NA	NA	NA	NA	NA	NA	NA
cg14605134	641	-0.15	-0.21	-0.09	2.9e-06	0.000191	0.0198	female		chr1	155036362	+	chr1:155034925-155036578	Island	EF4;EF4;EF4	1stExon;1stExon;1stExon	1:155035147-155036448	Promoter_Associated		novel	NA	NA	NA	NA		0.04	0.489	-0.02	0.781	0.02	0.754	0.01	0.856	-0.04	0.528		NA	NA	NA	NA	NA		NA	NA	NA	NA	NA	NA	NA
cg05267543	642	-0.13	-0.18	-0.08	1.73e-06	0.000134	0.0156	female		chr1	155036802	+	chr1:155034925-155036578	S_Shore	EF4;EF4;EF4	Body;Body;Body	1:155036730-155036869	Promoter_Associated		novel	NA	NA	NA	NA		0.11	0.061	0	0.946	0.03	0.558	0.08	0.168	0.02	0.685		NA	NA	NA	NA	NA		NA	NA	NA	NA	NA	NA	NA
cg27628839	643	0.13	0.08	0.19	6.03e-06	0.000248	0.0237	male		chr1	155534509	-	chr1:155531914-155533280	S_Shore	NA	NA	1:155534281-155534530	Promoter_Associated_Cell_type_specific		known	0.205; -0.2267537	male; male	Andrews; Czamara	35672357; 38600394		0.02	0.763	0.05	0.384	0.11	0.065	-0.08	0.152	-0.1	0.088		NA	NA	NA	NA	NA		NA	NA	NA	NA	NA	NA	NA
cg24685761	644	-0.17	-0.25	-0.1	3.04e-06	0.000197	0.0202	female		chr1	156253152	+	NA	OpenSea	SMG5;TMEM79;TMEM79	TSS1500;Body;TSS1500	1:156251963-156253319	Promoter_Associated		known	-0.144	female	Andrews	35672357		0.08	0.143	0.08	0.179	0.04	0.451	0.07	0.218	-0.01	0.86		SMG5	0.00095575	0.993689	0.998639	34137		Predicted membrane proteins	Nonsense-mediated mRNA decay			Evidence at protein level	Evidence at transcript level	Evidence at protein level
cg18121914	645	-0.12	-0.16	-0.07	2.19e-06	0.000158	0.0174	female		chr1	156337523	+	chr1:156338758-156339251	N_Shore	RHBG;RHBG	TSS1500;TSS1500	NA	NA		novel	NA	NA	NA	NA		-0.05	0.429	0.01	0.88	0.01	0.868	0.05	0.389	0.11	0.06		RHBG	-0.0387779	0.748158	0.935043	1480		Metabolic proteins, Predicted membrane proteins, Transporters	Ammonia transport, Transport			Evidence at protein level	Evidence at protein level	Evidence at protein level
cg20871559	646	-0.14	-0.19	-0.08	8.83e-07	8.48e-05	0.0112	female		chr1	156361263	+	chr1:156358050-156358252	S_Shelf	NA	NA	NA	NA		novel	NA	NA	NA	NA		-0.03	0.621	-0.05	0.411	0.02	0.737	0.14	0.015	0.21	0		NA	NA	NA	NA	NA		NA	NA	NA	NA	NA	NA	NA
cg26681458	647	-0.15	-0.2	-0.09	7.41e-07	7.52e-05	0.0102	female		chr1	156377662	-	NA	OpenSea	C1orf61	Body	NA	NA		known	0.135572	female	Czamara	38600394		-0.09	0.107	-0.09	0.118	-0.05	0.424	0.02	0.7	0.12	0.035		NA	NA	NA	NA	NA		NA	NA	NA	NA	NA	NA	NA
cg08548089	648	-0.22	-0.29	-0.14	3.76e-08	9.52e-06	0.00211	female		chr1	156408887	+	chr1:156405160-156406350	S_Shelf	NA	NA	1:156408627-156409157	Unclassified		novel	NA	NA	NA	NA		-0.08	0.162	-0.01	0.809	0.01	0.928	-0.02	0.72	0.04	0.53		NA	NA	NA	NA	NA		NA	NA	NA	NA	NA	NA	NA
cg07956012	649	-0.09	-0.13	-0.05	9.42e-06	0.000425	0.0343	female		chr1	156542701	+	chr1:156542099-156542502	S_Shore	IQGAP3	TSS1500	NA	NA		novel	NA	NA	NA	NA		-0.09	0.103	-0.04	0.537	-0.08	0.174	-0.06	0.3	0.03	0.646		IQGAP3	-0.0757938	0.529861	0.877657	47504		Plasma proteins, Predicted intracellular proteins		Calmodulin-binding		Evidence at protein level	Evidence at transcript level	Evidence at protein level
cg09026722	650	0.15	0.09	0.21	6.96e-07	5.56e-05	0.00811	male		chr1	156867080	+	chr1:156863415-156863711	S_Shelf	PEAR1	5'UTR	NA	NA		novel	NA	NA	NA	NA		-0.01	0.927	0.06	0.326	0.06	0.318	-0.01	0.822	-0.01	0.924		PEAR1	-0.100137	0.406041	0.804497	3590		Plasma proteins, Predicted intracellular proteins, Predicted membrane proteins				Evidence at protein level	Evidence at transcript level	Evidence at protein level
cg08108911	651	-0.1	-0.15	-0.06	8.26e-06	0.000389	0.0323	female		chr1	157015297	-	chr1:157015149-157016229	Island	ARHGEF11;ARHGEF11	TSS200;TSS200	1:157014832-157016581	Unclassified		known	-0.115	female	Andrews	35672357		-0.03	0.549	-0.06	0.283	-0.03	0.572	0.02	0.706	0.04	0.539		ARHGEF11	0.284064	0.016361	0.221747	110665		Predicted intracellular proteins		GTPase activation, Guanine-nucleotide releasing factor		Evidence at protein level	Evidence at protein level	Evidence at protein level
cg02332577	652	0.1	0.06	0.14	2.39e-06	0.000131	0.0153	male		chr1	157106123	-	chr1:157107749-157108645	N_Shore	ETV3;ETV3	Body;Body	1:157106079-157106290	Promoter_Associated_Cell_type_specific		known	0.105	male	Andrews	35672357		0.09	0.105	0.12	0.049	0.16	0.006	0.09	0.116	0.04	0.453		ETV3	-0.0581661	0.62993	0.905052	15140		Plasma proteins, Predicted intracellular proteins, Transcription factors	Transcription, Transcription regulation	DNA-binding, Repressor		Evidence at protein level	Evidence at protein level	Evidence at protein level
cg13802736	653	0.09	0.05	0.12	2.02e-05	0.000568	0.0419	male		chr1	157948536	+	chr1:157948720-157949053	N_Shore	NA	NA	NA	NA		novel	NA	NA	NA	NA		-0.05	0.357	0.07	0.21	0.04	0.491	-0.1	0.095	-0.07	0.201		NA	NA	NA	NA	NA		NA	NA	NA	NA	NA	NA	NA
cg00307383	654	0.15	0.09	0.21	1.52e-06	9.55e-05	0.0123	male		chr1	157962460	+	chr1:157963540-157963947	N_Shore	KIRREL	TSS1500	1:157961629-157962958	Unclassified		known	0.042	male	Inkster	34044884		-0.04	0.439	0.03	0.668	0.09	0.118	-0.03	0.583	0.02	0.778		NA	NA	NA	NA	NA		NA	NA	NA	NA	NA	NA	NA
cg25597580	655	0.12	0.08	0.17	3.04e-07	3.12e-05	0.00526	male		chr1	157964529	-	chr1:157963540-157963947	S_Shore	KIRREL	Body	1:157964460-157966109	Unclassified		known	0.037	male	Inkster	34044884		-0.04	0.487	0.01	0.892	0.07	0.261	-0.13	0.023	-0.1	0.072		NA	NA	NA	NA	NA		NA	NA	NA	NA	NA	NA	NA
cg15036529	656	-0.35	-0.5	-0.2	6.28e-06	0.000323	0.0285	female		chr1	158900644	+	NA	OpenSea	PYHIN1;PYHIN1;PYHIN1;PYHIN1	TSS1500;TSS1500;TSS1500;TSS1500	NA	NA		novel	NA	NA	NA	NA		0.01	0.882	0.03	0.606	-0.02	0.738	0.06	0.332	0.06	0.298		PYHIN1	0.0638445	0.596837	0.89183	58		Predicted intracellular proteins	Cell cycle		Tumor suppressor	Evidence at protein level	Evidence at protein level	Evidence at protein level
cg10993086	657	0.15	0.1	0.2	7.38e-09	2.25e-06	0.000681	male		chr1	159919350	+	chr1:159915368-159915797	S_Shelf	NA	NA	NA	NA		known	0.063	male	Inkster	34044884		0.01	0.82	0.06	0.341	0.07	0.207	-0.05	0.425	-0.04	0.531		NA	NA	NA	NA	NA		NA	NA	NA	NA	NA	NA	NA
cg10816369	658	-0.15	-0.2	-0.1	1.27e-09	8.68e-07	0.000311	female		chr1	159923725	-	NA	OpenSea	SLAMF9;SLAMF9;SLAMF9	Body;Body;Body	NA	NA		known	-0.135	female	Andrews	35672357		-0.03	0.602	-0.05	0.382	0.03	0.652	0.09	0.143	0.13	0.022		SLAMF9	-0.0480688	0.690575	0.918489	2443		Predicted membrane proteins				Evidence at transcript level	Evidence at transcript level	Evidence at transcript level
cg21022868	659	-0.22	-0.3	-0.15	5.46e-09	2.45e-06	0.000729	female		chr1	159923861	+	NA	OpenSea	SLAMF9;SLAMF9;SLAMF9	Body;Body;Body	NA	NA		known	-0.215	female	Andrews	35672357		-0.03	0.547	-0.04	0.484	0	0.955	-0.01	0.918	0.01	0.854		SLAMF9	-0.0310512	0.797133	0.947537	2579		Predicted membrane proteins				Evidence at transcript level	Evidence at transcript level	Evidence at transcript level
cg21817012	660	-0.24	-0.33	-0.16	7.03e-08	1.48e-05	0.00295	female		chr1	159924541	+	NA	OpenSea	SLAMF9;SLAMF9;SLAMF9	TSS1500;TSS1500;TSS1500	NA	NA		known	-0.181	female	Andrews	35672357		-0.07	0.237	-0.08	0.187	-0.07	0.2	0.02	0.688	0.1	0.072		SLAMF9	-0.176451	0.141024	0.540907	3259		Predicted membrane proteins				Evidence at transcript level	Evidence at transcript level	Evidence at transcript level
cg13219446	661	-0.19	-0.26	-0.12	6.95e-07	7.2e-05	0.00989	female		chr1	160232623	-	chr1:160231755-160232451	S_Shore	DCAF8;DCAF8;DCAF8;DCAF8;DCAF8	TSS1500;TSS1500;TSS1500;TSS1500;TSS1500	1:160231183-160233065	Promoter_Associated		novel	NA	NA	NA	NA		0.02	0.739	0.01	0.867	-0.01	0.807	-0.03	0.588	-0.03	0.637		DCAF8	-0.0693182	0.565691	0.884086	47118		Disease related genes, Human disease related genes, Predicted intracellular proteins	Ubl conjugation pathway		Disease variant, Neurodegeneration, Neuropathy	Evidence at protein level	Evidence at protein level	Evidence at protein level
cg17024258	662	0.16	0.09	0.23	3.79e-06	0.00018	0.019	male		chr1	160370982	-	chr1:160370112-160370658	S_Shore	VANGL2	5'UTR	1:160369935-160371657	Unclassified		novel	NA	NA	NA	NA		-0.02	0.766	0	0.96	0.03	0.617	-0.15	0.008	-0.14	0.013		VANGL2	-0.160418	0.181423	0.598114	606		Disease related genes, Human disease related genes, Predicted membrane proteins		Developmental protein	Disease variant	Evidence at protein level	Evidence at protein level	Evidence at protein level
cg03618918	663	0.43	0.37	0.49	1.75e-35	4.74e-30	7.19e-26	male		chr1	160865097	+	NA	OpenSea	NA	NA	NA	NA		known	0.054; -0.3977671	male; male	Inkster; Czamara	34044884; 38600394		0.06	0.335	0.06	0.296	0.14	0.017	0	0.99	-0.04	0.505		NA	NA	NA	NA	NA		NA	NA	NA	NA	NA	NA	NA
cg06649737	664	-0.14	-0.2	-0.08	1.3e-05	0.00053	0.0401	female		chr1	161068715	+	chr1:161068062-161068801	Island	KLHDC9;KLHDC9;KLHDC9	1stExon;1stExon;5'UTR	NA	NA		novel	NA	NA	NA	NA		0.01	0.838	0.03	0.623	0.06	0.268	0.07	0.247	0.07	0.251		KLHDC9	-0.149509	0.21334	0.64269	564		Predicted intracellular proteins				Evidence at protein level	Evidence at transcript level	Evidence at protein level
cg10126398	665	0.17	0.1	0.25	1.87e-06	0.00011	0.0136	male		chr1	162825937	+	NA	OpenSea	C1orf110	Body	NA	NA		novel	NA	NA	NA	NA		0.04	0.458	0.12	0.04	0.07	0.219	0.03	0.55	0.02	0.752		NA	NA	NA	NA	NA		NA	NA	NA	NA	NA	NA	NA
cg12610079	666	0.25	0.16	0.33	1.3e-08	3.36e-06	0.00093	male		chr1	162838809	-	NA	OpenSea	C1orf110	TSS1500	NA	NA		known	0.25; -0.2631538	male; male	Andrews; Czamara	35672357; 38600394		0.07	0.208	0.12	0.045	0.07	0.21	0.08	0.148	0.07	0.24		NA	NA	NA	NA	NA		NA	NA	NA	NA	NA	NA	NA
cg26607897	667	-0.15	-0.22	-0.09	3.28e-06	0.000208	0.0209	female		chr1	167510839	+	NA	OpenSea	CREG1	3'UTR	NA	NA		novel	NA	NA	NA	NA		-0.04	0.537	-0.02	0.754	0.01	0.916	-0.03	0.597	-0.02	0.787		CREG1	0.105417	0.381611	0.786831	11925		Predicted secreted proteins	Growth regulation			Evidence at protein level	Evidence at transcript level	Evidence at protein level
cg01793445	668	0.09	0.05	0.12	4.58e-06	0.000205	0.0207	male		chr1	167632415	-	NA	OpenSea	RCSD1	Body	NA	NA		novel	NA	NA	NA	NA		0.14	0.015	0.17	0.004	0.19	0.001	0.09	0.111	-0.01	0.809		RCSD1	-0.104613	0.385273	0.789007	33085		Predicted intracellular proteins				Evidence at protein level	Evidence at protein level	Evidence at protein level
cg18234224	669	-0.11	-0.16	-0.07	1.54e-06	0.000124	0.0148	female		chr1	172917851	+	NA	OpenSea	NA	NA	NA	NA		novel	NA	NA	NA	NA		-0.1	0.092	-0.02	0.72	-0.07	0.227	-0.16	0.007	-0.14	0.016		NA	NA	NA	NA	NA		NA	NA	NA	NA	NA	NA	NA
cg24317406	670	-0.19	-0.25	-0.13	6.24e-10	5.22e-07	0.000205	female		chr1	174967663	-	chr1:174968490-174969624	N_Shore	CACYBP;CACYBP	TSS1500;TSS1500	1:174967610-174967986	Promoter_Associated_Cell_type_specific		known	-0.18; 0.2256775	female; female	Andrews; Czamara	35672357; 38600394		-0.05	0.376	-0.04	0.466	-0.09	0.108	0.03	0.663	0.06	0.339		CACYBP	0.123224	0.305939	0.73138	637		Plasma proteins, Predicted intracellular proteins	Ubl conjugation pathway			Evidence at protein level	Evidence at protein level	Evidence at protein level
cg04085339	671	-0.29	-0.35	-0.23	3.66e-19	3.78e-14	1.24e-10	female		chr1	174967695	-	chr1:174968490-174969624	N_Shore	CACYBP;CACYBP	TSS1500;TSS1500	1:174967610-174967986	Promoter_Associated_Cell_type_specific		known	-0.293; 0.2725726	female; female	Andrews; Czamara	35672357; 38600394		-0.13	0.027	-0.2	0.001	-0.1	0.091	0.01	0.87	0.1	0.077		CACYBP	0.153891	0.200073	0.623117	605		Plasma proteins, Predicted intracellular proteins	Ubl conjugation pathway			Evidence at protein level	Evidence at protein level	Evidence at protein level
cg26787020	672	-0.34	-0.4	-0.28	1.13e-23	4.77e-18	3.05e-14	female		chr1	174968089	-	chr1:174968490-174969624	N_Shore	CACYBP;CACYBP	TSS1500;TSS1500	NA	NA		known	-0.362	female	Andrews	35672357		-0.08	0.142	-0.11	0.052	-0.09	0.108	0.02	0.71	0.07	0.259		CACYBP	0.10213	0.396711	0.795357	211		Plasma proteins, Predicted intracellular proteins	Ubl conjugation pathway			Evidence at protein level	Evidence at protein level	Evidence at protein level
cg24338780	673	-0.25	-0.31	-0.18	1.38e-13	1.04e-09	1.08e-06	female		chr1	174968123	+	chr1:174968490-174969624	N_Shore	CACYBP;CACYBP	TSS1500;TSS1500	NA	NA		known	-0.24; 0.2525142	female; female	Andrews; Czamara	35672357; 38600394		-0.01	0.89	-0.05	0.371	-0.02	0.712	-0.04	0.492	-0.05	0.418		CACYBP	0.163298	0.173608	0.589913	177		Plasma proteins, Predicted intracellular proteins	Ubl conjugation pathway			Evidence at protein level	Evidence at protein level	Evidence at protein level
cg16743289	674	-0.29	-0.35	-0.24	1.69e-21	3.95e-16	1.92e-12	female		chr1	174968144	+	chr1:174968490-174969624	N_Shore	CACYBP;CACYBP	TSS1500;TSS1500	NA	NA		known	-0.063; 0.3250013	female; female	Inkster; Czamara	34044884; 38600394		0.01	0.904	-0.07	0.253	-0.03	0.564	0.07	0.202	0.06	0.336		CACYBP	0.122101	0.3104	0.733115	156		Plasma proteins, Predicted intracellular proteins	Ubl conjugation pathway			Evidence at protein level	Evidence at protein level	Evidence at protein level
cg07176609	675	0.18	0.1	0.26	1.97e-05	0.000559	0.0414	male		chr1	175377364	+	NA	OpenSea	TNR	5'UTR	NA	NA		known	0.168; -0.2248796	male; male	Andrews; Czamara	35672357; 38600394		0.03	0.605	0.06	0.338	0.17	0.003	0	0.953	-0.04	0.545		TNR	0.0495873	0.681317	0.917761	93034		Disease related genes, Predicted intracellular proteins, Predicted secreted proteins	Cell adhesion		Disease variant	Evidence at protein level	Evidence at protein level	Evidence at protein level
cg01787798	676	0.14	0.08	0.2	1.88e-06	0.000111	0.0137	male		chr1	175474437	-	NA	OpenSea	TNR	5'UTR	NA	NA		known	0.144	male	Andrews	35672357		0	0.987	-0.01	0.803	0.1	0.098	-0.07	0.214	-0.07	0.202		TNR	0.0092221	0.939157	0.982698	190107		Disease related genes, Predicted intracellular proteins, Predicted secreted proteins	Cell adhesion		Disease variant	Evidence at protein level	Evidence at protein level	Evidence at protein level
cg20164016	677	0.17	0.11	0.22	2.34e-09	9.85e-07	0.000346	male		chr1	175474471	+	NA	OpenSea	TNR	5'UTR	NA	NA		known	0.045	male	Inkster	34044884		-0.01	0.9	0.02	0.721	0.07	0.238	-0.03	0.625	-0.01	0.904		TNR	0.00796218	0.947457	0.984589	190141		Disease related genes, Predicted intracellular proteins, Predicted secreted proteins	Cell adhesion		Disease variant	Evidence at protein level	Evidence at protein level	Evidence at protein level
cg04923875	678	0.19	0.11	0.26	8.03e-07	6.14e-05	0.00876	male		chr1	175533566	+	NA	OpenSea	TNR	5'UTR	1:175533566-175533719	Unclassified_Cell_type_specific		known	0.167	male	Andrews	35672357		0.05	0.39	0.09	0.121	0.07	0.244	0.01	0.796	0.01	0.906		TNR	0.072214	0.549528	0.879213	249236		Disease related genes, Predicted intracellular proteins, Predicted secreted proteins	Cell adhesion		Disease variant	Evidence at protein level	Evidence at protein level	Evidence at protein level
cg20326786	679	0.27	0.18	0.37	8.15e-08	1.24e-05	0.00256	male		chr1	176912031	+	NA	OpenSea	ASTN1;ASTN1	Body;Body	NA	NA		known	0.225	male	Andrews	35672357		0.03	0.649	0.1	0.08	0.06	0.315	0.05	0.349	0.05	0.357		ASTN1	0.0384887	0.749975	0.935043	85593		Plasma proteins, Predicted membrane proteins, Transporters	Cell adhesion			Evidence at protein level	Evidence at transcript level	Evidence at protein level
cg18766795	680	0.17	0.1	0.23	3.74e-07	3.61e-05	0.00588	male		chr1	177251261	-	NA	OpenSea	FAM5B	3'UTR	NA	NA		known	-0.128132	male	Czamara	38600394		0.07	0.206	0.09	0.112	0.09	0.106	0.08	0.151	0.06	0.293		NA	NA	NA	NA	NA		NA	NA	NA	NA	NA	NA	NA
cg27542729	681	0.2	0.13	0.28	2.89e-07	3.01e-05	0.00513	male		chr1	177850564	-	NA	OpenSea	NA	NA	NA	NA		novel	NA	NA	NA	NA		0.08	0.171	0.12	0.037	0.09	0.108	0.03	0.557	0	0.959		NA	NA	NA	NA	NA		NA	NA	NA	NA	NA	NA	NA
cg04836442	682	0.26	0.16	0.35	2.76e-07	2.92e-05	0.00499	male		chr1	181204428	-	NA	OpenSea	NA	NA	NA	NA		known	0.256; -0.3838516	male; male	Andrews; Czamara	35672357; 38600394		0.02	0.668	0.04	0.5	0.12	0.042	0.05	0.406	0.06	0.27		NA	NA	NA	NA	NA		NA	NA	NA	NA	NA	NA	NA
cg22019247	683	0.26	0.19	0.33	3.79e-12	8.74e-09	6.55e-06	male		chr1	181378760	+	chr1:181382290-181382848	N_Shelf	NA	NA	NA	NA		known	0.061; -0.3741647	male; male	Inkster; Czamara	34044884; 38600394		0.02	0.706	0.06	0.295	0.13	0.021	0	0.994	0.02	0.742		NA	NA	NA	NA	NA		NA	NA	NA	NA	NA	NA	NA
cg10519996	684	0.25	0.16	0.33	6.9e-08	1.1e-05	0.00235	male		chr1	181380379	-	chr1:181382290-181382848	N_Shore	NA	NA	NA	NA		known	0.08	male	Inkster	34044884		0.07	0.21	0.11	0.067	0.12	0.034	0.01	0.899	-0.04	0.527		NA	NA	NA	NA	NA		NA	NA	NA	NA	NA	NA	NA
cg03938558	685	0.15	0.09	0.2	4.98e-07	4.4e-05	0.00677	male		chr1	181381335	+	chr1:181382290-181382848	N_Shore	NA	NA	NA	NA		known	0.12	male	Andrews	35672357		0	0.951	0.06	0.345	0.12	0.036	0.02	0.67	0.05	0.362		NA	NA	NA	NA	NA		NA	NA	NA	NA	NA	NA	NA
cg13191195	686	0.1	0.07	0.14	1.26e-07	1.68e-05	0.00324	male		chr1	181382847	+	chr1:181382290-181382848	Island	NA	NA	NA	NA		known	0.085; -0.1888601	male; male	Andrews; Czamara	35672357; 38600394		0.03	0.58	0.07	0.233	0.11	0.057	0.05	0.429	0.05	0.403		NA	NA	NA	NA	NA		NA	NA	NA	NA	NA	NA	NA
cg25305993	687	0.15	0.09	0.2	2.12e-07	2.42e-05	0.0043	male		chr1	181382934	+	chr1:181382290-181382848	S_Shore	NA	NA	NA	NA		known	0.04; -0.2413773	male; male	Inkster; Czamara	34044884; 38600394		0	0.943	0.03	0.649	0.09	0.11	-0.02	0.78	-0.01	0.801		NA	NA	NA	NA	NA		NA	NA	NA	NA	NA	NA	NA
cg08943293	688	0.27	0.19	0.34	8.62e-12	1.62e-08	1.11e-05	male		chr1	181449699	+	chr1:181451311-181452049	N_Shore	NA	NA	NA	NA		known	0.276	male	Andrews	35672357		0.04	0.439	0.09	0.122	0.15	0.012	0.03	0.641	0.05	0.421		NA	NA	NA	NA	NA		NA	NA	NA	NA	NA	NA	NA
cg15742412	689	-0.15	-0.22	-0.08	1.9e-05	0.000684	0.0474	female		chr1	181452048	+	chr1:181451311-181452049	Island	CAC1E	TSS1500	1:181451870-181452137	Unclassified		novel	NA	NA	NA	NA		0.04	0.451	-0.01	0.887	0.03	0.593	0.05	0.356	0.02	0.676		NA	NA	NA	NA	NA		NA	NA	NA	NA	NA	NA	NA
cg10573505	690	0.36	0.26	0.46	2.62e-11	3.7e-08	2.26e-05	male		chr1	181454164	-	chr1:181454974-181455261	N_Shore	CAC1E	Body	NA	NA		known	0.4; -0.6237199	male; male	Andrews; Czamara	35672357; 38600394		-0.04	0.486	0.04	0.462	0.12	0.043	-0.03	0.595	0.01	0.821		NA	NA	NA	NA	NA		NA	NA	NA	NA	NA	NA	NA
cg17143291	691	0.27	0.14	0.39	2.82e-05	0.000715	0.0488	male		chr1	181458839	-	chr1:181454974-181455261	S_Shelf	CAC1E	Body	NA	NA		known	0.288	male	Andrews	35672357		0.02	0.709	0.05	0.431	0.11	0.06	-0.04	0.523	-0.06	0.304		NA	NA	NA	NA	NA		NA	NA	NA	NA	NA	NA	NA
cg03117487	692	0.45	0.36	0.55	1.95e-18	9.52e-14	2.71e-10	male		chr1	181478149	-	NA	OpenSea	CAC1E	Body	1:181478119-181478247	Unclassified_Cell_type_specific		known	0.453; -0.5108844	male; male	Andrews; Czamara	35672357; 38600394		0.03	0.578	0.12	0.047	0.19	0.001	-0.03	0.659	-0.02	0.775		NA	NA	NA	NA	NA		NA	NA	NA	NA	NA	NA	NA
cg24611232	693	0.15	0.09	0.2	3.5e-07	3.44e-05	0.00567	male		chr1	181478161	+	NA	OpenSea	CAC1E	Body	1:181478119-181478247	Unclassified_Cell_type_specific		known	0.198	male	Andrews	35672357		-0.02	0.732	0.11	0.061	0.08	0.154	0.05	0.4	0.1	0.093		NA	NA	NA	NA	NA		NA	NA	NA	NA	NA	NA	NA
cg06527919	694	0.36	0.28	0.45	6.91e-15	6.92e-11	1.01e-07	male		chr1	181480848	+	NA	OpenSea	CAC1E	Body	NA	NA		known	0.093; -0.4772671	male; male	Inkster; Czamara	34044884; 38600394		0.01	0.864	0.06	0.296	0.1	0.091	0.02	0.742	0.06	0.341		NA	NA	NA	NA	NA		NA	NA	NA	NA	NA	NA	NA
cg00319893	695	0.29	0.22	0.36	3.22e-14	2.29e-10	2.92e-07	male		chr1	181526714	+	NA	OpenSea	CAC1E	Body	NA	NA		known	0.235; -0.3637155	male; male	Andrews; Czamara	35672357; 38600394		0.03	0.561	0.08	0.181	0.09	0.105	-0.01	0.832	-0.01	0.799		NA	NA	NA	NA	NA		NA	NA	NA	NA	NA	NA	NA
cg04858536	696	0.3	0.19	0.41	2.4e-07	2.64e-05	0.00463	male		chr1	181558481	-	NA	OpenSea	CAC1E	Body	NA	NA		known	0.334	male	Andrews	35672357		-0.06	0.33	0.03	0.565	0.05	0.37	-0.09	0.102	-0.04	0.474		NA	NA	NA	NA	NA		NA	NA	NA	NA	NA	NA	NA
cg05118455	697	0.25	0.16	0.34	4.58e-08	8.24e-06	0.00188	male		chr1	181764147	+	chr1:181767493-181767893	N_Shelf	CAC1E	Body	NA	NA		known	0.071	male	Inkster	34044884		-0.01	0.847	0.06	0.271	0.07	0.223	-0.02	0.787	0.04	0.466		NA	NA	NA	NA	NA		NA	NA	NA	NA	NA	NA	NA
cg04130507	698	0.12	0.07	0.16	1.91e-06	0.000112	0.0138	male		chr1	182030753	-	NA	OpenSea	ZNF648;ZNF648	5'UTR;1stExon	NA	NA		known	0.115	male	Andrews	35672357		0.09	0.109	0.15	0.011	0.13	0.031	0.05	0.353	0.02	0.678		ZNF648	0.0596126	0.621428	0.903754	7048		Predicted intracellular proteins, Transcription factors	Transcription, Transcription regulation	DNA-binding		Evidence at protein level	Evidence at transcript level	Evidence at protein level
cg04124909	699	0.11	0.08	0.15	1.4e-09	6.8e-07	0.000255	male		chr1	182030818	-	NA	OpenSea	ZNF648;ZNF648	5'UTR;1stExon	NA	NA		known	0.122	male	Andrews	35672357		-0.03	0.556	0.07	0.255	0.08	0.151	0	0.931	0.05	0.347		ZNF648	0.0983608	0.414458	0.8063	7113		Predicted intracellular proteins, Transcription factors	Transcription, Transcription regulation	DNA-binding		Evidence at protein level	Evidence at transcript level	Evidence at protein level
cg09888186	700	0.25	0.14	0.36	9.41e-06	0.000337	0.0293	male		chr1	183782195	-	NA	OpenSea	RGL1	Body	NA	NA		novel	NA	NA	NA	NA		-0.04	0.542	0.01	0.823	0.05	0.374	0.04	0.478	0.07	0.207		RGL1	-0.0736425	0.541638	0.878711	176975		Metabolic proteins, Predicted intracellular proteins, RAS pathway related proteins		Guanine-nucleotide releasing factor		Evidence at protein level	Evidence at transcript level	Evidence at protein level
cg03332597	701	-0.3	-0.36	-0.24	2.93e-19	3.14e-14	1.05e-10	female		chr1	185125704	-	chr1:185125850-185126705	N_Shore	C1orf25;C1orf26;C1orf26	1stExon;TSS1500;TSS1500	NA	NA		known	-0.192	female	Andrews	35672357		-0.11	0.052	-0.1	0.075	-0.17	0.004	0.02	0.699	0.12	0.031		NA	NA	NA	NA	NA		NA	NA	NA	NA	NA	NA	NA
cg09461185	702	-0.15	-0.22	-0.08	1.7e-05	0.000635	0.045	female		chr1	186649631	-	chr1:186649310-186650081	Island	PTGS2	TSS200	1:186648912-186649925	Unclassified		novel	NA	NA	NA	NA		-0.06	0.29	-0.07	0.218	-0.07	0.2	-0.03	0.555	0.01	0.857		PTGS2	0.148213	0.217379	0.64269	8708		Cancer-related genes, Enzymes, FDA approved drug targets, Human disease related genes, Metabolic proteins, Predicted intracellular proteins	Fatty acid biosynthesis, Fatty acid metabolism, Lipid biosynthesis, Lipid metabolism, Prostaglandin biosynthesis, Prostaglandin metabolism	Dioxygenase, Oxidoreductase, Peroxidase	Cancer-related genes, FDA approved drug targets	Evidence at protein level	Evidence at protein level	Evidence at protein level
cg06644124	703	-0.23	-0.28	-0.17	3.96e-16	1.1e-11	1.96e-08	female		chr1	200379083	+	chr1:200378899-200379365	Island	ZNF281;ZNF281	1stExon;5'UTR	1:200378268-200379983	Promoter_Associated		known	-0.081; 0.0741854	female; female	Andrews; Czamara	35672357; 38600394		-0.11	0.068	-0.06	0.283	-0.12	0.041	-0.09	0.101	-0.05	0.396		ZNF281	0.0742119	0.537673	0.878711	5015		Predicted intracellular proteins, Transcription factors	Differentiation, Transcription, Transcription regulation	DNA-binding, Repressor		Evidence at protein level	Evidence at protein level	Evidence at protein level
cg26252592	704	0.09	0.05	0.13	4.84e-06	0.000213	0.0213	male		chr1	200993709	+	chr1:200992282-200992839	S_Shore	KIF21B	TSS1500	NA	NA		known	0.087	male	Andrews	35672357		0.02	0.776	0.04	0.52	0.06	0.278	0	0.94	0.03	0.619		KIF21B	0.205433	0.0856755	0.437356	55189		Plasma proteins, Predicted intracellular proteins		Motor protein		Evidence at protein level	Evidence at transcript level	Evidence at protein level
cg06912814	705	-0.1	-0.13	-0.06	3.16e-07	4.18e-05	0.00654	female		chr1	201139740	+	chr1:201139874-201140504	N_Shore	NA	NA	1:201139500-201140984	Unclassified		novel	NA	NA	NA	NA		0	0.972	0	1	0.05	0.35	0.12	0.046	0.13	0.031		NA	NA	NA	NA	NA		NA	NA	NA	NA	NA	NA	NA
cg14780255	706	0.1	0.06	0.15	1.89e-05	0.000544	0.0408	male		chr1	201720358	+	NA	OpenSea	V1;V1	Body;Body	NA	NA		novel	NA	NA	NA	NA		0.05	0.383	0.05	0.442	0.05	0.405	0.13	0.025	0.16	0.005		NA	NA	NA	NA	NA		NA	NA	NA	NA	NA	NA	NA
cg02862867	707	0.21	0.15	0.26	6.24e-12	1.27e-08	9.06e-06	male		chr1	201797597	-	chr1:201798213-201798698	N_Shore	IPO9	TSS1500	1:201797460-201799416	Promoter_Associated		known	0.151	male	Andrews	35672357		0.06	0.277	0.09	0.138	0.11	0.051	-0.01	0.861	-0.03	0.665		IPO9	-0.205002	0.0863487	0.437356	672		Predicted intracellular proteins, Transporters	Protein transport, Transport	Chaperone		Evidence at protein level	Evidence at transcript level	Evidence at protein level
cg22677858	708	0.14	0.08	0.19	3.34e-06	0.000165	0.0179	male		chr1	201797722	-	chr1:201798213-201798698	N_Shore	IPO9	TSS1500	1:201797460-201799416	Promoter_Associated		known	-0.129314	male	Czamara	38600394		0.08	0.166	0.16	0.007	0.12	0.036	-0.09	0.111	-0.13	0.02		IPO9	-0.204398	0.0872989	0.438187	547		Predicted intracellular proteins, Transporters	Protein transport, Transport	Chaperone		Evidence at protein level	Evidence at transcript level	Evidence at protein level
cg25742464	709	-0.1	-0.14	-0.06	2.73e-07	3.78e-05	0.00607	female		chr1	201978971	-	NA	OpenSea	ELF3;ELF3	TSS1500;TSS1500	1:201978372-201979625	Unclassified		novel	NA	NA	NA	NA		0.03	0.636	-0.02	0.764	0.02	0.794	0.15	0.009	0.16	0.006		ELF3	-0.243916	0.0403781	0.329658	1898		Cancer-related genes, Predicted intracellular proteins, Transcription factors	Differentiation, Inflammatory response, Transcription, Transcription regulation	Activator, Developmental protein, DNA-binding, Repressor	Cancer-related genes	Evidence at protein level	Evidence at protein level	Evidence at protein level
cg05653018	710	-0.08	-0.11	-0.05	1.39e-06	0.000116	0.014	female		chr1	201979533	+	NA	OpenSea	ELF3;ELF3	TSS200;TSS200	1:201978372-201979625	Unclassified		novel	NA	NA	NA	NA		0.02	0.668	0	0.974	0.01	0.859	0.16	0.005	0.18	0.002		ELF3	-0.240964	0.0429396	0.339238	2460		Cancer-related genes, Predicted intracellular proteins, Transcription factors	Differentiation, Inflammatory response, Transcription, Transcription regulation	Activator, Developmental protein, DNA-binding, Repressor	Cancer-related genes	Evidence at protein level	Evidence at protein level	Evidence at protein level
cg03986557	711	-1.08	-1.2	-0.97	1.15e-50	1.32e-48	4.9e-44	female		chr1	202430474	+	NA	OpenSea	PPP1R12B;PPP1R12B;PPP1R12B;PPP1R12B	Body;TSS1500;Body;TSS1500	NA	NA		known	-0.43; 0.7904097	female; female	Andrews; Czamara	35672357; 38600394		-0.04	0.497	-0.12	0.046	-0.16	0.006	0	0.939	0	0.962		PPP1R12B	0.054679	0.650625	0.911543	112647		Plasma proteins, Predicted intracellular proteins				Evidence at protein level	Evidence at protein level	Evidence at protein level
cg15493970	712	0.13	0.07	0.19	2.18e-05	0.000599	0.0434	male		chr1	203046885	-	chr1:203044722-203045390	S_Shore	PPFIA4	3'UTR	NA	NA		known	0.129	male	Andrews	35672357		0.03	0.626	0.09	0.129	0.06	0.324	0.1	0.098	0.13	0.029		PPFIA4	0.0390036	0.746741	0.934516	51259		Plasma proteins, Predicted intracellular proteins				Evidence at protein level	Evidence at protein level	Evidence at transcript level
cg04704856	713	0.18	0.12	0.23	2.36e-09	9.92e-07	0.000348	male		chr1	203320190	-	NA	OpenSea	FMOD;FMOD	1stExon;5'UTR	NA	NA		known	0.028	male	Inkster	34044884		0.05	0.402	0.09	0.144	0.14	0.017	0	0.998	-0.02	0.678		FMOD	-0.0296783	0.805923	0.952323	10434		Predicted intracellular proteins, Predicted secreted proteins				Evidence at protein level	Evidence at transcript level	Evidence at protein level
cg03764585	714	0.21	0.15	0.27	5.04e-11	6e-08	3.41e-05	male		chr1	203320223	-	NA	OpenSea	FMOD;FMOD	1stExon;5'UTR	NA	NA		known	0.028; -0.2846518	male; male	Inkster; Czamara	34044884; 38600394		0.07	0.231	0.12	0.045	0.14	0.017	-0.06	0.319	-0.11	0.063		FMOD	-0.148727	0.215772	0.64269	10467		Predicted intracellular proteins, Predicted secreted proteins				Evidence at protein level	Evidence at transcript level	Evidence at protein level
cg26987645	715	0.2	0.13	0.27	8.06e-08	1.23e-05	0.00255	male		chr1	203320386	-	NA	OpenSea	FMOD	TSS200	1:203320368-203320601	Unclassified_Cell_type_specific		known	-0.176639	male	Czamara	38600394		-0.01	0.917	0.04	0.502	0.08	0.152	-0.03	0.644	0	0.971		FMOD	-0.0235582	0.845386	0.961469	10630		Predicted intracellular proteins, Predicted secreted proteins				Evidence at protein level	Evidence at transcript level	Evidence at protein level
cg16289210	716	0.18	0.1	0.25	2.29e-06	0.000127	0.015	male		chr1	203320396	-	NA	OpenSea	FMOD	TSS200	1:203320368-203320601	Unclassified_Cell_type_specific		known	-0.155046	male	Czamara	38600394		0	0.954	0.05	0.379	0.06	0.345	-0.04	0.471	-0.01	0.834		FMOD	0.0369218	0.75984	0.93593	10640		Predicted intracellular proteins, Predicted secreted proteins				Evidence at protein level	Evidence at transcript level	Evidence at protein level
cg10574566	717	0.19	0.12	0.26	4.19e-08	7.73e-06	0.00179	male		chr1	203377808	-	NA	OpenSea	NA	NA	NA	NA		known	0.021	male	Inkster	34044884		0.02	0.733	0.09	0.111	0.09	0.137	-0.07	0.223	-0.08	0.158		NA	NA	NA	NA	NA		NA	NA	NA	NA	NA	NA	NA
cg12459028	718	0.14	0.09	0.19	1.64e-08	3.97e-06	0.00106	male		chr1	203412040	-	NA	OpenSea	NA	NA	NA	NA		known	-0.165654	male	Czamara	38600394		0.07	0.197	0.07	0.213	0.12	0.04	0.09	0.11	0.09	0.126		NA	NA	NA	NA	NA		NA	NA	NA	NA	NA	NA	NA
cg05889294	719	0.16	0.1	0.21	4.16e-08	7.69e-06	0.00179	male		chr1	203444000	+	NA	OpenSea	PRELP;PRELP	TSS1500;TSS1500	NA	NA		known	0.089	male	Andrews	35672357		0.02	0.676	0.01	0.816	0.06	0.29	0.07	0.239	0.09	0.104		PRELP	-0.166418	0.165422	0.579905	956		Plasma proteins, Predicted secreted proteins		Heparin-binding		Evidence at protein level	Evidence at transcript level	Evidence at protein level
cg13808058	720	0.17	0.1	0.23	8.52e-07	6.4e-05	0.00904	male		chr1	203605590	-	NA	OpenSea	ATP2B4;ATP2B4	5'UTR;5'UTR	NA	NA		known	0.157	male	Andrews	35672357		0.04	0.439	0.1	0.075	0.12	0.035	0.01	0.912	-0.03	0.637		ATP2B4	-0.161201	0.178892	0.597807	9901		Enzymes, FDA approved drug targets, Metabolic proteins, Predicted intracellular proteins, Predicted membrane proteins, Transporters	Calcium transport, Ion transport, Transport	Calmodulin-binding, Translocase	FDA approved drug targets	Evidence at protein level	Evidence at protein level	Evidence at protein level
cg05785988	721	0.09	0.05	0.12	4.72e-06	0.00021	0.0211	male		chr1	204655147	+	chr1:204654132-204654885	S_Shore	LRRN2;LRRN2	TSS1500;TSS1500	NA	NA		known	-0.162945	male	Czamara	38600394		-0.01	0.845	0	0.967	0.07	0.243	-0.05	0.365	-0.03	0.626		LRRN2	-0.0219251	0.855985	0.964039	68849		Predicted membrane proteins				Evidence at protein level	Evidence at transcript level	Evidence at transcript level
cg11253737	722	0.16	0.11	0.21	1.46e-09	7.03e-07	0.000262	male		chr1	204796491	-	chr1:204797610-204797930	N_Shore	NFASC;NFASC;NFASC;NFASC;NFASC	TSS1500;TSS1500;TSS1500;TSS1500;TSS1500	NA	NA		known	0.022	male	Inkster	34044884		-0.06	0.332	0.01	0.862	0.12	0.038	-0.03	0.611	0.05	0.396		NFASC	0.218871	0.0666831	0.399346	1288		Disease related genes, Human disease related genes, Plasma proteins, Predicted intracellular proteins, Predicted membrane proteins	Cell adhesion		Disease variant	Evidence at protein level	Evidence at protein level	Evidence at protein level
cg14181289	723	0.12	0.07	0.16	1.2e-07	1.62e-05	0.00316	male		chr1	204799888	+	chr1:204797610-204797930	S_Shore	NFASC;NFASC;NFASC;NFASC;NFASC	5'UTR;5'UTR;5'UTR;5'UTR;5'UTR	NA	NA		known	0.098	male	Andrews	35672357		0.03	0.635	0.04	0.479	0.09	0.131	0.08	0.168	0.13	0.026		NFASC	0.0206578	0.864228	0.966549	2109		Disease related genes, Human disease related genes, Plasma proteins, Predicted intracellular proteins, Predicted membrane proteins	Cell adhesion		Disease variant	Evidence at protein level	Evidence at protein level	Evidence at protein level
cg19597318	724	0.26	0.17	0.35	2.3e-08	5.06e-06	0.00129	male		chr1	204839606	-	NA	OpenSea	NFASC;NFASC;NFASC;NFASC;NFASC	5'UTR;5'UTR;5'UTR;5'UTR;5'UTR	NA	NA		novel	NA	NA	NA	NA		0.05	0.418	0.06	0.273	0.1	0.072	-0.03	0.606	-0.06	0.304		NFASC	-0.233173	0.0503537	0.358057	41827		Disease related genes, Human disease related genes, Plasma proteins, Predicted intracellular proteins, Predicted membrane proteins	Cell adhesion		Disease variant	Evidence at protein level	Evidence at protein level	Evidence at protein level
cg12046837	725	0.17	0.12	0.21	1.78e-10	1.52e-07	7.41e-05	male		chr1	204839875	+	NA	OpenSea	NFASC;NFASC;NFASC;NFASC;NFASC	5'UTR;5'UTR;5'UTR;5'UTR;5'UTR	NA	NA		known	0.136	male	Andrews	35672357		-0.02	0.77	0.02	0.698	0.03	0.558	0.01	0.802	0.05	0.366		NFASC	-0.241522	0.0424458	0.338263	42096		Disease related genes, Human disease related genes, Plasma proteins, Predicted intracellular proteins, Predicted membrane proteins	Cell adhesion		Disease variant	Evidence at protein level	Evidence at protein level	Evidence at protein level
cg09060469	726	0.17	0.11	0.24	4.98e-07	4.4e-05	0.00677	male		chr1	204912595	-	NA	OpenSea	NFASC;NFASC;NFASC;NFASC;NFASC;NFASC	5'UTR;5'UTR;5'UTR;5'UTR;TSS1500;5'UTR	NA	NA		known	0.136	male	Andrews	35672357		-0.02	0.719	0.04	0.521	0.06	0.297	-0.05	0.436	-0.02	0.733		NFASC	0.0280523	0.816365	0.954277	114816		Disease related genes, Human disease related genes, Plasma proteins, Predicted intracellular proteins, Predicted membrane proteins	Cell adhesion		Disease variant	Evidence at protein level	Evidence at protein level	Evidence at protein level
cg24683255	727	0.18	0.11	0.24	1.32e-07	1.74e-05	0.00333	male		chr1	204951031	-	chr1:204950982-204951210	Island	NFASC;NFASC;NFASC;NFASC	Body;Body;Body;Body	NA	NA		known	0.042; -0.3069052	male; male	Inkster; Czamara	34044884; 38600394		-0.02	0.795	0	0.954	0.07	0.225	0	0.974	0.03	0.561		NFASC	-0.145762	0.225169	0.654469	153252		Disease related genes, Human disease related genes, Plasma proteins, Predicted intracellular proteins, Predicted membrane proteins	Cell adhesion		Disease variant	Evidence at protein level	Evidence at protein level	Evidence at protein level
cg20484653	728	0.13	0.09	0.17	4.7e-09	1.63e-06	0.00052	male		chr1	204955033	+	chr1:204950982-204951210	S_Shelf	NFASC;NFASC;NFASC;NFASC	Body;Body;Body;Body	NA	NA		novel	NA	NA	NA	NA		0.03	0.57	0.05	0.373	0.13	0.025	0.06	0.292	0.08	0.157		NFASC	-0.0151748	0.900047	0.97521	157254		Disease related genes, Human disease related genes, Plasma proteins, Predicted intracellular proteins, Predicted membrane proteins	Cell adhesion		Disease variant	Evidence at protein level	Evidence at protein level	Evidence at protein level
cg17947172	729	0.18	0.12	0.25	1.05e-08	2.9e-06	0.000831	male		chr1	204966197	-	NA	OpenSea	NFASC;NFASC;NFASC;NFASC	Body;Body;Body;Body	NA	NA		known	0.174	male	Andrews	35672357		0.02	0.701	0.06	0.343	0.08	0.147	0	0.988	0	1		NFASC	-0.0709609	0.556495	0.879213	168418		Disease related genes, Human disease related genes, Plasma proteins, Predicted intracellular proteins, Predicted membrane proteins	Cell adhesion		Disease variant	Evidence at protein level	Evidence at protein level	Evidence at protein level
cg17449235	730	0.17	0.1	0.24	8.87e-07	6.58e-05	0.00923	male		chr1	204966235	+	NA	OpenSea	NFASC;NFASC;NFASC;NFASC	Body;Body;Body;Body	NA	NA		novel	NA	NA	NA	NA		0.05	0.417	0.08	0.183	0.07	0.228	0.05	0.406	0.05	0.39		NFASC	0.0402089	0.739189	0.933497	168456		Disease related genes, Human disease related genes, Plasma proteins, Predicted intracellular proteins, Predicted membrane proteins	Cell adhesion		Disease variant	Evidence at protein level	Evidence at protein level	Evidence at protein level
cg05928257	731	0.24	0.14	0.34	2.43e-06	0.000133	0.0155	male		chr1	204980933	-	NA	OpenSea	NFASC;NFASC;NFASC;NFASC	Body;Body;Body;Body	NA	NA		known	0.181	male	Andrews	35672357		-0.03	0.578	0.02	0.749	0.07	0.263	0.02	0.705	0.07	0.206		NFASC	-0.0145796	0.903948	0.97521	183154		Disease related genes, Human disease related genes, Plasma proteins, Predicted intracellular proteins, Predicted membrane proteins	Cell adhesion		Disease variant	Evidence at protein level	Evidence at protein level	Evidence at protein level
cg07178864	732	0.2	0.13	0.28	1.18e-07	1.6e-05	0.00313	male		chr1	204981380	+	NA	OpenSea	NFASC;NFASC;NFASC;NFASC	Body;Body;Body;Body	NA	NA		known	0.2	male	Andrews	35672357		-0.02	0.683	0.07	0.226	0.1	0.086	-0.04	0.533	-0.02	0.758		NFASC	-0.101545	0.399436	0.79864	183601		Disease related genes, Human disease related genes, Plasma proteins, Predicted intracellular proteins, Predicted membrane proteins	Cell adhesion		Disease variant	Evidence at protein level	Evidence at protein level	Evidence at protein level
cg04222159	733	0.16	0.11	0.21	1.37e-08	3.5e-06	0.000961	male		chr1	204981786	+	NA	OpenSea	NFASC;NFASC;NFASC;NFASC	Body;Body;Body;Body	NA	NA		known	0.023; -0.2302215	male; male	Inkster; Czamara	34044884; 38600394		0.01	0.909	0.09	0.138	0.09	0.128	-0.04	0.449	-0.04	0.527		NFASC	-0.0750187	0.53409	0.877657	184007		Disease related genes, Human disease related genes, Plasma proteins, Predicted intracellular proteins, Predicted membrane proteins	Cell adhesion		Disease variant	Evidence at protein level	Evidence at protein level	Evidence at protein level
cg18861810	734	0.5	0.33	0.66	6.98e-09	2.16e-06	0.000657	male		chr1	204985932	+	NA	OpenSea	NFASC;NFASC;NFASC;NFASC	3'UTR;3'UTR;3'UTR;3'UTR	NA	NA		known	-0.280162	male	Czamara	38600394		0.08	0.178	0.05	0.423	0.08	0.184	0.07	0.203	0.03	0.554		NFASC	-0.00276667	0.981731	0.995138	188153		Disease related genes, Human disease related genes, Plasma proteins, Predicted intracellular proteins, Predicted membrane proteins	Cell adhesion		Disease variant	Evidence at protein level	Evidence at protein level	Evidence at protein level
cg08125719	735	0.41	0.22	0.59	2.5e-05	0.000658	0.0463	male		chr1	205012449	+	NA	OpenSea	CNTN2;CNTN2	1stExon;5'UTR	NA	NA		novel	NA	NA	NA	NA		0.07	0.245	-0.01	0.843	0.09	0.12	-0.01	0.815	-0.06	0.32		CNTN2	0.136872	0.255039	0.691764	124		Disease related genes, Human disease related genes, Plasma proteins, Potential drug targets, Predicted intracellular proteins, Predicted secreted proteins, Transporters	Cell adhesion		Epilepsy	Evidence at protein level	Evidence at transcript level	Evidence at protein level
cg11251293	736	0.15	0.1	0.2	6.45e-08	1.05e-05	0.00227	male		chr1	205025861	+	NA	OpenSea	CNTN2	Body	NA	NA		known	0.163	male	Andrews	35672357		-0.05	0.389	0.02	0.764	0.07	0.23	0.06	0.34	0.14	0.015		CNTN2	-0.172679	0.149858	0.554929	13536		Disease related genes, Human disease related genes, Plasma proteins, Potential drug targets, Predicted intracellular proteins, Predicted secreted proteins, Transporters	Cell adhesion		Epilepsy	Evidence at protein level	Evidence at transcript level	Evidence at protein level
cg19092322	737	0.09	0.06	0.13	8.17e-08	1.24e-05	0.00257	male		chr1	205027136	-	NA	OpenSea	CNTN2	Body	NA	NA		known	0.089	male	Andrews	35672357		0.04	0.505	0.02	0.762	0.14	0.019	0.15	0.01	0.18	0.002		CNTN2	-0.163954	0.171862	0.58875	14811		Disease related genes, Human disease related genes, Plasma proteins, Potential drug targets, Predicted intracellular proteins, Predicted secreted proteins, Transporters	Cell adhesion		Epilepsy	Evidence at protein level	Evidence at transcript level	Evidence at protein level
cg24470887	738	0.19	0.11	0.27	3.09e-06	0.000156	0.0173	male		chr1	205036303	-	chr1:205038784-205039153	N_Shelf	CNTN2	Body	NA	NA		known	-0.226365	male	Czamara	38600394		0.01	0.839	0.04	0.447	0.15	0.01	0.06	0.283	0.09	0.109		CNTN2	-0.256423	0.0308858	0.28753	23978		Disease related genes, Human disease related genes, Plasma proteins, Potential drug targets, Predicted intracellular proteins, Predicted secreted proteins, Transporters	Cell adhesion		Epilepsy	Evidence at protein level	Evidence at transcript level	Evidence at protein level
cg11752894	739	0.12	0.07	0.17	1.45e-05	0.000454	0.0359	male		chr1	205196012	+	chr1:205196791-205197252	N_Shore	TMCC2	TSS1500	NA	NA		novel	NA	NA	NA	NA		-0.1	0.098	-0.01	0.923	0.03	0.652	-0.12	0.043	-0.03	0.578		TMCC2	0.123138	0.30628	0.73138	1292		Predicted membrane proteins				Evidence at protein level	Evidence at transcript level	Evidence at protein level
cg21538450	740	0.24	0.16	0.32	2.93e-08	6.01e-06	0.00147	male		chr1	205313833	-	chr1:205312493-205313576	S_Shore	KLHDC8A	5'UTR	1:205312888-205313923	Unclassified_Cell_type_specific		novel	NA	NA	NA	NA		-0.12	0.035	-0.01	0.883	0.02	0.723	-0.06	0.281	0.06	0.333		KLHDC8A	0.0582487	0.629443	0.905052	8613		Predicted intracellular proteins				Evidence at protein level	Evidence at transcript level	Evidence at protein level
cg13180152	741	0.21	0.11	0.3	2.94e-05	0.000735	0.0497	male		chr1	205328358	+	NA	OpenSea	NA	NA	NA	NA		known	-0.296579	male	Czamara	38600394		-0.03	0.564	0.01	0.855	0.04	0.519	0.06	0.317	0.11	0.06		NA	NA	NA	NA	NA		NA	NA	NA	NA	NA	NA	NA
cg01225317	742	-0.12	-0.15	-0.09	2.07e-12	8e-09	6.09e-06	female		chr1	205473878	-	chr1:205473877-205474109	Island	CDK18;CDK18;CDK18;CDK18;CDK18;CDK18	1stExon;5'UTR;1stExon;5'UTR;5'UTR;1stExon	1:205473227-205474800	Unclassified_Cell_type_specific		known	-0.117	female	Andrews	35672357		-0.02	0.795	-0.04	0.545	-0.06	0.282	-0.02	0.707	0	0.987		CDK18	0.218196	0.0675476	0.399346	155		Enzymes, Predicted intracellular proteins		Kinase, Serine/threonine-protein kinase, Transferase		Evidence at protein level	Evidence at protein level	Evidence at protein level
cg04144533	743	0.13	0.08	0.18	1.06e-06	7.44e-05	0.0102	male		chr1	206681983	-	chr1:206680236-206681444	S_Shore	RASSF5;RASSF5	Body;Body	NA	NA		known	0.107; -0.1834448	male; male	Andrews; Czamara	35672357; 38600394		-0.02	0.784	0.01	0.911	0.05	0.347	-0.02	0.721	0	0.936		NA	NA	NA	NA	NA		NA	NA	NA	NA	NA	NA	NA
cg23088126	744	0.13	0.08	0.18	3.26e-07	3.28e-05	0.00546	male		chr1	207078912	-	chr1:207082693-207083202	N_Shelf	FAIM3;FAIM3;FAIM3	Body;Body;Body	NA	NA		novel	NA	NA	NA	NA		0.13	0.027	0.1	0.092	0.15	0.009	0.2	0.001	0.17	0.004		NA	NA	NA	NA	NA		NA	NA	NA	NA	NA	NA	NA
cg17858100	745	0.32	0.18	0.46	1.06e-05	0.000365	0.0309	male		chr1	207224510	-	chr1:207226281-207226842	N_Shore	YOD1	TSS200	1:207223188-207225061	Promoter_Associated		novel	NA	NA	NA	NA		-0.06	0.3	0	0.966	-0.04	0.443	-0.06	0.271	0	0.99		YOD1	-0.197386	0.0989514	0.462898	7316		Enzymes, Predicted intracellular proteins	Ubl conjugation pathway, Unfolded protein response	Hydrolase, Protease, Thiol protease		Evidence at protein level	Evidence at protein level	Evidence at protein level
cg11829608	746	0.3	0.18	0.42	1.65e-06	0.000101	0.0128	male		chr1	207224549	-	chr1:207226281-207226842	N_Shore	YOD1	TSS200	1:207223188-207225061	Promoter_Associated		known	0.241	male	Andrews	35672357		0.02	0.75	0.08	0.147	0.02	0.687	-0.03	0.571	-0.01	0.867		YOD1	-0.274885	0.0203411	0.238054	7355		Enzymes, Predicted intracellular proteins	Ubl conjugation pathway, Unfolded protein response	Hydrolase, Protease, Thiol protease		Evidence at protein level	Evidence at protein level	Evidence at protein level
cg23921459	747	0.32	0.2	0.45	9.51e-07	6.91e-05	0.00957	male		chr1	207224567	-	chr1:207226281-207226842	N_Shore	YOD1	TSS200	1:207223188-207225061	Promoter_Associated		novel	NA	NA	NA	NA		0.01	0.876	0.08	0.178	0.02	0.751	-0.06	0.287	-0.04	0.456		YOD1	-0.304817	0.00974718	0.178226	7373		Enzymes, Predicted intracellular proteins	Ubl conjugation pathway, Unfolded protein response	Hydrolase, Protease, Thiol protease		Evidence at protein level	Evidence at protein level	Evidence at protein level
cg07573078	748	0.18	0.11	0.25	6.36e-07	5.22e-05	0.00771	male		chr1	207626214	-	chr1:207627531-207628280	N_Shore	CR2;CR2	TSS1500;TSS1500	NA	NA		known	0.132; -0.2264448	male; male	Andrews; Czamara	35672357; 38600394		-0.01	0.911	0.03	0.657	0.04	0.484	-0.06	0.294	-0.05	0.347		CR2	0.0293231	0.808201	0.952999	1361		CD markers, Disease related genes, Human disease related genes, Plasma proteins, Predicted intracellular proteins, Predicted membrane proteins	Complement pathway, Host-virus interaction, Immunity, Innate immunity	Host cell receptor for virus entry, Receptor	Systemic lupus erythematosus	Evidence at protein level	Evidence at protein level	Evidence at protein level
cg23605027	749	0.19	0.11	0.28	1.2e-05	0.000397	0.0327	male		chr1	207626345	+	chr1:207627531-207628280	N_Shore	CR2;CR2	TSS1500;TSS1500	NA	NA		novel	NA	NA	NA	NA		0.01	0.833	0.04	0.451	0.07	0.239	-0.03	0.612	-0.02	0.76		CR2	0.00842367	0.944416	0.984242	1230		CD markers, Disease related genes, Human disease related genes, Plasma proteins, Predicted intracellular proteins, Predicted membrane proteins	Complement pathway, Host-virus interaction, Immunity, Innate immunity	Host cell receptor for virus entry, Receptor	Systemic lupus erythematosus	Evidence at protein level	Evidence at protein level	Evidence at protein level
cg10109747	750	0.19	0.1	0.28	2.37e-05	0.000634	0.045	male		chr1	207626386	+	chr1:207627531-207628280	N_Shore	CR2;CR2	TSS1500;TSS1500	NA	NA		known	-0.24896	male	Czamara	38600394		0.04	0.448	0.02	0.77	0.07	0.212	0.01	0.798	0.01	0.916		CR2	0.0286337	0.812627	0.953954	1189		CD markers, Disease related genes, Human disease related genes, Plasma proteins, Predicted intracellular proteins, Predicted membrane proteins	Complement pathway, Host-virus interaction, Immunity, Innate immunity	Host cell receptor for virus entry, Receptor	Systemic lupus erythematosus	Evidence at protein level	Evidence at protein level	Evidence at protein level
cg22785852	751	0.1	0.06	0.14	1.99e-06	0.000115	0.014	male		chr1	207992469	-	NA	OpenSea	LOC148696	Body	NA	NA		novel	NA	NA	NA	NA		0	0.945	0.02	0.698	0.09	0.144	0.01	0.903	0.02	0.673		NA	NA	NA	NA	NA		NA	NA	NA	NA	NA	NA	NA
cg24315421	752	0.29	0.19	0.38	4.35e-08	7.95e-06	0.00183	male		chr1	208040253	+	chr1:208041862-208042718	N_Shore	NA	NA	1:208040112-208040408	Promoter_Associated_Cell_type_specific		novel	NA	NA	NA	NA		0.02	0.774	-0.02	0.761	0.11	0.055	0.03	0.593	0.03	0.643		NA	NA	NA	NA	NA		NA	NA	NA	NA	NA	NA	NA
cg07283659	753	-0.2	-0.29	-0.11	1.85e-05	0.00067	0.0469	female		chr1	208136667	-	chr1:208136666-208137183	Island	NA	NA	1:208135974-208137986	Promoter_Associated		novel	NA	NA	NA	NA		-0.07	0.208	-0.09	0.144	-0.07	0.257	-0.04	0.463	0.01	0.871		NA	NA	NA	NA	NA		NA	NA	NA	NA	NA	NA	NA
cg22158462	754	-0.11	-0.15	-0.06	5.27e-06	0.000287	0.0262	female		chr1	208232275	+	NA	OpenSea	PLX2	Body	NA	NA		novel	NA	NA	NA	NA		-0.08	0.163	-0.05	0.409	-0.02	0.762	-0.05	0.42	-0.01	0.833		NA	NA	NA	NA	NA		NA	NA	NA	NA	NA	NA	NA
cg24664351	755	0.24	0.15	0.33	6.43e-07	5.26e-05	0.00775	male		chr1	208466157	-	NA	OpenSea	NA	NA	NA	NA		known	0.211	male	Andrews	35672357		0.06	0.301	0.08	0.148	0.12	0.037	0.05	0.384	0.04	0.52		NA	NA	NA	NA	NA		NA	NA	NA	NA	NA	NA	NA
cg00788710	756	0.28	0.18	0.39	2.31e-07	2.57e-05	0.00452	male		chr1	208649506	-	NA	OpenSea	NA	NA	NA	NA		known	0.208	male	Andrews	35672357		0.01	0.817	0.08	0.156	0.08	0.178	0.04	0.452	0.06	0.332		NA	NA	NA	NA	NA		NA	NA	NA	NA	NA	NA	NA
cg10433625	757	0.47	0.37	0.57	6.3e-18	2.51e-13	6.62e-10	male		chr1	208774442	-	NA	OpenSea	NA	NA	NA	NA		known	0.078; -0.4056959	male; male	Inkster; Czamara	34044884; 38600394		-0.01	0.908	0.05	0.422	0.03	0.593	-0.04	0.469	-0.03	0.592		NA	NA	NA	NA	NA		NA	NA	NA	NA	NA	NA	NA
cg03598313	758	0.24	0.14	0.33	1.91e-06	0.000112	0.0137	male		chr1	208955564	+	NA	OpenSea	NA	NA	NA	NA		known	0.087	male	Inkster	34044884		-0.03	0.611	0.02	0.674	0.02	0.732	-0.02	0.727	0.02	0.792		NA	NA	NA	NA	NA		NA	NA	NA	NA	NA	NA	NA
cg00541303	759	0.3	0.21	0.39	3.67e-10	2.58e-07	0.000115	male		chr1	208962374	+	NA	OpenSea	NA	NA	NA	NA		known	0.046	male	Inkster	34044884		0.09	0.113	0.11	0.06	0.15	0.011	0.04	0.506	0.01	0.88		NA	NA	NA	NA	NA		NA	NA	NA	NA	NA	NA	NA
cg05349089	760	0.42	0.3	0.54	4.51e-11	5.53e-08	3.19e-05	male		chr1	209008498	+	NA	OpenSea	NA	NA	NA	NA		known	0.145	male	Inkster	34044884		-0.01	0.92	0.08	0.196	0.09	0.13	-0.05	0.397	-0.05	0.417		NA	NA	NA	NA	NA		NA	NA	NA	NA	NA	NA	NA
cg26403223	761	0.23	0.18	0.28	3.48e-19	2.26e-14	7.82e-11	male		chr1	209279700	+	NA	OpenSea	NA	NA	NA	NA		known	0.049	male	Inkster	34044884		0.1	0.071	0.14	0.016	0.15	0.01	0.03	0.601	-0.02	0.69		NA	NA	NA	NA	NA		NA	NA	NA	NA	NA	NA	NA
cg15817705	762	0.49	0.44	0.55	3.66e-51	1.05e-49	4.31e-45	male		chr1	209406063	+	chr1:209404845-209405473	S_Shore	NA	NA	NA	NA		known	0.097	male	Inkster	34044884		0.05	0.415	0.1	0.089	0.19	0.001	-0.07	0.22	-0.11	0.053		NA	NA	NA	NA	NA		NA	NA	NA	NA	NA	NA	NA
cg22529511	763	0.7	0.55	0.86	1.26e-17	4.43e-13	1.07e-09	male		chr1	209406345	+	chr1:209404845-209405473	S_Shore	NA	NA	NA	NA		known	0.239	male	Andrews	35672357		0.09	0.131	0.15	0.011	0.2	0	0.02	0.775	-0.04	0.532		NA	NA	NA	NA	NA		NA	NA	NA	NA	NA	NA	NA
cg04102734	764	0.6	0.5	0.7	5.31e-26	2.01e-20	1.71e-16	male		chr1	209406725	+	chr1:209404845-209405473	S_Shore	NA	NA	NA	NA		known	0.106; -0.3689498	male; male	Inkster; Czamara	34044884; 38600394		0.1	0.095	0.14	0.015	0.15	0.01	0.01	0.882	-0.04	0.543		NA	NA	NA	NA	NA		NA	NA	NA	NA	NA	NA	NA
cg16728934	765	0.13	0.08	0.18	1.9e-07	2.25e-05	0.00406	male		chr1	209478862	-	NA	OpenSea	NA	NA	NA	NA		known	0.024	male	Inkster	34044884		0.08	0.142	0.07	0.207	0.14	0.014	0.06	0.281	0.05	0.353		NA	NA	NA	NA	NA		NA	NA	NA	NA	NA	NA	NA
cg09858925	766	-0.19	-0.26	-0.13	3.07e-08	8.26e-06	0.00189	female		chr1	209537469	+	NA	OpenSea	NA	NA	NA	NA		novel	NA	NA	NA	NA		0.02	0.705	0.01	0.86	0.03	0.62	0.13	0.03	0.15	0.009		NA	NA	NA	NA	NA		NA	NA	NA	NA	NA	NA	NA
cg01071185	767	0.17	0.11	0.23	7.07e-08	1.12e-05	0.00238	male		chr1	209629286	-	NA	OpenSea	NA	NA	NA	NA		known	0.051	male	Inkster	34044884		0.05	0.397	0.07	0.224	0.08	0.176	0.08	0.193	0.07	0.202		NA	NA	NA	NA	NA		NA	NA	NA	NA	NA	NA	NA
cg26305608	768	0.15	0.11	0.19	4.25e-12	9.52e-09	7.03e-06	male		chr1	209729150	+	NA	OpenSea	NA	NA	NA	NA		known	0.075	male	Andrews	35672357		-0.03	0.641	0.04	0.486	0.11	0.055	-0.02	0.729	0.01	0.864		NA	NA	NA	NA	NA		NA	NA	NA	NA	NA	NA	NA
cg04340324	769	0.21	0.14	0.28	1.44e-08	3.61e-06	0.000985	male		chr1	209755781	+	NA	OpenSea	CAMK1G	TSS1500	NA	NA		known	0.232; -0.3607752	male; male	Andrews; Czamara	35672357; 38600394		-0.05	0.391	-0.04	0.524	0.01	0.818	-0.03	0.624	0.02	0.73		CAMK1G	0.0543362	0.652674	0.91236	1281		Enzymes, Plasma proteins, Predicted intracellular proteins, Predicted membrane proteins		Allosteric enzyme, Calmodulin-binding, Kinase, Serine/threonine-protein kinase, Transferase		Evidence at protein level	Evidence at transcript level	Evidence at protein level
cg20994118	770	0.15	0.1	0.19	2.35e-09	9.89e-07	0.000347	male		chr1	209780966	-	NA	OpenSea	CAMK1G	Body	1:209780810-209781080	Unclassified_Cell_type_specific		known	0.125; -0.2570713	male; male	Andrews; Czamara	35672357; 38600394		0.03	0.554	0.06	0.325	0.07	0.205	0.05	0.396	0.05	0.346		CAMK1G	0.079457	0.510104	0.868254	23904		Enzymes, Plasma proteins, Predicted intracellular proteins, Predicted membrane proteins		Allosteric enzyme, Calmodulin-binding, Kinase, Serine/threonine-protein kinase, Transferase		Evidence at protein level	Evidence at transcript level	Evidence at protein level
cg04860312	771	0.37	0.24	0.49	1.35e-08	3.47e-06	0.000954	male		chr1	209786644	+	NA	OpenSea	CAMK1G	3'UTR	NA	NA		known	0.231; -0.3294718	male; male	Andrews; Czamara	35672357; 38600394		0	0.981	0.07	0.266	0.07	0.233	-0.04	0.439	-0.03	0.615		CAMK1G	-0.0602094	0.617933	0.903374	29582		Enzymes, Plasma proteins, Predicted intracellular proteins, Predicted membrane proteins		Allosteric enzyme, Calmodulin-binding, Kinase, Serine/threonine-protein kinase, Transferase		Evidence at protein level	Evidence at transcript level	Evidence at protein level
cg05344282	772	0.29	0.18	0.4	4.63e-07	4.19e-05	0.00654	male		chr1	209845403	+	chr1:209848443-209849428	N_Shelf	NA	NA	NA	NA		known	0.06; -0.4191608	male; male	Inkster; Czamara	34044884; 38600394		0	0.943	0.09	0.143	0.04	0.471	0.01	0.829	0.04	0.494		NA	NA	NA	NA	NA		NA	NA	NA	NA	NA	NA	NA
cg07434244	773	0.1	0.07	0.13	1.17e-09	5.97e-07	0.000229	male		chr1	209847729	-	chr1:209848443-209849428	N_Shore	G0S2	TSS1500	NA	NA		known	0.119	male	Andrews	35672357		0.03	0.605	0.06	0.334	0.09	0.109	0.09	0.122	0.13	0.023		G0S2	0.123829	0.30355	0.73053	1036		Predicted intracellular proteins	Apoptosis			Evidence at protein level	Evidence at transcript level	Evidence at protein level
cg08847382	774	0.19	0.12	0.26	3.39e-07	3.36e-05	0.00557	male		chr1	209852361	+	chr1:209848443-209849428	S_Shelf	NA	NA	NA	NA		known	0.022	male	Inkster	34044884		0.01	0.818	0.06	0.307	0.1	0.099	-0.01	0.908	0	0.977		NA	NA	NA	NA	NA		NA	NA	NA	NA	NA	NA	NA
cg12065670	775	0.28	0.18	0.38	2.58e-07	2.78e-05	0.0048	male		chr1	209858339	-	NA	OpenSea	HSD11B1	TSS1500	NA	NA		known	0.232	male	Andrews	35672357		0	0.95	0.03	0.599	0.07	0.216	0.01	0.914	0.04	0.456		HSD11B1	0.0923206	0.442963	0.827454	1171		Disease related genes, Enzymes, FDA approved drug targets, Human disease related genes, Metabolic proteins, Predicted intracellular proteins	Lipid metabolism, Steroid metabolism	Oxidoreductase	Disease variant, FDA approved drug targets	Evidence at protein level	Evidence at protein level	Evidence at protein level
cg04732193	776	0.44	0.33	0.55	6.03e-14	3.73e-10	4.46e-07	male		chr1	209858581	-	NA	OpenSea	HSD11B1	TSS1500	NA	NA		known	0.083; -0.5855559	male; male	Inkster; Czamara	34044884; 38600394		0.02	0.724	0.08	0.151	0.07	0.261	0.01	0.832	0.03	0.644		HSD11B1	0.118042	0.326104	0.745819	929		Disease related genes, Enzymes, FDA approved drug targets, Human disease related genes, Metabolic proteins, Predicted intracellular proteins	Lipid metabolism, Steroid metabolism	Oxidoreductase	Disease variant, FDA approved drug targets	Evidence at protein level	Evidence at protein level	Evidence at protein level
cg12761518	777	0.24	0.13	0.34	1.45e-05	0.000453	0.0359	male		chr1	209858806	-	NA	OpenSea	HSD11B1	TSS1500	NA	NA		known	-0.341697	male	Czamara	38600394		-0.01	0.901	0.05	0.394	0.1	0.096	-0.02	0.757	0.02	0.752		HSD11B1	0.111201	0.355072	0.772767	704		Disease related genes, Enzymes, FDA approved drug targets, Human disease related genes, Metabolic proteins, Predicted intracellular proteins	Lipid metabolism, Steroid metabolism	Oxidoreductase	Disease variant, FDA approved drug targets	Evidence at protein level	Evidence at protein level	Evidence at protein level
cg06828613	778	0.26	0.18	0.33	2.09e-10	1.71e-07	8.17e-05	male		chr1	209859738	+	NA	OpenSea	HSD11B1	5'UTR	NA	NA		known	0.198; -0.2839337	male; male	Andrews; Czamara	35672357; 38600394		-0.01	0.816	0.05	0.412	0.07	0.229	0	0.986	0.04	0.442		HSD11B1	0.0596244	0.620617	0.903754	228		Disease related genes, Enzymes, FDA approved drug targets, Human disease related genes, Metabolic proteins, Predicted intracellular proteins	Lipid metabolism, Steroid metabolism	Oxidoreductase	Disease variant, FDA approved drug targets	Evidence at protein level	Evidence at protein level	Evidence at protein level
cg25471557	779	0.24	0.16	0.32	2.13e-09	9.2e-07	0.000327	male		chr1	209862480	+	NA	OpenSea	HSD11B1	5'UTR	NA	NA		known	0.07	male	Inkster	34044884		-0.03	0.644	0.04	0.507	0.06	0.297	-0.08	0.176	-0.06	0.317		HSD11B1	0.0599262	0.618847	0.903374	2970		Disease related genes, Enzymes, FDA approved drug targets, Human disease related genes, Metabolic proteins, Predicted intracellular proteins	Lipid metabolism, Steroid metabolism	Oxidoreductase	Disease variant, FDA approved drug targets	Evidence at protein level	Evidence at protein level	Evidence at protein level
cg16897216	780	0.28	0.18	0.37	6.2e-08	1.02e-05	0.00222	male		chr1	209876837	-	NA	OpenSea	HSD11B1;HSD11B1	5'UTR;TSS1500	NA	NA		known	0.225	male	Andrews	35672357		0.09	0.12	0.12	0.04	0.12	0.046	0.08	0.186	0.04	0.506		HSD11B1	0.0599262	0.618847	0.903374	17327		Disease related genes, Enzymes, FDA approved drug targets, Human disease related genes, Metabolic proteins, Predicted intracellular proteins	Lipid metabolism, Steroid metabolism	Oxidoreductase	Disease variant, FDA approved drug targets	Evidence at protein level	Evidence at protein level	Evidence at protein level
cg09366519	781	0.22	0.15	0.28	4.83e-11	5.82e-08	3.32e-05	male		chr1	209877970	+	NA	OpenSea	HSD11B1;HSD11B1	5'UTR;TSS1500	NA	NA		known	0.049; -0.3230184	male; male	Inkster; Czamara	34044884; 38600394		0.03	0.613	0.09	0.109	0.1	0.099	0.01	0.851	0.01	0.801		HSD11B1	0.0841717	0.484378	0.858818	18460		Disease related genes, Enzymes, FDA approved drug targets, Human disease related genes, Metabolic proteins, Predicted intracellular proteins	Lipid metabolism, Steroid metabolism	Oxidoreductase	Disease variant, FDA approved drug targets	Evidence at protein level	Evidence at protein level	Evidence at protein level
cg20941184	782	0.22	0.16	0.28	6.22e-11	7.01e-08	3.89e-05	male		chr1	209878178	+	NA	OpenSea	HSD11B1;HSD11B1	5'UTR;TSS200	NA	NA		known	0.215	male	Andrews	35672357		0.01	0.911	0.06	0.327	0.06	0.346	0.01	0.88	0.03	0.646		HSD11B1	0.0198191	0.869691	0.967901	18668		Disease related genes, Enzymes, FDA approved drug targets, Human disease related genes, Metabolic proteins, Predicted intracellular proteins	Lipid metabolism, Steroid metabolism	Oxidoreductase	Disease variant, FDA approved drug targets	Evidence at protein level	Evidence at protein level	Evidence at protein level
cg10122434	783	-0.15	-0.2	-0.11	5.93e-13	3.13e-09	2.71e-06	female		chr1	209963087	-	NA	OpenSea	IRF6	Body	NA	NA		known	-0.027	female	Inkster	34044884		-0.07	0.217	-0.06	0.293	0.04	0.513	-0.01	0.9	0.06	0.343		IRF6	0.163132	0.174052	0.589913	4051		Cancer-related genes, Disease related genes, Human disease related genes, Predicted intracellular proteins, Transcription factors	Differentiation, Transcription, Transcription regulation	DNA-binding	Cancer-related genes, Disease variant	Evidence at protein level	Evidence at protein level	Evidence at protein level
cg11570233	784	-0.24	-0.3	-0.19	6.37e-18	3.98e-13	9.94e-10	female		chr1	209978397	+	chr1:209979316-209979666	N_Shore	IRF6	5'UTR	1:209978303-209978404	Unclassified_Cell_type_specific		known	-0.239	female	Andrews	35672357		-0.04	0.531	-0.06	0.273	0	0.935	0.11	0.06	0.15	0.009		IRF6	-0.0539412	0.655038	0.912564	19361		Cancer-related genes, Disease related genes, Human disease related genes, Predicted intracellular proteins, Transcription factors	Differentiation, Transcription, Transcription regulation	DNA-binding	Cancer-related genes, Disease variant	Evidence at protein level	Evidence at protein level	Evidence at protein level
cg16030177	785	-0.15	-0.2	-0.09	1.65e-07	2.67e-05	0.00466	female		chr1	209979111	-	chr1:209979316-209979666	N_Shore	IRF6	5'UTR	NA	NA		novel	NA	NA	NA	NA		0.02	0.688	-0.04	0.49	0.01	0.805	0.09	0.114	0.08	0.167		IRF6	0.0291255	0.809469	0.953269	20075		Cancer-related genes, Disease related genes, Human disease related genes, Predicted intracellular proteins, Transcription factors	Differentiation, Transcription, Transcription regulation	DNA-binding	Cancer-related genes, Disease variant	Evidence at protein level	Evidence at protein level	Evidence at protein level
cg25192855	786	-0.28	-0.41	-0.16	1.9e-05	0.000682	0.0474	female		chr1	209979283	+	chr1:209979316-209979666	N_Shore	IRF6	5'UTR	1:209979246-209979813	Unclassified_Cell_type_specific		novel	NA	NA	NA	NA		-0.05	0.418	-0.06	0.294	-0.1	0.073	0.06	0.335	0.08	0.184		IRF6	-0.075027	0.534044	0.877657	20247		Cancer-related genes, Disease related genes, Human disease related genes, Predicted intracellular proteins, Transcription factors	Differentiation, Transcription, Transcription regulation	DNA-binding	Cancer-related genes, Disease variant	Evidence at protein level	Evidence at protein level	Evidence at protein level
cg12052613	787	0.25	0.14	0.35	3.63e-06	0.000175	0.0186	male		chr1	210266869	+	NA	OpenSea	SYT14;SYT14;SYT14;SYT14;SYT14;SYT14	Body;Body;Body;Body;Body;Body	NA	NA		novel	NA	NA	NA	NA		-0.04	0.466	0.07	0.233	0.03	0.622	-0.07	0.213	-0.04	0.467		SYT14	-0.0205666	0.864822	0.966582	155331		Disease related genes, Human disease related genes, Predicted intracellular proteins, Predicted membrane proteins			Disease variant, Neurodegeneration	Evidence at protein level	Evidence at protein level	Evidence at protein level
cg10040748	788	-0.19	-0.25	-0.14	4.48e-11	7.75e-08	4.23e-05	female		chr1	211431567	-	chr1:211432105-211434134	N_Shore	RCOR3;RCOR3;RCOR3	TSS1500;TSS1500;TSS1500	NA	NA		known	-0.14	female	Andrews	35672357		-0.02	0.69	-0.09	0.116	-0.04	0.51	-0.01	0.861	-0.01	0.865		RCOR3	-0.024196	0.841254	0.959634	152		Predicted intracellular proteins, Transcription factors	Transcription, Transcription regulation	Repressor		Evidence at protein level	Evidence at protein level	Evidence at protein level
cg24598094	789	0.18	0.1	0.25	3.67e-06	0.000176	0.0187	male		chr1	211753582	+	chr1:211751121-211753177	S_Shore	SLC30A1	TSS1500	NA	NA		novel	NA	NA	NA	NA		0.11	0.068	0.03	0.6	0.15	0.009	0.1	0.077	0.02	0.707		SLC30A1	-0.0497824	0.680131	0.917761	8672		Metabolic proteins, Predicted membrane proteins, Transporters	Antiport, Ion transport, Transport, Zinc transport			Evidence at protein level	Evidence at protein level	Evidence at protein level
cg19519612	790	-0.11	-0.16	-0.07	6.33e-08	1.37e-05	0.00278	female		chr1	212788600	+	NA	OpenSea	ATF3;ATF3;ATF3	Body;Body;Body	NA	NA		novel	NA	NA	NA	NA		0	0.951	0.02	0.796	0.06	0.333	0.16	0.007	0.17	0.003		ATF3	0.0706076	0.558467	0.880452	49924		Predicted intracellular proteins, Transcription factors	Transcription, Transcription regulation	DNA-binding, Repressor	Disease variant	Evidence at protein level	Evidence at protein level	Evidence at protein level
cg26933866	791	0.22	0.12	0.32	2.05e-05	0.000575	0.0423	male		chr1	214153036	-	chr1:214153214-214153668	N_Shore	NA	NA	NA	NA		novel	NA	NA	NA	NA		0.09	0.113	0.12	0.037	0.13	0.024	0.03	0.623	-0.03	0.665		NA	NA	NA	NA	NA		NA	NA	NA	NA	NA	NA	NA
cg00949753	792	0.14	0.08	0.2	9.38e-06	0.000336	0.0293	male		chr1	214157306	+	chr1:214158726-214159080	N_Shore	NA	NA	1:214157168-214158110	Unclassified_Cell_type_specific		known	0.04; -0.2219485	male; male	Inkster; Czamara	34044884; 38600394		-0.02	0.753	0.01	0.808	0.05	0.372	-0.09	0.142	-0.09	0.109		NA	NA	NA	NA	NA		NA	NA	NA	NA	NA	NA	NA
cg01631319	793	0.21	0.15	0.28	3.13e-09	1.22e-06	0.000411	male		chr1	214158149	-	chr1:214158726-214159080	N_Shore	NA	NA	NA	NA		known	0.14	male	Andrews	35672357		-0.08	0.182	-0.04	0.486	-0.01	0.845	-0.11	0.057	-0.06	0.316		NA	NA	NA	NA	NA		NA	NA	NA	NA	NA	NA	NA
cg13921308	794	0.23	0.13	0.33	1.22e-05	0.000403	0.0331	male		chr1	214166160	-	chr1:214162508-214162737	S_Shelf	PROX1	5'UTR	NA	NA		novel	NA	NA	NA	NA		0.01	0.831	0.07	0.219	0	0.99	-0.02	0.696	0	0.988		PROX1	-0.1732	0.148614	0.552637	9636		Plasma proteins, Predicted intracellular proteins, Transcription factors	Biological rhythms, Transcription, Transcription regulation	Developmental protein, DNA-binding, Repressor		Evidence at protein level	Evidence at protein level	Evidence at protein level
cg13376246	795	0.24	0.13	0.35	2.76e-05	0.000704	0.0483	male		chr1	216269240	-	NA	OpenSea	USH2A	Body	NA	NA		novel	NA	NA	NA	NA		-0.02	0.675	0.04	0.51	0.01	0.849	-0.07	0.211	-0.06	0.337		USH2A	-0.0177993	0.882872	0.969415	473004		Disease related genes, Human disease related genes, Predicted membrane proteins	Hearing, Sensory transduction, Vision		Deafness, Disease variant, Retinitis pigmentosa, Usher syndrome	Evidence at protein level	Evidence at transcript level	Evidence at protein level
cg21964391	796	0.28	0.15	0.41	2.96e-05	0.000738	0.0498	male		chr1	218253368	+	NA	OpenSea	NA	NA	NA	NA		novel	NA	NA	NA	NA		0.02	0.716	0.04	0.484	0.05	0.357	-0.05	0.371	-0.07	0.229		NA	NA	NA	NA	NA		NA	NA	NA	NA	NA	NA	NA
cg17488628	797	-0.09	-0.13	-0.05	1.88e-05	0.000678	0.0472	female		chr1	220717700	+	NA	OpenSea	MARK1	Body	NA	NA		novel	NA	NA	NA	NA		-0.11	0.05	-0.06	0.318	0.01	0.856	-0.04	0.526	0.04	0.523		MARK1	0.273783	0.0208703	0.242591	16132		Disease related genes, Enzymes, Potential drug targets, Predicted intracellular proteins	Wnt signaling pathway	Kinase, Serine/threonine-protein kinase, Transferase	Autism, Autism spectrum disorder	Evidence at protein level	Evidence at transcript level	Evidence at protein level
cg12479878	798	0.21	0.11	0.3	2.37e-05	0.000634	0.045	male		chr1	221054825	-	chr1:221054554-221054888	Island	HLX	Body	NA	NA		novel	NA	NA	NA	NA		0	0.988	0.04	0.494	-0.01	0.874	0.02	0.688	0.03	0.592		HLX	-0.0254892	0.832889	0.958298	3126		Predicted intracellular proteins, Transcription factors	Differentiation, Transcription, Transcription regulation	DNA-binding		Evidence at protein level	Evidence at transcript level	Evidence at protein level
cg19865770	799	0.24	0.14	0.33	8.27e-07	6.27e-05	0.00888	male		chr1	221510889	+	NA	OpenSea	LOC400804	TSS1500	NA	NA		known	0.049; -0.3177296	male; male	Inkster; Czamara	34044884; 38600394		0.01	0.875	0.06	0.348	0.1	0.098	0.03	0.613	0.06	0.311		NA	NA	NA	NA	NA		NA	NA	NA	NA	NA	NA	NA
cg26896499	800	0.38	0.23	0.54	2.26e-06	0.000126	0.0149	male		chr1	223536296	+	chr1:223536842-223538628	N_Shore	SUSD4;SUSD4	Body;Body	1:223536072-223536333	Unclassified_Cell_type_specific		novel	NA	NA	NA	NA		0.08	0.19	0.11	0.055	0.1	0.076	-0.05	0.398	-0.11	0.053		SUSD4	0.0979891	0.416233	0.806883	142135		Predicted intracellular proteins, Predicted membrane proteins	Complement pathway, Immunity, Innate immunity			Evidence at protein level	Evidence at protein level	Evidence at protein level
cg08439122	801	0.14	0.08	0.2	4.27e-06	0.000196	0.02	male		chr1	223899685	-	chr1:223899990-223900823	N_Shore	CAPN2;CAPN2	TSS1500;Body	1:223899584-223901223	Promoter_Associated		novel	NA	NA	NA	NA		-0.02	0.784	-0.01	0.805	0.01	0.834	-0.12	0.045	-0.11	0.049		CAPN2	-0.185095	0.122263	0.511892	10390		Enzymes, Plasma proteins, Predicted intracellular proteins		Hydrolase, Protease, Thiol protease		Evidence at protein level	Evidence at protein level	Evidence at protein level
cg09502069	802	0.33	0.19	0.48	1.12e-05	0.000379	0.0317	male		chr1	224372558	-	chr1:224370585-224371755	S_Shore	DEGS1;DEGS1	Body;Body	NA	NA		known	0.051; -0.2139609	male; male	Inkster; Czamara	34044884; 38600394		0.12	0.038	0.04	0.485	0.15	0.011	0.04	0.477	-0.06	0.289		DEGS1	-0.163735	0.172443	0.589539	9100		Disease related genes, Enzymes, Human disease related genes, Metabolic proteins, Potential drug targets, Predicted membrane proteins	Fatty acid biosynthesis, Fatty acid metabolism, Lipid biosynthesis, Lipid metabolism	Isomerase, Oxidoreductase	Disease variant, Leukodystrophy	Evidence at protein level	Evidence at protein level	Evidence at protein level
cg18137450	803	0.12	0.07	0.17	1.23e-06	8.24e-05	0.011	male		chr1	224620806	-	chr1:224621560-224622106	N_Shore	WDR26;WDR26	Body;Body	1:224620342-224620879	Promoter_Associated_Cell_type_specific		known	0.138; -0.1310856	male; male	Andrews; Czamara	35672357; 38600394		0.11	0.065	0.15	0.008	0.18	0.002	-0.06	0.326	-0.16	0.007		WDR26	-0.0082328	0.945674	0.984242	47961		Disease related genes, Human disease related genes, Plasma proteins, Predicted intracellular proteins			Disease variant, Intellectual disability	Evidence at protein level	Evidence at protein level	Evidence at protein level
cg07193504	804	-0.15	-0.2	-0.09	9.83e-08	1.86e-05	0.00351	female		chr1	225964856	-	chr1:225965330-225965734	N_Shore	SRP9;SRP9	TSS1500;TSS1500	1:225964812-225966205	Unclassified		known	-0.179	female	Andrews	35672357		-0.03	0.595	0	1	0.02	0.728	-0.05	0.403	-0.03	0.559		SRP9	-0.0581499	0.630026	0.905052	675		Predicted intracellular proteins, Transporters		Ribonucleoprotein, RNA-binding		Evidence at protein level	Evidence at transcript level	Evidence at protein level
cg26298737	805	-0.26	-0.35	-0.17	8.79e-08	1.72e-05	0.00331	female		chr1	225964937	+	chr1:225965330-225965734	N_Shore	SRP9;SRP9	TSS1500;TSS1500	1:225964812-225966205	Unclassified		known	-0.249	female	Andrews	35672357		0.04	0.538	0	0.967	0.04	0.53	0.01	0.91	-0.01	0.907		SRP9	0.0127266	0.916109	0.977124	594		Predicted intracellular proteins, Transporters		Ribonucleoprotein, RNA-binding		Evidence at protein level	Evidence at transcript level	Evidence at protein level
cg00501904	806	0.19	0.13	0.24	9.26e-10	5.04e-07	0.000199	male		chr1	226001675	-	chr1:225997646-225998233	S_Shelf	EPHX1	5'UTR	NA	NA		known	0.164	male	Andrews	35672357		0	0.944	0.08	0.169	0.05	0.414	-0.15	0.01	-0.18	0.002		EPHX1	0.00724376	0.952192	0.98732	3881		Cancer-related genes, Disease related genes, Enzymes, Human disease related genes, Metabolic proteins, Potential drug targets, Predicted intracellular proteins	Aromatic hydrocarbons catabolism, Detoxification, Lipid metabolism	Hydrolase	Cancer-related genes	Evidence at protein level	Evidence at protein level	Evidence at protein level
cg16727519	807	0.12	0.08	0.16	1.71e-09	7.88e-07	0.000287	male		chr1	226252141	+	chr1:226249457-226251457	S_Shore	LOC440926;H3F3A	Body;Body	1:226251084-226252913	Promoter_Associated		known	0.186	male	Andrews	35672357		0.09	0.141	0.07	0.258	0.1	0.075	0.08	0.192	0.04	0.49		NA	NA	NA	NA	NA		NA	NA	NA	NA	NA	NA	NA
cg00609227	808	-0.09	-0.13	-0.05	1.4e-05	0.000555	0.0413	female		chr1	226307233	+	chr1:226308959-226310476	N_Shore	NA	NA	NA	NA		novel	NA	NA	NA	NA		0.02	0.71	0.01	0.917	0.05	0.411	0.14	0.018	0.17	0.004		NA	NA	NA	NA	NA		NA	NA	NA	NA	NA	NA	NA
cg25030644	809	-0.1	-0.14	-0.06	1.77e-07	2.8e-05	0.00484	female		chr1	227505910	-	chr1:227505446-227506752	Island	CDC42BPA;CDC42BPA	TSS200;TSS200	1:227505376-227506606	Unclassified		known	-0.078	female	Andrews	35672357		-0.05	0.421	-0.05	0.383	-0.05	0.366	-0.06	0.278	-0.04	0.484		CDC42BPA	0.178942	0.135409	0.533086	328344		Enzymes, Predicted intracellular proteins		Kinase, Serine/threonine-protein kinase, Transferase		Evidence at protein level	Evidence at protein level	Evidence at protein level
cg23019286	810	0.18	0.14	0.22	2.91e-18	1.33e-13	3.69e-10	male		chr1	227728774	-	chr1:227729515-227730492	N_Shore	NA	NA	NA	NA		novel	NA	NA	NA	NA		0.08	0.151	0.1	0.089	0.15	0.008	0.08	0.149	0.07	0.224		NA	NA	NA	NA	NA		NA	NA	NA	NA	NA	NA	NA
cg20699586	811	-0.22	-0.32	-0.12	1.69e-05	0.00063	0.0449	female		chr1	227748719	-	chr1:227748423-227748860	Island	NA	NA	1:227748157-227749276	Unclassified_Cell_type_specific		novel	NA	NA	NA	NA		-0.12	0.04	-0.1	0.088	-0.02	0.715	-0.01	0.817	0.03	0.571		NA	NA	NA	NA	NA		NA	NA	NA	NA	NA	NA	NA
cg03142741	812	0.19	0.12	0.26	3.65e-08	7.02e-06	0.00166	male		chr1	227947250	+	NA	OpenSea	SP47	Body	NA	NA		known	0.235	male	Andrews	35672357		0.18	0.002	0.12	0.047	0.19	0.001	0.16	0.005	0.06	0.317		NA	NA	NA	NA	NA		NA	NA	NA	NA	NA	NA	NA
cg10950111	813	0.16	0.1	0.22	1.47e-07	1.88e-05	0.00354	male		chr1	228337379	-	NA	OpenSea	GJC2	TSS200	1:228336938-228337448	Unclassified		known	0.013	male	Inkster	34044884		0.13	0.024	0.15	0.008	0.14	0.014	0.13	0.025	0.07	0.221		GJC2	-0.196949	0.099716	0.463943	174		Disease related genes, Human disease related genes, Predicted membrane proteins			Disease variant, Hereditary spastic paraplegia, Leukodystrophy, Neurodegeneration	Evidence at protein level	Evidence at protein level	Evidence at protein level
cg15726314	814	0.16	0.09	0.23	4.67e-06	0.000208	0.0209	male		chr1	228651708	+	chr1:228651447-228652529	Island	NA	NA	1:228651261-228651912	Unclassified		novel	NA	NA	NA	NA		0.06	0.282	0.04	0.452	0.02	0.784	-0.11	0.064	-0.16	0.007		NA	NA	NA	NA	NA		NA	NA	NA	NA	NA	NA	NA
cg20798574	815	-0.19	-0.26	-0.12	2.13e-07	3.19e-05	0.00534	female		chr1	229479495	-	chr1:229478014-229478935	S_Shore	C1orf96	TSS1500	NA	NA		known	-0.175; 0.2087468	female; female	Andrews; Czamara	35672357; 38600394		0.04	0.517	0.07	0.232	0.02	0.745	0.09	0.126	0.07	0.215		NA	NA	NA	NA	NA		NA	NA	NA	NA	NA	NA	NA
cg11689813	816	0.29	0.16	0.43	2.8e-05	0.000711	0.0487	male		chr1	229570052	+	chr1:229567206-229570684	Island	ACTA1	TSS1500	NA	NA		novel	NA	NA	NA	NA		-0.01	0.897	-0.01	0.931	0.08	0.182	-0.05	0.36	-0.1	0.085		ACTA1	0.0824091	0.494462	0.864653	3060		Disease related genes, Human disease related genes, Plasma proteins, Predicted intracellular proteins		Hydrolase, Muscle protein	Disease variant, Nemaline myopathy	Evidence at protein level	Evidence at protein level	Evidence at protein level
cg19871173	817	0.26	0.18	0.33	1.87e-11	2.88e-08	1.83e-05	male		chr1	229997842	-	NA	OpenSea	NA	NA	NA	NA		known	0.164	male	Andrews	35672357		-0.05	0.351	0	0.951	0.06	0.342	-0.09	0.128	-0.06	0.334		NA	NA	NA	NA	NA		NA	NA	NA	NA	NA	NA	NA
cg00923744	818	0.24	0.17	0.31	1.76e-11	2.75e-08	1.77e-05	male		chr1	230204526	+	chr1:230202494-230204209	S_Shore	GALNT2	Body	NA	NA		known	0.063	male	Inkster	34044884		-0.04	0.455	0.06	0.293	0.06	0.334	-0.09	0.118	-0.03	0.571		GALNT2	0.180651	0.131475	0.524218	10990		Disease related genes, Enzymes, Human disease related genes, Metabolic proteins, Plasma proteins, Potential drug targets, Predicted intracellular proteins		Glycosyltransferase, Transferase	Congenital disorder of glycosylation, Disease variant	Evidence at protein level	Evidence at protein level	Evidence at protein level
cg07022343	819	0.18	0.12	0.24	1.73e-09	7.94e-07	0.000289	male		chr1	230208170	+	chr1:230202494-230204209	S_Shelf	GALNT2	Body	NA	NA		known	0.141	male	Andrews	35672357		0	0.932	0.09	0.135	0.1	0.093	0.03	0.561	0.06	0.264		GALNT2	0.338565	0.00405067	0.109601	14634		Disease related genes, Enzymes, Human disease related genes, Metabolic proteins, Plasma proteins, Potential drug targets, Predicted intracellular proteins		Glycosyltransferase, Transferase	Congenital disorder of glycosylation, Disease variant	Evidence at protein level	Evidence at protein level	Evidence at protein level
cg04304509	820	0.19	0.13	0.26	1.71e-09	7.85e-07	0.000286	male		chr1	230215193	+	NA	OpenSea	GALNT2	Body	NA	NA		known	0.118	male	Andrews	35672357		0.01	0.799	0.1	0.085	0.12	0.044	0.06	0.326	0.09	0.138		GALNT2	0.224883	0.0595317	0.383052	21657		Disease related genes, Enzymes, Human disease related genes, Metabolic proteins, Plasma proteins, Potential drug targets, Predicted intracellular proteins		Glycosyltransferase, Transferase	Congenital disorder of glycosylation, Disease variant	Evidence at protein level	Evidence at protein level	Evidence at protein level
cg27444913	821	0.3	0.18	0.43	3.2e-06	0.00016	0.0175	male		chr1	230244525	-	NA	OpenSea	GALNT2	Body	NA	NA		novel	NA	NA	NA	NA		0	0.968	0.09	0.131	0.1	0.085	0.03	0.564	0.06	0.294		GALNT2	0.364923	0.00186912	0.0712134	50989		Disease related genes, Enzymes, Human disease related genes, Metabolic proteins, Plasma proteins, Potential drug targets, Predicted intracellular proteins		Glycosyltransferase, Transferase	Congenital disorder of glycosylation, Disease variant	Evidence at protein level	Evidence at protein level	Evidence at protein level
cg17220749	822	0.13	0.09	0.17	3.06e-09	1.19e-06	0.000405	male		chr1	230249292	+	NA	OpenSea	GALNT2	Body	NA	NA		known	0.1	male	Andrews	35672357		0.01	0.803	0.11	0.052	0.11	0.07	0.03	0.575	0.05	0.395		GALNT2	0.305869	0.0097325	0.178226	55756		Disease related genes, Enzymes, Human disease related genes, Metabolic proteins, Plasma proteins, Potential drug targets, Predicted intracellular proteins		Glycosyltransferase, Transferase	Congenital disorder of glycosylation, Disease variant	Evidence at protein level	Evidence at protein level	Evidence at protein level
cg17737409	823	0.19	0.11	0.28	4.94e-06	0.000216	0.0215	male		chr1	230250010	-	NA	OpenSea	GALNT2	Body	NA	NA		novel	NA	NA	NA	NA		-0.01	0.9	0.08	0.17	0.02	0.794	-0.07	0.224	-0.08	0.193		GALNT2	0.0428907	0.721911	0.926781	56474		Disease related genes, Enzymes, Human disease related genes, Metabolic proteins, Plasma proteins, Potential drug targets, Predicted intracellular proteins		Glycosyltransferase, Transferase	Congenital disorder of glycosylation, Disease variant	Evidence at protein level	Evidence at protein level	Evidence at protein level
cg09847368	824	0.19	0.1	0.27	1.19e-05	0.000395	0.0326	male		chr1	230250326	+	NA	OpenSea	GALNT2	Body	NA	NA		novel	NA	NA	NA	NA		-0.08	0.166	0.01	0.841	0.07	0.22	-0.07	0.203	0	0.991		GALNT2	0.232361	0.051388	0.358672	56790		Disease related genes, Enzymes, Human disease related genes, Metabolic proteins, Plasma proteins, Potential drug targets, Predicted intracellular proteins		Glycosyltransferase, Transferase	Congenital disorder of glycosylation, Disease variant	Evidence at protein level	Evidence at protein level	Evidence at protein level
cg01554316	825	0.33	0.22	0.44	9.58e-09	2.71e-06	0.000782	male		chr1	230257067	-	NA	OpenSea	GALNT2	Body	1:230256323-230257272	Unclassified_Cell_type_specific		known	0.074; -0.3443089	male; male	Inkster; Czamara	34044884; 38600394		0.02	0.749	0.09	0.133	0.09	0.117	0.02	0.787	0.02	0.768		GALNT2	0.273374	0.0213546	0.244425	63531		Disease related genes, Enzymes, Human disease related genes, Metabolic proteins, Plasma proteins, Potential drug targets, Predicted intracellular proteins		Glycosyltransferase, Transferase	Congenital disorder of glycosylation, Disease variant	Evidence at protein level	Evidence at protein level	Evidence at protein level
cg23843953	826	0.18	0.11	0.24	5.83e-07	4.92e-05	0.00736	male		chr1	230262390	+	NA	OpenSea	GALNT2	Body	NA	NA		known	0.139	male	Andrews	35672357		0.02	0.766	0.05	0.424	0.1	0.087	0.06	0.318	0.07	0.223		GALNT2	0.280181	0.0182367	0.229903	68854		Disease related genes, Enzymes, Human disease related genes, Metabolic proteins, Plasma proteins, Potential drug targets, Predicted intracellular proteins		Glycosyltransferase, Transferase	Congenital disorder of glycosylation, Disease variant	Evidence at protein level	Evidence at protein level	Evidence at protein level
cg26525772	827	0.17	0.1	0.23	2.44e-06	0.000133	0.0155	male		chr1	230272306	+	NA	OpenSea	GALNT2	Body	NA	NA		known	0.172	male	Andrews	35672357		-0.07	0.214	0.04	0.519	0.06	0.283	-0.02	0.734	0.03	0.551		GALNT2	0.248994	0.0365262	0.316607	78770		Disease related genes, Enzymes, Human disease related genes, Metabolic proteins, Plasma proteins, Potential drug targets, Predicted intracellular proteins		Glycosyltransferase, Transferase	Congenital disorder of glycosylation, Disease variant	Evidence at protein level	Evidence at protein level	Evidence at protein level
cg16698674	828	0.2	0.12	0.28	1.44e-06	9.2e-05	0.0119	male		chr1	230272358	-	NA	OpenSea	GALNT2	Body	NA	NA		known	0.23	male	Andrews	35672357		-0.05	0.432	0.06	0.279	0.03	0.61	-0.01	0.853	0.02	0.745		GALNT2	0.342555	0.00361726	0.106013	78822		Disease related genes, Enzymes, Human disease related genes, Metabolic proteins, Plasma proteins, Potential drug targets, Predicted intracellular proteins		Glycosyltransferase, Transferase	Congenital disorder of glycosylation, Disease variant	Evidence at protein level	Evidence at protein level	Evidence at protein level
cg15817769	829	0.22	0.16	0.29	4.4e-11	5.43e-08	3.15e-05	male		chr1	230272542	+	NA	OpenSea	GALNT2	Body	NA	NA		known	0.173	male	Andrews	35672357		-0.03	0.56	0.1	0.097	0.07	0.202	-0.05	0.365	-0.04	0.459		GALNT2	0.414289	0.000328493	0.0261954	79006		Disease related genes, Enzymes, Human disease related genes, Metabolic proteins, Plasma proteins, Potential drug targets, Predicted intracellular proteins		Glycosyltransferase, Transferase	Congenital disorder of glycosylation, Disease variant	Evidence at protein level	Evidence at protein level	Evidence at protein level
cg11795921	830	0.2	0.13	0.26	1.6e-08	3.91e-06	0.00105	male		chr1	230272656	+	NA	OpenSea	GALNT2	Body	NA	NA		known	-0.265827	male	Czamara	38600394		-0.06	0.283	0.04	0.447	0.02	0.672	-0.03	0.572	0.03	0.661		GALNT2	0.369081	0.00164503	0.0649246	79120		Disease related genes, Enzymes, Human disease related genes, Metabolic proteins, Plasma proteins, Potential drug targets, Predicted intracellular proteins		Glycosyltransferase, Transferase	Congenital disorder of glycosylation, Disease variant	Evidence at protein level	Evidence at protein level	Evidence at protein level
cg20594765	831	0.17	0.12	0.21	2.24e-12	5.89e-09	4.67e-06	male		chr1	230276238	+	NA	OpenSea	GALNT2	Body	NA	NA		novel	NA	NA	NA	NA		-0.02	0.703	0.08	0.18	0.01	0.8	-0.11	0.065	-0.09	0.12		GALNT2	0.0850436	0.47985	0.856449	82702		Disease related genes, Enzymes, Human disease related genes, Metabolic proteins, Plasma proteins, Potential drug targets, Predicted intracellular proteins		Glycosyltransferase, Transferase	Congenital disorder of glycosylation, Disease variant	Evidence at protein level	Evidence at protein level	Evidence at protein level
cg20703242	832	0.15	0.09	0.22	1.9e-06	0.000112	0.0137	male		chr1	230279135	+	NA	OpenSea	GALNT2	Body	NA	NA		known	0.177	male	Andrews	35672357		0.08	0.181	0.11	0.058	0.05	0.373	0.07	0.247	0.05	0.37		GALNT2	0.26841	0.0239059	0.255369	85599		Disease related genes, Enzymes, Human disease related genes, Metabolic proteins, Plasma proteins, Potential drug targets, Predicted intracellular proteins		Glycosyltransferase, Transferase	Congenital disorder of glycosylation, Disease variant	Evidence at protein level	Evidence at protein level	Evidence at protein level
cg05784532	833	0.24	0.16	0.32	2.45e-09	1.02e-06	0.000354	male		chr1	230284198	-	NA	OpenSea	GALNT2	Body	1:230284103-230284282	Unclassified_Cell_type_specific		known	0.054	male	Inkster	34044884		0.06	0.293	0.12	0.041	0.1	0.097	0.1	0.086	0.1	0.07		GALNT2	0.265193	0.0254122	0.263258	90662		Disease related genes, Enzymes, Human disease related genes, Metabolic proteins, Plasma proteins, Potential drug targets, Predicted intracellular proteins		Glycosyltransferase, Transferase	Congenital disorder of glycosylation, Disease variant	Evidence at protein level	Evidence at protein level	Evidence at protein level
cg08705382	834	0.34	0.25	0.43	3.42e-13	1.41e-09	1.4e-06	male		chr1	230322024	+	NA	OpenSea	GALNT2	Body	NA	NA		known	0.095	male	Inkster	34044884		0.05	0.436	0.13	0.029	0.15	0.008	0.05	0.375	0.06	0.323		GALNT2	0.104192	0.386352	0.789824	128488		Disease related genes, Enzymes, Human disease related genes, Metabolic proteins, Plasma proteins, Potential drug targets, Predicted intracellular proteins		Glycosyltransferase, Transferase	Congenital disorder of glycosylation, Disease variant	Evidence at protein level	Evidence at protein level	Evidence at protein level
cg15487498	835	-0.14	-0.2	-0.08	3.53e-06	0.000219	0.0217	female		chr1	230372938	+	NA	OpenSea	GALNT2	Body	NA	NA		known	-0.15	female	Andrews	35672357		-0.05	0.38	-0.04	0.463	-0.01	0.875	0.09	0.124	0.17	0.003		GALNT2	0.258585	0.0297287	0.282382	179402		Disease related genes, Enzymes, Human disease related genes, Metabolic proteins, Plasma proteins, Potential drug targets, Predicted intracellular proteins		Glycosyltransferase, Transferase	Congenital disorder of glycosylation, Disease variant	Evidence at protein level	Evidence at protein level	Evidence at protein level
cg24591105	836	0.14	0.08	0.2	1.4e-05	0.000443	0.0353	male		chr1	230415225	+	chr1:230415342-230415689	N_Shore	GALNT2	3'UTR	NA	NA		known	-0.19008	male	Czamara	38600394		-0.05	0.418	-0.01	0.91	-0.02	0.77	0.02	0.677	0.07	0.227		GALNT2	0.142656	0.234739	0.666431	221689		Disease related genes, Enzymes, Human disease related genes, Metabolic proteins, Plasma proteins, Potential drug targets, Predicted intracellular proteins		Glycosyltransferase, Transferase	Congenital disorder of glycosylation, Disease variant	Evidence at protein level	Evidence at protein level	Evidence at protein level
cg11714846	837	0.16	0.09	0.24	1.25e-05	0.000408	0.0334	male		chr1	230419534	-	chr1:230415342-230415689	S_Shelf	NA	NA	NA	NA		novel	NA	NA	NA	NA		0.08	0.154	0.16	0.006	0.15	0.01	0.07	0.25	0.08	0.188		NA	NA	NA	NA	NA		NA	NA	NA	NA	NA	NA	NA
cg07143559	838	0.18	0.14	0.23	1.67e-13	8.18e-10	8.86e-07	male		chr1	230489903	-	chr1:230492716-230492945	N_Shelf	PGBD5	Body	NA	NA		known	0.049; -0.2732093	male; male	Inkster; Czamara	34044884; 38600394		0.03	0.636	0.07	0.224	0.14	0.014	0.06	0.332	0.08	0.157		PGBD5	-0.0783725	0.515914	0.871033	32511		Disease related genes, Predicted intracellular proteins	Transposition	Endonuclease, Hydrolase, Nuclease		Evidence at protein level	Evidence at protein level	Evidence at protein level
cg00075975	839	0.42	0.3	0.53	1.28e-11	2.18e-08	1.43e-05	male		chr1	230491641	+	chr1:230492716-230492945	N_Shore	PGBD5	Body	NA	NA		known	0.525	male	Andrews	35672357		0.05	0.379	0.1	0.082	0.12	0.044	0.01	0.802	0	0.945		PGBD5	-0.0210313	0.861798	0.96599	34249		Disease related genes, Predicted intracellular proteins	Transposition	Endonuclease, Hydrolase, Nuclease		Evidence at protein level	Evidence at protein level	Evidence at protein level
cg16678545	840	0.47	0.31	0.63	9.55e-09	2.7e-06	0.000781	male		chr1	230492737	-	chr1:230492716-230492945	Island	PGBD5	Body	NA	NA		known	0.195	male	Andrews	35672357		0.06	0.288	0.06	0.303	0.11	0.062	0	0.934	-0.03	0.657		PGBD5	-0.0343648	0.776022	0.940774	35345		Disease related genes, Predicted intracellular proteins	Transposition	Endonuclease, Hydrolase, Nuclease		Evidence at protein level	Evidence at protein level	Evidence at protein level
cg20265878	841	0.25	0.14	0.35	5.29e-06	0.000227	0.0223	male		chr1	230496611	-	chr1:230492716-230492945	S_Shelf	PGBD5	Body	NA	NA		known	0.029; -0.4278615	male; male	Inkster; Czamara	34044884; 38600394		-0.03	0.59	0.02	0.76	0.07	0.206	-0.01	0.897	0.04	0.526		PGBD5	0.0433036	0.719913	0.925256	39219		Disease related genes, Predicted intracellular proteins	Transposition	Endonuclease, Hydrolase, Nuclease		Evidence at protein level	Evidence at protein level	Evidence at protein level
cg21440584	842	0.12	0.07	0.17	4.95e-06	0.000217	0.0215	male		chr1	231155682	+	NA	OpenSea	MIR1182;FAM89A	TSS200;Body	NA	NA		novel	NA	NA	NA	NA		0.03	0.568	0.08	0.191	0.05	0.349	-0.02	0.768	-0.03	0.602		NA	NA	NA	NA	NA		NA	NA	NA	NA	NA	NA	NA
cg26032238	843	0.08	0.05	0.12	1.05e-05	0.000364	0.0309	male		chr1	231155695	-	NA	OpenSea	MIR1182;FAM89A	TSS200;Body	NA	NA		novel	NA	NA	NA	NA		0	0.949	0.02	0.783	0.09	0.124	0.01	0.877	0.04	0.491		NA	NA	NA	NA	NA		NA	NA	NA	NA	NA	NA	NA
cg07040244	844	0.1	0.06	0.15	1.66e-05	0.000496	0.0382	male		chr1	231555522	-	chr1:231556681-231558447	N_Shore	EGLN1	Body	NA	NA		novel	NA	NA	NA	NA		0.1	0.092	0.16	0.006	0.11	0.059	0.03	0.574	-0.04	0.458		EGLN1	0.0497497	0.68033	0.917761	56025		Disease related genes, Enzymes, FDA approved drug targets, Human disease related genes, Plasma proteins, Predicted intracellular proteins		Dioxygenase, Oxidoreductase	Congenital erythrocytosis, Disease variant, FDA approved drug targets	Evidence at protein level	Evidence at protein level	Evidence at protein level
cg20015535	845	0.17	0.1	0.24	1.06e-05	0.000365	0.0309	male		chr1	231556123	-	chr1:231556681-231558447	N_Shore	EGLN1	Body	1:231556046-231556364	Promoter_Associated_Cell_type_specific		novel	NA	NA	NA	NA		0.13	0.029	0.14	0.018	0.16	0.007	-0.02	0.77	-0.14	0.013		EGLN1	-0.0476877	0.692905	0.918782	56626		Disease related genes, Enzymes, FDA approved drug targets, Human disease related genes, Plasma proteins, Predicted intracellular proteins		Dioxygenase, Oxidoreductase	Congenital erythrocytosis, Disease variant, FDA approved drug targets	Evidence at protein level	Evidence at protein level	Evidence at protein level
cg12730087	846	0.18	0.1	0.26	1.29e-05	0.000418	0.0339	male		chr1	232296713	+	NA	OpenSea	NA	NA	NA	NA		known	0.192	male	Andrews	35672357		-0.02	0.74	-0.01	0.852	0.03	0.597	-0.04	0.537	0.01	0.92		NA	NA	NA	NA	NA		NA	NA	NA	NA	NA	NA	NA
cg07817055	847	0.21	0.12	0.31	6.85e-06	0.000271	0.0251	male		chr1	232832863	+	NA	OpenSea	NA	NA	NA	NA		novel	NA	NA	NA	NA		0.04	0.475	0.06	0.303	0.1	0.075	0.01	0.806	0.03	0.605		NA	NA	NA	NA	NA		NA	NA	NA	NA	NA	NA	NA
cg18132787	848	0.14	0.08	0.2	9.39e-06	0.000336	0.0293	male		chr1	232862025	-	NA	OpenSea	NA	NA	NA	NA		novel	NA	NA	NA	NA		0.02	0.747	0.03	0.574	0.13	0.028	-0.02	0.729	-0.01	0.903		NA	NA	NA	NA	NA		NA	NA	NA	NA	NA	NA	NA
cg03428503	849	0.35	0.22	0.49	6.72e-07	5.43e-05	0.00796	male		chr1	232864391	+	NA	OpenSea	NA	NA	NA	NA		novel	NA	NA	NA	NA		0.06	0.278	0.07	0.255	0.11	0.069	0.03	0.613	0.02	0.722		NA	NA	NA	NA	NA		NA	NA	NA	NA	NA	NA	NA
cg13085403	850	0.14	0.08	0.2	1.84e-05	0.000533	0.0403	male		chr1	232901128	-	NA	OpenSea	NA	NA	NA	NA		known	0.136	male	Andrews	35672357		0.05	0.366	0.11	0.053	0.14	0.017	0.01	0.903	0.01	0.812		NA	NA	NA	NA	NA		NA	NA	NA	NA	NA	NA	NA
cg27504064	851	0.29	0.17	0.41	2.08e-06	0.000119	0.0143	male		chr1	233144837	-	NA	OpenSea	PCNXL2	Body	NA	NA		novel	NA	NA	NA	NA		0.04	0.477	0.09	0.136	0.09	0.131	0.03	0.558	0.03	0.568		NA	NA	NA	NA	NA		NA	NA	NA	NA	NA	NA	NA
cg25382340	852	0.17	0.11	0.22	5.08e-09	1.72e-06	0.000544	male		chr1	233162249	+	NA	OpenSea	PCNXL2	Body	NA	NA		known	0.033	male	Inkster	34044884		-0.02	0.668	0.06	0.308	0.06	0.279	-0.04	0.462	0.02	0.754		NA	NA	NA	NA	NA		NA	NA	NA	NA	NA	NA	NA
cg07220862	853	0.18	0.1	0.26	1.01e-05	0.000354	0.0303	male		chr1	233201479	-	NA	OpenSea	PCNXL2	Body	NA	NA		known	-0.201799	male	Czamara	38600394		0.05	0.342	0.05	0.435	0.04	0.495	0.09	0.127	0.1	0.073		NA	NA	NA	NA	NA		NA	NA	NA	NA	NA	NA	NA
cg00697486	854	0.14	0.08	0.2	1.39e-05	0.000439	0.0352	male		chr1	233224593	+	NA	OpenSea	PCNXL2	Body	NA	NA		novel	NA	NA	NA	NA		0.04	0.469	0.08	0.2	0.08	0.18	0.06	0.3	0.08	0.144		NA	NA	NA	NA	NA		NA	NA	NA	NA	NA	NA	NA
cg15720156	855	0.22	0.12	0.32	2.61e-05	0.000678	0.0472	male		chr1	233430398	-	chr1:233431149-233431540	N_Shore	PCNXL2	Body	1:233430352-233432101	Promoter_Associated		novel	NA	NA	NA	NA		0.07	0.249	0.11	0.056	0.07	0.265	0.04	0.459	0.02	0.686		NA	NA	NA	NA	NA		NA	NA	NA	NA	NA	NA	NA
cg12764704	856	0.22	0.13	0.31	1.86e-06	0.00011	0.0136	male		chr1	233434272	+	chr1:233431149-233431540	S_Shelf	NA	NA	NA	NA		known	0.204; -0.2629263	male; male	Andrews; Czamara	35672357; 38600394		0.04	0.455	0.05	0.356	0.05	0.363	0.01	0.799	0.03	0.645		NA	NA	NA	NA	NA		NA	NA	NA	NA	NA	NA	NA
cg18859459	857	0.24	0.13	0.35	1.36e-05	0.000435	0.0349	male		chr1	233753276	+	chr1:233749373-233750314	S_Shelf	KCNK1	Body	NA	NA		novel	NA	NA	NA	NA		-0.04	0.496	-0.02	0.773	0.02	0.769	0	0.997	0.07	0.247		KCNK1	0.292213	0.0134076	0.206037	3526		Predicted membrane proteins, Voltage-gated ion channels	Ion transport, Potassium transport, Transport	Ion channel, Potassium channel		Evidence at protein level	Evidence at protein level	Evidence at protein level
cg19681897	858	0.24	0.15	0.33	4.98e-07	4.4e-05	0.00677	male		chr1	234352112	-	chr1:234349884-234350471	S_Shore	SLC35F3	Body	NA	NA		novel	NA	NA	NA	NA		-0.1	0.074	0.04	0.55	-0.03	0.662	-0.05	0.384	0.04	0.499		SLC35F3	0.10932	0.364131	0.777404	311433		Predicted membrane proteins, Transporters	Transport			Evidence at protein level	Evidence at transcript level	Evidence at transcript level
cg07185425	859	0.31	0.2	0.41	3.51e-08	6.82e-06	0.00163	male		chr1	234365756	+	chr1:234367135-234367496	N_Shore	SLC35F3	Body	NA	NA		known	0.084; -0.3387245	male; male	Inkster; Czamara	34044884; 38600394		-0.01	0.886	0.05	0.409	0.07	0.202	0	0.991	0.04	0.444		SLC35F3	0.343573	0.00335198	0.101716	325077		Predicted membrane proteins, Transporters	Transport			Evidence at protein level	Evidence at transcript level	Evidence at transcript level
cg00161124	860	0.22	0.16	0.29	5.26e-10	3.35e-07	0.000142	male		chr1	234366259	-	chr1:234367135-234367496	N_Shore	SLC35F3	Body	NA	NA		known	0.041; -0.2833312	male; male	Inkster; Czamara	34044884; 38600394		0.03	0.593	0.07	0.224	0.08	0.158	-0.05	0.404	-0.06	0.281		SLC35F3	0.298205	0.011541	0.193096	325580		Predicted membrane proteins, Transporters	Transport			Evidence at protein level	Evidence at transcript level	Evidence at transcript level
cg25141943	861	-0.16	-0.21	-0.1	1e-08	3.77e-06	0.00102	female		chr1	234743775	-	chr1:234744276-234747024	N_Shore	IRF2BP2;IRF2BP2	Body;Body	1:234742815-234744389	Promoter_Associated		known	-0.108	female	Andrews	35672357		0.13	0.027	0.05	0.423	0.22	0	0.14	0.016	0.06	0.283		IRF2BP2	0.0987592	0.411699	0.805071	3760		Disease related genes, Human disease related genes, Predicted intracellular proteins	Transcription, Transcription regulation	Activator, Repressor	Disease variant	Evidence at protein level	Evidence at protein level	Evidence at protein level
cg10234506	862	0.14	0.08	0.2	1.19e-05	0.000396	0.0327	male		chr1	235291124	-	chr1:235291740-235292387	N_Shore	SNORA14B;TOMM20	Body;Body	1:235290969-235291316	Promoter_Associated_Cell_type_specific		known	0.149	male	Andrews	35672357		0.14	0.013	0.14	0.013	0.22	0	0.13	0.026	0.02	0.671		SNORA14B	0.216735	0.069451	0.403038	6		NA	NA	NA	NA	NA	NA	NA
cg07836225	863	0.17	0.1	0.24	3.91e-06	0.000184	0.0192	male		chr1	235665822	-	chr1:235667089-235668619	N_Shore	B3GALNT2	Body	NA	NA		known	0.192; -0.2002125	male; male	Andrews; Czamara	35672357; 38600394		0	0.981	0.04	0.478	0.11	0.051	-0.01	0.869	-0.05	0.432		B3GALNT2	-0.0386199	0.74915	0.935043	52584		Disease related genes, Enzymes, Human disease related genes, Metabolic proteins, Potential drug targets, Predicted intracellular proteins		Glycosyltransferase, Transferase	Congenital muscular dystrophy, Disease variant, Dystroglycanopathy, Lissencephaly	Evidence at protein level	Evidence at protein level	Evidence at protein level
cg09649610	864	-0.17	-0.25	-0.1	6.54e-06	0.000332	0.029	female		chr1	235814039	+	chr1:235811841-235814066	Island	GNG4;GNG4;GNG4;GNG4;GNG4	TSS1500;1stExon;5'UTR;1stExon;5'UTR	NA	NA		novel	NA	NA	NA	NA		-0.01	0.828	-0.04	0.532	-0.02	0.711	-0.03	0.562	-0.02	0.724		GNG4	0.158197	0.187623	0.6058	103052		Predicted intracellular proteins, RAS pathway related proteins		Transducer		Evidence at protein level	Evidence at transcript level	Evidence at protein level
cg00212521	865	-0.18	-0.23	-0.13	7.88e-13	3.88e-09	3.27e-06	female		chr1	240370408	+	chr1:240370859-240371526	N_Shore	FMN2	Body	NA	NA		known	-0.047	female	Inkster	34044884		-0.02	0.672	-0.07	0.233	0	0.937	0.09	0.139	0.14	0.016		FMN2	0.220471	0.0646665	0.397386	192760		Disease related genes, Human disease related genes, Predicted intracellular proteins	DNA damage, Protein transport, Stress response, Transport	Actin-binding, Developmental protein	Intellectual disability	Evidence at protein level	Evidence at transcript level	Evidence at protein level
cg12691488	866	1.39	1.27	1.51	8.14e-65	1.52e-71	1.56e-66	male		chr1	243053673	+	chr1:243053597-243054072	Island	NA	NA	NA	NA		known	0.263; -1.4673947	male; male	Inkster; Czamara	34044884; 38600394		0.08	0.173	0.15	0.012	0.12	0.036	-0.04	0.466	-0.09	0.103		NA	NA	NA	NA	NA		NA	NA	NA	NA	NA	NA	NA
cg00667343	867	-0.18	-0.26	-0.11	5.5e-06	0.000295	0.0267	female		chr1	244624249	+	chr1:244624501-244624920	N_Shore	C1orf101;C1orf101	TSS1500;TSS1500	1:244624217-244625274	Promoter_Associated		novel	NA	NA	NA	NA		-0.05	0.381	0.01	0.862	-0.06	0.292	-0.01	0.854	0.02	0.746		NA	NA	NA	NA	NA		NA	NA	NA	NA	NA	NA	NA
cg05136737	868	0.2	0.12	0.28	1.55e-06	9.7e-05	0.0124	male		chr1	244924918	-	NA	OpenSea	NA	NA	NA	NA		novel	NA	NA	NA	NA		-0.01	0.91	0.03	0.661	0.06	0.303	-0.02	0.747	0.01	0.873		NA	NA	NA	NA	NA		NA	NA	NA	NA	NA	NA	NA
cg09799789	869	0.56	0.41	0.7	9.82e-13	3.16e-09	2.72e-06	male		chr1	245836746	+	chr1:245836323-245836747	Island	KIF26B	Body	NA	NA		known	0.266	male	Andrews	35672357		-0.04	0.464	0.07	0.241	-0.03	0.657	-0.1	0.091	-0.07	0.223		KIF26B	-0.164527	0.170348	0.587649	518459		Predicted intracellular proteins		Developmental protein, Motor protein	Disease variant	Evidence at protein level	Evidence at protein level	Evidence at protein level
cg03327643	870	0.54	0.41	0.67	8.01e-15	7.77e-11	1.12e-07	male		chr1	245836835	-	chr1:245836323-245836747	S_Shore	KIF26B	Body	NA	NA		known	0.372	male	Andrews	35672357		-0.07	0.196	0.03	0.666	0.01	0.899	-0.09	0.14	-0.01	0.822		KIF26B	-0.108433	0.368062	0.781476	518548		Predicted intracellular proteins		Developmental protein, Motor protein	Disease variant	Evidence at protein level	Evidence at protein level	Evidence at protein level
cg09413723	871	-0.14	-0.2	-0.08	4.14e-06	0.000244	0.0235	female		chr1	246670859	-	chr1:246670148-246670768	S_Shore	SMYD3	TSS1500	1:246669726-246671019	Promoter_Associated		novel	NA	NA	NA	NA		-0.03	0.569	-0.07	0.205	0.03	0.618	0.01	0.799	0.07	0.228		SMYD3	-0.0100613	0.933633	0.981659	758217		Cancer-related genes, Enzymes, Metabolic proteins, Predicted intracellular proteins		Chromatin regulator, Methyltransferase, Transferase	Cancer-related genes	Evidence at protein level	Evidence at protein level	Evidence at protein level
cg18950481	872	-0.14	-0.19	-0.09	1.88e-08	5.86e-06	0.00144	female		chr1	246952889	-	chr1:246952214-246952511	S_Shore	LOC149134	TSS200	NA	NA		known	-0.123	female	Andrews	35672357		-0.05	0.42	-0.09	0.112	0.03	0.597	0.07	0.209	0.13	0.023		NA	NA	NA	NA	NA		NA	NA	NA	NA	NA	NA	NA
cg16248798	873	-0.15	-0.21	-0.09	4.09e-06	0.000241	0.0233	female		chr1	247271246	+	chr1:247274585-247275757	N_Shelf	NA	NA	NA	NA		known	-0.271	female	Andrews	35672357		0.03	0.62	0.01	0.864	0.02	0.731	0.01	0.865	-0.01	0.887		NA	NA	NA	NA	NA		NA	NA	NA	NA	NA	NA	NA
cg12432038	874	-0.14	-0.18	-0.1	1.8e-10	2.13e-07	9.8e-05	female		chr1	247275735	-	chr1:247274585-247275757	Island	C1orf229	TSS200	1:247273921-247275897	Unclassified_Cell_type_specific		novel	NA	NA	NA	NA		-0.11	0.063	-0.07	0.248	-0.07	0.26	0.03	0.604	0.12	0.041		NA	NA	NA	NA	NA		NA	NA	NA	NA	NA	NA	NA
cg26060667	875	-0.14	-0.21	-0.08	1.17e-05	0.000492	0.038	female		chr1	247681242	-	chr1:247681399-247681951	N_Shore	NA	NA	NA	NA		known	-0.167	female	Andrews	35672357		-0.01	0.832	-0.03	0.592	-0.04	0.515	0.04	0.459	0.06	0.278		NA	NA	NA	NA	NA		NA	NA	NA	NA	NA	NA	NA
cg18395993	876	-0.13	-0.19	-0.08	8.12e-07	8e-05	0.0108	female		chr1	249152672	-	chr1:249152411-249153419	Island	ZNF692;ZNF692	5'UTR;Body	1:249152333-249153428	Promoter_Associated		novel	NA	NA	NA	NA		0.08	0.154	0.06	0.336	0.07	0.22	0.16	0.007	0.12	0.037		ZNF692	-0.00610395	0.959708	0.990591	8467		Predicted intracellular proteins, Transcription factors	Transcription, Transcription regulation	DNA-binding		Evidence at protein level	Evidence at protein level	Evidence at protein level
cg00809399	877	-0.13	-0.17	-0.09	1.2e-10	1.58e-07	7.65e-05	female		chr1	249153756	-	chr1:249152411-249153419	S_Shore	ZNF692;ZNF692	TSS1500;TSS1500	NA	NA		known	-0.159	female	Andrews	35672357		-0.06	0.288	-0.03	0.615	-0.03	0.601	0.08	0.184	0.17	0.004		ZNF692	0.0832907	0.48984	0.861364	9551		Predicted intracellular proteins, Transcription factors	Transcription, Transcription regulation	DNA-binding		Evidence at protein level	Evidence at protein level	Evidence at protein level
cg06193766	878	0.15	0.09	0.22	7.27e-06	0.000282	0.0258	male		chr10	375391	+	chr10:372932-373159	S_Shelf	DIP2C	Body	NA	NA		novel	NA	NA	NA	NA		-0.02	0.708	0.05	0.426	0.05	0.405	-0.19	0.001	-0.23	0		DIP2C	0.0692697	0.565963	0.884086	55261		Plasma proteins, Predicted intracellular proteins, Predicted membrane proteins				Evidence at protein level	Evidence at protein level	Evidence at protein level
cg24131452	879	-0.12	-0.17	-0.08	4.4e-07	5.25e-05	0.00774	female		chr10	415359	+	chr10:413851-414165	S_Shore	DIP2C	Body	NA	NA		novel	NA	NA	NA	NA		0.05	0.361	0.03	0.639	0.06	0.31	0.19	0.001	0.2	0		DIP2C	0.289454	0.0143514	0.211205	95229		Plasma proteins, Predicted intracellular proteins, Predicted membrane proteins				Evidence at protein level	Evidence at protein level	Evidence at protein level
cg19204958	880	-0.13	-0.18	-0.08	1.06e-06	9.58e-05	0.0123	female		chr10	415937	+	chr10:413851-414165	S_Shore	DIP2C	Body	NA	NA		novel	NA	NA	NA	NA		0	0.972	0	0.97	-0.05	0.43	0.06	0.335	0.08	0.164		DIP2C	0.33897	0.00383222	0.10856	95807		Plasma proteins, Predicted intracellular proteins, Predicted membrane proteins				Evidence at protein level	Evidence at protein level	Evidence at protein level
cg20472384	881	0.16	0.09	0.24	1.88e-05	0.000541	0.0406	male		chr10	531584	+	chr10:530713-531099	S_Shore	DIP2C	Body	NA	NA		novel	NA	NA	NA	NA		-0.03	0.605	0.06	0.29	0.01	0.903	-0.03	0.618	-0.01	0.884		DIP2C	-0.202745	0.0899434	0.442491	211454		Plasma proteins, Predicted intracellular proteins, Predicted membrane proteins				Evidence at protein level	Evidence at protein level	Evidence at protein level
cg26212135	882	0.15	0.09	0.21	4.21e-07	3.92e-05	0.00622	male		chr10	3456947	-	NA	OpenSea	NA	NA	NA	NA		known	0.184	male	Andrews	35672357		0.05	0.344	0.11	0.052	0.14	0.015	0.07	0.239	0.04	0.503		NA	NA	NA	NA	NA		NA	NA	NA	NA	NA	NA	NA
cg22960133	883	0.23	0.15	0.3	5.06e-09	1.71e-06	0.000543	male		chr10	3457118	+	NA	OpenSea	NA	NA	NA	NA		known	0.049; -0.3101173	male; male	Inkster; Czamara	34044884; 38600394		0.01	0.807	0.09	0.132	0.06	0.286	0.1	0.073	0.11	0.062		NA	NA	NA	NA	NA		NA	NA	NA	NA	NA	NA	NA
cg05148180	884	0.14	0.08	0.21	1.57e-05	0.000478	0.0372	male		chr10	4414968	+	NA	OpenSea	NA	NA	NA	NA		novel	NA	NA	NA	NA		0.02	0.67	0.11	0.064	0.13	0.023	0.02	0.671	0.03	0.657		NA	NA	NA	NA	NA		NA	NA	NA	NA	NA	NA	NA
cg07823913	885	0.23	0.13	0.34	2.37e-05	0.000634	0.045	male		chr10	4742541	-	NA	OpenSea	NA	NA	NA	NA		novel	NA	NA	NA	NA		0.07	0.228	0.06	0.316	0.09	0.104	0.01	0.899	-0.03	0.617		NA	NA	NA	NA	NA		NA	NA	NA	NA	NA	NA	NA
cg14236665	886	0.17	0.12	0.22	3.19e-10	2.33e-07	0.000105	male		chr10	5853447	-	chr10:5854706-5855965	N_Shore	GDI2;GDI2	Body;Body	10:5853360-5853633	Promoter_Associated_Cell_type_specific		known	0.216	male	Andrews	35672357		0.05	0.405	0.14	0.013	0.2	0	-0.02	0.75	-0.07	0.244		GDI2	-0.121783	0.311673	0.733513	46261		Plasma proteins, Predicted intracellular proteins		GTPase activation		Evidence at protein level	Evidence at protein level	Evidence at protein level
cg14038949	887	0.13	0.07	0.19	2.09e-05	0.000582	0.0425	male		chr10	6262673	+	chr10:6262647-6262871	Island	PFKFB3;PFKFB3	Body;Body	NA	NA		known	-0.12907	male	Czamara	38600394		0.01	0.867	0.01	0.919	0.07	0.201	0.02	0.692	0.05	0.386		PFKFB3	-0.060131	0.618392	0.903374	75792		Enzymes, Metabolic proteins, Plasma proteins, Predicted intracellular proteins		Hydrolase, Kinase, Multifunctional enzyme, Transferase		Evidence at protein level	Evidence at protein level	Evidence at protein level
cg00321555	888	0.34	0.23	0.45	2.69e-09	1.09e-06	0.000374	male		chr10	6779875	+	NA	OpenSea	NA	NA	NA	NA		known	0.218; -0.3815551	male; male	Andrews; Czamara	35672357; 38600394		-0.04	0.528	0.06	0.325	0.05	0.38	-0.05	0.344	-0.04	0.534		NA	NA	NA	NA	NA		NA	NA	NA	NA	NA	NA	NA
cg05713245	889	0.3	0.2	0.4	7.55e-09	2.28e-06	0.00069	male		chr10	7210556	-	chr10:7213842-7214103	N_Shelf	SFMBT2	Body	NA	NA		novel	NA	NA	NA	NA		-0.03	0.567	0.04	0.452	0.08	0.186	-0.09	0.137	-0.1	0.083		SFMBT2	0.278173	0.0188295	0.231184	9970		Predicted intracellular proteins		Repressor		Evidence at protein level	Evidence at protein level	Evidence at protein level
cg00513208	890	-0.27	-0.36	-0.19	2.12e-09	1.25e-06	0.00042	female		chr10	12085641	-	chr10:12084236-12085431	S_Shore	UPF2;UPF2	TSS1500;TSS1500	10:12084071-12085781	Promoter_Associated		known	-0.056	female	Inkster	34044884		-0.21	0	-0.14	0.017	-0.19	0.001	-0.16	0.004	-0.03	0.596		UPF2	0.0649899	0.589474	0.891401	123620		Plasma proteins, Predicted intracellular proteins	Nonsense-mediated mRNA decay	RNA-binding		Evidence at protein level	Evidence at protein level	Evidence at protein level
cg26588061	891	-0.16	-0.22	-0.09	4.51e-06	0.000258	0.0244	female		chr10	12086036	-	chr10:12084236-12085431	S_Shore	UPF2;UPF2	TSS1500;TSS1500	10:12085820-12086237	Promoter_Associated		novel	NA	NA	NA	NA		-0.02	0.69	-0.02	0.747	0.01	0.923	0.01	0.868	0.01	0.88		UPF2	-0.0342723	0.776159	0.940774	124015		Plasma proteins, Predicted intracellular proteins	Nonsense-mediated mRNA decay	RNA-binding		Evidence at protein level	Evidence at protein level	Evidence at protein level
cg09926867	892	0.18	0.1	0.26	5.29e-06	0.000227	0.0223	male		chr10	12680739	-	NA	OpenSea	CAMK1D;CAMK1D	Body;Body	NA	NA		novel	NA	NA	NA	NA		0.02	0.767	0.06	0.332	0.08	0.171	0.05	0.431	0.09	0.142		CAMK1D	-0.00779815	0.948538	0.98502	289258		Enzymes, Plasma proteins, Predicted membrane proteins	Inflammatory response, Neurogenesis	Allosteric enzyme, Calmodulin-binding, Kinase, Serine/threonine-protein kinase, Transferase		Evidence at protein level	Evidence at transcript level	Evidence at protein level
cg22965561	893	0.15	0.09	0.21	7.9e-06	0.000299	0.0269	male		chr10	13046134	-	chr10:13043094-13043781	S_Shelf	NA	NA	NA	NA		novel	NA	NA	NA	NA		0.05	0.348	0.05	0.414	0.09	0.11	0.12	0.032	0.14	0.013		NA	NA	NA	NA	NA		NA	NA	NA	NA	NA	NA	NA
cg03412153	894	-0.14	-0.2	-0.08	6.24e-06	0.000322	0.0284	female		chr10	13139217	-	chr10:13141778-13142493	N_Shelf	NA	NA	10:13139084-13139307	Unclassified_Cell_type_specific		novel	NA	NA	NA	NA		0.01	0.829	-0.02	0.694	0.06	0.292	0.14	0.018	0.16	0.005		NA	NA	NA	NA	NA		NA	NA	NA	NA	NA	NA	NA
cg14975237	895	0.29	0.22	0.36	4.21e-15	4.69e-11	7.08e-08	male		chr10	13360806	+	NA	OpenSea	SEPHS1	3'UTR	NA	NA		known	0.234; -0.2417605	male; male	Andrews; Czamara	35672357; 38600394		0.13	0.03	0.17	0.003	0.21	0	0.04	0.439	-0.01	0.813		SEPHS1	0.0465471	0.699896	0.920759	1382		Enzymes, Metabolic proteins, Plasma proteins, Predicted intracellular proteins		Kinase, Transferase		Evidence at protein level	Evidence at protein level	Evidence at protein level
cg04174358	896	-0.08	-0.12	-0.05	1.93e-05	0.00069	0.0477	female		chr10	13698563	-	chr10:13698562-13699540	Island	FRMD4A	Body	NA	NA		novel	NA	NA	NA	NA		-0.01	0.803	-0.05	0.402	0.02	0.741	0.13	0.028	0.13	0.024		FRMD4A	0.143148	0.233684	0.664981	12857		Disease related genes, Human disease related genes, Predicted intracellular proteins			Intellectual disability	Evidence at protein level	Evidence at transcript level	Evidence at protein level
cg26477221	897	-0.14	-0.2	-0.08	2.81e-06	0.000187	0.0195	female		chr10	13702163	-	chr10:13698562-13699540	S_Shelf	FRMD4A	Body	10:13701334-13702490	Unclassified		novel	NA	NA	NA	NA		0.05	0.402	0.02	0.741	-0.03	0.587	0.1	0.087	0.06	0.285		FRMD4A	-0.0518289	0.667737	0.916517	16457		Disease related genes, Human disease related genes, Predicted intracellular proteins			Intellectual disability	Evidence at protein level	Evidence at transcript level	Evidence at protein level
cg24876648	898	0.15	0.08	0.22	2.28e-05	0.000618	0.0443	male		chr10	13965645	-	NA	OpenSea	FRMD4A	Body	NA	NA		known	-0.176775	male	Czamara	38600394		0.01	0.904	0.04	0.528	0.02	0.69	0.1	0.094	0.16	0.005		FRMD4A	0.0487106	0.686656	0.918489	279939		Disease related genes, Human disease related genes, Predicted intracellular proteins			Intellectual disability	Evidence at protein level	Evidence at transcript level	Evidence at protein level
cg27572370	899	0.11	0.06	0.17	1.57e-05	0.000478	0.0373	male		chr10	14002394	+	NA	OpenSea	FRMD4A	Body	NA	NA		novel	NA	NA	NA	NA		-0.02	0.708	-0.02	0.702	0.09	0.115	0.02	0.68	0.09	0.142		FRMD4A	0.0119721	0.921065	0.977615	316688		Disease related genes, Human disease related genes, Predicted intracellular proteins			Intellectual disability	Evidence at protein level	Evidence at transcript level	Evidence at protein level
cg20174247	900	0.1	0.06	0.14	7.11e-06	0.000278	0.0256	male		chr10	14032690	+	NA	OpenSea	FRMD4A	Body	NA	NA		novel	NA	NA	NA	NA		-0.06	0.31	0.04	0.536	0.04	0.511	-0.1	0.094	-0.04	0.443		FRMD4A	0.177956	0.137612	0.536243	346984		Disease related genes, Human disease related genes, Predicted intracellular proteins			Intellectual disability	Evidence at protein level	Evidence at transcript level	Evidence at protein level
cg00134210	901	0.18	0.1	0.26	8.22e-06	0.000307	0.0275	male		chr10	14644132	-	chr10:14645752-14646705	N_Shore	FAM107B	Body	10:14643993-14644967	Promoter_Associated		known	0.173	male	Andrews	35672357		0.19	0.001	0.19	0.001	0.23	0	0.25	0	0.16	0.006		FAM107B	-0.0769121	0.523789	0.873152	83576		Predicted intracellular proteins				Evidence at protein level	Evidence at protein level	Evidence at protein level
cg15414028	902	0.12	0.06	0.17	2.72e-05	0.000698	0.048	male		chr10	14644188	-	chr10:14645752-14646705	N_Shore	FAM107B	Body	10:14643993-14644967	Promoter_Associated		novel	NA	NA	NA	NA		0.16	0.006	0.14	0.014	0.24	0	0.29	0	0.25	0		FAM107B	-0.18144	0.129949	0.521773	83632		Predicted intracellular proteins				Evidence at protein level	Evidence at protein level	Evidence at protein level
cg04762351	903	-0.16	-0.23	-0.09	1.14e-05	0.000484	0.0376	female		chr10	15110983	-	NA	OpenSea	OLAH;OLAH	Body;Body	NA	NA		novel	NA	NA	NA	NA		0	0.944	-0.04	0.529	0.04	0.458	0.01	0.913	0	0.994		OLAH	0.120088	0.318504	0.737442	36757		Enzymes, Metabolic proteins, Predicted intracellular proteins	Fatty acid biosynthesis, Fatty acid metabolism, Lipid biosynthesis, Lipid metabolism	Hydrolase		Evidence at protein level	Evidence at protein level	Evidence at protein level
cg03445965	904	0.24	0.14	0.33	2.71e-06	0.000143	0.0163	male		chr10	18484373	+	NA	OpenSea	CACNB2;CACNB2;CACNB2;CACNB2;CACNB2;CACNB2	Body;Body;Body;Body;Body;Body	NA	NA		known	0.177	male	Andrews	35672357		-0.01	0.831	0.07	0.217	0.09	0.111	-0.02	0.764	-0.01	0.907		CACNB2	0.0538567	0.655544	0.912564	54767		Disease related genes, FDA approved drug targets, Human disease related genes, Predicted intracellular proteins, Transporters	Calcium transport, Ion transport, Transport	Calcium channel, Ion channel, Voltage-gated channel	Brugada syndrome, Disease variant, FDA approved drug targets	Evidence at protein level	Evidence at protein level	Evidence at protein level
cg17074220	905	0.11	0.07	0.14	1.39e-07	1.8e-05	0.00342	male		chr10	18828486	-	NA	OpenSea	CACNB2;CACNB2;CACNB2;CACNB2;CACNB2;CACNB2;CACNB2;CACNB2;CACNB2	Body;Body;Body;Body;Body;Body;Body;Body;Body	NA	NA		novel	NA	NA	NA	NA		-0.02	0.735	-0.02	0.695	0	0.961	0.05	0.399	0.09	0.112		CACNB2	-0.0947111	0.432071	0.817193	398880		Disease related genes, FDA approved drug targets, Human disease related genes, Predicted intracellular proteins, Transporters	Calcium transport, Ion transport, Transport	Calcium channel, Ion channel, Voltage-gated channel	Brugada syndrome, Disease variant, FDA approved drug targets	Evidence at protein level	Evidence at protein level	Evidence at protein level
cg07083768	906	0.25	0.15	0.34	1.07e-06	7.51e-05	0.0102	male		chr10	20163377	+	NA	OpenSea	PLXDC2	Body	NA	NA		novel	NA	NA	NA	NA		0.07	0.197	0.12	0.049	0.21	0	0.03	0.6	-0.02	0.685		PLXDC2	-0.000285051	0.998118	0.999102	58209		Predicted membrane proteins				Evidence at protein level	Evidence at protein level	Evidence at protein level
cg03631457	907	0.2	0.11	0.29	1.31e-05	0.000423	0.0342	male		chr10	20230737	+	NA	OpenSea	PLXDC2	Body	NA	NA		novel	NA	NA	NA	NA		0.09	0.121	0.13	0.022	0.15	0.011	0.09	0.125	0.07	0.221		PLXDC2	0.0515938	0.669157	0.916716	125569		Predicted membrane proteins				Evidence at protein level	Evidence at protein level	Evidence at protein level
cg16271833	908	-0.12	-0.16	-0.07	4.71e-07	5.5e-05	0.00805	female		chr10	21676880	-	NA	OpenSea	NA	NA	NA	NA		novel	NA	NA	NA	NA		0.04	0.543	0.03	0.633	0.1	0.08	0.18	0.002	0.18	0.002		NA	NA	NA	NA	NA		NA	NA	NA	NA	NA	NA	NA
cg15772157	909	-0.14	-0.19	-0.1	1.07e-09	7.69e-07	0.000281	female		chr10	22766320	-	chr10:22764708-22767050	Island	NA	NA	NA	NA		known	-0.044	female	Inkster	34044884		0	0.999	-0.1	0.089	0.04	0.506	0.11	0.054	0.13	0.026		NA	NA	NA	NA	NA		NA	NA	NA	NA	NA	NA	NA
cg19210342	910	0.18	0.11	0.25	6.32e-07	5.2e-05	0.00768	male		chr10	23640730	+	NA	OpenSea	NA	NA	NA	NA		known	0.155	male	Andrews	35672357		0.09	0.124	0.1	0.09	0.1	0.098	0	0.965	-0.03	0.612		NA	NA	NA	NA	NA		NA	NA	NA	NA	NA	NA	NA
cg26229043	911	0.26	0.18	0.34	7.25e-10	4.23e-07	0.000172	male		chr10	24407477	-	NA	OpenSea	KIAA1217	5'UTR	NA	NA		known	-0.182547	male	Czamara	38600394		0.08	0.182	0.08	0.169	0.12	0.038	-0.02	0.695	-0.06	0.283		KIAA1217	-0.00114018	0.992471	0.998264	423802		Predicted intracellular proteins		Developmental protein		Evidence at protein level	Evidence at transcript level	Evidence at protein level
cg06854478	912	0.28	0.17	0.39	1.73e-06	0.000105	0.0131	male		chr10	24841602	-	NA	OpenSea	NA	NA	10:24841059-24841808	Unclassified_Cell_type_specific		novel	NA	NA	NA	NA		0.07	0.226	0.03	0.632	0.08	0.17	0.01	0.82	-0.04	0.53		NA	NA	NA	NA	NA		NA	NA	NA	NA	NA	NA	NA
cg23735482	913	0.15	0.08	0.21	6.95e-06	0.000274	0.0253	male		chr10	26222654	-	chr10:26222921-26224022	N_Shore	MYO3A	TSS1500	NA	NA		known	0.155; -0.2346144	male; male	Andrews; Czamara	35672357; 38600394		-0.01	0.912	0.02	0.771	0.08	0.153	-0.06	0.305	-0.06	0.324		MYO3A	-0.0943444	0.433864	0.820132	542		Disease related genes, Enzymes, Human disease related genes, Plasma proteins, Potential drug targets, Predicted intracellular proteins	Hearing, Sensory transduction, Vision	Actin-binding, Kinase, Motor protein, Myosin, Serine/threonine-protein kinase, Transferase	Deafness, Non-syndromic deafness	Evidence at protein level	Evidence at protein level	Evidence at protein level
cg11009695	914	-0.2	-0.28	-0.13	1.28e-07	2.24e-05	0.00405	female		chr10	29358074	+	NA	OpenSea	NA	NA	NA	NA		known	-0.211	female	Andrews	35672357		-0.02	0.692	-0.06	0.299	0.04	0.507	-0.01	0.865	0	0.936		NA	NA	NA	NA	NA		NA	NA	NA	NA	NA	NA	NA
cg17292729	915	-0.09	-0.13	-0.05	1.32e-05	0.000534	0.0403	female		chr10	31363730	+	NA	OpenSea	NA	NA	NA	NA		known	-0.111	female	Andrews	35672357		-0.05	0.36	-0.06	0.318	-0.07	0.21	0	0.941	0.05	0.403		NA	NA	NA	NA	NA		NA	NA	NA	NA	NA	NA	NA
cg14184715	916	0.24	0.16	0.33	6.49e-08	1.05e-05	0.00227	male		chr10	35710004	-	NA	OpenSea	CCNY;CCNY	Body;5'UTR	NA	NA		known	0.164	male	Andrews	35672357		0.13	0.021	0.09	0.113	0.12	0.041	0.1	0.083	0.05	0.368		CCNY	-0.0136487	0.910055	0.976025	174051		Predicted intracellular proteins	Cell cycle, Cell division, Wnt signaling pathway	Cyclin		Evidence at protein level	Evidence at protein level	Evidence at protein level
cg06850005	917	0.27	0.17	0.36	5.29e-08	9.12e-06	0.00204	male		chr10	35926564	-	chr10:35928501-35931893	N_Shore	NA	NA	NA	NA		known	0.185; -0.2963774	male; male	Andrews; Czamara	35672357; 38600394		0.05	0.345	0.07	0.214	0.01	0.847	-0.03	0.656	-0.06	0.332		NA	NA	NA	NA	NA		NA	NA	NA	NA	NA	NA	NA
cg12914362	918	-0.43	-0.58	-0.28	5.97e-08	1.32e-05	0.00269	female		chr10	35930479	-	chr10:35928501-35931893	Island	FZD8	TSS200	NA	NA		novel	NA	NA	NA	NA		0.05	0.409	-0.07	0.231	-0.02	0.787	0.08	0.19	0.07	0.222		FZD8	0.0933882	0.438558	0.825365	3302		G-protein coupled receptors, Plasma proteins, Predicted membrane proteins	Wnt signaling pathway	Developmental protein, G-protein coupled receptor, Receptor, Transducer		Evidence at protein level	Evidence at protein level	Evidence at protein level
cg10319870	919	0.16	0.09	0.23	1.03e-05	0.000359	0.0306	male		chr10	36164214	+	NA	OpenSea	NA	NA	NA	NA		novel	NA	NA	NA	NA		0.01	0.912	0.06	0.343	0.02	0.715	-0.02	0.769	0.01	0.915		NA	NA	NA	NA	NA		NA	NA	NA	NA	NA	NA	NA
cg23458887	920	0.25	0.14	0.35	7.83e-06	0.000297	0.0268	male		chr10	36569926	+	NA	OpenSea	NA	NA	NA	NA		known	0.067; -0.2831613	male; male	Inkster; Czamara	34044884; 38600394		0.07	0.221	0.13	0.023	0.07	0.22	0.02	0.75	-0.03	0.62		NA	NA	NA	NA	NA		NA	NA	NA	NA	NA	NA	NA
cg18654954	921	0.18	0.1	0.25	4.62e-06	0.000206	0.0208	male		chr10	38348493	+	NA	OpenSea	ZNF33A;ZNF33A	3'UTR;3'UTR	NA	NA		known	-0.270439	male	Czamara	38600394		-0.02	0.733	0.01	0.869	0.02	0.716	0.07	0.231	0.11	0.067		ZNF33A	-0.189525	0.11342	0.49355	48915		Plasma proteins, Predicted intracellular proteins, Transcription factors	Transcription, Transcription regulation	DNA-binding		Evidence at protein level	Evidence at transcript level	Evidence at protein level
cg01227028	922	-0.12	-0.17	-0.07	5.14e-07	5.84e-05	0.00844	female		chr10	43277745	+	chr10:43277849-43278532	N_Shore	BMS1	TSS1500	10:43277355-43278954	Promoter_Associated		novel	NA	NA	NA	NA		-0.04	0.537	0.03	0.61	-0.07	0.217	-0.02	0.742	-0.01	0.924		BMS1	-0.0368722	0.760153	0.93593	504		Disease related genes, Human disease related genes, Predicted intracellular proteins	Ribosome biogenesis		Disease variant, Ectodermal dysplasia	Evidence at protein level	Evidence at protein level	Evidence at protein level
cg05454446	923	-0.22	-0.3	-0.14	1.14e-07	2.06e-05	0.00381	female		chr10	43277757	+	chr10:43277849-43278532	N_Shore	BMS1	TSS200	10:43277355-43278954	Promoter_Associated		known	-0.041; 0.2259425	female; female	Inkster; Czamara	34044884; 38600394		-0.08	0.151	-0.06	0.309	-0.08	0.166	-0.05	0.433	0.01	0.923		BMS1	0.0574461	0.634181	0.907598	492		Disease related genes, Human disease related genes, Predicted intracellular proteins	Ribosome biogenesis		Disease variant, Ectodermal dysplasia	Evidence at protein level	Evidence at protein level	Evidence at protein level
cg23682866	924	-0.13	-0.17	-0.08	3.79e-07	4.74e-05	0.00715	female		chr10	43858278	-	chr10:43857486-43858205	S_Shore	NA	NA	10:43857036-43858393	Promoter_Associated		novel	NA	NA	NA	NA		-0.02	0.705	-0.02	0.678	-0.04	0.492	0.03	0.648	0.03	0.568		NA	NA	NA	NA	NA		NA	NA	NA	NA	NA	NA	NA
cg27213549	925	-0.15	-0.2	-0.09	7.13e-08	1.49e-05	0.00297	female		chr10	44102591	+	chr10:44101813-44102366	S_Shore	ZNF485	Body	10:44101399-44102602	Unclassified		novel	NA	NA	NA	NA		-0.05	0.426	-0.05	0.391	-0.06	0.324	0.03	0.568	0.08	0.194		ZNF485	0.0151484	0.90022	0.97521	736		Predicted intracellular proteins, Transcription factors	Transcription, Transcription regulation	DNA-binding		Evidence at protein level	Evidence at transcript level	Evidence at protein level
cg17521156	926	0.17	0.11	0.23	3.9e-08	7.35e-06	0.00172	male		chr10	44198440	-	chr10:44198302-44198577	Island	NA	NA	NA	NA		known	0.2; -0.2752712	male; male	Andrews; Czamara	35672357; 38600394		-0.04	0.528	-0.02	0.793	0.1	0.095	0	0.968	0.06	0.286		NA	NA	NA	NA	NA		NA	NA	NA	NA	NA	NA	NA
cg04625975	927	0.13	0.08	0.19	1.96e-06	0.000114	0.0139	male		chr10	44285864	+	NA	OpenSea	HNRNPA3P1	Body	NA	NA		novel	NA	NA	NA	NA		-0.05	0.348	0.01	0.868	0.03	0.592	-0.06	0.341	-0.01	0.888		HNRNPA3P1	0.0680501	0.572838	0.884086	3004		NA	NA	NA	NA	NA	NA	NA
cg26839288	928	0.21	0.12	0.3	7.18e-06	0.00028	0.0257	male		chr10	44287132	-	NA	OpenSea	HNRNPA3P1	TSS1500	NA	NA		novel	NA	NA	NA	NA		-0.05	0.429	0	0.987	0.01	0.804	-0.07	0.253	-0.01	0.849		HNRNPA3P1	0.122507	0.308781	0.731941	4272		NA	NA	NA	NA	NA	NA	NA
cg19254282	929	0.23	0.17	0.29	3.3e-12	7.87e-09	6.03e-06	male		chr10	44400532	+	NA	OpenSea	NA	NA	NA	NA		known	0.265	male	Andrews	35672357		-0.02	0.789	0.05	0.428	0.09	0.128	-0.03	0.659	0.02	0.788		NA	NA	NA	NA	NA		NA	NA	NA	NA	NA	NA	NA
cg03963963	930	0.09	0.05	0.13	2.88e-05	0.000725	0.0493	male		chr10	44434410	-	NA	OpenSea	NA	NA	NA	NA		known	0.137	male	Andrews	35672357		-0.01	0.811	0.03	0.658	0.11	0.054	0.07	0.239	0.12	0.034		NA	NA	NA	NA	NA		NA	NA	NA	NA	NA	NA	NA
cg19994384	931	0.17	0.11	0.22	1.21e-08	3.2e-06	0.000895	male		chr10	44436485	-	NA	OpenSea	NA	NA	NA	NA		known	0.147	male	Andrews	35672357		0.07	0.226	0.1	0.094	0.16	0.007	0.08	0.16	0.07	0.206		NA	NA	NA	NA	NA		NA	NA	NA	NA	NA	NA	NA
cg00748911	932	0.25	0.18	0.32	1.19e-11	2.06e-08	1.37e-05	male		chr10	44450977	+	NA	OpenSea	NA	NA	NA	NA		known	0.075	male	Inkster	34044884		0.03	0.606	0.08	0.16	0.09	0.114	0.07	0.196	0.09	0.14		NA	NA	NA	NA	NA		NA	NA	NA	NA	NA	NA	NA
cg08683644	933	0.17	0.09	0.25	2.44e-05	0.000648	0.0458	male		chr10	44853092	+	NA	OpenSea	NA	NA	NA	NA		known	0.042	male	Inkster	34044884		0.1	0.071	0.13	0.027	0.15	0.01	0.09	0.117	0.05	0.437		NA	NA	NA	NA	NA		NA	NA	NA	NA	NA	NA	NA
cg19815017	934	0.25	0.15	0.35	3.6e-06	0.000174	0.0185	male		chr10	44856047	+	NA	OpenSea	NA	NA	NA	NA		known	0.234; -0.3148951	male; male	Andrews; Czamara	35672357; 38600394		0.02	0.672	0.04	0.501	0.09	0.115	0.01	0.829	0.04	0.52		NA	NA	NA	NA	NA		NA	NA	NA	NA	NA	NA	NA
cg25154236	935	0.21	0.13	0.29	6.76e-07	5.45e-05	0.00798	male		chr10	44871372	-	NA	OpenSea	CXCL12;CXCL12	3'UTR;Body	NA	NA		known	0.162	male	Andrews	35672357		0.18	0.001	0.18	0.002	0.18	0.002	0.15	0.008	0.08	0.194		CXCL12	0.0422406	0.726515	0.928867	78334		Predicted secreted proteins	Chemotaxis, Host-virus interaction	Cytokine, Growth factor		Evidence at protein level	Evidence at transcript level	Evidence at protein level
cg12750431	936	0.39	0.26	0.51	1.94e-09	8.62e-07	0.000309	male		chr10	44873037	+	NA	OpenSea	CXCL12;CXCL12;CXCL12	3'UTR;Body;Body	NA	NA		known	0.103	male	Inkster	34044884		0.09	0.1	0.15	0.01	0.11	0.051	0.08	0.165	0.06	0.332		CXCL12	-0.0545825	0.651201	0.911543	79999		Predicted secreted proteins	Chemotaxis, Host-virus interaction	Cytokine, Growth factor		Evidence at protein level	Evidence at transcript level	Evidence at protein level
cg12793525	937	0.19	0.11	0.27	3.65e-06	0.000175	0.0187	male		chr10	44875989	+	chr10:44879714-44882391	N_Shelf	CXCL12;CXCL12;CXCL12	Body;Body;Body	NA	NA		known	0.052	male	Inkster	34044884		0.13	0.027	0.12	0.033	0.15	0.008	0.12	0.031	0.09	0.131		CXCL12	0.0709321	0.556655	0.879213	82951		Predicted secreted proteins	Chemotaxis, Host-virus interaction	Cytokine, Growth factor		Evidence at protein level	Evidence at transcript level	Evidence at protein level
cg06671614	938	0.43	0.31	0.56	4.41e-11	5.44e-08	3.15e-05	male		chr10	44876162	-	chr10:44879714-44882391	N_Shelf	CXCL12;CXCL12;CXCL12	Body;Body;Body	NA	NA		known	0.099	male	Inkster	34044884		0.12	0.034	0.15	0.012	0.13	0.021	0.11	0.056	0.08	0.193		CXCL12	-0.0359523	0.765964	0.939338	83124		Predicted secreted proteins	Chemotaxis, Host-virus interaction	Cytokine, Growth factor		Evidence at protein level	Evidence at transcript level	Evidence at protein level
cg19959917	939	0.12	0.08	0.17	4.87e-07	4.34e-05	0.0067	male		chr10	44878373	-	chr10:44879714-44882391	N_Shore	CXCL12;CXCL12;CXCL12	Body;Body;Body	NA	NA		known	0.113	male	Andrews	35672357		0.08	0.185	0.1	0.078	0.15	0.008	0.09	0.138	0.05	0.367		CXCL12	0.0101955	0.932749	0.981659	85335		Predicted secreted proteins	Chemotaxis, Host-virus interaction	Cytokine, Growth factor		Evidence at protein level	Evidence at transcript level	Evidence at protein level
cg07554053	940	0.15	0.09	0.2	1.69e-07	2.07e-05	0.00382	male		chr10	44885910	+	chr10:44879714-44882391	S_Shelf	NA	NA	NA	NA		known	0.13	male	Andrews	35672357		-0.01	0.915	0.04	0.548	0.03	0.602	-0.02	0.71	0	0.966		NA	NA	NA	NA	NA		NA	NA	NA	NA	NA	NA	NA
cg12352210	941	0.25	0.15	0.34	2.48e-07	2.7e-05	0.00471	male		chr10	44961662	-	NA	OpenSea	NA	NA	NA	NA		novel	NA	NA	NA	NA		0.09	0.141	0.06	0.312	0.14	0.014	0.07	0.233	0.04	0.529		NA	NA	NA	NA	NA		NA	NA	NA	NA	NA	NA	NA
cg24080571	942	0.22	0.15	0.29	3.42e-09	1.3e-06	0.000434	male		chr10	45144017	-	NA	OpenSea	NA	NA	NA	NA		known	0.059; -0.2260037	male; male	Inkster; Czamara	34044884; 38600394		0.01	0.858	0.04	0.457	0.07	0.22	-0.04	0.447	-0.04	0.527		NA	NA	NA	NA	NA		NA	NA	NA	NA	NA	NA	NA
cg08265915	943	0.24	0.14	0.34	3.93e-06	0.000185	0.0193	male		chr10	45211116	+	NA	OpenSea	NA	NA	NA	NA		known	0.064; -0.3533454	male; male	Inkster; Czamara	34044884; 38600394		0.03	0.617	0.04	0.515	0.13	0.032	-0.07	0.22	-0.07	0.2		NA	NA	NA	NA	NA		NA	NA	NA	NA	NA	NA	NA
cg09502177	944	0.23	0.13	0.33	9.51e-06	0.000339	0.0294	male		chr10	45219814	-	NA	OpenSea	NA	NA	NA	NA		novel	NA	NA	NA	NA		-0.03	0.609	-0.01	0.904	0.04	0.514	-0.11	0.068	-0.08	0.163		NA	NA	NA	NA	NA		NA	NA	NA	NA	NA	NA	NA
cg06145565	945	0.17	0.1	0.25	1.29e-05	0.000419	0.034	male		chr10	45270290	-	NA	OpenSea	NA	NA	NA	NA		novel	NA	NA	NA	NA		-0.01	0.851	0.04	0.519	0.03	0.586	-0.1	0.099	-0.11	0.058		NA	NA	NA	NA	NA		NA	NA	NA	NA	NA	NA	NA
cg26562566	946	0.32	0.23	0.41	5.24e-11	6.17e-08	3.5e-05	male		chr10	45306728	-	NA	OpenSea	NA	NA	NA	NA		known	0.028; -0.3388035	male; male	Inkster; Czamara	34044884; 38600394		0.03	0.579	0.1	0.101	0.09	0.123	-0.13	0.031	-0.16	0.005		NA	NA	NA	NA	NA		NA	NA	NA	NA	NA	NA	NA
cg00411945	947	0.15	0.08	0.21	8.48e-06	0.000313	0.0279	male		chr10	45324999	+	NA	OpenSea	NA	NA	NA	NA		novel	NA	NA	NA	NA		0.04	0.54	0.04	0.524	0.07	0.233	0.01	0.879	0.02	0.714		NA	NA	NA	NA	NA		NA	NA	NA	NA	NA	NA	NA
cg02334081	948	-0.14	-0.21	-0.08	2.02e-05	0.000712	0.0487	female		chr10	45475126	-	NA	OpenSea	C10orf10;RASSF4	TSS1500;Body	NA	NA		novel	NA	NA	NA	NA		0.03	0.609	-0.01	0.858	0.01	0.893	0.22	0	0.26	0		NA	NA	NA	NA	NA		NA	NA	NA	NA	NA	NA	NA
cg18382353	949	-0.11	-0.15	-0.06	7.53e-06	0.000366	0.0309	female		chr10	45495981	-	chr10:45496275-45496550	N_Shore	C10orf25;ZNF22	1stExon;TSS1500	10:45495701-45497577	Unclassified		known	0.146824	female	Czamara	38600394		-0.03	0.66	-0.07	0.242	-0.08	0.179	0.08	0.15	0.13	0.03		NA	NA	NA	NA	NA		NA	NA	NA	NA	NA	NA	NA
cg16512882	950	-0.21	-0.3	-0.11	1.91e-05	0.000684	0.0475	female		chr10	45496087	-	chr10:45496275-45496550	N_Shore	C10orf25;ZNF22	1stExon;TSS200	10:45495701-45497577	Unclassified		novel	NA	NA	NA	NA		-0.01	0.808	-0.03	0.652	-0.04	0.544	0.07	0.234	0.1	0.072		NA	NA	NA	NA	NA		NA	NA	NA	NA	NA	NA	NA
cg26476156	951	-0.23	-0.3	-0.17	3.04e-11	5.83e-08	3.32e-05	female		chr10	46090807	-	chr10:46089871-46090462	S_Shore	MARCH8;MARCH8	TSS1500;TSS1500	10:46089551-46090924	Promoter_Associated		novel	NA	NA	NA	NA		-0.12	0.043	-0.09	0.145	-0.07	0.232	-0.04	0.497	0.04	0.504		NA	NA	NA	NA	NA		NA	NA	NA	NA	NA	NA	NA
cg07104958	952	-0.31	-0.43	-0.18	2.2e-06	0.000158	0.0174	female		chr10	46168551	+	chr10:46167677-46168642	Island	ANUBL1;ANUBL1	TSS1500;TSS1500	NA	NA		known	0.161083	female	Czamara	38600394		0.01	0.865	0.01	0.808	0.01	0.812	-0.04	0.545	-0.06	0.271		NA	NA	NA	NA	NA		NA	NA	NA	NA	NA	NA	NA
cg02632200	953	0.09	0.05	0.12	6.15e-07	5.1e-05	0.00756	male		chr10	46971658	+	chr10:46969991-46971557	S_Shore	SYT15;SYT15	TSS1500;TSS1500	NA	NA		novel	NA	NA	NA	NA		0.01	0.898	0.04	0.541	0.06	0.339	0.06	0.315	0.08	0.151		SYT15	-0.0386819	0.748761	0.935043	16214		Predicted intracellular proteins, Predicted membrane proteins				Evidence at protein level	Evidence at transcript level	Evidence at protein level
cg02086431	954	-0.09	-0.13	-0.05	8.44e-06	0.000395	0.0326	female		chr10	48391314	-	chr10:48389019-48389375	S_Shore	RBP3	TSS1500	NA	NA		novel	NA	NA	NA	NA		-0.07	0.23	0.01	0.8	-0.01	0.91	0.04	0.52	0.1	0.085		NA	NA	NA	NA	NA		NA	NA	NA	NA	NA	NA	NA
cg19239052	955	0.09	0.05	0.13	4.87e-06	0.000214	0.0214	male		chr10	48427626	+	chr10:48428667-48429470	N_Shore	GDF10	Body	NA	NA		known	-0.111781	male	Czamara	38600394		-0.05	0.434	0.05	0.367	0.05	0.372	-0.09	0.142	-0.06	0.324		NA	NA	NA	NA	NA		NA	NA	NA	NA	NA	NA	NA
cg24445116	956	0.18	0.12	0.25	3.68e-08	7.05e-06	0.00167	male		chr10	48523589	+	NA	OpenSea	NA	NA	NA	NA		known	0.168; -0.2469512	male; male	Andrews; Czamara	35672357; 38600394		0.04	0.514	0.08	0.164	0.12	0.044	0.04	0.457	0.03	0.56		NA	NA	NA	NA	NA		NA	NA	NA	NA	NA	NA	NA
cg07802612	957	0.19	0.13	0.24	6.92e-10	4.09e-07	0.000167	male		chr10	49750078	+	NA	OpenSea	ARHGAP22	Body	NA	NA		known	0.175	male	Andrews	35672357		0.05	0.423	0.07	0.214	0.13	0.026	0.06	0.275	0.06	0.313		ARHGAP22	0.166874	0.16425	0.579439	96001		Predicted intracellular proteins	Angiogenesis, Differentiation, Transcription, Transcription regulation	Developmental protein, GTPase activation		Evidence at protein level	Evidence at protein level	Evidence at protein level
cg05034809	958	0.19	0.12	0.25	3.02e-08	6.13e-06	0.0015	male		chr10	49799349	-	NA	OpenSea	ARHGAP22	Body	NA	NA		known	0.051; -0.2641018	male; male	Inkster; Czamara	34044884; 38600394		0.01	0.815	0.04	0.542	0.13	0.029	0.04	0.445	0.05	0.395		ARHGAP22	0.29669	0.0119905	0.195188	145272		Predicted intracellular proteins	Angiogenesis, Differentiation, Transcription, Transcription regulation	Developmental protein, GTPase activation		Evidence at protein level	Evidence at protein level	Evidence at protein level
cg12161982	959	0.22	0.15	0.3	1.19e-08	3.16e-06	0.00089	male		chr10	49802919	-	NA	OpenSea	ARHGAP22	Body	NA	NA		known	0.05	male	Inkster	34044884		0.04	0.538	0.07	0.224	0.14	0.015	0.03	0.638	0.03	0.611		ARHGAP22	0.269666	0.0229526	0.25052	148842		Predicted intracellular proteins	Angiogenesis, Differentiation, Transcription, Transcription regulation	Developmental protein, GTPase activation		Evidence at protein level	Evidence at protein level	Evidence at protein level
cg23815312	960	0.14	0.08	0.19	1.8e-06	0.000108	0.0134	male		chr10	49807993	-	NA	OpenSea	ARHGAP22	Body	NA	NA		known	0.143	male	Andrews	35672357		-0.01	0.811	0.06	0.268	0.12	0.042	0.03	0.643	0.07	0.238		ARHGAP22	0.227143	0.0567869	0.374357	153916		Predicted intracellular proteins	Angiogenesis, Differentiation, Transcription, Transcription regulation	Developmental protein, GTPase activation		Evidence at protein level	Evidence at protein level	Evidence at protein level
cg03341641	961	0.27	0.18	0.36	1.77e-08	4.2e-06	0.00111	male		chr10	49810606	+	chr10:49812852-49813352	N_Shelf	ARHGAP22	Body	NA	NA		known	0.213	male	Andrews	35672357		0.1	0.077	0.12	0.047	0.17	0.003	0.03	0.62	-0.04	0.485		ARHGAP22	0.0967047	0.422398	0.810523	156529		Predicted intracellular proteins	Angiogenesis, Differentiation, Transcription, Transcription regulation	Developmental protein, GTPase activation		Evidence at protein level	Evidence at protein level	Evidence at protein level
cg23462772	962	0.2	0.13	0.28	4.7e-07	4.23e-05	0.00658	male		chr10	49842612	-	NA	OpenSea	NA	NA	NA	NA		known	0.069	male	Inkster	34044884		-0.03	0.568	0.02	0.691	0.04	0.473	-0.05	0.413	-0.04	0.486		NA	NA	NA	NA	NA		NA	NA	NA	NA	NA	NA	NA
cg18768238	963	0.12	0.07	0.18	1.8e-05	0.000526	0.0399	male		chr10	49892829	+	NA	OpenSea	WDFY4	TSS1500	10:49892825-49893001	Unclassified_Cell_type_specific		known	0.03; -0.224849	male; male	Inkster; Czamara	34044884; 38600394		-0.04	0.456	-0.02	0.754	0.02	0.76	-0.01	0.918	0.04	0.505		WDFY4	-0.0507798	0.67408	0.917761	92		Predicted intracellular proteins, Predicted membrane proteins	Autophagy			Evidence at protein level	Evidence at transcript level	Evidence at protein level
cg10887366	964	0.16	0.1	0.23	1.96e-06	0.000114	0.0139	male		chr10	49892861	-	NA	OpenSea	WDFY4	TSS1500	10:49892825-49893001	Unclassified_Cell_type_specific		known	-0.165619	male	Czamara	38600394		0.02	0.67	0.06	0.341	0.08	0.189	-0.02	0.742	-0.04	0.496		WDFY4	0.0190674	0.874593	0.968322	60		Predicted intracellular proteins, Predicted membrane proteins	Autophagy			Evidence at protein level	Evidence at transcript level	Evidence at protein level
cg12024826	965	0.17	0.1	0.23	1.21e-06	8.18e-05	0.0109	male		chr10	49893336	-	NA	OpenSea	WDFY4	TSS200	NA	NA		known	0.052	male	Inkster	34044884		-0.06	0.274	-0.01	0.837	0.04	0.476	-0.03	0.656	0.04	0.48		WDFY4	-0.0229077	0.849605	0.963391	415		Predicted intracellular proteins, Predicted membrane proteins	Autophagy			Evidence at protein level	Evidence at transcript level	Evidence at protein level
cg20434666	966	0.17	0.1	0.24	4.12e-06	0.000191	0.0197	male		chr10	49893406	-	NA	OpenSea	WDFY4	TSS200	NA	NA		known	0.132; -0.1550134	male; male	Andrews; Czamara	35672357; 38600394		0	0.948	0.01	0.81	0.1	0.087	0.03	0.558	0.06	0.281		WDFY4	-0.0254572	0.833096	0.958298	485		Predicted intracellular proteins, Predicted membrane proteins	Autophagy			Evidence at protein level	Evidence at transcript level	Evidence at protein level
cg17967780	967	0.16	0.11	0.21	4.42e-09	1.56e-06	0.000501	male		chr10	49893445	+	NA	OpenSea	WDFY4	TSS200	NA	NA		known	0.105; -0.1739494	male; male	Andrews; Czamara	35672357; 38600394		-0.03	0.593	0.01	0.84	0.07	0.216	0.03	0.596	0.07	0.241		WDFY4	-0.0716837	0.552471	0.879213	524		Predicted intracellular proteins, Predicted membrane proteins	Autophagy			Evidence at protein level	Evidence at transcript level	Evidence at protein level
cg09897604	968	0.14	0.09	0.19	5.45e-08	9.31e-06	0.00207	male		chr10	49893549	-	NA	OpenSea	WDFY4;WDFY4	5'UTR;1stExon	NA	NA		known	0.143; -0.2080207	male; male	Andrews; Czamara	35672357; 38600394		0	0.987	0.04	0.445	0.11	0.067	0.06	0.283	0.1	0.076		WDFY4	-0.156313	0.193001	0.6118	628		Predicted intracellular proteins, Predicted membrane proteins	Autophagy			Evidence at protein level	Evidence at transcript level	Evidence at protein level
cg13990856	969	0.12	0.07	0.17	3.22e-07	3.24e-05	0.00542	male		chr10	49940677	+	NA	OpenSea	WDFY4	Body	NA	NA		novel	NA	NA	NA	NA		0.05	0.424	0.12	0.046	0.13	0.025	0.03	0.563	0.02	0.705		WDFY4	0.411182	0.000367872	0.0280319	47756		Predicted intracellular proteins, Predicted membrane proteins	Autophagy			Evidence at protein level	Evidence at transcript level	Evidence at protein level
cg03769992	970	0.33	0.21	0.44	7.81e-08	1.2e-05	0.00251	male		chr10	50010141	-	NA	OpenSea	WDFY4	Body	NA	NA		known	0.086	male	Inkster	34044884		-0.01	0.825	-0.01	0.802	0	0.967	-0.04	0.524	-0.02	0.784		WDFY4	-0.0635245	0.598681	0.892472	117220		Predicted intracellular proteins, Predicted membrane proteins	Autophagy			Evidence at protein level	Evidence at transcript level	Evidence at protein level
cg19685285	971	0.33	0.19	0.47	3.48e-06	0.00017	0.0183	male		chr10	50010529	+	NA	OpenSea	WDFY4	Body	NA	NA		known	0.047	male	Inkster	34044884		-0.03	0.614	-0.03	0.569	0.02	0.728	-0.04	0.54	-0.02	0.734		WDFY4	-0.0747269	0.535686	0.878043	117608		Predicted intracellular proteins, Predicted membrane proteins	Autophagy			Evidence at protein level	Evidence at transcript level	Evidence at protein level
cg06792952	972	0.35	0.28	0.42	1.48e-18	7.57e-14	2.21e-10	male		chr10	50103551	-	NA	OpenSea	WDFY4	Body	NA	NA		known	0.067	male	Inkster	34044884		0.03	0.642	0.12	0.045	0.13	0.03	-0.05	0.371	-0.06	0.293		WDFY4	-0.100117	0.406136	0.804497	210630		Predicted intracellular proteins, Predicted membrane proteins	Autophagy			Evidence at protein level	Evidence at transcript level	Evidence at protein level
cg23211310	973	0.22	0.15	0.29	1.66e-09	7.69e-07	0.000281	male		chr10	50120250	+	NA	OpenSea	LRRC18;WDFY4	Body;Body	10:50120238-50120275	Gene_Associated_Cell_type_specific		novel	NA	NA	NA	NA		-0.02	0.758	0.01	0.924	0.07	0.218	-0.01	0.833	0.03	0.563		LRRC18	-0.0456908	0.705162	0.920759	2722		Predicted intracellular proteins				Evidence at protein level	Evidence at protein level	Evidence at protein level
cg00386007	974	0.28	0.22	0.35	1.61e-16	3.49e-12	7.25e-09	male		chr10	50143337	+	NA	OpenSea	WDFY4	Body	NA	NA		known	0.09	male	Inkster	34044884		-0.01	0.831	0.03	0.617	0.11	0.059	-0.04	0.505	-0.01	0.88		WDFY4	-0.00533284	0.964794	0.991328	250416		Predicted intracellular proteins, Predicted membrane proteins	Autophagy			Evidence at protein level	Evidence at transcript level	Evidence at protein level
cg23837220	975	0.22	0.15	0.28	1.41e-10	1.28e-07	6.38e-05	male		chr10	50143397	+	NA	OpenSea	WDFY4	Body	NA	NA		known	0.15	male	Andrews	35672357		0.08	0.15	0.09	0.108	0.14	0.018	-0.07	0.202	-0.13	0.021		WDFY4	0.0345212	0.775029	0.940774	250476		Predicted intracellular proteins, Predicted membrane proteins	Autophagy			Evidence at protein level	Evidence at transcript level	Evidence at protein level
cg11509088	976	0.32	0.22	0.42	1.57e-09	7.4e-07	0.000272	male		chr10	50143483	+	NA	OpenSea	WDFY4	Body	NA	NA		known	0.078; -0.3641277	male; male	Inkster; Czamara	34044884; 38600394		0.01	0.863	-0.01	0.931	0.1	0.077	-0.1	0.074	-0.11	0.053		WDFY4	0.0343448	0.776148	0.940774	250562		Predicted intracellular proteins, Predicted membrane proteins	Autophagy			Evidence at protein level	Evidence at transcript level	Evidence at protein level
cg05096756	977	0.38	0.29	0.47	4.5e-16	7.97e-12	1.48e-08	male		chr10	50143517	+	NA	OpenSea	WDFY4	Body	NA	NA		known	0.053	male	Inkster	34044884		0.03	0.624	0.07	0.209	0.15	0.012	-0.06	0.331	-0.08	0.184		WDFY4	-0.0615457	0.610141	0.898681	250596		Predicted intracellular proteins, Predicted membrane proteins	Autophagy			Evidence at protein level	Evidence at transcript level	Evidence at protein level
cg06072769	978	0.3	0.23	0.37	2.02e-15	2.62e-11	4.21e-08	male		chr10	50146962	+	NA	OpenSea	WDFY4	Body	NA	NA		known	0.265	male	Andrews	35672357		0.04	0.476	0.08	0.175	0.1	0.079	-0.01	0.923	-0.03	0.615		WDFY4	-0.130219	0.279083	0.710449	254041		Predicted intracellular proteins, Predicted membrane proteins	Autophagy			Evidence at protein level	Evidence at transcript level	Evidence at protein level
cg05926837	979	0.33	0.26	0.41	8.51e-17	2.09e-12	4.53e-09	male		chr10	50146991	-	NA	OpenSea	WDFY4	Body	NA	NA		known	0.087	male	Inkster	34044884		0.02	0.695	0.08	0.158	0.14	0.013	0.02	0.727	0.02	0.768		WDFY4	-0.00318629	0.978961	0.994888	254070		Predicted intracellular proteins, Predicted membrane proteins	Autophagy			Evidence at protein level	Evidence at transcript level	Evidence at protein level
cg23929609	980	0.54	0.42	0.66	3.12e-17	9.28e-13	2.16e-09	male		chr10	50147825	-	NA	OpenSea	WDFY4	Body	NA	NA		known	0.048	male	Inkster	34044884		0.05	0.407	0.1	0.074	0.13	0.03	-0.01	0.864	-0.04	0.54		WDFY4	0.0852919	0.479432	0.856449	254904		Predicted intracellular proteins, Predicted membrane proteins	Autophagy			Evidence at protein level	Evidence at transcript level	Evidence at protein level
cg13623664	981	0.44	0.35	0.53	2.68e-19	1.81e-14	6.45e-11	male		chr10	50190845	+	NA	OpenSea	WDFY4	3'UTR	NA	NA		known	0.126; -0.5551141	male; male	Inkster; Czamara	34044884; 38600394		0.08	0.169	0.15	0.01	0.18	0.002	0.06	0.328	0.01	0.812		WDFY4	-0.110715	0.358005	0.772767	297924		Predicted intracellular proteins, Predicted membrane proteins	Autophagy			Evidence at protein level	Evidence at transcript level	Evidence at protein level
cg11115673	982	0.21	0.16	0.26	1.59e-13	7.89e-10	8.67e-07	male		chr10	50224628	+	NA	OpenSea	C10orf72	3'UTR	NA	NA		known	0.236; -0.3173089	male; male	Andrews; Czamara	35672357; 38600394		0.03	0.557	0.06	0.298	0.11	0.053	0.05	0.383	0.04	0.439		NA	NA	NA	NA	NA		NA	NA	NA	NA	NA	NA	NA
cg27141751	983	0.13	0.08	0.19	2.45e-06	0.000133	0.0155	male		chr10	50231850	+	NA	OpenSea	C10orf72	Body	NA	NA		known	0.054	male	Inkster	34044884		-0.07	0.229	0.03	0.651	0.01	0.928	-0.21	0	-0.21	0		NA	NA	NA	NA	NA		NA	NA	NA	NA	NA	NA	NA
cg18895336	984	0.09	0.05	0.13	6.09e-06	0.00025	0.0239	male		chr10	50290996	-	NA	OpenSea	C10orf72	Body	NA	NA		novel	NA	NA	NA	NA		0.03	0.586	0.04	0.536	0.06	0.269	0.05	0.38	0.07	0.228		NA	NA	NA	NA	NA		NA	NA	NA	NA	NA	NA	NA
cg14137548	985	0.21	0.15	0.26	1.79e-12	4.98e-09	4.05e-06	male		chr10	50317924	+	NA	OpenSea	C10orf72;C10orf72	Body;Body	NA	NA		known	0.042	male	Inkster	34044884		0	0.993	0.04	0.545	0.13	0.03	-0.03	0.584	0.01	0.844		NA	NA	NA	NA	NA		NA	NA	NA	NA	NA	NA	NA
cg07260003	986	0.26	0.2	0.33	1.68e-13	8.21e-10	8.86e-07	male		chr10	50321116	-	chr10:50323184-50323735	N_Shelf	C10orf72;C10orf72	Body;Body	NA	NA		known	0.05	male	Inkster	34044884		0.08	0.166	0.11	0.069	0.15	0.012	0	0.982	-0.03	0.659		NA	NA	NA	NA	NA		NA	NA	NA	NA	NA	NA	NA
cg00538599	987	0.24	0.13	0.35	2.37e-05	0.000633	0.045	male		chr10	50957749	+	NA	OpenSea	OGDHL;OGDHL;OGDHL	Body;Body;Body	NA	NA		novel	NA	NA	NA	NA		0.07	0.246	0.09	0.13	0.1	0.081	0.04	0.447	0.02	0.757		OGDHL	0.0753307	0.532385	0.877657	15060		Citric acid cycle related proteins, Disease related genes, Enzymes, Human disease related genes, Metabolic proteins, Potential drug targets, Predicted intracellular proteins	Glycolysis	Oxidoreductase	Disease variant, Intellectual disability	Evidence at protein level	Evidence at protein level	Evidence at protein level
cg23194719	988	0.12	0.08	0.16	1.88e-08	4.38e-06	0.00115	male		chr10	52177823	-	chr10:52177724-52178182	Island	SGMS1	5'UTR	10:52177798-52178567	Promoter_Associated		novel	NA	NA	NA	NA		0.08	0.15	0.1	0.089	0.1	0.084	-0.06	0.272	-0.14	0.015		SGMS1	0.173242	0.148513	0.552637	112463		Enzymes, Metabolic proteins, Plasma proteins, Predicted intracellular proteins, Predicted membrane proteins	Apoptosis, Lipid metabolism, Sphingolipid metabolism	Kinase, Transferase		Evidence at protein level	Evidence at protein level	Evidence at protein level
cg11175150	989	0.27	0.16	0.38	3.06e-06	0.000155	0.0172	male		chr10	52752476	-	chr10:52750956-52751765	S_Shore	PRKG1	Body	10:52752050-52752599	Unclassified_Cell_type_specific		novel	NA	NA	NA	NA		0.03	0.548	0.11	0.052	0.05	0.386	-0.03	0.595	-0.04	0.54		PRKG1	-0.123443	0.305074	0.731026	1531		Disease related genes, Enzymes, Human disease related genes, Plasma proteins, Potential drug targets, Predicted intracellular proteins		Allosteric enzyme, Kinase, Serine/threonine-protein kinase, Transferase	Aortic aneurysm, Disease variant	Evidence at protein level	Evidence at protein level	Evidence at protein level
cg19219423	990	0.31	0.19	0.42	3.81e-07	3.65e-05	0.00593	male		chr10	52761022	-	NA	OpenSea	PRKG1	Body	10:52760848-52761679	Unclassified		novel	NA	NA	NA	NA		0.05	0.403	0.11	0.072	0.07	0.241	0	0.957	0	0.983		PRKG1	-0.0889191	0.460874	0.843006	10077		Disease related genes, Enzymes, Human disease related genes, Plasma proteins, Potential drug targets, Predicted intracellular proteins		Allosteric enzyme, Kinase, Serine/threonine-protein kinase, Transferase	Aortic aneurysm, Disease variant	Evidence at protein level	Evidence at protein level	Evidence at protein level
cg24524694	991	0.29	0.16	0.41	6.95e-06	0.000273	0.0253	male		chr10	52829575	+	chr10:52833539-52834752	N_Shelf	PRKG1	Body	NA	NA		novel	NA	NA	NA	NA		0.01	0.813	0.1	0.075	-0.05	0.353	-0.01	0.876	0.01	0.833		PRKG1	-0.173527	0.147836	0.552637	78630		Disease related genes, Enzymes, Human disease related genes, Plasma proteins, Potential drug targets, Predicted intracellular proteins		Allosteric enzyme, Kinase, Serine/threonine-protein kinase, Transferase	Aortic aneurysm, Disease variant	Evidence at protein level	Evidence at protein level	Evidence at protein level
cg23024262	992	-0.14	-0.18	-0.09	5.65e-09	2.51e-06	0.000743	female		chr10	54715153	+	NA	OpenSea	NA	NA	NA	NA		known	-0.105	female	Andrews	35672357		0.04	0.518	0.06	0.31	0.02	0.781	0.12	0.044	0.09	0.116		NA	NA	NA	NA	NA		NA	NA	NA	NA	NA	NA	NA
[truncated: 5,085 more rows]
[truncated: 170 more columns]
