# Supplementary material for: Sex-differentiated placental methylation and gene expression regulation has implications for neonatal traits and adult diseases
Source: Nat Commun. 2025 May 1;16:4004. doi: 10.1038/s41467-025-58128-3 (PMC12045980; doi:10.1038/s41467-025-58128-3)
Supplement: Supplementary file 5 — Supplementary Data 3 [file 41467_2025_58128_MOESM5_ESM.xlsx]

## Sheet: Supplementary Data 3
CpG methylation and gene expressions that exhibited correlation at FDR p<0.05										Illumina 450k manifest information									ENCODE chromHMM 15state										ENCODE TFBS						GENCODE							Roadmap_chromHMM_15state
Gene type	CpG	Gene	Spearman correlation r	p-value	FDR p-value	Sex with hypermethylation	Chromosome	Position in GRCh37		UCSC RefGene name	UCSC RefGene group	Distance from CpG to gene start	strand	Islands_Name	Relation_to_Island	Regulatory_Feature_Name	Regulatory_Feature_Group		ENCODE_chromHMM_15state_Gm12878	ENCODE_chromHMM_15state_H1hesc	ENCODE_chromHMM_15state_Hepg2	ENCODE_chromHMM_15state_Hmec	ENCODE_chromHMM_15state_Hsmm	ENCODE_chromHMM_15state_Huvec	ENCODE_chromHMM_15state_K562	ENCODE_chromHMM_15state_Nhek	ENCODE_chromHMM_15state_Nhlf		ENCODE_TFBS_TFBS_location	ENCODE_TFBS_TFBS_summit	ENCODE_TFBS_sample	ENCODE_TFBS_TF	ENCODE_TFBS_loc_summit		GENCODE_gene_assoc_promoters_probe_strand	GENCODE_gene_assoc_promoters_genesUniq	GENCODE_gene_assoc_promoters_geneNames	GENCODE_gene_assoc_promoters_transcriptTypes	GENCODE_gene_assoc_promoters_transcriptIDs	GENCODE_gene_assoc_promoters_distToTSS		Roadmap_chromHMM_15state_E001	Roadmap_chromHMM_15state_E002	Roadmap_chromHMM_15state_E003	Roadmap_chromHMM_15state_E004	Roadmap_chromHMM_15state_E005	Roadmap_chromHMM_15state_E006	Roadmap_chromHMM_15state_E007	Roadmap_chromHMM_15state_E008
UCSC nearby gene	cg07820868	TBX15	0.438254	0.000132092	0.0127263	female	1	119528638		TBX15	5'UTR	102969	F	chr1:119529819-119530712	N_Shore				12_Repressed	3_Poised_Promoter	13_Heterochrom/lo	12_Repressed	1_Active_Promoter	12_Repressed	2_Weak_Promoter	12_Repressed	12_Repressed		NA	NA	NA	NA	NA		-	TBX15	TBX15;TBX15	protein_coding;protein_coding	ENST00000207157.7_2;ENST00000369429.3_2	3542;1791		10_TssBiv	13_ReprPC	12_EnhBiv	13_ReprPC	13_ReprPC	1_TssA	13_ReprPC	12_EnhBiv
UCSC nearby gene	cg15589689	KDM4A	0.405225	0.00045568	0.0325526	female	1	44170389		KDM4A	3'UTR	54560	R	chr1:44172668-44173763	N_Shelf				10_Txn_Elongation	10_Txn_Elongation	10_Txn_Elongation	10_Txn_Elongation	9_Txn_Transition	10_Txn_Elongation	10_Txn_Elongation	9_Txn_Transition	9_Txn_Transition		NA	NA	NA	NA	NA		+	KDM4A;KDM4A-AS1;ST3GAL3	KDM4A;KDM4A-AS1;KDM4A-AS1;KDM4A-AS1;KDM4A-AS1;KDM4A-AS1;ST3GAL3	protein_coding;antisense;antisense;antisense;antisense;antisense;nonsense_mediated_decay	ENST00000372396.3_1;ENST00000398804.7_1;ENST00000418149.1_1;ENST00000434346.1_1;ENST00000439057.5_1;ENST00000453015.1_1;ENST00000532911.5_1	54560;3421;2613;-248;2624;29;-1106		4_Tx	5_TxWk	4_Tx	5_TxWk	4_Tx	4_Tx	4_Tx	4_Tx
UCSC nearby gene	cg15817769	GALNT2	0.414289	0.000328493	0.0261954	male	1	230272542		GALNT2	Body	79006	F						11_Weak_Txn	7_Weak_Enhancer	11_Weak_Txn	11_Weak_Txn	11_Weak_Txn	11_Weak_Txn	9_Txn_Transition	11_Weak_Txn	5_Strong_Enhancer		NA	NA	NA	NA	NA		-	GALNT2	GALNT2;GALNT2	processed_transcript;protein_coding	ENST00000494106.1_1;ENST00000366672.4_1	78805;69586		5_TxWk	15_Quies	5_TxWk	15_Quies	5_TxWk	5_TxWk	5_TxWk	5_TxWk
UCSC nearby gene	cg22421699	SMPDL3B	-0.428863	0.000190298	0.0174662	male	1	28261367		SMPDL3B;SMPDL3B	TSS200;TSS200	137	F						6_Weak_Enhancer	6_Weak_Enhancer	2_Weak_Promoter	2_Weak_Promoter	13_Heterochrom/lo	3_Poised_Promoter	2_Weak_Promoter	2_Weak_Promoter	12_Repressed		NA	NA	NA	NA	NA		-	SMPDL3B	SMPDL3B;SMPDL3B;SMPDL3B;SMPDL3B;SMPDL3B;SMPDL3B	nonsense_mediated_decay;processed_transcript;protein_coding;protein_coding;protein_coding;protein_coding	ENST00000548116.5_1;ENST00000466793.1_1;ENST00000373888.8_1;ENST00000373894.7_1;ENST00000411604.5_2;ENST00000549094.1_2	-173;-200;-183;-137;-183;-254		1_TssA	5_TxWk	1_TssA	5_TxWk	15_Quies	12_EnhBiv	15_Quies	5_TxWk
UCSC nearby gene	cg00486122	IQCA1	0.39093	0.000749571	0.043564	male	2	237405897		IQCA1	Body	173103	F						12_Repressed	13_Heterochrom/lo	12_Repressed	13_Heterochrom/lo	13_Heterochrom/lo	13_Heterochrom/lo	13_Heterochrom/lo	13_Heterochrom/lo	13_Heterochrom/lo		NA	NA	NA	NA	NA		-	IQCA1	IQCA1;IQCA1;IQCA1;IQCA1;IQCA1	nonsense_mediated_decay;protein_coding;protein_coding;protein_coding;protein_coding	ENST00000254653.9_1;ENST00000309507.9_1;ENST00000409907.7_1;ENST00000418802.2_1;ENST00000431676.6_1	10279;10282;10289;6443;6444		15_Quies	15_Quies	15_Quies	15_Quies	4_Tx	5_TxWk	5_TxWk	15_Quies
UCSC nearby gene	cg02007217	GPR39	0.487865	1.59239e-05	0.00273015	female	2	133176249		GPR39	Body	2102	F	chr2:133173532-133174369	S_Shore	2:133176230-133176262	Unclassified_Cell_type_specific		13_Heterochrom/lo	13_Heterochrom/lo	12_Repressed	2_Weak_Promoter	6_Weak_Enhancer	13_Heterochrom/lo	13_Heterochrom/lo	4_Strong_Enhancer	6_Weak_Enhancer		NA	NA	NA	NA	NA		-	GPR39	GPR39	protein_coding	ENST00000329321.3_3	2102		14_ReprPCWk	14_ReprPCWk	14_ReprPCWk	14_ReprPCWk	5_TxWk	5_TxWk	15_Quies	14_ReprPCWk
UCSC nearby gene	cg03247128	IQCA1	0.458989	5.67554e-05	0.0069505	male	2	237416899		IQCA1	TSS1500	184105	R	chr2:237416090-237416382	S_Shore				12_Repressed	13_Heterochrom/lo	13_Heterochrom/lo	13_Heterochrom/lo	12_Repressed	7_Weak_Enhancer	13_Heterochrom/lo	12_Repressed	12_Repressed		NA	NA	NA	NA	NA		+	IQCA1	IQCA1;IQCA1;IQCA1	nonsense_mediated_decay;protein_coding;protein_coding	ENST00000254653.9_1;ENST00000309507.9_1;ENST00000409907.7_1	-723;-720;-713		15_Quies	14_ReprPCWk	15_Quies	15_Quies	14_ReprPCWk	14_ReprPCWk	15_Quies	15_Quies
UCSC nearby gene	cg10537176	GPR39	0.48435	1.87036e-05	0.00305403	female	2	133395195		GPR39	Body	221048	F						13_Heterochrom/lo	13_Heterochrom/lo	11_Weak_Txn	13_Heterochrom/lo	13_Heterochrom/lo	13_Heterochrom/lo	13_Heterochrom/lo	13_Heterochrom/lo	13_Heterochrom/lo		NA	NA	NA	NA	NA		-	GPR39	GPR39;GPR39	processed_transcript;protein_coding	ENST00000470071.1_1;ENST00000329321.3_3	33181;221048		5_TxWk	15_Quies	15_Quies	15_Quies	15_Quies	7_Enh	15_Quies	15_Quies
UCSC nearby gene	cg12157646	GPR39	0.465376	4.32671e-05	0.00570627	female	2	133189699		GPR39	Body	15552	R						13_Heterochrom/lo	13_Heterochrom/lo	13_Heterochrom/lo	7_Weak_Enhancer	11_Weak_Txn	13_Heterochrom/lo	13_Heterochrom/lo	11_Weak_Txn	13_Heterochrom/lo		NA	NA	NA	NA	NA		+	GPR39	GPR39	protein_coding	ENST00000329321.3_3	15552		15_Quies	15_Quies	15_Quies	15_Quies	15_Quies	8_ZNF/Rpts	15_Quies	15_Quies
UCSC nearby gene	cg13814593	IQCA1	0.474282	2.93688e-05	0.00443249	male	2	237245446		IQCA1	Body	12652	F						13_Heterochrom/lo	13_Heterochrom/lo	12_Repressed	13_Heterochrom/lo	11_Weak_Txn	13_Heterochrom/lo	13_Heterochrom/lo	13_Heterochrom/lo	13_Heterochrom/lo		NA	NA	NA	NA	NA		-	IQCA1	IQCA1;IQCA1;IQCA1;IQCA1;IQCA1	nonsense_mediated_decay;processed_transcript;protein_coding;protein_coding;protein_coding	ENST00000254653.9_1;ENST00000409100.1_1;ENST00000309507.9_1;ENST00000409907.7_1;ENST00000431676.6_1	170730;9949;170733;170740;166895		15_Quies	15_Quies	15_Quies	15_Quies	8_ZNF/Rpts	14_ReprPCWk	15_Quies	15_Quies
UCSC nearby gene	cg14768164	GTDC1	0.470828	3.41742e-05	0.00468733	female	2	145025049		GTDC1;GTDC1	5'UTR;5'UTR	329414	R			2:145024725-145025102	Unclassified_Cell_type_specific		5_Strong_Enhancer	7_Weak_Enhancer	13_Heterochrom/lo	13_Heterochrom/lo	13_Heterochrom/lo	13_Heterochrom/lo	13_Heterochrom/lo	13_Heterochrom/lo	13_Heterochrom/lo		NA	NA	NA	NA	NA		+	GTDC1	GTDC1;GTDC1;GTDC1;GTDC1;GTDC1;GTDC1;GTDC1	nonsense_mediated_decay;processed_transcript;protein_coding;protein_coding;protein_coding;protein_coding;protein_coding	ENST00000429978.5_1;ENST00000467352.1_1;ENST00000344850.8_1;ENST00000409214.5_1;ENST00000417450.5_1;ENST00000463875.6_1;ENST00000542155.5_1	65087;52389;27837;27012;52389;65035;65053		15_Quies	7_Enh	7_Enh	7_Enh	15_Quies	15_Quies	15_Quies	7_Enh
UCSC nearby gene	cg17316300	IQCA1	0.426938	0.000204823	0.0175688	male	2	237381593		IQCA1	Body	148799	R						13_Heterochrom/lo	5_Strong_Enhancer	13_Heterochrom/lo	13_Heterochrom/lo	13_Heterochrom/lo	13_Heterochrom/lo	13_Heterochrom/lo	13_Heterochrom/lo	13_Heterochrom/lo		NA	NA	NA	NA	NA		+	IQCA1	IQCA1;IQCA1;IQCA1;IQCA1;IQCA1	nonsense_mediated_decay;protein_coding;protein_coding;protein_coding;protein_coding	ENST00000254653.9_1;ENST00000309507.9_1;ENST00000409907.7_1;ENST00000418802.2_1;ENST00000431676.6_1	34583;34586;34593;30747;30748		15_Quies	15_Quies	7_Enh	15_Quies	8_ZNF/Rpts	14_ReprPCWk	15_Quies	15_Quies
UCSC nearby gene	cg20752284	GPR39	0.420866	0.00025755	0.0210271	female	2	133178190		GPR39	Body	4043	F	chr2:133173532-133174369	S_Shelf				13_Heterochrom/lo	13_Heterochrom/lo	13_Heterochrom/lo	6_Weak_Enhancer	11_Weak_Txn	13_Heterochrom/lo	13_Heterochrom/lo	6_Weak_Enhancer	11_Weak_Txn		NA	NA	NA	NA	NA		-	GPR39	GPR39	protein_coding	ENST00000329321.3_3	4043		14_ReprPCWk	14_ReprPCWk	15_Quies	15_Quies	5_TxWk	5_TxWk	15_Quies	15_Quies
UCSC nearby gene	cg24964130	GPR39	0.495144	1.13472e-05	0.00204787	female	2	133197577		GPR39	Body	23430	R						13_Heterochrom/lo	6_Weak_Enhancer	4_Strong_Enhancer	5_Strong_Enhancer	6_Weak_Enhancer	7_Weak_Enhancer	13_Heterochrom/lo	4_Strong_Enhancer	7_Weak_Enhancer		NA	NA	NA	NA	NA		+	GPR39	GPR39	protein_coding	ENST00000329321.3_3	23430		7_Enh	5_TxWk	15_Quies	7_Enh	7_Enh	5_TxWk	5_TxWk	7_Enh
UCSC nearby gene	cg25071744	APOB	-0.451826	7.64579e-05	0.00845722	male	2	21266995		APOB	TSS200	42694	F	chr2:21266669-21266961	S_Shore				13_Heterochrom/lo	2_Weak_Promoter	1_Active_Promoter	13_Heterochrom/lo	13_Heterochrom/lo	11_Weak_Txn	12_Repressed	12_Repressed	13_Heterochrom/lo		NA	NA	NA	NA	NA		-	APOB	APOB;APOB	protein_coding;protein_coding	ENST00000233242.5_1;ENST00000399256.4_1	-49;-160		10_TssBiv	1_TssA	10_TssBiv	1_TssA	2_TssAFlnk	12_EnhBiv	15_Quies	1_TssA
UCSC nearby gene	cg11629955	CHCHD6	-0.385443	0.000902083	0.0491991	male	3	126679199		CHCHD6	3'UTR	256136	F						11_Weak_Txn	5_Strong_Enhancer	8_Insulator	7_Weak_Enhancer	5_Strong_Enhancer	8_Insulator	13_Heterochrom/lo	4_Strong_Enhancer	8_Insulator		NA	NA	NA	NA	NA		-	CHCHD6	CHCHD6;CHCHD6;CHCHD6;CHCHD6	processed_transcript;processed_transcript;protein_coding;protein_coding	ENST00000504973.5_1;ENST00000510044.1_1;ENST00000290913.7_2;ENST00000513253.1_2	25232;3346;256136;229792		7_Enh	7_Enh	7_Enh	15_Quies	7_Enh	6_EnhG	7_Enh	5_TxWk
UCSC nearby gene	cg25948255	CADM2	0.646077	1.1678e-09	6.674e-07	female	3	85512134		CADM2;CADM2	Body;Body	504002	R						13_Heterochrom/lo	7_Weak_Enhancer	13_Heterochrom/lo	13_Heterochrom/lo	13_Heterochrom/lo	13_Heterochrom/lo	13_Heterochrom/lo	13_Heterochrom/lo	13_Heterochrom/lo		NA	NA	NA	NA	NA		+	CADM2	CADM2;CADM2	protein_coding;protein_coding	ENST00000383699.7_1;ENST00000407528.6_1	504002;503437		7_Enh	15_Quies	15_Quies	15_Quies	15_Quies	15_Quies	15_Quies	15_Quies
UCSC nearby gene	cg00712841	GDNF	-0.409659	0.000388712	0.0289759	male	5	37835548		GDNF;GDNF;GDNF;GDNF	5'UTR;TSS1500;5'UTR;1stExon	22769	F	chr5:37836747-37840726	N_Shore				12_Repressed	3_Poised_Promoter	12_Repressed	12_Repressed	11_Weak_Txn	12_Repressed	12_Repressed	11_Weak_Txn	3_Poised_Promoter		NA	NA	NA	NA	NA		-	GDNF;GDNF-AS1	GDNF;GDNF;GDNF;GDNF;GDNF;GDNF;GDNF;GDNF;GDNF-AS1	protein_coding;protein_coding;protein_coding;protein_coding;protein_coding;protein_coding;protein_coding;protein_coding;antisense	ENST00000326524.6_2;ENST00000344622.8_2;ENST00000381826.8_2;ENST00000427982.5_2;ENST00000502572.1_1;ENST00000510177.5_2;ENST00000515058.5_2;ENST00000620847.1_1;ENST00000637595.1_1	4235;46;382;382;46;-537;4241;-623;23857		10_TssBiv	10_TssBiv	11_BivFlnk	13_ReprPC	7_Enh	12_EnhBiv	13_ReprPC	13_ReprPC
UCSC nearby gene	cg02343823	ZNF300	-0.534971	1.53817e-06	0.000310259	male	5	150284419		ZNF300	TSS200	10465	F	chr5:150284385-150284635	Island				6_Weak_Enhancer	1_Active_Promoter	1_Active_Promoter	1_Active_Promoter	1_Active_Promoter	1_Active_Promoter	1_Active_Promoter	1_Active_Promoter	1_Active_Promoter		NA	NA	NA	NA	NA		-	ZNF300	ZNF300;ZNF300;ZNF300;ZNF300;ZNF300	protein_coding;protein_coding;protein_coding;protein_coding;protein_coding	ENST00000274599.9_1;ENST00000394226.2_1;ENST00000418587.6_1;ENST00000427179.5_1;ENST00000446148.6_1	127;122;127;-67;127		1_TssA	1_TssA	1_TssA	1_TssA	1_TssA	1_TssA	1_TssA	1_TssA
UCSC nearby gene	cg04675542	ZNF300	-0.539449	1.20876e-06	0.000276322	male	5	150284416		ZNF300	TSS200	10462	F	chr5:150284385-150284635	Island				6_Weak_Enhancer	1_Active_Promoter	1_Active_Promoter	1_Active_Promoter	1_Active_Promoter	1_Active_Promoter	1_Active_Promoter	1_Active_Promoter	1_Active_Promoter		NA	NA	NA	NA	NA		-	ZNF300	ZNF300;ZNF300;ZNF300;ZNF300;ZNF300	protein_coding;protein_coding;protein_coding;protein_coding;protein_coding	ENST00000274599.9_1;ENST00000394226.2_1;ENST00000418587.6_1;ENST00000427179.5_1;ENST00000446148.6_1	130;125;130;-64;130		1_TssA	1_TssA	1_TssA	1_TssA	1_TssA	1_TssA	1_TssA	1_TssA
UCSC nearby gene	cg08580836	ZNF300	-0.559126	4.01908e-07	0.000111656	male	5	150284448		ZNF300	TSS200	10494	F	chr5:150284385-150284635	Island				6_Weak_Enhancer	1_Active_Promoter	1_Active_Promoter	1_Active_Promoter	1_Active_Promoter	1_Active_Promoter	1_Active_Promoter	1_Active_Promoter	1_Active_Promoter		NA	NA	NA	NA	NA		-	ZNF300	ZNF300;ZNF300;ZNF300;ZNF300;ZNF300	protein_coding;protein_coding;protein_coding;protein_coding;protein_coding	ENST00000274599.9_1;ENST00000394226.2_1;ENST00000418587.6_1;ENST00000427179.5_1;ENST00000446148.6_1	98;93;98;-96;98		1_TssA	1_TssA	1_TssA	1_TssA	1_TssA	1_TssA	1_TssA	1_TssA
UCSC nearby gene	cg11291313	ZNF300	-0.561474	3.50732e-07	0.000109511	male	5	150284530		ZNF300	TSS200	10576	R	chr5:150284385-150284635	Island				6_Weak_Enhancer	1_Active_Promoter	1_Active_Promoter	1_Active_Promoter	1_Active_Promoter	1_Active_Promoter	1_Active_Promoter	1_Active_Promoter	1_Active_Promoter		NA	NA	NA	NA	NA		+	ZNF300	ZNF300;ZNF300;ZNF300;ZNF300;ZNF300	protein_coding;protein_coding;protein_coding;protein_coding;protein_coding	ENST00000274599.9_1;ENST00000394226.2_1;ENST00000418587.6_1;ENST00000427179.5_1;ENST00000446148.6_1	16;11;16;-178;16		1_TssA	1_TssA	1_TssA	1_TssA	1_TssA	1_TssA	1_TssA	1_TssA
UCSC nearby gene	cg12346881	ZNF300	0.428419	0.00019356	0.0174662	female	5	150283885		ZNF300	5'UTR	9931	R	chr5:150284385-150284635	N_Shore				13_Heterochrom/lo	2_Weak_Promoter	2_Weak_Promoter	2_Weak_Promoter	2_Weak_Promoter	1_Active_Promoter	1_Active_Promoter	1_Active_Promoter	1_Active_Promoter		chr5:150283735-150284111	chr5:150284072	K562	SETDB1	-38		+	ZNF300	ZNF300;ZNF300;ZNF300;ZNF300;ZNF300	protein_coding;protein_coding;protein_coding;protein_coding;protein_coding	ENST00000274599.9_1;ENST00000394226.2_1;ENST00000418587.6_1;ENST00000427179.5_1;ENST00000446148.6_1	661;656;661;467;661		1_TssA	15_Quies	1_TssA	1_TssA	8_ZNF/Rpts	8_ZNF/Rpts	1_TssA	1_TssA
UCSC nearby gene	cg12602374	LIFR	0.385382	0.00090392	0.0491991	female	5	38557162		LIFR;LIFR	TSS1500;5'UTR	82097	F	chr5:38556222-38557563	Island	5:38556427-38557497	Unclassified		3_Poised_Promoter	1_Active_Promoter	1_Active_Promoter	1_Active_Promoter	1_Active_Promoter	1_Active_Promoter	1_Active_Promoter	1_Active_Promoter	1_Active_Promoter		NA	NA	NA	NA	NA		-	LIFR;LIFR-AS1	LIFR;LIFR;LIFR;LIFR;LIFR;LIFR-AS1	processed_transcript;protein_coding;protein_coding;protein_coding;protein_coding;antisense	ENST00000503088.1_1;ENST00000263409.8_1;ENST00000453190.6_1;ENST00000506990.5_1;ENST00000511561.1_1;ENST00000500733.6_1	38345;38345;-413;-423;406;274		1_TssA	1_TssA	1_TssA	1_TssA	1_TssA	1_TssA	1_TssA	1_TssA
UCSC nearby gene	cg17037282	ISL1	-0.396083	0.000628065	0.0397932	female	5	50678928		ISL1	TSS200	7	R	chr5:50678632-50679375	Island				12_Repressed	3_Poised_Promoter	12_Repressed	3_Poised_Promoter	3_Poised_Promoter	2_Weak_Promoter	13_Heterochrom/lo	1_Active_Promoter	3_Poised_Promoter		NA	NA	NA	NA	NA		+	CTD-2314G24.2;ISL1	CTD-2314G24.2;ISL1;ISL1	antisense;protein_coding;protein_coding	ENST00000559112.2_1;ENST00000230658.11_1;ENST00000511384.1_1	239;-297;-578		10_TssBiv	10_TssBiv	10_TssBiv	10_TssBiv	1_TssA	11_BivFlnk	1_TssA	10_TssBiv
UCSC nearby gene	cg18237551	ZNF300	-0.538124	1.29857e-06	0.0002783	male	5	150284600		ZNF300	TSS1500	10646	R	chr5:150284385-150284635	Island				6_Weak_Enhancer	1_Active_Promoter	1_Active_Promoter	1_Active_Promoter	1_Active_Promoter	1_Active_Promoter	1_Active_Promoter	1_Active_Promoter	1_Active_Promoter		NA	NA	NA	NA	NA		+	ZNF300	ZNF300;ZNF300;ZNF300;ZNF300;ZNF300	protein_coding;protein_coding;protein_coding;protein_coding;protein_coding	ENST00000274599.9_1;ENST00000394226.2_1;ENST00000418587.6_1;ENST00000427179.5_1;ENST00000446148.6_1	-54;-59;-54;-248;-54		1_TssA	1_TssA	1_TssA	1_TssA	1_TssA	1_TssA	1_TssA	1_TssA
UCSC nearby gene	cg19014419	ZNF300	-0.499342	9.29982e-06	0.00177162	male	5	150284504		ZNF300	TSS200	10550	R	chr5:150284385-150284635	Island				6_Weak_Enhancer	1_Active_Promoter	1_Active_Promoter	1_Active_Promoter	1_Active_Promoter	1_Active_Promoter	1_Active_Promoter	1_Active_Promoter	1_Active_Promoter		NA	NA	NA	NA	NA		+	ZNF300	ZNF300;ZNF300;ZNF300;ZNF300;ZNF300	protein_coding;protein_coding;protein_coding;protein_coding;protein_coding	ENST00000274599.9_1;ENST00000394226.2_1;ENST00000418587.6_1;ENST00000427179.5_1;ENST00000446148.6_1	42;37;42;-152;42		1_TssA	1_TssA	1_TssA	1_TssA	1_TssA	1_TssA	1_TssA	1_TssA
UCSC nearby gene	cg19486756	ZNF300	0.403996	0.000476021	0.0326455	female	5	150281191		ZNF300	Body	7237	R	chr5:150284385-150284635	N_Shelf				13_Heterochrom/lo	10_Txn_Elongation	11_Weak_Txn	10_Txn_Elongation	10_Txn_Elongation	10_Txn_Elongation	10_Txn_Elongation	11_Weak_Txn	11_Weak_Txn		NA	NA	NA	NA	NA		+	ZNF300	ZNF300;ZNF300;ZNF300;ZNF300;ZNF300	protein_coding;protein_coding;protein_coding;protein_coding;protein_coding	ENST00000274599.9_1;ENST00000394226.2_1;ENST00000418587.6_1;ENST00000427179.5_1;ENST00000446148.6_1	3355;3350;3355;3161;3355		9_Het	9_Het	8_ZNF/Rpts	9_Het	5_TxWk	9_Het	9_Het	5_TxWk
UCSC nearby gene	cg21228005	ZNF300	-0.456252	6.36504e-05	0.00752611	male	5	150284796		ZNF300	TSS1500	10842	R	chr5:150284385-150284635	S_Shore				2_Weak_Promoter	1_Active_Promoter	1_Active_Promoter	1_Active_Promoter	1_Active_Promoter	1_Active_Promoter	1_Active_Promoter	1_Active_Promoter	1_Active_Promoter		NA	NA	NA	NA	NA		+	ZNF300	ZNF300;ZNF300;ZNF300;ZNF300;ZNF300	protein_coding;protein_coding;protein_coding;protein_coding;protein_coding	ENST00000274599.9_1;ENST00000394226.2_1;ENST00000418587.6_1;ENST00000427179.5_1;ENST00000446148.6_1	-250;-255;-250;-444;-250		1_TssA	1_TssA	1_TssA	1_TssA	1_TssA	1_TssA	1_TssA	1_TssA
UCSC nearby gene	cg00766421	RWDD2A	0.422176	0.000245218	0.0205086	female	6	83902931		RWDD2A;PGM3;PGM3	TSS200;5'UTR;1stExon	167	F	chr6:83902606-83903777	Island	6:83902794-83903180	Promoter_Associated		1_Active_Promoter	1_Active_Promoter	1_Active_Promoter	1_Active_Promoter	1_Active_Promoter	1_Active_Promoter	1_Active_Promoter	1_Active_Promoter	1_Active_Promoter		NA	NA	NA	NA	NA		-	PGM3;RWDD2A	PGM3;PGM3;PGM3;PGM3;PGM3;PGM3;PGM3;PGM3;PGM3;PGM3;PGM3;RWDD2A	nonsense_mediated_decay;protein_coding;protein_coding;protein_coding;protein_coding;protein_coding;protein_coding;protein_coding;protein_coding;protein_coding;retained_intron;protein_coding	ENST00000505470.5_1;ENST00000283977.8_1;ENST00000503094.1_3;ENST00000506587.5_1;ENST00000507554.1_3;ENST00000508748.5_3;ENST00000510258.1_2;ENST00000512866.5_1;ENST00000513973.5_1;ENST00000616566.4_1;ENST00000515333.1_1;ENST00000369724.4_1	44;55;54;703;725;82;23;20;82;82;37;-167		1_TssA	1_TssA	1_TssA	1_TssA	1_TssA	1_TssA	1_TssA	1_TssA
UCSC nearby gene	cg13830624	COL21A1	0.399923	0.000549486	0.0362344	female	6	56112291		COL21A1;COL21A1	5'UTR;1stExon	190903	R	chr6:56112188-56112444	Island	6:56112076-56112825	Unclassified_Cell_type_specific		12_Repressed	1_Active_Promoter	3_Poised_Promoter	3_Poised_Promoter	3_Poised_Promoter	3_Poised_Promoter	13_Heterochrom/lo	2_Weak_Promoter	2_Weak_Promoter		NA	NA	NA	NA	NA		+	COL21A1	COL21A1;COL21A1;COL21A1;COL21A1	protein_coding;protein_coding;protein_coding;protein_coding	ENST00000244728.9_2;ENST00000370817.3_1;ENST00000370819.5_2;ENST00000535941.5_1	254;-55;146602;-57		1_TssA	1_TssA	1_TssA	1_TssA	2_TssAFlnk	2_TssAFlnk	1_TssA	1_TssA
UCSC nearby gene	cg02563011	CSMD1	0.733564	3.44168e-13	1.18015e-09	male	8	2960317		CSMD1	Body	167442	F						13_Heterochrom/lo	6_Weak_Enhancer	13_Heterochrom/lo	13_Heterochrom/lo	13_Heterochrom/lo	13_Heterochrom/lo	11_Weak_Txn	13_Heterochrom/lo	13_Heterochrom/lo		NA	NA	NA	NA	NA		-	CSMD1	CSMD1;CSMD1;CSMD1;CSMD1;CSMD1;CSMD1;CSMD1;CSMD1	protein_coding;protein_coding;protein_coding;protein_coding;protein_coding;protein_coding;protein_coding;retained_intron	ENST00000335551.11_1;ENST00000400186.7_3;ENST00000520002.5_2;ENST00000537824.2_2;ENST00000602557.5_2;ENST00000602723.5_3;ENST00000635120.1_2;ENST00000523062.1_1	306813;1891907;1892178;929306;1892178;1891907;1892178;4361		7_Enh	15_Quies	12_EnhBiv	15_Quies	15_Quies	15_Quies	15_Quies	7_Enh
UCSC nearby gene	cg05487589	EBF2	0.395947	0.000631015	0.0397932	male	8	25896196		EBF2	Body	196950	R	chr8:25897200-25897612	N_Shore				12_Repressed	3_Poised_Promoter	13_Heterochrom/lo	12_Repressed	12_Repressed	12_Repressed	12_Repressed	12_Repressed	12_Repressed		chr8:25896179-25896479	chr8:25896345	PFSK-1	Sin3Ak-20	-133		+	EBF2	EBF2;EBF2;EBF2	protein_coding;protein_coding;retained_intron	ENST00000408929.7_1;ENST00000520164.5_1;ENST00000517825.1_1	2809;6718;6499		12_EnhBiv	13_ReprPC	12_EnhBiv	13_ReprPC	13_ReprPC	13_ReprPC	14_ReprPCWk	13_ReprPC
UCSC nearby gene	cg07298985	PIWIL2	-0.404134	0.00047369	0.0326455	female	8	22133076		PIWIL2;PIWIL2	5'UTR;TSS200	266	R	chr8:22132791-22133357	Island				13_Heterochrom/lo	2_Weak_Promoter	11_Weak_Txn	13_Heterochrom/lo	13_Heterochrom/lo	13_Heterochrom/lo	13_Heterochrom/lo	13_Heterochrom/lo	11_Weak_Txn		NA	NA	NA	NA	NA		+	CTD-2530N21.4;PIWIL2	CTD-2530N21.4;PIWIL2;PIWIL2;PIWIL2	antisense;protein_coding;protein_coding;protein_coding	ENST00000523556.1_1;ENST00000356766.10_1;ENST00000454009.6_1;ENST00000521356.5_2	-400;266;-4;226		13_ReprPC	14_ReprPCWk	1_TssA	15_Quies	15_Quies	5_TxWk	15_Quies	1_TssA
UCSC nearby gene	cg08373605	CSMD1	0.699976	1.10122e-11	1.88804e-08	male	8	2916814		CSMD1	Body	123939	F						13_Heterochrom/lo	3_Poised_Promoter	13_Heterochrom/lo	13_Heterochrom/lo	13_Heterochrom/lo	13_Heterochrom/lo	13_Heterochrom/lo	13_Heterochrom/lo	13_Heterochrom/lo		NA	NA	NA	NA	NA		-	CSMD1	CSMD1;CSMD1;CSMD1;CSMD1;CSMD1;CSMD1;CSMD1	protein_coding;protein_coding;protein_coding;protein_coding;protein_coding;protein_coding;protein_coding	ENST00000335551.11_1;ENST00000400186.7_3;ENST00000520002.5_2;ENST00000537824.2_2;ENST00000602557.5_2;ENST00000602723.5_3;ENST00000635120.1_2	350316;1935410;1935681;972809;1935681;1935410;1935681		15_Quies	13_ReprPC	12_EnhBiv	7_Enh	15_Quies	15_Quies	15_Quies	15_Quies
UCSC nearby gene	cg12027248	CSMD1	0.606605	2.05842e-08	8.82289e-06	male	8	2820857		CSMD1	Body	27982	R						13_Heterochrom/lo	13_Heterochrom/lo	13_Heterochrom/lo	13_Heterochrom/lo	13_Heterochrom/lo	13_Heterochrom/lo	11_Weak_Txn	13_Heterochrom/lo	13_Heterochrom/lo		NA	NA	NA	NA	NA		+	CSMD1	CSMD1;CSMD1;CSMD1;CSMD1;CSMD1;CSMD1;CSMD1	protein_coding;protein_coding;protein_coding;protein_coding;protein_coding;protein_coding;protein_coding	ENST00000335551.11_1;ENST00000400186.7_3;ENST00000520002.5_2;ENST00000537824.2_2;ENST00000602557.5_2;ENST00000602723.5_3;ENST00000635120.1_2	446273;2031367;2031638;1068766;2031638;2031367;2031638		15_Quies	15_Quies	15_Quies	15_Quies	15_Quies	9_Het	15_Quies	15_Quies
UCSC nearby gene	cg12243864	CSMD1	0.553598	5.51531e-07	0.000135086	male	8	2877217		CSMD1	Body	84342	R	chr8:2879686-2879948	N_Shelf				13_Heterochrom/lo	13_Heterochrom/lo	13_Heterochrom/lo	13_Heterochrom/lo	13_Heterochrom/lo	13_Heterochrom/lo	13_Heterochrom/lo	13_Heterochrom/lo	13_Heterochrom/lo		NA	NA	NA	NA	NA		+	CSMD1	CSMD1;CSMD1;CSMD1;CSMD1;CSMD1;CSMD1;CSMD1;CSMD1	processed_transcript;protein_coding;protein_coding;protein_coding;protein_coding;protein_coding;protein_coding;protein_coding	ENST00000519623.1_1;ENST00000335551.11_1;ENST00000400186.7_3;ENST00000520002.5_2;ENST00000537824.2_2;ENST00000602557.5_2;ENST00000602723.5_3;ENST00000635120.1_2	24094;389913;1975007;1975278;1012406;1975278;1975007;1975278		15_Quies	15_Quies	15_Quies	15_Quies	15_Quies	9_Het	15_Quies	15_Quies
UCSC nearby gene	cg12269374	CSMD1	-0.400446	0.000539503	0.0362344	female	8	4238976		CSMD1	Body	1446101	F						13_Heterochrom/lo	13_Heterochrom/lo	13_Heterochrom/lo	13_Heterochrom/lo	13_Heterochrom/lo	13_Heterochrom/lo	13_Heterochrom/lo	13_Heterochrom/lo	13_Heterochrom/lo		NA	NA	NA	NA	NA		-	CSMD1	CSMD1;CSMD1;CSMD1;CSMD1;CSMD1	protein_coding;protein_coding;protein_coding;protein_coding;protein_coding	ENST00000400186.7_3;ENST00000520002.5_2;ENST00000602557.5_2;ENST00000602723.5_3;ENST00000635120.1_2	613248;613519;613519;613248;613519		7_Enh	15_Quies	15_Quies	15_Quies	15_Quies	15_Quies	15_Quies	15_Quies
UCSC nearby gene	cg25766801	CSMD1	0.646935	1.09213e-09	6.674e-07	male	8	2990464		CSMD1	Body	197589	R						13_Heterochrom/lo	7_Weak_Enhancer	13_Heterochrom/lo	13_Heterochrom/lo	13_Heterochrom/lo	13_Heterochrom/lo	11_Weak_Txn	13_Heterochrom/lo	13_Heterochrom/lo		NA	NA	NA	NA	NA		+	CSMD1	CSMD1;CSMD1;CSMD1;CSMD1;CSMD1;CSMD1;CSMD1;CSMD1	processed_transcript;protein_coding;protein_coding;protein_coding;protein_coding;protein_coding;protein_coding;protein_coding	ENST00000523387.5_1;ENST00000335551.11_1;ENST00000400186.7_3;ENST00000520002.5_2;ENST00000537824.2_2;ENST00000602557.5_2;ENST00000602723.5_3;ENST00000635120.1_2	151713;276666;1861760;1862031;899159;1862031;1861760;1862031		7_Enh	15_Quies	7_Enh	15_Quies	15_Quies	15_Quies	15_Quies	7_Enh
UCSC nearby gene	cg26793019	CSMD1	0.462123	4.97141e-05	0.00631368	male	8	2795929		CSMD1	3'UTR	3054	F						13_Heterochrom/lo	13_Heterochrom/lo	13_Heterochrom/lo	13_Heterochrom/lo	13_Heterochrom/lo	13_Heterochrom/lo	13_Heterochrom/lo	13_Heterochrom/lo	13_Heterochrom/lo		NA	NA	NA	NA	NA		-	CSMD1	CSMD1;CSMD1;CSMD1;CSMD1;CSMD1;CSMD1;CSMD1	protein_coding;protein_coding;protein_coding;protein_coding;protein_coding;protein_coding;protein_coding	ENST00000335551.11_1;ENST00000400186.7_3;ENST00000520002.5_2;ENST00000537824.2_2;ENST00000602557.5_2;ENST00000602723.5_3;ENST00000635120.1_2	471201;2056295;2056566;1093694;2056566;2056295;2056566		15_Quies	15_Quies	15_Quies	15_Quies	15_Quies	9_Het	15_Quies	15_Quies
UCSC nearby gene	cg26852625	CSMD1	0.558227	4.23308e-07	0.000111656	male	8	2885627		CSMD1	Body	92752	F						13_Heterochrom/lo	13_Heterochrom/lo	13_Heterochrom/lo	13_Heterochrom/lo	13_Heterochrom/lo	13_Heterochrom/lo	13_Heterochrom/lo	13_Heterochrom/lo	13_Heterochrom/lo		NA	NA	NA	NA	NA		-	CSMD1	CSMD1;CSMD1;CSMD1;CSMD1;CSMD1;CSMD1;CSMD1;CSMD1	processed_transcript;protein_coding;protein_coding;protein_coding;protein_coding;protein_coding;protein_coding;protein_coding	ENST00000519623.1_1;ENST00000335551.11_1;ENST00000400186.7_3;ENST00000520002.5_2;ENST00000537824.2_2;ENST00000602557.5_2;ENST00000602723.5_3;ENST00000635120.1_2	15684;381503;1966597;1966868;1003996;1966868;1966597;1966868		15_Quies	15_Quies	15_Quies	15_Quies	15_Quies	15_Quies	15_Quies	15_Quies
UCSC nearby gene	cg27029018	CSMD1	0.561446	3.51305e-07	0.000109511	male	8	2832048		CSMD1	Body	39173	R						13_Heterochrom/lo	13_Heterochrom/lo	13_Heterochrom/lo	13_Heterochrom/lo	13_Heterochrom/lo	13_Heterochrom/lo	11_Weak_Txn	13_Heterochrom/lo	13_Heterochrom/lo		NA	NA	NA	NA	NA		+	CSMD1	CSMD1;CSMD1;CSMD1;CSMD1;CSMD1;CSMD1;CSMD1	protein_coding;protein_coding;protein_coding;protein_coding;protein_coding;protein_coding;protein_coding	ENST00000335551.11_1;ENST00000400186.7_3;ENST00000520002.5_2;ENST00000537824.2_2;ENST00000602557.5_2;ENST00000602723.5_3;ENST00000635120.1_2	435082;2020176;2020447;1057575;2020447;2020176;2020447		15_Quies	15_Quies	15_Quies	15_Quies	15_Quies	15_Quies	15_Quies	15_Quies
UCSC nearby gene	cg12272369	PLCE1	0.387437	0.000843674	0.0474255	female	10	95848841		PLCE1;PLCE1;PLCE1	Body;1stExon;5'UTR	95095	F						13_Heterochrom/lo	13_Heterochrom/lo	13_Heterochrom/lo	13_Heterochrom/lo	13_Heterochrom/lo	13_Heterochrom/lo	13_Heterochrom/lo	13_Heterochrom/lo	6_Weak_Enhancer		NA	NA	NA	NA	NA		-	PLCE1;PLCE1-AS2	PLCE1;PLCE1;PLCE1;PLCE1-AS2	protein_coding;protein_coding;protein_coding;antisense	ENST00000371375.1_1;ENST00000371380.7_1;ENST00000371385.7_1;ENST00000438899.5_1	-11;58272;58;19697		15_Quies	14_ReprPCWk	15_Quies	15_Quies	15_Quies	5_TxWk	7_Enh	15_Quies
UCSC nearby gene	cg13990856	WDFY4	0.411182	0.000367872	0.0280319	male	10	49940677		WDFY4	Body	47756	F						10_Txn_Elongation	13_Heterochrom/lo	13_Heterochrom/lo	13_Heterochrom/lo	13_Heterochrom/lo	13_Heterochrom/lo	12_Repressed	13_Heterochrom/lo	12_Repressed		NA	NA	NA	NA	NA		-	WDFY4	WDFY4;WDFY4	protein_coding;protein_coding	ENST00000325239.11_1;ENST00000360890.6_3	47756;47756		15_Quies	15_Quies	15_Quies	15_Quies	15_Quies	14_ReprPCWk	15_Quies	15_Quies
UCSC nearby gene	cg04948284	LTBP3	0.388823	0.000805126	0.046013	female	11	65313608		LTBP3;LTBP3;LTBP3	Body;Body;Body	7332	F	chr11:65313843-65314455	N_Shore	11:65313505-65314566	Promoter_Associated		2_Weak_Promoter	3_Poised_Promoter	1_Active_Promoter	11_Weak_Txn	10_Txn_Elongation	11_Weak_Txn	2_Weak_Promoter	13_Heterochrom/lo	10_Txn_Elongation		chr11:65313600-65314120	chr11:65313867	GM12878	FOXM1	-252		-	LTBP3	LTBP3;LTBP3;LTBP3;LTBP3;LTBP3;LTBP3;LTBP3;LTBP3;LTBP3	nonsense_mediated_decay;protein_coding;protein_coding;protein_coding;protein_coding;protein_coding;protein_coding;protein_coding;retained_intron	ENST00000528516.5_1;ENST00000301873.9_2;ENST00000322147.8_2;ENST00000526927.5_1;ENST00000529189.5_1;ENST00000530785.5_1;ENST00000530866.5_1;ENST00000532932.5_1;ENST00000525443.1_1	11902;12092;11823;11629;623;-1432;12794;2783;-366		10_TssBiv	10_TssBiv	11_BivFlnk	13_ReprPC	7_Enh	4_Tx	15_Quies	10_TssBiv
UCSC nearby gene	cg25007572	TMEM223	-0.395617	0.00063827	0.0397932	male	11	62559380		TMEM223	1stExon	20279	R	chr11:62559099-62559555	Island	11:62558434-62559941	Promoter_Associated		1_Active_Promoter	1_Active_Promoter	1_Active_Promoter	1_Active_Promoter	1_Active_Promoter	1_Active_Promoter	1_Active_Promoter	1_Active_Promoter	1_Active_Promoter		NA	NA	NA	NA	NA		+	TMEM223	TMEM223;TMEM223;TMEM223;TMEM223	processed_transcript;protein_coding;protein_coding;protein_coding	ENST00000527073.1_1;ENST00000307366.7_1;ENST00000525631.1_1;ENST00000528367.1_2	-164;114;90;85		1_TssA	1_TssA	1_TssA	1_TssA	1_TssA	3_TxFlnk	1_TssA	1_TssA
UCSC nearby gene	cg26235748	FLRT2	0.39329	0.000691489	0.0415985	female	14	86087511		FLRT2	5'UTR	91023	R						13_Heterochrom/lo	13_Heterochrom/lo	13_Heterochrom/lo	11_Weak_Txn	10_Txn_Elongation	10_Txn_Elongation	13_Heterochrom/lo	10_Txn_Elongation	13_Heterochrom/lo		NA	NA	NA	NA	NA		+	FLRT2	FLRT2;FLRT2	protein_coding;protein_coding	ENST00000330753.5_1;ENST00000554746.1_1	91023;90939		5_TxWk	15_Quies	15_Quies	15_Quies	5_TxWk	5_TxWk	5_TxWk	15_Quies
UCSC nearby gene	cg00491255	TEPP	0.471388	3.33479e-05	0.00468733	female	16	58019984		TEPP;TEPP	Body;Body	9645	F	chr16:58019663-58020012	Island	16:58018464-58020013	Unclassified_Cell_type_specific		12_Repressed	3_Poised_Promoter	12_Repressed	6_Weak_Enhancer	12_Repressed	12_Repressed	11_Weak_Txn	12_Repressed	12_Repressed		chr16:58019367-58020157	chr16:58020378	HepG2	EZH2	222		-	TEPP	TEPP;TEPP;TEPP;TEPP	processed_transcript;protein_coding;protein_coding;retained_intron	ENST00000569996.5_1;ENST00000290871.9_1;ENST00000441824.2_1;ENST00000562915.1_1	9502;9645;9645;899		10_TssBiv	10_TssBiv	11_BivFlnk	10_TssBiv	12_EnhBiv	12_EnhBiv	10_TssBiv	10_TssBiv
UCSC nearby gene	cg04267691	GAS7	0.442982	0.00010947	0.0113749	male	17	9862752		GAS7;GAS7;GAS7;GAS7;GAS7	Body;Body;Body;5'UTR;1stExon	48826	F			17:9861655-9863404	Unclassified_Cell_type_specific		8_Insulator	2_Weak_Promoter	8_Insulator	13_Heterochrom/lo	8_Insulator	8_Insulator	8_Insulator	8_Insulator	8_Insulator		NA	NA	NA	NA	NA		-	GAS7	GAS7;GAS7;GAS7;GAS7;GAS7;GAS7;GAS7;GAS7;GAS7;GAS7;GAS7;GAS7;GAS7;GAS7;GAS7;GAS7;GAS7	processed_transcript;processed_transcript;processed_transcript;processed_transcript;protein_coding;protein_coding;protein_coding;protein_coding;protein_coding;protein_coding;protein_coding;protein_coding;protein_coding;protein_coding;protein_coding;protein_coding;protein_coding	ENST00000578655.1_1;ENST00000579140.5_1;ENST00000580811.5_1;ENST00000581871.5_1;ENST00000323816.8_1;ENST00000396115.6_1;ENST00000432992.6_1;ENST00000437099.6_1;ENST00000542249.5_1;ENST00000578599.5_1;ENST00000579158.5_2;ENST00000580043.1_1;ENST00000580865.5_1;ENST00000583882.5_1;ENST00000584146.6_1;ENST00000584389.5_2;ENST00000585266.5_1	77228;77267;61;-431;155119;66851;239117;66851;60708;100381;60568;77233;28;28;77103;101945;77313		14_ReprPCWk	7_Enh	2_TssAFlnk	15_Quies	7_Enh	12_EnhBiv	1_TssA	1_TssA
UCSC nearby gene	cg06377635	GAS7	0.437965	0.000133609	0.0127263	male	17	9862924		GAS7;GAS7;GAS7;GAS7	Body;Body;Body;TSS200	48998	F			17:9861655-9863404	Unclassified_Cell_type_specific		8_Insulator	6_Weak_Enhancer	8_Insulator	13_Heterochrom/lo	8_Insulator	8_Insulator	8_Insulator	8_Insulator	8_Insulator		NA	NA	NA	NA	NA		-	GAS7	GAS7;GAS7;GAS7;GAS7;GAS7;GAS7;GAS7;GAS7;GAS7;GAS7;GAS7;GAS7;GAS7;GAS7;GAS7;GAS7;GAS7	processed_transcript;processed_transcript;processed_transcript;processed_transcript;protein_coding;protein_coding;protein_coding;protein_coding;protein_coding;protein_coding;protein_coding;protein_coding;protein_coding;protein_coding;protein_coding;protein_coding;protein_coding	ENST00000578655.1_1;ENST00000579140.5_1;ENST00000580811.5_1;ENST00000581871.5_1;ENST00000323816.8_1;ENST00000396115.6_1;ENST00000432992.6_1;ENST00000437099.6_1;ENST00000542249.5_1;ENST00000578599.5_1;ENST00000579158.5_2;ENST00000580043.1_1;ENST00000580865.5_1;ENST00000583882.5_1;ENST00000584146.6_1;ENST00000584389.5_2;ENST00000585266.5_1	77056;77095;-111;-603;154947;66679;238945;66679;60536;100209;60396;77061;-144;-144;76931;101773;77141		14_ReprPCWk	7_Enh	2_TssAFlnk	15_Quies	7_Enh	12_EnhBiv	15_Quies	1_TssA
UCSC nearby gene	cg12041075	TP53	0.441754	0.000114973	0.0115954	female	17	7579312		TP53;TP53;TP53;TP53;TP53;TP53;TP53	Body;Body;Body;TSS1500;Body;TSS1500;TSS1500	14215	F						10_Txn_Elongation	9_Txn_Transition	11_Weak_Txn	11_Weak_Txn	11_Weak_Txn	7_Weak_Enhancer	11_Weak_Txn	11_Weak_Txn	11_Weak_Txn		NA	NA	NA	NA	NA		-	TP53	TP53;TP53;TP53;TP53;TP53;TP53;TP53;TP53;TP53;TP53;TP53;TP53;TP53;TP53;TP53;TP53;TP53;TP53;TP53;TP53;TP53;TP53;TP53;TP53;TP53;TP53;TP53	nonsense_mediated_decay;processed_transcript;protein_coding;protein_coding;protein_coding;protein_coding;protein_coding;protein_coding;protein_coding;protein_coding;protein_coding;protein_coding;protein_coding;protein_coding;protein_coding;protein_coding;protein_coding;protein_coding;protein_coding;protein_coding;protein_coding;protein_coding;protein_coding;protein_coding;protein_coding;protein_c…	ENST00000635293.1_1;ENST00000574684.1_1;ENST00000269305.8_1;ENST00000359597.8_1;ENST00000413465.6_1;ENST00000420246.6_1;ENST00000445888.6_1;ENST00000455263.6_1;ENST00000503591.1_1;ENST00000504290.5_1;ENST00000504937.5_1;ENST00000508793.5_1;ENST00000509690.5_1;ENST00000510385.5_1;ENST00000514944.5_1;ENST00000604348.5_1;ENST00000610292.4_1;ENST00000610538.4_1;ENST00000610623.4_1;ENST00000615910.4_1…	11498;-874;11545;601;601;11488;11494;11488;11434;-500;-500;1441;11494;-500;11434;11494;11488;11488;-500;601;11557;-500;-500;11494;11545;11488;11494		6_EnhG	7_Enh	4_Tx	15_Quies	6_EnhG	4_Tx	4_Tx	4_Tx
UCSC nearby gene	cg20697044	CACNG4	0.474004	2.97309e-05	0.00443249	male	17	64971888		CACNG4	Body	10862	F						13_Heterochrom/lo	8_Insulator	12_Repressed	13_Heterochrom/lo	12_Repressed	12_Repressed	8_Insulator	12_Repressed	12_Repressed		NA	NA	NA	NA	NA		-	CACNG4	CACNG4	protein_coding	ENST00000262138.3_1	10862		5_TxWk	15_Quies	14_ReprPCWk	15_Quies	4_Tx	14_ReprPCWk	5_TxWk	15_Quies
UCSC nearby gene	cg01070760	PSMA8	-0.689078	3.06573e-11	3.50413e-08	female	18	23714009		PSMA8;PSMA8;PSMA8	1stExon;1stExon;1stExon	193	R	chr18:23713728-23713953	S_Shore	18:23713712-23714394	Unclassified_Cell_type_specific		13_Heterochrom/lo	3_Poised_Promoter	13_Heterochrom/lo	13_Heterochrom/lo	13_Heterochrom/lo	13_Heterochrom/lo	7_Weak_Enhancer	13_Heterochrom/lo	13_Heterochrom/lo		NA	NA	NA	NA	NA		+	PSMA8	PSMA8;PSMA8;PSMA8;PSMA8	nonsense_mediated_decay;protein_coding;protein_coding;protein_coding	ENST00000538664.2_1;ENST00000308268.10_1;ENST00000343848.10_1;ENST00000415576.6_1	193;168;171;193		1_TssA	15_Quies	10_TssBiv	15_Quies	9_Het	14_ReprPCWk	15_Quies	1_TssA
UCSC nearby gene	cg06377543	PSMA8	-0.586622	7.6193e-08	2.90295e-05	female	18	23713657		PSMA8;PSMA8;PSMA8	TSS200;TSS200;TSS200	159	F	chr18:23713728-23713953	N_Shore				13_Heterochrom/lo	3_Poised_Promoter	13_Heterochrom/lo	6_Weak_Enhancer	13_Heterochrom/lo	6_Weak_Enhancer	6_Weak_Enhancer	13_Heterochrom/lo	13_Heterochrom/lo		NA	NA	NA	NA	NA		-	PSMA8	PSMA8;PSMA8;PSMA8;PSMA8	nonsense_mediated_decay;protein_coding;protein_coding;protein_coding	ENST00000538664.2_1;ENST00000308268.10_1;ENST00000343848.10_1;ENST00000415576.6_1	-159;-184;-181;-159		1_TssA	15_Quies	11_BivFlnk	15_Quies	15_Quies	7_Enh	15_Quies	1_TssA
UCSC nearby gene	cg25983544	PSMA8	-0.631074	3.64574e-09	1.78589e-06	female	18	23713626		PSMA8;PSMA8;PSMA8	TSS200;TSS200;TSS200	190	R	chr18:23713728-23713953	N_Shore				13_Heterochrom/lo	3_Poised_Promoter	13_Heterochrom/lo	6_Weak_Enhancer	13_Heterochrom/lo	6_Weak_Enhancer	6_Weak_Enhancer	13_Heterochrom/lo	13_Heterochrom/lo		NA	NA	NA	NA	NA		+	PSMA8	PSMA8;PSMA8;PSMA8;PSMA8	nonsense_mediated_decay;protein_coding;protein_coding;protein_coding	ENST00000538664.2_1;ENST00000308268.10_1;ENST00000343848.10_1;ENST00000415576.6_1	-190;-215;-212;-190		1_TssA	15_Quies	11_BivFlnk	15_Quies	15_Quies	7_Enh	15_Quies	1_TssA
UCSC nearby gene	cg00874873	ABCA7	0.394562	0.000661921	0.0405309	female	19	1051160		ABCA7	Body	11058	R	chr19:1050976-1051234	Island				11_Weak_Txn	11_Weak_Txn	1_Active_Promoter	13_Heterochrom/lo	11_Weak_Txn	13_Heterochrom/lo	11_Weak_Txn	11_Weak_Txn	13_Heterochrom/lo		NA	NA	NA	NA	NA		+	ABCA7	ABCA7;ABCA7;ABCA7	protein_coding;protein_coding;protein_coding	ENST00000263094.10_1;ENST00000433129.5_1;ENST00000435683.6_1	11058;9915;8536		15_Quies	15_Quies	5_TxWk	15_Quies	5_TxWk	4_Tx	9_Het	15_Quies
UCSC nearby gene	cg08164326	CFD	0.426922	0.000204943	0.0175688	male	19	863244		CFD	3'UTR	3791	F	chr19:860517-862123	S_Shore				2_Weak_Promoter	3_Poised_Promoter	13_Heterochrom/lo	11_Weak_Txn	13_Heterochrom/lo	12_Repressed	4_Strong_Enhancer	11_Weak_Txn	8_Insulator		NA	NA	NA	NA	NA		-	CFD	CFD	protein_coding	ENST00000327726.10_2	3601		1_TssA	10_TssBiv	11_BivFlnk	14_ReprPCWk	5_TxWk	5_TxWk	10_TssBiv	1_TssA
UCSC nearby gene	cg10406526	ABCA7	0.412393	0.000352045	0.0274355	female	19	1051079		ABCA7	Body	10977	R	chr19:1050976-1051234	Island				11_Weak_Txn	11_Weak_Txn	1_Active_Promoter	13_Heterochrom/lo	11_Weak_Txn	13_Heterochrom/lo	11_Weak_Txn	11_Weak_Txn	13_Heterochrom/lo		NA	NA	NA	NA	NA		+	ABCA7	ABCA7;ABCA7;ABCA7	protein_coding;protein_coding;protein_coding	ENST00000263094.10_1;ENST00000433129.5_1;ENST00000435683.6_1	10977;9834;8455		15_Quies	15_Quies	5_TxWk	15_Quies	5_TxWk	4_Tx	9_Het	15_Quies
UCSC nearby gene	cg20696478	ZNF175	-0.454501	6.84585e-05	0.00782481	male	19	52074483		ZNF175	TSS200	68	F	chr19:52074311-52074536	Island	19:52074121-52074789	Promoter_Associated_Cell_type_specific		1_Active_Promoter	2_Weak_Promoter	2_Weak_Promoter	2_Weak_Promoter	1_Active_Promoter	1_Active_Promoter	1_Active_Promoter	2_Weak_Promoter	1_Active_Promoter		NA	NA	NA	NA	NA		-	ZNF175	ZNF175;ZNF175;ZNF175	protein_coding;protein_coding;protein_coding	ENST00000262259.6_1;ENST00000545217.5_1;ENST00000596504.1_1	-68;-68;-74		1_TssA	14_ReprPCWk	1_TssA	1_TssA	1_TssA	1_TssA	14_ReprPCWk	1_TssA
UCSC nearby gene	cg12728621	EPB41L1	0.391646	0.000731496	0.0432466	female	20	34743092		EPB41L1;EPB41L1	5'UTR;5'UTR	63666	R			20:34742187-34743392	Unclassified_Cell_type_specific		12_Repressed	2_Weak_Promoter	1_Active_Promoter	2_Weak_Promoter	2_Weak_Promoter	2_Weak_Promoter	12_Repressed	3_Poised_Promoter	2_Weak_Promoter		NA	NA	NA	NA	NA		+	EPB41L1;RP11-234K24.3	EPB41L1;EPB41L1;EPB41L1;EPB41L1;EPB41L1;EPB41L1;EPB41L1;EPB41L1;EPB41L1;EPB41L1;EPB41L1;EPB41L1;EPB41L1;RP11-234K24.3;RP11-234K24.3	protein_coding;protein_coding;protein_coding;protein_coding;protein_coding;protein_coding;protein_coding;protein_coding;protein_coding;protein_coding;protein_coding;protein_coding;protein_coding;antisense;antisense	ENST00000202028.9_1;ENST00000338074.6_2;ENST00000373945.5_2;ENST00000373946.7_2;ENST00000373950.6_1;ENST00000406771.6_2;ENST00000427533.2_3;ENST00000430276.5_2;ENST00000432589.5_3;ENST00000441639.5_1;ENST00000447825.5_3;ENST00000452261.5_3;ENST00000628415.2_2;ENST00000441208.1_1;ENST00000609884.5_1	63666;420;428;62460;62460;62490;33448;62472;63328;62460;62333;62438;62458;564;591		10_TssBiv	1_TssA	1_TssA	1_TssA	11_BivFlnk	1_TssA	2_TssAFlnk	1_TssA
UCSC nearby gene	cg13297960	NCAM2	-0.444838	0.000101611	0.0108882	female	21	22370237		NCAM2	TSS1500	396	F	chr21:22369423-22370582	Island	21:22369802-22371118	Unclassified_Cell_type_specific		13_Heterochrom/lo	3_Poised_Promoter	3_Poised_Promoter	3_Poised_Promoter	3_Poised_Promoter	3_Poised_Promoter	2_Weak_Promoter	3_Poised_Promoter	2_Weak_Promoter		NA	NA	NA	NA	NA		-	NCAM2	NCAM2	protein_coding	ENST00000400546.5_1	-396		10_TssBiv	10_TssBiv	11_BivFlnk	10_TssBiv	2_TssAFlnk	2_TssAFlnk	1_TssA	1_TssA
UCSC nearby gene	cg14355482	NCAM2	0.666628	2.20909e-10	1.89374e-07	male	21	22373039		NCAM2	Body	2406	F	chr21:22369423-22370582	S_Shelf				13_Heterochrom/lo	11_Weak_Txn	13_Heterochrom/lo	13_Heterochrom/lo	13_Heterochrom/lo	12_Repressed	13_Heterochrom/lo	13_Heterochrom/lo	13_Heterochrom/lo		chr21:22372869-22373165	chr21:22373186	T-47D	GATA3	22		-	NCAM2	NCAM2	protein_coding	ENST00000400546.5_1	2406		14_ReprPCWk	14_ReprPCWk	14_ReprPCWk	14_ReprPCWk	15_Quies	15_Quies	15_Quies	15_Quies
UCSC nearby gene	cg18128969	NCAM2	-0.40546	0.000451885	0.0325526	female	21	22369908		NCAM2	TSS1500	725	F	chr21:22369423-22370582	Island	21:22369802-22371118	Unclassified_Cell_type_specific		13_Heterochrom/lo	3_Poised_Promoter	13_Heterochrom/lo	12_Repressed	12_Repressed	3_Poised_Promoter	6_Weak_Enhancer	12_Repressed	2_Weak_Promoter		NA	NA	NA	NA	NA		-	NCAM2	NCAM2	protein_coding	ENST00000400546.5_1	-725		10_TssBiv	10_TssBiv	11_BivFlnk	10_TssBiv	12_EnhBiv	7_Enh	1_TssA	10_TssBiv
Gene within 200 kb	cg15487498	GALNT2	0.493161	1.24537e-05	0.0288566	female	1	230372938		GALNT2	Body	179402	F	NA	NA	NA	NA		11_Weak_Txn	11_Weak_Txn	11_Weak_Txn	11_Weak_Txn	10_Txn_Elongation	13_Heterochrom/lo	10_Txn_Elongation	11_Weak_Txn	11_Weak_Txn		chr1:230372781-230373457	chr1:230373275	HEK293	KAP1	-181		-	GALNT2	GALNT2;GALNT2	processed_transcript;protein_coding	ENST00000494106.1_1;ENST00000366672.4_1	179201;169982		5_TxWk	5_TxWk	5_TxWk	7_Enh	5_TxWk	5_TxWk	5_TxWk	5_TxWk
Gene within 200 kb	cg21113478	DCLK3	0.536788	1.39543e-06	0.00396823	female	3	36782467		DCLK3	TSS1500	28554	F	NA	NA	NA	NA		13_Heterochrom/lo	13_Heterochrom/lo	13_Heterochrom/lo	11_Weak_Txn	13_Heterochrom/lo	13_Heterochrom/lo	13_Heterochrom/lo	13_Heterochrom/lo	13_Heterochrom/lo		NA	NA	NA	NA	NA		-	DCLK3	DCLK3;DCLK3	protein_coding;protein_coding	ENST00000416516.2_2;ENST00000636136.1_1	-1114;23374		15_Quies	15_Quies	15_Quies	15_Quies	15_Quies	14_ReprPCWk	15_Quies	15_Quies
Gene within 200 kb	cg21996247	LINC01095	-0.57025	2.08859e-07	0.00118787	male	4	147043174		NA	NA	NA	F	NA	NA	4:147042919-147043209	Unclassified_Cell_type_specific		6_Weak_Enhancer	13_Heterochrom/lo	13_Heterochrom/lo	12_Repressed	12_Repressed	12_Repressed	13_Heterochrom/lo	13_Heterochrom/lo	13_Heterochrom/lo		NA	NA	NA	NA	NA		-	LINC01095	LINC01095;LINC01095	lincRNA;lincRNA	ENST00000507726.5_1;ENST00000512063.5_1	-108;-115		15_Quies	15_Quies	15_Quies	15_Quies	15_Quies	15_Quies	15_Quies	14_ReprPCWk
Gene within 200 kb	cg03970591	TCERG1L	0.511975	5.02837e-06	0.0131077	male	10	132892187		TCERG1L	Body	1533	F	chr10:132893428-132893688	N_Shore	NA	NA		13_Heterochrom/lo	11_Weak_Txn	13_Heterochrom/lo	13_Heterochrom/lo	13_Heterochrom/lo	13_Heterochrom/lo	13_Heterochrom/lo	13_Heterochrom/lo	13_Heterochrom/lo		NA	NA	NA	NA	NA		-	TCERG1L;TCERG1L-AS1	TCERG1L;TCERG1L;TCERG1L-AS1	protein_coding;retained_intron;antisense	ENST00000368642.4_1;ENST00000483040.1_1;ENST00000436942.1_1	217798;166413;-1294		7_Enh	15_Quies	5_TxWk	15_Quies	9_Het	15_Quies	15_Quies	7_Enh
Gene within 200 kb	cg07095457	TCERG1L	0.559881	3.84732e-07	0.00165519	male	10	132887109		NA	NA	NA	R	NA	NA	NA	NA		13_Heterochrom/lo	8_Insulator	13_Heterochrom/lo	13_Heterochrom/lo	13_Heterochrom/lo	13_Heterochrom/lo	6_Weak_Enhancer	13_Heterochrom/lo	13_Heterochrom/lo		NA	NA	NA	NA	NA		+	NA	NA	NA	NA	NA		15_Quies	15_Quies	15_Quies	15_Quies	15_Quies	9_Het	15_Quies	15_Quies
Gene within 200 kb	cg25328413	TCERG1L	0.479845	2.29281e-05	0.0448259	male	10	132891754		TCERG1L	Body	1100	F	chr10:132893428-132893688	N_Shore	NA	NA		13_Heterochrom/lo	11_Weak_Txn	13_Heterochrom/lo	13_Heterochrom/lo	13_Heterochrom/lo	13_Heterochrom/lo	13_Heterochrom/lo	13_Heterochrom/lo	13_Heterochrom/lo		NA	NA	NA	NA	NA		-	TCERG1L	TCERG1L;TCERG1L	protein_coding;retained_intron	ENST00000368642.4_1;ENST00000483040.1_1	218231;166846		15_Quies	15_Quies	5_TxWk	15_Quies	9_Het	1_TssA	15_Quies	15_Quies
Gene within 200 kb	cg07070348	FZD10	0.53847	1.27455e-06	0.00386863	male	12	130555007		NA	NA	NA	F	NA	NA	NA	NA		13_Heterochrom/lo	12_Repressed	13_Heterochrom/lo	13_Heterochrom/lo	6_Weak_Enhancer	13_Heterochrom/lo	6_Weak_Enhancer	13_Heterochrom/lo	13_Heterochrom/lo		NA	NA	NA	NA	NA		-	RP11-474D1.2	RP11-474D1.2	lincRNA	ENST00000535487.1_1	137		14_ReprPCWk	14_ReprPCWk	12_EnhBiv	14_ReprPCWk	15_Quies	9_Het	15_Quies	14_ReprPCWk
Gene within 200 kb	cg19047660	HOXB2	-0.487071	1.65158e-05	0.0356297	female	17	46619923		NA	NA	NA	F	chr17:46620367-46621373	N_Shore	NA	NA		1_Active_Promoter	3_Poised_Promoter	12_Repressed	1_Active_Promoter	1_Active_Promoter	1_Active_Promoter	1_Active_Promoter	1_Active_Promoter	1_Active_Promoter		NA	NA	NA	NA	NA		-	HOXB-AS1;HOXB2	HOXB-AS1;HOXB2	antisense;processed_transcript	ENST00000504972.3_1;ENST00000504772.3_1	-990;586		10_TssBiv	10_TssBiv	12_EnhBiv	13_ReprPC	3_TxFlnk	1_TssA	13_ReprPC	13_ReprPC
Gene within 200 kb	cg18227986	FBL	-0.556972	4.54951e-07	0.00167427	female	19	40325405		FBL;DYRK1B;DYRK1B;DYRK1B	Body;TSS1500;TSS1500;TSS1500	307	R	chr19:40323907-40325005	S_Shore	19:40325195-40325411	Promoter_Associated		9_Txn_Transition	9_Txn_Transition	10_Txn_Elongation	9_Txn_Transition	9_Txn_Transition	9_Txn_Transition	5_Strong_Enhancer	9_Txn_Transition	10_Txn_Elongation		chr19:40324925-40325521	chr19:40325702	HEK293-T-REx	ZNF263	182		+	DYRK1B;FBL	DYRK1B;DYRK1B;DYRK1B;DYRK1B;DYRK1B;DYRK1B;FBL;FBL;FBL;FBL;FBL;FBL	protein_coding;protein_coding;protein_coding;protein_coding;protein_coding;protein_coding;nonsense_mediated_decay;processed_transcript;protein_coding;protein_coding;protein_coding;protein_coding	ENST00000323039.9_2;ENST00000348817.7_1;ENST00000430012.6_2;ENST00000593685.5_2;ENST00000600611.5_3;ENST00000601972.1_1;ENST00000594443.5_1;ENST00000593503.5_1;ENST00000221801.7_1;ENST00000595545.5_1;ENST00000597224.5_2;ENST00000601274.5_2	-563;-563;-606;-1130;-1126;-612;11606;3327;11650;5677;5958;11593		5_TxWk	5_TxWk	4_Tx	15_Quies	4_Tx	4_Tx	4_Tx	4_Tx
Gene within 200 kb	cg18601057	RYR1	0.483879	1.91084e-05	0.0385632	female	19	38974950		RYR1;RYR1	Body;Body	50611	F	chr19:38976252-38976795	N_Shore	NA	NA		13_Heterochrom/lo	11_Weak_Txn	13_Heterochrom/lo	13_Heterochrom/lo	11_Weak_Txn	13_Heterochrom/lo	13_Heterochrom/lo	13_Heterochrom/lo	13_Heterochrom/lo		NA	NA	NA	NA	NA		-	RYR1	RYR1;RYR1	protein_coding;protein_coding	ENST00000355481.8_1;ENST00000359596.7_1	50611;50480		5_TxWk	15_Quies	4_Tx	15_Quies	15_Quies	5_TxWk	15_Quies	5_TxWk
Gene within 200 kb	cg06000635	C21orf122	0.633955	2.94398e-09	2.63116e-05	female	21	46492095		C21orf122	Body	NA	R	chr21:46494173-46495472	N_Shelf	21:46492026-46492171	Unclassified_Cell_type_specific		13_Heterochrom/lo	11_Weak_Txn	13_Heterochrom/lo	11_Weak_Txn	5_Strong_Enhancer	13_Heterochrom/lo	11_Weak_Txn	11_Weak_Txn	13_Heterochrom/lo		NA	NA	NA	NA	NA		+	SSR4P1	SSR4P1;SSR4P1;SSR4P1	processed_transcript;processed_transcript;transcribed_processed_pseudogene	ENST00000429427.1_1;ENST00000599569.2_1;ENST00000415143.1_1	1986;1032;60		5_TxWk	15_Quies	5_TxWk	15_Quies	5_TxWk	5_TxWk	15_Quies	15_Quies
Gene within 200 kb	cg07033513	NCAM2	0.667433	2.06405e-10	2.76411e-06	male	21	22367346		NA	NA	NA	R	chr21:22369423-22370582	N_Shelf	NA	NA		13_Heterochrom/lo	13_Heterochrom/lo	13_Heterochrom/lo	13_Heterochrom/lo	13_Heterochrom/lo	13_Heterochrom/lo	13_Heterochrom/lo	13_Heterochrom/lo	13_Heterochrom/lo		NA	NA	NA	NA	NA		+	NA	NA	NA	NA	NA		14_ReprPCWk	14_ReprPCWk	14_ReprPCWk	14_ReprPCWk	15_Quies	15_Quies	15_Quies	15_Quies
Gene within 200 kb	cg21130374	MX2	-0.484096	1.89211e-05	0.0385632	male	21	42734266		MX2	5'UTR	396	R	NA	NA	21:42733352-42734832	Promoter_Associated		4_Strong_Enhancer	13_Heterochrom/lo	2_Weak_Promoter	12_Repressed	2_Weak_Promoter	13_Heterochrom/lo	12_Repressed	6_Weak_Enhancer	2_Weak_Promoter		NA	NA	NA	NA	NA		+	MX2	MX2;MX2;MX2;MX2;MX2	processed_transcript;protein_coding;protein_coding;protein_coding;retained_intron	ENST00000494252.1_1;ENST00000330714.7_1;ENST00000435611.5_1;ENST00000436410.5_1;ENST00000495892.1_1	312;396;332;340;309		14_ReprPCWk	15_Quies	15_Quies	15_Quies	15_Quies	14_ReprPCWk	15_Quies	15_Quies
[truncated: 121 more columns]
