# Supplementary material for: Sex-differentiated placental methylation and gene expression regulation has implications for neonatal traits and adult diseases
Source: Nat Commun. 2025 May 1;16:4004. doi: 10.1038/s41467-025-58128-3 (PMC12045980; doi:10.1038/s41467-025-58128-3)
Supplement: Supplementary file 6 — Supplementary Data 4 [file 41467_2025_58128_MOESM6_ESM.xlsx]

## Sheet: Supplementary Data 4
SNPs and CpG sites that exhibited sex-biased association at FDR p<0.05															Sex stratified analysis results															Annotation			Spearman correlation between methylation and placental cell type proportion
CpG-SNP pair	CpG	SNP rsID	SNP chromosome position in GRCh37	Distance between CpG and target SNP	Effect allele	Non effect allele	Effect allele frequency	FUMA lead SNP*	Statistic	Beta coefficient SNP*CpG	Standard error	p-value	FDR p-value		regression coefficient Male	Stderr Male	r2 Male (explained variation)	P-value Male	FDR p-value Male	regression coefficient Female	Stderr Female	r2 Female (explained variation)	P-value Female	FDR p-value Female	Sex difference t statistic	Sex difference p-value (P-diff)	Sex difference FDR P-diff	Sex effect category**		nearest gene to SNP	nearest Gene to SNP Gene Symbol		Trophoblast_cor	Trophoblast_pvalue	Trophoblast_pvalue_FDR	Stromal_cor	Stromal_pvalue	Stromal_pvalue_FDR	Hofbauer_cor	Hofbauer_pvalue	Hofbauer_pvalue_FDR	Endothelial_cor	Endothelial_pvalue	Endothelial_pvalue_FDR	nucleated RBC_cor	nucleated RBC_pvalue	nucleated RBC_pvalue_FDR	Syncytiotrophoblast_cor	Syncytiotrophoblast_pvalue
cg00090103_1:156627069	cg00090103	rs2236602	1:156627069	706306	G	A	0.113402	YES	-5.71978	-0.046837	0.0081886	2.76e-08	0.0349916		-0.00224236	0.00285329	0.00424136	0.433	1	-0.000173144	0.000713737	0.000414258	0.809	1	-0.703527	0.483	0.969	Unclassified (sex difference FDR pdff>0.05)		NA	NA		-0.0454431	0.439958	0.827377	-0.0322141	0.584167	0.9286	0.0622145	0.290166	0.625676	-0.0492807	0.40228	0.913948	0.0906961	0.122665	0.550935	0.0398947	0.497839
cg00176672_1:203237557	cg00176672	rs7541430	1:203237557	102888	C	T	0.0635739	YES	-6.37993	-0.0605668	0.00949334	7.41e-10	0.00281953		-0.0551589	0.00976465	0.180371	8.26e-08	0.000291764	0.00133381	0.000987585	0.0126825	0.179	0.509174	-5.75607	4.74e-08	4.08e-07	SSE_Male		ENSG00000133063	CHIT1		0.0648132	0.270448	0.725582	-0.00593263	0.919734	0.988223	0.0148949	0.800261	0.92447	-0.0374893	0.52413	0.942248	-0.0246497	0.675402	0.982109	-0.0224023	0.703532
cg00355799_1:244462879	cg00355799	rs78025799	1:244462879	353667	T	G	0.0670103	YES	-6.79383	-0.0537772	0.00791559	6.67e-11	0.000594748		-0.0409	0.00737133	0.175	1.31e-07	0.000438776	0.00253787	0.00278447	0.00581611	0.364	0.910124	-5.51548	1.15e-07	6.93e-07	SSE_Male		ENSG00000173728	C1orf100		0.00486997	0.934075	0.999231	-0.0411948	0.483925	0.907683	-0.0251859	0.668755	0.868602	-0.0839641	0.153096	0.64032	-0.000243082	0.996706	0.998593	0.0930748	0.113115
cg00695214_1:2022723	cg00695214	rs138551338	1:2022723	606855	A	G	0.0927835	NO	5.7059	0.0759748	0.0133151	2.97e-08	0.0369913		-0.0010091	0.00563544	0.000221081	0.858	1	-0.0442483	0.0123233	0.0832358	0.000454	0.00165328	3.19092	0.00165	0.0035	SSE_Female		ENSG00000067606	PRKCZ		0.124556	0.0336781	0.258033	0.0162946	0.782	0.97	-0.0209471	0.722	0.894	0.0366323	0.533666	0.944055	-0.113599	0.0528949	0.357899	-0.0901959	0.125
cg00695214_1:1985705	cg00695214	rs28668690	1:1985705	569837	A	G	0.0721649	YES	6.36945	0.0947126	0.0148698	7.87e-10	0.00297		-0.00298513	0.00686331	0.00130294	0.664	1	-0.0585249	0.0132029	0.121553	1.85e-05	7.90279e-05	3.73245	0.000243	0.000537	SSE_Female		ENSG00000067606	PRKCZ		0.124556	0.0336781	0.258033	0.0162946	0.781944	0.970433	-0.0209471	0.721966	0.894451	0.0366323	0.533666	0.944055	-0.113599	0.0528949	0.357899	-0.0901959	0.124751
cg00695214_1:1994508	cg00695214	rs28820884	1:1994508	578640	C	T	0.0790378	NO	6.06131	0.0885551	0.0146099	4.4e-09	0.0098952		-0.0011625	0.00663699	0.000211535	0.861	1	-0.0533169	0.0129931	0.10601	6.83e-05	0.000277884	3.57465	0.000434	0.000947	SSE_Female		ENSG00000067606	PRKCZ		0.124556	0.0336781	0.258033	0.0162946	0.781944	0.970433	-0.0209471	0.721966	0.894451	0.0366323	0.533666	0.944055	-0.113599	0.0528949	0.357899	-0.0901959	0.124751
cg02850371_1:244790876	cg02850371	rs140284965	1:244790876	208265	T	A	0.0532646	NO	-6.11226	-0.0238035	0.00389439	3.32e-09	0.00789507		0.00163062	0.0013394	0.0101181	0.225	1	0.0224704	0.00359865	0.215422	4.65e-09	8.22245e-08	-5.42727	1.81e-07	9.48e-07	SSE_Female		ENSG00000179397	CATSPERE		0.0966083	0.100017	0.466008	0.102192	0.0818015	0.402062	0.2321	6.41e-05	0.00159151	0.105868	0.0713469	0.423367	-0.0322456	0.583799	0.981159	-0.227401	9.08e-05
cg02850371_1:244794922	cg02850371	rs78589361	1:244794922	204219	T	C	0.0532646	NO	-6.11226	-0.0238035	0.00389439	3.32e-09	0.00789507		0.00163062	0.0013394	0.0101181	0.225	1	0.0224704	0.00359865	0.215422	4.65e-09	8.22245e-08	-5.42727	1.81e-07	9.48e-07	SSE_Female		ENSG00000179397	CATSPERE		0.0966083	0.100017	0.466008	0.102192	0.0818015	0.402062	0.2321	6.41e-05	0.00159151	0.105868	0.0713469	0.423367	-0.0322456	0.583799	0.981159	-0.227401	9.08e-05
cg02850371_1:244786992	cg02850371	rs12134105	1:244786992	212149	A	G	0.056701	NO	-5.89184	-0.0224529	0.00381084	1.11e-08	0.0192899		0.0017909	0.00130888	0.0127469	0.173	1	0.0213825	0.00350709	0.207468	9.68e-09	1.53722e-07	-5.23367	4.54e-07	1.88e-06	SSE_Female		ENSG00000179397	CATSPERE		0.0966083	0.100017	0.466008	0.102192	0.0818015	0.402062	0.2321	6.41e-05	0.00159151	0.105868	0.0713469	0.423367	-0.0322456	0.583799	0.981159	-0.227401	9.08e-05
cg02850371_1:244797624	cg02850371	rs12117123	1:244797624	201517	T	C	0.0532646	NO	-6.11226	-0.0238035	0.00389439	3.32e-09	0.0079		0.00163062	0.0013394	0.0101181	0.225	1	0.0224704	0.00359865	0.215422	4.65e-09	8.22245e-08	-5.42727	1.81e-07	9.48e-07	SSE_Female		ENSG00000179397	CATSPERE		0.0966083	0.100017	0.466008	0.102192	0.0818015	0.402062	0.2321	6.41e-05	0.00159	0.105868	0.0713469	0.423367	-0.0322456	0.583799	0.981159	-0.227401	9.08e-05
cg02850371_1:244797490	cg02850371	rs12136522	1:244797490	201651	C	T	0.0532646	NO	-6.11226	-0.0238035	0.00389439	3.32e-09	0.00789507		0.00163062	0.0013394	0.0101181	0.225	1	0.0224704	0.00359865	0.215422	4.65e-09	8.22245e-08	-5.42727	1.81e-07	9.48e-07	SSE_Female		ENSG00000179397	CATSPERE		0.0966083	0.100017	0.466008	0.102192	0.0818015	0.402062	0.2321	6.41e-05	0.00159151	0.105868	0.0713469	0.423367	-0.0322456	0.583799	0.981159	-0.227401	9.08e-05
cg02850371_1:244799111	cg02850371	rs2270949	1:244799111	200030	T	G	0.0532646	YES	-6.11226	-0.0238035	0.00389439	3.32e-09	0.00789507		0.00163	0.0013394	0.0101	0.22542	1	0.0224704	0.00359865	0.215422	4.65e-09	8.22245e-08	-5.42727	1.81e-07	9.48e-07	SSE_Female		ENSG00000179397	CATSPERE		0.0966083	0.100017	0.466008	0.102192	0.0818015	0.402062	0.2321	6.41e-05	0.00159151	0.105868	0.0713469	0.423367	-0.0322456	0.583799	0.981159	-0.227401	9.08e-05
cg02850371_1:244798148	cg02850371	rs75126713	1:244798148	200993	G	A	0.0532646	NO	-6.11226	-0.0238035	0.00389439	3.32e-09	0.00789507		0.00163062	0.0013394	0.0101181	0.225	1	0.0224704	0.00359865	0.215422	4.65e-09	8.22245e-08	-5.42727	1.81e-07	9.48e-07	SSE_Female		ENSG00000179397	CATSPERE		0.0966083	0.100017	0.466008	0.102192	0.0818015	0.402062	0.2321	6.41e-05	0.00159	0.105868	0.0713469	0.423367	-0.0322456	0.583799	0.981159	-0.227401	9.08e-05
cg04315255_1:6426934	cg04315255	rs60915457	1:6426934	454922	A	G	0.0652921	NO	5.60135	0.048903	0.00873057	5.13e-08	0.048667		9.43e-06	0.00278041	7.94e-08	0.997	1	-0.00450858	0.00561075	0.00452668	0.423	1	0.72151	0.471	0.947	Unclassified (sex difference FDR pdff>0.05)		NA	NA		0.0404226	0.492	0.851176	-0.0356844	0.544313	0.921978	-0.094407	0.108027	0.365469	0.0239575	0.684	0.96	-0.0454352	0.440038	0.938654	0.0585795	0.319
cg04315255_1:6484789	cg04315255	rs192381885	1:6484789	512777	C	T	0.0532646	YES	6.65242	0.0618973	0.00930449	1.54e-10	0.00103437		-0.00183765	0.00291754	0.00272859	0.53	1	-0.00800282	0.00636369	0.0110146	0.211	0.575711	0.880661	0.38	0.765	Unclassified (sex difference FDR pdff>0.05)		NA	NA		0.0404226	0.492	0.851176	-0.0356844	0.544313	0.921978	-0.094407	0.108027	0.365469	0.0239575	0.684	0.96	-0.0454352	0.440038	0.938654	0.0585795	0.319
cg04315255_1:6439042	cg04315255	rs146870752	1:6439042	467030	A	G	0.0652921	NO	5.60135	0.048903	0.00873057	5.13e-08	0.048667		9.43e-06	0.00278041	7.94e-08	0.997	1	-0.00450858	0.00561075	0.00452668	0.423	1	0.72151	0.471	0.947	Unclassified (sex difference FDR pdff>0.05)		NA	NA		0.0404226	0.492	0.851176	-0.0356844	0.544313	0.921978	-0.094407	0.108027	0.365469	0.0239575	0.684	0.96	-0.0454352	0.440038	0.938654	0.0585795	0.319
cg06355720_1:153360678	cg06355720	rs4845541	1:153360678	27328	T	A	0.0704467	NO	-6.2542	-0.111232	0.0177852	1.51e-09	0.00444		-0.108059	0.0162986	0.232628	6.18e-10	3.62e-06	-0.00757938	0.00519368	0.0147762	0.147	0.427404	-5.87391	2.09e-08	2.31e-07	SSE_Male		ENSG00000143546	S100A8		-0.0219552	0.709178	0.936633	0.08687	0.139325	0.533738	0.0222704	0.705195	0.889071	-0.0118576	0.840377	0.963887	-0.0791117	0.178352	0.693443	0.00902356	0.878185
cg06355720_1:153365548	cg06355720	rs12040625	1:153365548	32198	G	A	0.0756014	NO	-6.02452	-0.1056	0.0175283	5.38e-09	0.0114078		-0.102676	0.0161551	0.217882	2.53e-09	1.3e-05	-0.00822691	0.00499346	0.0187568	0.102	0.310424	-5.58565	8.85e-08	5.61e-07	SSE_Male		ENSG00000143546	S100A8		-0.0219552	0.709178	0.936633	0.08687	0.139	0.534	0.0222704	0.705	0.889	-0.0118576	0.840377	0.963887	-0.0791117	0.178352	0.693443	0.00902356	0.878
cg06355720_1:153355322	cg06355720	rs11583949	1:153355322	21972	G	A	0.0721649	NO	-5.92357	-0.105697	0.0178434	9.32e-09	0.0172677		-0.102676	0.0161551	0.217882	2.53e-09	1.3e-05	-0.00757938	0.00519368	0.0147762	0.147	0.427404	-5.604	7.97e-08	5.37e-07	SSE_Male		ENSG00000143546	S100A8		-0.0219552	0.709178	0.936633	0.08687	0.139325	0.533738	0.0222704	0.705195	0.889071	-0.0118576	0.840377	0.963887	-0.0791117	0.178352	0.693443	0.00902356	0.878185
cg06355720_1:153368453	cg06355720	rs11578443	1:153368453	35103	T	C	0.0687285	NO	-6.10532	-0.109696	0.0179673	3.45e-09	0.00815843		-0.108059	0.0162986	0.232628	6.18e-10	3.62e-06	-0.00891816	0.00528733	0.0196415	0.0939	0.287564	-5.78595	3.23e-08	3.11e-07	SSE_Male		ENSG00000143546	S100A8		-0.0219552	0.709178	0.936633	0.08687	0.139	0.534	0.0222704	0.705	0.889	-0.0118576	0.840377	0.963887	-0.0791117	0.178352	0.693443	0.00902356	0.878
cg06355720_1:153376808	cg06355720	rs11205288	1:153376808	43458	C	G	0.0704467	NO	-5.65041	-0.0998865	0.0176777	3.97e-08	0.0427459		-0.0997973	0.0156509	0.218999	2.28e-09	1.18e-05	-0.00757938	0.00519368	0.0147762	0.147	0.427404	-5.5923	8.33e-08	5.37e-07	SSE_Male		ENSG00000143546	S100A8		-0.0219552	0.709178	0.936633	0.08687	0.139	0.534	0.0222704	0.705	0.889	-0.0118576	0.840377	0.963887	-0.0791117	0.178352	0.693443	0.00902356	0.878
cg06355720_1:153364662	cg06355720	rs11205281	1:153364662	31312	T	C	0.0704467	NO	-6.2542	-0.111232	0.0177852	1.51e-09	0.00444283		-0.108059	0.0162986	0.232628	6.18e-10	3.62e-06	-0.00757938	0.00519368	0.0147762	0.147	0.427404	-5.87391	2.09e-08	2.31e-07	SSE_Male		ENSG00000143546	S100A8		-0.0219552	0.709178	0.936633	0.08687	0.139325	0.533738	0.0222704	0.705195	0.889071	-0.0118576	0.840377	0.963887	-0.0791117	0.178352	0.693443	0.00902356	0.878185
cg06355720_1:153359781	cg06355720	rs11205280	1:153359781	26431	A	C	0.0704467	YES	-6.2542	-0.111232	0.0177852	1.51e-09	0.00444		-0.108059	0.0162986	0.232628	6.18e-10	3.62e-06	-0.00757938	0.00519368	0.0147762	0.147	0.427404	-5.87391	2.09e-08	2.31e-07	SSE_Male		ENSG00000143546	S100A8		-0.0219552	0.709178	0.936633	0.08687	0.139325	0.533738	0.0222704	0.705195	0.889071	-0.0118576	0.840377	0.963887	-0.0791117	0.178352	0.693443	0.00902356	0.878185
cg06355720_1:153330178	cg06355720	rs12119788	1:153330178	3172	A	G	0.0738832	NO	-6.18311	-0.11064	0.0178939	2.24e-09	0.00602755		-0.099755	0.0152842	0.227068	1.05e-09	5.87e-06	-0.0016249	0.0054551	0.000624438	0.766	1	-6.04677	8.16e-09	1.32e-07	SSE_Male		ENSG00000163220	S100A9		-0.0219552	0.709178	0.936633	0.08687	0.139325	0.533738	0.0222704	0.705195	0.889071	-0.0118576	0.840377	0.963887	-0.0791117	0.178352	0.693443	0.00902356	0.878185
cg06355720_1:153344915	cg06355720	rs3014881	1:153344915	11565	G	A	0.0876289	NO	-5.9258	-0.0972863	0.0164174	9.21e-09	0.0171713		-0.0954024	0.015782	0.201287	1.2e-08	5.26e-05	-0.0079518	0.00442206	0.0222646	0.0743	0.22945	-5.33567	3.03e-07	1.38e-06	SSE_Male		ENSG00000163221	S100A12		-0.0219552	0.709178	0.936633	0.08687	0.139325	0.533738	0.0222704	0.705195	0.889071	-0.0118576	0.840377	0.963887	-0.0791117	0.178352	0.693443	0.00902356	0.878
cg06355720_1:153345682	cg06355720	rs2916192	1:153345682	12332	C	T	0.0859107	NO	-5.8604	-0.0968815	0.0165316	1.31e-08	0.021291		-0.0954024	0.015782	0.201287	1.2e-08	5.26e-05	-0.0085814	0.00447188	0.0252772	0.057	0.178574	-5.29289	3.69e-07	1.62e-06	SSE_Male		ENSG00000163221	S100A12		-0.0219552	0.709178	0.936633	0.08687	0.139325	0.533738	0.0222704	0.705195	0.889071	-0.0118576	0.840377	0.963887	-0.0791117	0.178352	0.693443	0.00902356	0.878185
cg06355720_1:153354406	cg06355720	rs12035710	1:153354406	21056	C	T	0.0704467	NO	-6.2542	-0.111232	0.0177852	1.51e-09	0.00444		-0.108059	0.0162986	0.232628	6.18e-10	3.62e-06	-0.00757938	0.00519368	0.0147762	0.147	0.427404	-5.87391	2.09e-08	2.31e-07	SSE_Male		ENSG00000163221	S100A12		-0.0219552	0.709178	0.936633	0.08687	0.139325	0.533738	0.0222704	0.705195	0.889071	-0.0118576	0.840377	0.963887	-0.0791117	0.178352	0.693443	0.00902356	0.878185
cg06355720_1:153365310	cg06355720	rs11205282	1:153365310	31960	C	T	0.0756014	NO	-6.02452	-0.1056	0.0175283	5.38e-09	0.0114078		-0.102676	0.0161551	0.217882	2.53e-09	1.3e-05	-0.00822691	0.00499346	0.0187568	0.102	0.310424	-5.58565	8.85e-08	5.61e-07	SSE_Male		ENSG00000143546	S100A8		-0.0219552	0.709178	0.936633	0.08687	0.139	0.534	0.0222704	0.705	0.889	-0.0118576	0.840377	0.963887	-0.0791117	0.178352	0.693443	0.00902356	0.878
cg06355720_1:153354450	cg06355720	rs2916201	1:153354450	21100	T	G	0.0859107	NO	-5.8604	-0.0968815	0.0165316	1.31e-08	0.021291		-0.0954	0.015782	0.201	1.2e-08	5.26e-05	-0.0085814	0.00447188	0.0252772	0.057	0.178574	-5.29289	3.69e-07	1.62e-06	SSE_Male		ENSG00000163221	S100A12		-0.0219552	0.709178	0.936633	0.08687	0.139325	0.533738	0.0222704	0.705195	0.889071	-0.0118576	0.840377	0.963887	-0.0791117	0.178352	0.693443	0.00902356	0.878185
cg06355720_1:153363105	cg06355720	rs3795391	1:153363105	29755	C	T	0.0704467	NO	-6.2542	-0.111232	0.0177852	1.51e-09	0.00444		-0.108059	0.0162986	0.232628	6.18e-10	3.62e-06	-0.00757938	0.00519368	0.0147762	0.147	0.427404	-5.87391	2.09e-08	2.31e-07	SSE_Male		ENSG00000143546	S100A8		-0.0219552	0.709178	0.936633	0.08687	0.139325	0.533738	0.0222704	0.705195	0.889071	-0.0118576	0.840377	0.963887	-0.0791117	0.178352	0.693443	0.00902356	0.878185
cg06355720_1:153343881	cg06355720	rs3014879	1:153343881	10531	G	A	0.0841924	NO	-5.83405	-0.096941	0.0166164	1.51e-08	0.0236017		-0.0954024	0.015782	0.201287	1.2e-08	5.26e-05	-0.00824564	0.00453804	0.0227218	0.0713	0.220556	-5.30748	3.43e-07	1.54e-06	SSE_Male		ENSG00000163221	S100A12		-0.0219552	0.709178	0.936633	0.08687	0.139325	0.533738	0.0222704	0.705195	0.889071	-0.0118576	0.840377	0.963887	-0.0791117	0.178352	0.693443	0.00902356	0.878185
cg06355720_1:153358685	cg06355720	rs11205279	1:153358685	25335	T	C	0.0721649	NO	-5.92357	-0.105697	0.0178434	9.32e-09	0.0172677		-0.102676	0.0161551	0.217882	2.53e-09	1.3e-05	-0.00757938	0.00519368	0.0147762	0.147	0.427404	-5.604	7.97e-08	5.37e-07	SSE_Male		ENSG00000143546	S100A8		-0.0219552	0.709178	0.936633	0.08687	0.139	0.534	0.0222704	0.705	0.889	-0.0118576	0.840377	0.963887	-0.0791117	0.178352	0.693443	0.00902356	0.878185
cg06355720_1:153364926	cg06355720	rs61803339	1:153364926	31576	T	G	0.0704467	NO	-6.2542	-0.111232	0.0177852	1.51e-09	0.00444283		-0.108059	0.0162986	0.232628	6.18e-10	3.62e-06	-0.00757938	0.00519368	0.0147762	0.147	0.427404	-5.87391	2.09e-08	2.31e-07	SSE_Male		ENSG00000143546	S100A8		-0.0219552	0.709178	0.936633	0.08687	0.139325	0.533738	0.0222704	0.705195	0.889071	-0.0118576	0.840377	0.963887	-0.0791117	0.178352	0.693443	0.00902356	0.878185
cg06355720_1:153353360	cg06355720	rs2916216	1:153353360	20010	A	G	0.0859107	NO	-5.8604	-0.0968815	0.0165316	1.31e-08	0.021291		-0.0954024	0.015782	0.201287	1.2e-08	5.26e-05	-0.0085814	0.00447188	0.0252772	0.057	0.178574	-5.29289	3.69e-07	1.62e-06	SSE_Male		ENSG00000163221	S100A12		-0.0219552	0.709178	0.936633	0.08687	0.139325	0.533738	0.0222704	0.705195	0.889071	-0.0118576	0.840377	0.963887	-0.0791117	0.178352	0.693443	0.00902356	0.878185
cg06355720_1:153343942	cg06355720	rs12033317	1:153343942	10592	A	G	0.0687285	NO	-6.2001	-0.111293	0.0179502	2.04e-09	0.00574717		-0.108059	0.0162986	0.232628	6.18e-10	3.62e-06	-0.00712492	0.00530646	0.0125367	0.182	0.510933	-5.88857	1.92e-08	2.21e-07	SSE_Male		ENSG00000163221	S100A12		-0.0219552	0.709178	0.936633	0.08687	0.139325	0.533738	0.0222704	0.705195	0.889071	-0.0118576	0.840377	0.963887	-0.0791117	0.178352	0.693443	0.00902356	0.878
cg06355720_1:153357021	cg06355720	rs3006485	1:153357021	23671	A	G	0.0876289	NO	-5.9089	-0.0971036	0.0164334	1.01e-08	0.0182		-0.0954024	0.015782	0.201287	1.2e-08	5.26e-05	-0.00806207	0.00442065	0.0228864	0.0703	0.217646	-5.32906	3.13e-07	1.42e-06	SSE_Male		ENSG00000143546	S100A8		-0.0219552	0.709178	0.936633	0.08687	0.139325	0.533738	0.0222704	0.705195	0.889071	-0.0118576	0.840377	0.963887	-0.0791117	0.178352	0.693443	0.00902356	0.878185
cg06355720_1:153376807	cg06355720	rs11205287	1:153376807	43457	C	T	0.0704467	NO	-5.65041	-0.0998865	0.0176777	3.97e-08	0.0427459		-0.0997973	0.0156509	0.218999	2.28e-09	1.18e-05	-0.00757938	0.00519368	0.0147762	0.147	0.427404	-5.5923	8.33e-08	5.37e-07	SSE_Male		ENSG00000143546	S100A8		-0.0219552	0.709178	0.936633	0.08687	0.139	0.534	0.0222704	0.705	0.889	-0.0118576	0.840377	0.963887	-0.0791117	0.178352	0.693443	0.00902356	0.878
cg06355720_1:153356784	cg06355720	rs12040887	1:153356784	23434	A	G	0.0704467	NO	-6.2542	-0.111232	0.0177852	1.51e-09	0.00444		-0.108059	0.0162986	0.232628	6.18e-10	3.62e-06	-0.00757938	0.00519368	0.0147762	0.147	0.427404	-5.87391	2.09e-08	2.31e-07	SSE_Male		ENSG00000143546	S100A8		-0.0219552	0.709178	0.936633	0.08687	0.139325	0.533738	0.0222704	0.705195	0.889071	-0.0118576	0.840377	0.963887	-0.0791117	0.178352	0.693443	0.00902356	0.878185
cg06355720_1:153352809	cg06355720	rs61803337	1:153352809	19459	A	G	0.0704467	NO	-6.2542	-0.111232	0.0177852	1.51e-09	0.00444283		-0.108059	0.0162986	0.232628	6.18e-10	3.62e-06	-0.00757938	0.00519368	0.0147762	0.147	0.427404	-5.87391	2.09e-08	2.31e-07	SSE_Male		ENSG00000163221	S100A12		-0.0219552	0.709178	0.936633	0.08687	0.139	0.534	0.0222704	0.705195	0.889071	-0.0118576	0.84	0.964	-0.0791117	0.178352	0.693443	0.00902356	0.878
cg07017532_1:11541131	cg07017532	rs559516069	1:11541131	670636	T	C	0.0635739	YES	-5.79115	-0.0411923	0.00711298	1.89e-08	0.0278		-0.0289473	0.00619349	0.130928	6.69e-06	0.0132327	-9.42e-05	0.00281915	7.87e-06	0.973	1	-4.24003	3.39e-05	8.48e-05	SSE_Male		ENSG00000116661	FBXO2		-0.0158284	0.788031	0.958731	-0.01043	0.859381	0.988223	-0.0698439	0.234924	0.576111	-0.088305	0.132884	0.594363	0.00292567	0.960367	0.998593	0.0866931	0.140135
cg07181257_1:27944000	cg07181257	rs1292089	1:27944000	67967	T	A	0.0549828	YES	5.9151	0.0423887	0.00716619	9.75e-09	0.0177523		0.000284893	0.00354436	4.46e-05	0.936046	1	-0.0336171	0.00583646	0.189386	5.01e-08	5.98414e-07	4.96487	1.32e-06	4.48e-06	SSE_Female		ENSG00000000938	FGR		0.0015481	0.979022	0.999231	-0.10832	0.0649967	0.349106	-0.186742	0.00137394	0.0167482	-0.0511153	0.384969	0.913948	-0.0262466	0.655682	0.982109	0.183164	0.00170294
cg08926056_1:161481546	cg08926056	rs114926793	1:161481546	110045	C	T	0.0618557	YES	5.96936	0.0719494	0.0120531	7.27e-09	0.0144011		0.0572762	0.0114351	0.1475	1.57e-06	0.00383026	-0.0005545	0.00458682	0.000102907	0.903949	1	4.69377	5.1e-06	1.45e-05	SSE_Male		ENSG00000143226	FCGR2A		-0.0885474	0.132	0.513814	0.0663781	0.259	0.771	0.0616506	0.295	0.626	-0.0130239	0.825	0.964	-0.00198365	0.973	0.998593	0.0350004	0.552
cg09023604_1:164400423	cg09023604	rs141334521	1:164400423	178864	C	T	0.0893471	YES	6.90919	0.0535138	0.00774531	3.34e-11	0.000364874		-0.000180436	0.00187972	6.35e-05	0.924	1	-0.0378804	0.00844782	0.124034	1.5e-05	6.44509e-05	4.35615	2.38e-05	6.15e-05	SSE_Female		ENSG00000213070	HMGB3P6		0.013682	0.816224	0.966043	-0.111096	0.058376	0.334247	0.0130826	0.824142	0.927372	-0.0736205	0.210509	0.772362	-0.101234	0.0847206	0.457376	0.118736	0.0429776
cg09023604_1:164400183	cg09023604	rs12566285	1:164400183	179104	A	C	0.0927835	NO	6.56733	0.0500319	0.00761831	2.52e-10	0.00139971		-0.000180436	0.00187972	6.35e-05	0.92366	1	-0.0337671	0.00815038	0.107841	5.86e-05	0.000240817	4.01546	9.14e-05	0.000215	SSE_Female		ENSG00000213070	HMGB3P6		0.013682	0.816224	0.966043	-0.111096	0.0584	0.334	0.0130826	0.824142	0.927372	-0.0736205	0.211	0.772	-0.101234	0.0847206	0.457376	0.118736	0.043
cg10021411_1:160348110	cg10021411	rs16831904	1:160348110	514395	A	G	0.056701	YES	-7.01783	-0.0683508	0.00973959	1.73e-11	0.000209991		-0.0539265	0.00942849	0.184078	5.89e-08	0.000216	0.00268262	0.00323369	0.00482	0.408	1	-5.67931	5.35e-08	4.49e-07	SSE_Male		ENSG00000171786	NHLH1		-0.0805929	0.170336	0.587715	-0.0189434	0.747613	0.970433	-0.136332	0.0199912	0.118357	-0.133107	0.0231481	0.18844	-0.17985	0.00207025	0.0309928	0.221177	0.000142392
cg11522265_1:10752990	cg11522265	rs60449700	1:10752990	580862	G	A	0.0618557	NO	-6.75988	-0.0298813	0.00442038	8.15e-11	0.000669		-0.00316579	0.00134464	0.0368203	0.0199	1	0.0221668	0.00434785	0.154727	1.08e-06	6.69855e-06	-5.56634	9.96e-08	6.15e-07	OED_Female_FDR		ENSG00000130940	CASZ1		-0.0405444	0.490859	0.851176	-0.0198495	0.735979	0.970433	0.203041	0.000491991	0.00827137	-0.0255025	0.664842	0.959748	0.0104317	0.859358	0.998593	-0.0374445	0.524627
cg11522265_1:10753094	cg11522265	rs59304342	1:10753094	580758	A	T	0.0549828	NO	-7.81948	-0.0358736	0.00458773	1.12e-13	4.11e-06		-0.0032871	0.00143792	0.0347865	0.0237	1	0.0291873	0.00453411	0.225899	1.75e-09	3.94877e-08	-6.82715	1.44e-10	8.95e-09	OED_Female_FDR		ENSG00000130940	CASZ1		-0.0405444	0.490859	0.851176	-0.0198495	0.735979	0.970433	0.203041	0.000491991	0.00827137	-0.0255025	0.665	0.96	0.0104317	0.859358	0.998593	-0.0374445	0.525
cg11522265_1:10747151	cg11522265	rs7545505	1:10747151	586701	T	C	0.056701	NO	-7.76495	-0.0353712	0.00455524	1.59e-13	5.1e-06		-0.0019094	0.0014282	0.0121766	0.183	1	0.0291873	0.00453411	0.225899	1.75e-09	3.94877e-08	-6.54154	6.77e-10	2.6e-08	SSE_Female		ENSG00000130940	CASZ1		-0.0405444	0.490859	0.851176	-0.0198495	0.735979	0.970433	0.203041	0.000491991	0.00827137	-0.0255025	0.664842	0.959748	0.0104317	0.859358	0.998593	-0.0374445	0.524627
cg11522265_1:10748723	cg11522265	rs116229779	1:10748723	585129	C	A	0.0532646	YES	-8.03458	-0.0380747	0.00473886	2.72e-14	2.48e-06		-0.0022259	0.0015349	0.0142965	0.149	1	0.0305191	0.00467262	0.23102	1.08e-09	2.65e-08	-6.65784	3.52e-10	1.93e-08	SSE_Female		ENSG00000130940	CASZ1		-0.0405444	0.490859	0.851176	-0.0198495	0.735979	0.970433	0.203041	0.000491991	0.00827137	-0.0255025	0.664842	0.959748	0.0104317	0.859358	0.998593	-0.0374445	0.524627
cg11522265_1:10739863	cg11522265	rs17035549	1:10739863	593989	A	C	0.056701	NO	-7.76495	-0.0353712	0.00455524	1.59e-13	5.1e-06		-0.0019094	0.0014282	0.0121766	0.183	1	0.0291873	0.00453411	0.225899	1.75e-09	3.94877e-08	-6.54154	6.77e-10	2.6e-08	SSE_Female		ENSG00000130940	CASZ1		-0.0405444	0.490859	0.851176	-0.0198495	0.735979	0.970433	0.203041	0.000491991	0.00827137	-0.0255025	0.664842	0.959748	0.0104317	0.859358	0.998593	-0.0374445	0.524627
cg11522265_1:10738251	cg11522265	rs114817050	1:10738251	595601	A	G	0.056701	NO	-7.76495	-0.0353712	0.00455524	1.59e-13	5.1e-06		-0.0019094	0.0014282	0.0121766	0.183	1	0.0291873	0.00453411	0.225899	1.75e-09	3.94877e-08	-6.54154	6.77e-10	2.6e-08	SSE_Female		ENSG00000130940	CASZ1		-0.0405444	0.490859	0.851176	-0.0198495	0.736	0.97	0.203041	0.000491991	0.00827137	-0.0255025	0.665	0.96	0.0104317	0.859358	0.998593	-0.0374445	0.525
cg11522265_1:10752717	cg11522265	rs116326106	1:10752717	581135	C	A	0.0618557	NO	-6.75988	-0.0298813	0.00442038	8.15e-11	0.000668871		-0.00316579	0.00134464	0.0368203	0.0199	1	0.0221668	0.00434785	0.154727	1.08e-06	6.69855e-06	-5.56634	9.96e-08	6.15e-07	OED_Female_FDR		ENSG00000130940	CASZ1		-0.0405444	0.490859	0.851176	-0.0198495	0.735979	0.970433	0.203041	0.000491991	0.00827137	-0.0255025	0.664842	0.959748	0.0104317	0.859358	0.998593	-0.0374445	0.524627
cg11967332_1:109200632	cg11967332	rs12744914	1:109200632	465404	C	T	0.195876	NO	-5.76347	-0.067568	0.0117235	2.19e-08	0.0300041		-0.0272497	0.00839115	0.0677989	0.00145	0.725364	0.00921717	0.00743178	0.0107163	0.217	0.59	-3.25334	0.00128	0.00273	Unclassified (sex stratified result nominal)		ENSG00000162639	HENMT1		0.0508175	0.387748	0.805567	0.104139	0.076121	0.388814	-0.0419819	0.475605	0.774372	-0.000924338	0.987474	0.993193	0.0313729	0.594028	0.982109	-0.0496976	0.398306
cg11967332_1:109187595	cg11967332	rs10494093	1:109187595	452367	G	T	0.195876	NO	-5.83616	-0.0682279	0.0116906	1.49e-08	0.0234087		-0.0275811	0.00838368	0.0694579	0.00126	0.6726	0.00921717	0.00743178	0.0107163	0.217	0.59033	-3.28455	0.00115	0.00246	Unclassified (sex stratified result nominal)		ENSG00000162636	FAM102B		0.0508175	0.387748	0.805567	0.104139	0.076121	0.388814	-0.0419819	0.475605	0.774372	-0.000924338	0.987474	0.993193	0.0313729	0.594028	0.982109	-0.0496976	0.398306
cg11967332_1:109177422	cg11967332	rs904331	1:109177422	442194	C	A	0.197595	YES	-5.87159	-0.0684623	0.0116599	1.23e-08	0.020734		-0.0275811	0.00838368	0.0694579	0.00126	0.6726	0.00915085	0.00740465	0.0106	0.219	0.59533	-3.2839	0.00115	0.00247	Unclassified (sex stratified result nominal)		ENSG00000162636	FAM102B		0.0508175	0.387748	0.805567	0.104139	0.076121	0.388814	-0.0419819	0.475605	0.774372	-0.000924338	0.987474	0.993193	0.0313729	0.594028	0.982109	-0.0496976	0.398306
cg12280317_1:152591337	cg12280317	rs4988712	1:152591337	583254	C	G	0.0601375	YES	-6.34546	-0.0337111	0.00531264	9.01e-10	0.00326447		-0.00208764	0.00226344	0.00583265	0.358	1	0.0275804	0.00457078	0.204081	1.32e-08	2.01e-07	-5.81668	2.22e-08	2.4e-07	SSE_Female		ENSG00000169509	CRCT1		0.0527584	0.369856	0.788982	0.0417657	0.477883	0.907683	0.209241	0.000325774	0.00641038	0.0317354	0.589768	0.959748	0.0440633	0.453983	0.941285	-0.14067	0.0163384
cg12409601_1:45025387	cg12409601	rs12075767	1:45025387	240568	C	T	0.0670103	YES	-5.62106	-0.0229089	0.00407555	4.63e-08	0.0463		-0.00306904	0.00215886	0.0137461	0.157	1	0.016267	0.00352284	0.130552	8.61e-06	3.84782e-05	-4.67991	4.82e-06	1.38e-05	SSE_Female		ENSG00000187147	RNF220		0.117959	0.0443677	0.308208	-0.155665	0.0078083	0.0813625	-0.0709771	0.227398	0.569587	0.0476719	0.417835	0.914365	-0.0748556	0.202935	0.743454	-0.0250839	0.670017
cg12464625_1:10908412	cg12464625	rs1292666	1:10908412	397445	C	T	0.419244	NO	5.71645	0.0432038	0.00755781	2.81e-08	0.0354285		0.0133573	0.005125	0.0447507	0.0101	1	-0.0152272	0.00466824	0.069705	0.00139	0.0050171	4.12332	4.89e-05	0.000121	OED_Female_FDR		ENSG00000130940	CASZ1		-0.031844	0.588496	0.888681	-0.0311715	0.596399	0.930311	0.158012	0.00691567	0.0522183	-0.069631	0.236357	0.815511	0.172299	0.00319176	0.0461919	0.027341	0.642303
cg12464625_1:10905090	cg12464625	rs1292663	1:10905090	394123	T	A	0.417526	YES	5.75817	0.0434151	0.00753974	2.26e-08	0.0305		0.0134	0.005125	0.0448	0.0101081	1	-0.0153083	0.00464193	0.071141	0.00123	0.00444395	4.1456	4.47e-05	0.00011	OED_Female_FDR		ENSG00000130940	CASZ1		-0.031844	0.588496	0.888681	-0.0311715	0.596399	0.930311	0.158012	0.00691567	0.0522183	-0.069631	0.236357	0.815511	0.172299	0.00319176	0.0461919	0.027341	0.642303
cg12467686_1:222932841	cg12467686	rs80243847	1:222932841	141222	T	G	0.0549828	YES	5.83954	0.0142009	0.00243185	1.46e-08	0.0232361		0.0148021	0.00218068	0.241133	2.71e-10	1.71e-06	0.000501875	0.000914583	0.0021161	0.584	1	6.04736	7.34e-09	1.24e-07	SSE_Male		ENSG00000197520	FAM177B		-0.066336	0.259329	0.725582	-0.012671	0.829589	0.973459	0.0552397	0.347741	0.678704	-0.0354406	0.547068	0.957339	0.0129802	0.825496	0.998593	0.0362473	0.537977
cg13299927_1:18007045	cg13299927	rs35588575	1:18007045	12656	G	A	0.123711	NO	5.66411	0.0302607	0.00534253	3.7e-08	0.0416111		-0.0065064	0.00241724	0.0475882	0.00795	1	-0.0334852	0.00429484	0.299759	1.24e-12	6.95293e-11	5.4742	1.17e-07	6.94e-07	CED_Female_FDR		ENSG00000074964	ARHGEF10L		-0.0317004	0.590179	0.888681	0.0963767	0.100837	0.44059	0.0531501	0.366309	0.691106	-0.211008	0.00028903	0.00537802	-0.0912781	0.120272	0.544886	0.153899	0.00854593
cg13299927_1:18021858	cg13299927	rs2279817	1:18021858	2157	C	T	0.101375	YES	6.16298	0.0347923	0.00564537	2.51e-09	0.00654501		-0.00422585	0.00258387	0.0181126	0.104119	1	-0.0346707	0.00459106	0.286538	4.77e-12	2.16593e-10	5.77896	2.48e-08	2.64e-07	SSE_Female		ENSG00000074964	ARHGEF10L		-0.0317004	0.590179	0.888681	0.0963767	0.100837	0.44059	0.0531501	0.366309	0.691106	-0.211008	0.00028903	0.00537802	-0.0912781	0.120272	0.544886	0.153899	0.00854593
cg13299927_1:17982559	cg13299927	rs867984	1:17982559	37142	A	G	0.118557	NO	5.66777	0.0298142	0.0052603	3.63e-08	0.0413083		-0.00359814	0.00250232	0.014059	0.153	1	-0.03135	0.00421067	0.280771	8.53e-12	3.56515e-10	5.66585	4.29e-08	3.88e-07	SSE_Female		ENSG00000074964	ARHGEF10L		-0.0317004	0.590179	0.888681	0.0963767	0.100837	0.44059	0.0531501	0.366309	0.691106	-0.211008	0.00028903	0.00537802	-0.0912781	0.120272	0.544886	0.153899	0.00854593
cg13299927_1:18007598	cg13299927	rs1124447	1:18007598	12103	G	A	0.123711	NO	5.66411	0.0302607	0.00534253	3.7e-08	0.0416111		-0.0065064	0.00241724	0.0475882	0.00795	1	-0.0334852	0.00429484	0.299759	1.24e-12	6.95293e-11	5.4742	1.17e-07	6.94e-07	CED_Female_FDR		ENSG00000074964	ARHGEF10L		-0.0317004	0.590179	0.888681	0.0963767	0.100837	0.44059	0.0531501	0.366309	0.691106	-0.211008	0.00028903	0.00537802	-0.0912781	0.120272	0.544886	0.153899	0.00854593
cg13299927_1:17981979	cg13299927	rs78471628	1:17981979	37722	T	C	0.118557	NO	5.66777	0.0298142	0.0052603	3.63e-08	0.0413083		-0.00359814	0.00250232	0.014059	0.153	1	-0.03135	0.00421067	0.280771	8.53e-12	3.56515e-10	5.66585	4.29e-08	3.88e-07	SSE_Female		ENSG00000074964	ARHGEF10L		-0.0317004	0.590179	0.888681	0.0963767	0.100837	0.44059	0.0531501	0.366309	0.691106	-0.211008	0.00028903	0.00537802	-0.0912781	0.120272	0.544886	0.153899	0.00854593
cg13299927_1:17989765	cg13299927	rs12067869	1:17989765	29936	T	G	0.187285	NO	5.76268	0.0261138	0.00453153	2.2e-08	0.0300819		0.000324396	0.0020605	0.000170908	0.875	1	-0.0239296	0.00364639	0.232711	9.21e-10	2.29378e-08	5.7909	2.32e-08	2.5e-07	SSE_Female		ENSG00000074964	ARHGEF10L		-0.0317004	0.590179	0.888681	0.0963767	0.100837	0.44059	0.0531501	0.366309	0.691106	-0.211008	0.00028903	0.00537802	-0.0912781	0.120272	0.544886	0.153899	0.00854593
cg13299927_1:18002777	cg13299927	rs34571066	1:18002777	16924	C	A	0.123711	NO	5.66411	0.0302607	0.00534253	3.7e-08	0.0416111		-0.0065064	0.00241724	0.0475882	0.00795	1	-0.0334852	0.00429484	0.299759	1.24e-12	6.95293e-11	5.4742	1.17e-07	6.94e-07	CED_Female_FDR		ENSG00000074964	ARHGEF10L		-0.0317004	0.590179	0.888681	0.0963767	0.100837	0.44059	0.0531501	0.366309	0.691106	-0.211008	0.00028903	0.00537802	-0.0912781	0.120272	0.544886	0.153899	0.00854593
cg13299927_1:18001669	cg13299927	rs71644065	1:18001669	18032	T	C	0.118557	NO	5.60004	0.0305052	0.00544733	5.16e-08	0.0489451		-0.00593	0.0024561	0.0387	0.017	1	-0.0332021	0.00437446	0.288605	3.87e-12	1.80175e-10	5.43608	1.41e-07	8.12e-07	CED_Female_FDR		ENSG00000074964	ARHGEF10L		-0.0317004	0.590179	0.888681	0.0963767	0.100837	0.44059	0.0531501	0.366309	0.691106	-0.211008	0.00028903	0.00537802	-0.0912781	0.120272	0.544886	0.153899	0.00854593
cg13299927_1:18000044	cg13299927	rs71644064	1:18000044	19657	A	G	0.120275	NO	5.67853	0.0308336	0.00542986	3.43e-08	0.0405653		-0.00574	0.00244456	0.0366	0.0202	1	-0.0332021	0.00437446	0.288605	3.87e-12	1.80175e-10	5.48018	1.14e-07	6.87e-07	CED_Female_FDR		ENSG00000074964	ARHGEF10L		-0.0317	0.590179	0.888681	0.0963767	0.100837	0.44059	0.0531501	0.366309	0.691106	-0.211008	0.00028903	0.00537802	-0.0912781	0.120272	0.544886	0.153899	0.00854593
cg13299927_1:18008116	cg13299927	rs79923328	1:18008116	11585	C	T	0.123711	NO	5.66411	0.0302607	0.00534253	3.7e-08	0.0416		-0.0065064	0.00241724	0.0475882	0.00794584	1	-0.0334852	0.00429484	0.299759	1.24e-12	6.95293e-11	5.4742	1.17e-07	6.94e-07	CED_Female_FDR		ENSG00000074964	ARHGEF10L		-0.0317004	0.590179	0.888681	0.0963767	0.100837	0.44059	0.0531501	0.366309	0.691106	-0.211008	0.00028903	0.00537802	-0.0912781	0.12	0.545	0.153899	0.00854593
cg13299927_1:18008241	cg13299927	rs75044419	1:18008241	11460	T	C	0.123711	NO	5.66411	0.0302607	0.00534253	3.7e-08	0.0416111		-0.0065064	0.00241724	0.0475882	0.00795	1	-0.0334852	0.00429484	0.299759	1.24e-12	6.95293e-11	5.4742	1.17e-07	6.94e-07	CED_Female_FDR		ENSG00000074964	ARHGEF10L		-0.0317004	0.590179	0.888681	0.0963767	0.100837	0.44059	0.0531501	0.366309	0.691106	-0.211008	0.00028903	0.00537802	-0.0912781	0.120272	0.544886	0.153899	0.00854593
cg13299927_1:18008121	cg13299927	rs79136279	1:18008121	11580	T	C	0.123711	NO	5.66411	0.0302607	0.00534253	3.7e-08	0.0416		-0.00651	0.00241724	0.0476	0.00794584	1	-0.0334852	0.00429484	0.299759	1.24e-12	6.95293e-11	5.4742	1.17e-07	6.94e-07	CED_Female_FDR		ENSG00000074964	ARHGEF10L		-0.0317004	0.590179	0.888681	0.0963767	0.100837	0.44059	0.0531501	0.366	0.691106	-0.211008	0.00028903	0.00537802	-0.0912781	0.120272	0.544886	0.153899	0.00855
cg13299927_1:17981913	cg13299927	rs11580813	1:17981913	37788	G	A	0.118557	NO	5.66777	0.0298142	0.0052603	3.63e-08	0.0413083		-0.00359814	0.00250232	0.014059	0.153	1	-0.03135	0.00421067	0.280771	8.53e-12	3.56515e-10	5.66585	4.29e-08	3.88e-07	SSE_Female		ENSG00000074964	ARHGEF10L		-0.0317004	0.590179	0.888681	0.0963767	0.100837	0.44059	0.0531501	0.366309	0.691106	-0.211008	0.00028903	0.00537802	-0.0912781	0.120272	0.544886	0.153899	0.00854593
cg13299927_1:18006107	cg13299927	rs12737453	1:18006107	13594	C	A	0.123711	NO	5.66411	0.0302607	0.00534253	3.7e-08	0.0416111		-0.0065064	0.00241724	0.0475882	0.00795	1	-0.0334852	0.00429484	0.299759	1.24e-12	6.95e-11	5.4742	1.17e-07	6.94e-07	CED_Female_FDR		ENSG00000074964	ARHGEF10L		-0.0317004	0.590179	0.888681	0.0963767	0.100837	0.44059	0.0531501	0.366	0.691106	-0.211008	0.00028903	0.00537802	-0.0912781	0.120272	0.544886	0.153899	0.00854593
cg13976210_1:161481546	cg13976210	rs114926793	1:161481546	237513	C	T	0.0618557	YES	-6.45434	-0.054466	0.00843866	4.84e-10	0.00202046		-0.0397955	0.00748643	0.163091	3.93e-07	0.00115	0.00783901	0.00422473	0.0236718	0.0656	0.203437	-5.54133	8.19e-08	5.37e-07	SSE_Male		ENSG00000143226	FCGR2A		0.0226449	0.700475	0.936633	-0.00834536	0.887277	0.988223	-0.112419	0.0554228	0.252128	0.0934986	0.111477	0.542799	0.00372579	0.94954	0.998593	0.010268	0.861544
cg14609236_1:37857030	cg14609236	rs72657736	1:37857030	997543	C	G	0.0532646	YES	-6.47896	-0.0783647	0.0120953	4.2e-10	0.00178839		-0.0729329	0.0129792	0.178822	9.51e-08	0.000330576	-0.00234393	0.0030679	0.0040939	0.446	1	-5.29278	3.86e-07	1.69e-06	SSE_Male		ENSG00000233621	LINC01137		0.0904133	0.123841	0.507059	-0.0067003	0.90939	0.988223	-0.027742	0.637429	0.856348	-0.0888829	0.130356	0.594363	0.00284141	0.961507	0.998593	0.0190142	0.746701
cg14664759_1:195753470	cg14664759	rs12047256	1:195753470	824253	A	C	0.106529	NO	-5.76671	-0.027594	0.00478504	2.16e-08	0.0296417		-0.00687575	0.00237153	0.0547951	0.00432	1	0.00958549	0.00392571	0.040294	0.0158	0.0526995	-3.58912	0.000404	0.000883	Unclassified (sex stratified result nominal)		ENSG00000162687	KCNT2		-0.173277	0.00302061	0.0655724	0.0845396	0.15029	0.543878	0.0782607	0.183082	0.510084	-0.0653175	0.26673	0.829125	0.0434221	0.461	0.941	0.0872171	0.137745
cg14664759_1:195751529	cg14664759	rs16838910	1:195751529	826194	A	G	0.106529	NO	-5.76671	-0.027594	0.00478504	2.16e-08	0.0296417		-0.00687575	0.00237153	0.0547951	0.00432	1	0.00958549	0.00392571	0.040294	0.0158	0.0526995	-3.58912	0.000404	0.000883	Unclassified (sex stratified result nominal)		ENSG00000162687	KCNT2		-0.173277	0.00302061	0.0655724	0.0845396	0.15029	0.543878	0.0782607	0.183	0.51	-0.0653175	0.26673	0.829125	0.0434221	0.460584	0.941285	0.0872171	0.137745
cg14664759_1:195739448	cg14664759	rs72736149	1:195739448	838275	A	G	0.106529	NO	-5.76671	-0.027594	0.00478504	2.16e-08	0.0296417		-0.00687575	0.00237153	0.0548	0.00432	1	0.00958549	0.00392571	0.040294	0.0158	0.0526995	-3.58912	0.000404	0.000883	Unclassified (sex stratified result nominal)		ENSG00000162687	KCNT2		-0.173277	0.00302061	0.0655724	0.0845396	0.15029	0.543878	0.0782607	0.183082	0.510084	-0.0653175	0.26673	0.829125	0.0434221	0.460584	0.941285	0.0872171	0.137745
cg14664759_1:195690745	cg14664759	rs12038958	1:195690745	886978	C	A	0.135739	NO	-5.6575	-0.025042	0.00442634	3.83e-08	0.0425679		-0.00574173	0.0021159	0.0483297	0.00746	1	0.00980841	0.00371027	0.0469065	0.00913	0.0314127	-3.6407	0.000337	0.000741	OED_Female_FDR		ENSG00000162687	KCNT2		-0.173277	0.00302061	0.0655724	0.0845396	0.15029	0.543878	0.0782607	0.183082	0.510084	-0.0653175	0.26673	0.829125	0.0434221	0.460584	0.941285	0.0872171	0.137745
cg14664759_1:195743368	cg14664759	rs12040248	1:195743368	834355	C	G	0.106529	NO	-5.76671	-0.027594	0.00478504	2.16e-08	0.0296417		-0.00687575	0.00237153	0.0547951	0.00432	1	0.00958549	0.00392571	0.040294	0.0158	0.0526995	-3.58912	0.000404	0.000883	Unclassified (sex stratified result nominal)		ENSG00000162687	KCNT2		-0.173277	0.00302061	0.0655724	0.0845396	0.15029	0.543878	0.0782607	0.183082	0.510084	-0.0653175	0.26673	0.829125	0.0434221	0.460584	0.941285	0.0872171	0.137745
cg14664759_1:195743589	cg14664759	rs12040311	1:195743589	834134	A	G	0.106529	NO	-5.76671	-0.027594	0.00478504	2.16e-08	0.0296417		-0.00687575	0.00237153	0.0547951	0.00432	1	0.00958549	0.00392571	0.040294	0.0158	0.0526995	-3.58912	0.000404	0.000883	Unclassified (sex stratified result nominal)		ENSG00000162687	KCNT2		-0.173277	0.00302061	0.0655724	0.0845396	0.15029	0.543878	0.0782607	0.183082	0.510084	-0.0653175	0.26673	0.829125	0.0434221	0.460584	0.941285	0.0872171	0.137745
cg14664759_1:195742377	cg14664759	rs114159173	1:195742377	835346	G	A	0.106529	NO	-5.76671	-0.027594	0.00478504	2.16e-08	0.0296417		-0.00687575	0.00237153	0.0547951	0.00432	1	0.00958549	0.00392571	0.040294	0.0158471	0.0526995	-3.58912	0.000404	0.000883	Unclassified (sex stratified result nominal)		ENSG00000162687	KCNT2		-0.173277	0.00302061	0.0655724	0.0845396	0.15029	0.543878	0.0782607	0.183082	0.510084	-0.0653175	0.26673	0.829125	0.0434221	0.460584	0.941285	0.0872171	0.137745
cg14664759_1:195691320	cg14664759	rs113038299	1:195691320	886403	C	T	0.113402	NO	-5.61459	-0.0262875	0.00468201	4.79e-08	0.0466317		-0.00580014	0.00236666	0.0397751	0.0154446	1	0.00965445	0.00381052	0.043251	0.0124	0.0419956	-3.44533	0.000673	0.00146	OED_Female_FDR		ENSG00000162687	KCNT2		-0.173277	0.00302061	0.0655724	0.0845396	0.15029	0.543878	0.0782607	0.183082	0.510084	-0.0653175	0.26673	0.829125	0.0434221	0.460584	0.941285	0.0872171	0.137745
cg14664759_1:195746126	cg14664759	rs16838896	1:195746126	831597	A	G	0.106529	YES	-5.76671	-0.027594	0.00478504	2.16e-08	0.0296417		-0.00687575	0.00237153	0.0547951	0.00432	1	0.00958549	0.00392571	0.040294	0.0158	0.0526995	-3.58912	0.000404	0.000883	Unclassified (sex stratified result nominal)		ENSG00000162687	KCNT2		-0.173277	0.00302061	0.0655724	0.0845396	0.15029	0.543878	0.0782607	0.183082	0.510084	-0.0653175	0.26673	0.829125	0.0434221	0.460584	0.941285	0.0872171	0.137745
cg14664759_1:195749012	cg14664759	rs12042375	1:195749012	828711	T	C	0.106529	NO	-5.76671	-0.027594	0.00478504	2.16e-08	0.0296417		-0.00687575	0.00237153	0.0547951	0.00432	1	0.00958549	0.00392571	0.040294	0.0158	0.0526995	-3.58912	0.000404	0.000883	Unclassified (sex stratified result nominal)		ENSG00000162687	KCNT2		-0.173277	0.00302061	0.0655724	0.0845396	0.15029	0.543878	0.0782607	0.183	0.51	-0.0653175	0.26673	0.829125	0.0434221	0.460584	0.941285	0.0872171	0.137745
cg14664759_1:195726377	cg14664759	rs16838850	1:195726377	851346	C	T	0.109966	NO	-5.75346	-0.02712	0.00471369	2.31e-08	0.0307842		-0.00580014	0.00236666	0.0397751	0.0154	1	0.010137	0.00387582	0.0459595	0.00987	0.033927	-3.50941	0.000537	0.00117	OED_Female_FDR		ENSG00000162687	KCNT2		-0.173277	0.00302061	0.0655724	0.0845396	0.15029	0.543878	0.0782607	0.183082	0.510084	-0.0653175	0.26673	0.829125	0.0434221	0.460584	0.941285	0.0872171	0.137745
cg14664759_1:195714264	cg14664759	rs876716	1:195714264	863459	T	C	0.11512	NO	-5.64938	-0.0262892	0.00465347	3.99e-08	0.0427459		-0.00580014	0.00236666	0.0397751	0.0154446	1	0.00957526	0.00377778	0.0432836	0.0123	0.0416953	-3.44904	0.000664	0.00144	OED_Female_FDR		ENSG00000162687	KCNT2		-0.173277	0.00302061	0.0655724	0.0845396	0.15029	0.543878	0.0782607	0.183082	0.510084	-0.0653175	0.26673	0.829125	0.0434221	0.460584	0.941285	0.0872171	0.137745
cg14664759_1:195675341	cg14664759	rs12029946	1:195675341	902382	C	T	0.135739	NO	-5.62912	-0.0249261	0.00442807	4.44e-08	0.0450859		-0.006276	0.00211904	0.057044	0.00357594	1	0.00883449	0.00369831	0.0386328	0.0182	0.0603603	-3.54509	0.000476	0.00104	Unclassified (sex stratified result nominal)		ENSG00000162687	KCNT2		-0.173277	0.00302061	0.0655724	0.0845396	0.15029	0.543878	0.0782607	0.183082	0.510084	-0.0653175	0.26673	0.829125	0.0434221	0.460584	0.941285	0.0872171	0.137745
cg17107840_1:27944000	cg17107840	rs1292089	1:27944000	255538	T	A	0.0549828	YES	6.0967	0.0476045	0.00780824	3.62e-09	0.00846		-0.000768268	0.00323471	0.000388881	0.813	1	-0.0404176	0.00673051	0.202523	1.52e-08	2.28186e-07	5.30961	2.84e-07	1.3e-06	SSE_Female		ENSG00000000938	FGR		-0.0219609	0.709105	0.936633	-0.0839029	0.153397	0.546377	-0.19196	0.000997745	0.0140493	0.00130784	0.982	0.993193	-0.0483259	0.41147	0.924033	0.180592	0.00198
cg17257175_1:155988391	cg17257175	rs141206156	1:155988391	824849	T	C	0.0704467	YES	-5.86319	-0.078373	0.013367	1.29e-08	0.0212243		-0.00227063	0.00249437	0.00568235	0.364	1	0.0582277	0.0132885	0.119108	2.27e-05	9.5527e-05	-4.47454	1.49e-05	3.91e-05	SSE_Female		ENSG00000163479	SSR2		-0.0839632	0.153101	0.5577	0.00128276	0.982617	0.995275	0.0028303	0.962	0.976819	-0.0713059	0.225246	0.792926	0.0153644	0.794105	0.998223	0.0898482	0.126217
cg21456300_1:117263138	cg21456300	rs11586238	1:117263138	55893	G	C	0.134021	NO	-6.04681	-0.1315	0.0217471	4.77e-09	0.0105		-0.117183	0.0167568	0.252208	9.13e-11	6.38e-07	0.000443833	0.0129968	8.21e-06	0.973	1	-5.54679	6.86e-08	5.27e-07	SSE_Male		ENSG00000116824	CD2		0.00749453	0.898704	0.989347	-0.0214426	0.71567	0.970433	-0.0639215	0.277109	0.615156	-0.0638968	0.277295	0.83509	-0.0121201	0.836892	0.998593	0.0713229	0.225135
cg21456300_1:117264336	cg21456300	rs12137270	1:117264336	57091	T	C	0.123711	YES	-6.3056	-0.138275	0.0219289	1.13e-09	0.00394198		-0.125592	0.0167402	0.27963	5.79e-12	5.14e-08	-3.53e-05	0.0133604	4.92e-08	0.998	1	-5.86218	1.3e-08	1.9e-07	SSE_Male		ENSG00000116824	CD2		0.00749453	0.898704	0.989347	-0.0214426	0.71567	0.970433	-0.0639215	0.277109	0.615156	-0.0638968	0.277295	0.83509	-0.0121201	0.836892	0.998593	0.0713229	0.225135
cg21456300_1:117263868	cg21456300	rs12405671	1:117263868	56623	A	G	0.134021	NO	-6.04681	-0.1315	0.0217471	4.77e-09	0.0105		-0.117183	0.0167568	0.252208	9.13e-11	6.38e-07	0.000443833	0.0129968	8.21e-06	0.973	1	-5.54679	6.86e-08	5.27e-07	SSE_Male		ENSG00000116824	CD2		0.00749453	0.898704	0.989347	-0.0214426	0.71567	0.970433	-0.0639215	0.277109	0.615156	-0.0638968	0.277295	0.83509	-0.0121201	0.836892	0.998593	0.0713229	0.225135
cg21456300_1:117257351	cg21456300	rs4271251	1:117257351	50106	T	G	0.113402	NO	-6.00041	-0.141308	0.0235497	6.14e-09	0.0126406		-0.127577	0.0171119	0.277109	7.49e-12	6.51e-08	-0.00388838	0.0148909	0.000479956	0.794	1	-5.45272	1.08e-07	6.55e-07	SSE_Male		ENSG00000116824	CD2		0.00749453	0.898704	0.989347	-0.0214426	0.71567	0.970433	-0.0639215	0.277109	0.615156	-0.0638968	0.277295	0.83509	-0.0121201	0.836892	0.998593	0.0713229	0.225135
cg21864845_1:1612809	cg21864845	rs4076580	1:1612809	404383	G	T	0.0670103	YES	-7.04125	-0.0458263	0.00650826	1.5e-11	0.000188715		-0.00287118	0.00136845	0.0294648	0.0376	1	0.0372835	0.00644067	0.190928	4.36e-08	5.46696e-07	-6.09842	8.11e-09	1.32e-07	OED_Female_FDR		ENSG00000189339	SLC35E2B		-0.00168154	0.977214	0.999231	-0.0904349	0.123751	0.50767	-0.0127478	0.828572	0.927372	0.0391682	0.505706	0.936499	0.0640689	0.276	0.840544	-0.00717655	0.90298
cg24368899_1:24030199	cg24368899	rs577534074	1:24030199	838729	T	C	0.0704467	YES	-5.91833	-0.0549429	0.00928351	9.58e-09	0.0175192		-0.0502488	0.00869417	0.187237	4.41e-08	0.000167523	-0.00153856	0.00303646	0.00180476	0.613	1	-5.28932	3.51e-07	1.57e-06	SSE_Male		ENSG00000142676	RPL11		-0.0638085	0.277961	0.725582	-0.07798	0.185	0.628819	-0.141064	0.0160371	0.100667	-0.109497	0.0621183	0.389923	-0.256726	9.2e-06	0.000252317	0.207725	0.000360731
cg25721040_1:246435139	cg25721040	rs72776366	1:246435139	909845	G	A	0.0670103	YES	5.6338	0.0696573	0.0123642	4.33e-08	0.0447		0.0162054	0.00790975	0.0281342	0.0423	1	-0.0453734	0.00850953	0.166818	3.74e-07	2.82458e-06	5.30033	2.31e-07	1.1e-06	OED_Female_FDR		ENSG00000185420	SMYD3		0.111092	0.0583855	0.375197	-0.0300627	0.609534	0.934176	-0.0899935	0.125602	0.400734	0.0120559	0.837744	0.963887	-0.0599793	0.307878	0.86825	-0.0290616	0.621501
cg26247087_1:53803639	cg26247087	rs12083302	1:53803639	343078	T	C	0.0721649	NO	-5.60624	-0.0451788	0.00805866	5e-08	0.0478		-0.0359803	0.00725756	0.144937	1.97e-06	0.0046511	0.00463493	0.00342182	0.0127558	0.178	0.509086	-5.06186	9.13e-07	3.34e-06	SSE_Male		ENSG00000225675	LINC01771		0.013884	0.81356	0.965781	-0.040545	0.490853	0.916481	-0.0386161	0.511727	0.795849	-0.0290296	0.621885	0.959748	0.0480413	0.414233	0.926246	0.118437	0.0435075
cg26247087_1:53802466	cg26247087	rs12066743	1:53802466	344251	C	T	0.0721649	NO	-5.60624	-0.0451788	0.00805866	5e-08	0.0478		-0.0359803	0.00725756	0.144937	1.97e-06	0.0046511	0.00463493	0.00342182	0.0127558	0.178	0.509086	-5.06186	9.13e-07	3.34e-06	SSE_Male		ENSG00000225675	LINC01771		0.013884	0.81356	0.965781	-0.040545	0.490853	0.916481	-0.0386161	0.511727	0.795849	-0.0290296	0.621885	0.959748	0.0480413	0.414233	0.926246	0.118437	0.0435075
cg26247087_1:53803047	cg26247087	rs111471766	1:53803047	343670	A	G	0.0721649	NO	-5.60624	-0.0451788	0.00805866	5e-08	0.0478149		-0.0359803	0.00725756	0.144937	1.97e-06	0.0046511	0.00463493	0.00342182	0.0127558	0.178	0.509086	-5.06186	9.13e-07	3.34e-06	SSE_Male		ENSG00000225675	LINC01771		0.013884	0.81356	0.965781	-0.040545	0.490853	0.916481	-0.0386161	0.511727	0.795849	-0.0290296	0.621885	0.959748	0.0480413	0.414233	0.926246	0.118437	0.0435075
cg26247087_1:53804715	cg26247087	rs57514985	1:53804715	342002	A	C	0.0721649	NO	-5.60624	-0.0451788	0.00805866	5e-08	0.0478149		-0.0359803	0.00725756	0.144937	1.97e-06	0.0046511	0.00463493	0.00342182	0.0127558	0.178	0.509086	-5.06186	9.13e-07	3.34e-06	SSE_Male		ENSG00000225675	LINC01771		0.013884	0.81356	0.965781	-0.040545	0.490853	0.916481	-0.0386161	0.511727	0.795849	-0.0290296	0.621885	0.959748	0.0480413	0.414233	0.926246	0.118437	0.0435075
cg26247087_1:53802054	cg26247087	rs12066531	1:53802054	344663	C	T	0.0721649	NO	-5.60624	-0.0451788	0.00805866	5e-08	0.0478		-0.0359803	0.00725756	0.144937	1.97e-06	0.0046511	0.00463493	0.00342182	0.0128	0.178	0.509086	-5.06186	9.13e-07	3.34e-06	SSE_Male		ENSG00000225675	LINC01771		0.013884	0.81356	0.965781	-0.040545	0.490853	0.916481	-0.0386161	0.511727	0.795849	-0.0290296	0.621885	0.959748	0.0480413	0.414233	0.926246	0.118437	0.0435075
cg26247087_1:53803266	cg26247087	rs72897450	1:53803266	343451	A	C	0.0721649	NO	-5.60624	-0.0451788	0.00805866	5e-08	0.0478		-0.0359803	0.00725756	0.144937	1.97e-06	0.0046511	0.00463493	0.00342182	0.0127558	0.178	0.509086	-5.06186	9.13e-07	3.34e-06	SSE_Male		ENSG00000225675	LINC01771		0.013884	0.81356	0.965781	-0.040545	0.490853	0.916481	-0.0386161	0.511727	0.795849	-0.0290296	0.621885	0.959748	0.0480413	0.414233	0.926246	0.118437	0.0435075
cg26247087_1:53803824	cg26247087	rs12062816	1:53803824	342893	A	G	0.0721649	NO	-5.60624	-0.0451788	0.00805866	5e-08	0.0478149		-0.0359803	0.00725756	0.144937	1.97e-06	0.0046511	0.00463493	0.00342182	0.0127558	0.178	0.509086	-5.06186	9.13e-07	3.34e-06	SSE_Male		ENSG00000225675	LINC01771		0.013884	0.81356	0.965781	-0.040545	0.490853	0.916481	-0.0386161	0.511727	0.795849	-0.0290296	0.621885	0.959748	0.0480413	0.414233	0.926246	0.118437	0.0435075
cg26247087_1:53803856	cg26247087	rs12073099	1:53803856	342861	G	A	0.0721649	NO	-5.60624	-0.0451788	0.00805866	5e-08	0.0478		-0.0359803	0.00725756	0.144937	1.97e-06	0.0046511	0.00463493	0.00342182	0.0127558	0.178	0.509086	-5.06186	9.13e-07	3.34e-06	SSE_Male		ENSG00000225675	LINC01771		0.013884	0.81356	0.965781	-0.040545	0.490853	0.916481	-0.0386161	0.511727	0.795849	-0.0290296	0.621885	0.959748	0.0480413	0.414233	0.926246	0.118437	0.0435075
cg26614154_1:157083542	cg26614154	rs16838099	1:157083542	189937	T	C	0.175258	YES	5.70563	0.0305723	0.00535826	2.97e-08	0.0370157		0.0100075	0.0034801	0.0539523	0.00464	1	-0.00623639	0.00356556	0.0210894	0.0824	0.254	3.26025	0.00125	0.00267	Unclassified (sex stratified result nominal)		ENSG00000117036	ETV3		-0.358631	2.93e-10	7.64e-08	0.131879	0.0244592	0.182046	0.0938978	0.109951	0.367207	-0.156792	0.00736753	0.0752644	0.192858	0.000943519	0.0163858	0.204916	0.000434865
cg27582017_1:1595198	cg27582017	rs4307513	1:1595198	537515	A	G	0.0859107	NO	-5.60301	-0.0319246	0.00569775	5.08e-08	0.0483636		-0.000132951	0.00095685	0.000133128	0.89	1	0.0292233	0.00577427	0.152811	1.27e-06	7.72076e-06	-5.01558	1.47e-06	4.81e-06	SSE_Female		ENSG00000189339	SLC35E2B		0.0310642	0.597664	0.890244	0.0583692	0.321069	0.8081	0.0526144	0.371166	0.693109	0.0236965	0.687281	0.959748	-0.0157567	0.78897	0.998223	-0.0522167	0.374798
cg27582017_1:1599361	cg27582017	rs6662227	1:1599361	541678	A	G	0.0824742	NO	-5.63402	-0.0324496	0.00575959	4.33e-08	0.0447		9.7e-05	0.000966613	6.95e-05	0.92	1	0.0306971	0.00585424	0.162217	5.6e-07	3.84269e-06	-5.15717	7.77e-07	2.96e-06	SSE_Female		ENSG00000189339	SLC35E2B		0.0310642	0.597664	0.890244	0.0583692	0.321069	0.8081	0.0526144	0.371166	0.693109	0.0236965	0.687281	0.959748	-0.0157567	0.78897	0.998223	-0.0522167	0.374798
cg27582017_1:1566160	cg27582017	rs28464684	1:1566160	508477	T	C	0.0824742	YES	-6.05772	-0.0346373	0.00571788	4.49e-09	0.0100527		0.000334227	0.000925993	0.000897655	0.71867	1	0.0320634	0.00594818	0.169867	2.86e-07	2.25e-06	-5.27078	4.65e-07	1.91e-06	SSE_Female		ENSG00000197530	MIB2		0.0310642	0.597664	0.890244	0.0583692	0.321069	0.8081	0.0526144	0.371166	0.693109	0.0236965	0.687281	0.959748	-0.0157567	0.78897	0.998223	-0.0522167	0.374798
cg27582017_1:1587315	cg27582017	rs4648762	1:1587315	529632	A	G	0.0738832	NO	-5.60185	-0.0330612	0.00590184	5.11e-08	0.0485931		0.000638112	0.00100995	0.00274557	0.528496	1	0.032712	0.00592325	0.176809	1.54e-07	1.46739e-06	-5.33788	3.38e-07	1.52e-06	SSE_Female		ENSG00000248333	CDK11B		0.0310642	0.597664	0.890244	0.0583692	0.321069	0.8081	0.0526144	0.371166	0.693109	0.0236965	0.687281	0.959748	-0.0157567	0.78897	0.998223	-0.0522167	0.374798
cg27582017_1:1584117	cg27582017	rs4648756	1:1584117	526434	G	C	0.0790378	NO	-5.96205	-0.0347364	0.00582625	7.57e-09	0.0149333		8.62e-05	0.000976888	5.37e-05	0.93	1	0.0320634	0.00594818	0.169867	2.86e-07	2.25e-06	-5.30489	3.95e-07	1.73e-06	SSE_Female		ENSG00000248333	CDK11B		0.0310642	0.597664	0.890244	0.0583692	0.321069	0.8081	0.0526144	0.371166	0.693109	0.0236965	0.687281	0.959748	-0.0157567	0.78897	0.998223	-0.0522167	0.374798
cg27582017_1:1894745	cg27582017	rs28592733	1:1894745	837062	T	C	0.0549828	NO	-5.6557	-0.0376724	0.00666097	3.86e-08	0.0427211		0.00222655	0.00128395	0.0203184	0.085	1	0.0361918	0.0061164	0.197799	2.34e-08	3.32298e-07	-5.43469	2.08e-07	1.04e-06	SSE_Female		ENSG00000142609	CFAP74		0.0310642	0.597664	0.890244	0.0583692	0.321069	0.8081	0.0526144	0.371166	0.693109	0.0236965	0.687281	0.959748	-0.0157567	0.78897	0.998223	-0.0522167	0.374798
cg27582017_1:1598580	cg27582017	rs112681629	1:1598580	540897	T	A	0.080756	NO	-5.70256	-0.0329941	0.00578584	3.02e-08	0.0374		8.62e-05	0.000976888	5.37e-05	0.929786	1	0.0306971	0.00585424	0.162217	5.6e-07	3.84269e-06	-5.15753	7.75e-07	2.96e-06	SSE_Female		ENSG00000189339	SLC35E2B		0.0310642	0.598	0.890244	0.0583692	0.321	0.808	0.0526144	0.371	0.693109	0.0236965	0.687	0.96	-0.0157567	0.78897	0.998223	-0.0522167	0.375
cg27582017_1:1575616	cg27582017	rs28394074	1:1575616	517933	T	C	0.080756	NO	-5.66657	-0.032682	0.00576752	3.65e-08	0.0415221		0.000350016	0.000976482	0.000885311	0.721	1	0.0305106	0.0058611	0.160252	6.65e-07	4.43092e-06	-5.07593	1.12e-06	3.94e-06	SSE_Female		ENSG00000248333	CDK11B		0.0310642	0.597664	0.890244	0.0583692	0.321069	0.8081	0.0526144	0.371166	0.693109	0.0236965	0.687281	0.959748	-0.0157567	0.78897	0.998223	-0.0522167	0.374798
cg27582017_1:1595867	cg27582017	rs4443835	1:1595867	538184	C	A	0.0859107	NO	-5.60301	-0.0319246	0.00569775	5.08e-08	0.0483636		-0.000132951	0.00095685	0.000133128	0.89	1	0.0292233	0.00577427	0.152811	1.27e-06	7.72076e-06	-5.01558	1.47e-06	4.81e-06	SSE_Female		ENSG00000189339	SLC35E2B		0.0310642	0.597664	0.890244	0.0583692	0.321069	0.8081	0.0526144	0.371166	0.693109	0.0236965	0.687281	0.959748	-0.0157567	0.78897	0.998223	-0.0522167	0.374798
cg27582017_1:1590526	cg27582017	rs6604980	1:1590526	532843	G	C	0.080756	NO	-5.70256	-0.0329941	0.00578584	3.02e-08	0.0373502		8.62e-05	0.000976888	5.37e-05	0.929786	1	0.0306971	0.00585424	0.162217	5.6e-07	3.84269e-06	-5.15753	7.75e-07	2.96e-06	SSE_Female		ENSG00000248333	CDK11B		0.0310642	0.598	0.890244	0.0583692	0.321	0.808	0.0526144	0.371	0.693109	0.0236965	0.687	0.96	-0.0157567	0.78897	0.998223	-0.0522167	0.375
cg27582017_1:1599161	cg27582017	rs6604981	1:1599161	541478	A	G	0.0824742	NO	-5.63402	-0.0324496	0.00575959	4.33e-08	0.0447		9.7e-05	0.000966613	6.95e-05	0.920202	1	0.0306971	0.00585424	0.162217	5.6e-07	3.84e-06	-5.15717	7.77e-07	2.96e-06	SSE_Female		ENSG00000189339	SLC35E2B		0.0310642	0.597664	0.890244	0.0583692	0.321069	0.8081	0.0526144	0.371166	0.693109	0.0236965	0.687281	0.959748	-0.0157567	0.78897	0.998223	-0.0522167	0.374798
cg27582017_1:1894751	cg27582017	rs28548673	1:1894751	837068	A	G	0.0549828	YES	-5.6557	-0.0376724	0.00666097	3.86e-08	0.0427211		0.00222655	0.00128395	0.0203184	0.0850174	1	0.0361918	0.0061164	0.197799	2.34e-08	3.32e-07	-5.43469	2.08e-07	1.04e-06	SSE_Female		ENSG00000142609	CFAP74		0.0310642	0.597664	0.890244	0.0583692	0.321069	0.8081	0.0526144	0.371166	0.693109	0.0236965	0.687281	0.959748	-0.0157567	0.78897	0.998223	-0.0522167	0.374798
cg27582017_1:1596974	cg27582017	rs4074020	1:1596974	539291	C	T	0.080756	NO	-5.70256	-0.0329941	0.00578584	3.02e-08	0.0373502		8.62e-05	0.000976888	5.37e-05	0.929786	1	0.0306971	0.00585424	0.162217	5.6e-07	3.84269e-06	-5.15753	7.75e-07	2.96e-06	SSE_Female		ENSG00000189339	SLC35E2B		0.0310642	0.598	0.890244	0.0583692	0.321	0.808	0.0526144	0.371	0.693109	0.0236965	0.687	0.96	-0.0157567	0.78897	0.998223	-0.0522167	0.375
cg27582017_1:1581586	cg27582017	rs61774914	1:1581586	523903	T	C	0.0790378	NO	-5.75987	-0.0337159	0.00585358	2.23e-08	0.0303646		8.62e-05	0.000976888	5.37e-05	0.929786	1	0.0314234	0.00597218	0.163154	5.16e-07	3.62195e-06	-5.17837	7.06e-07	2.75e-06	SSE_Female		ENSG00000248333	CDK11B		0.0310642	0.597664	0.890244	0.0583692	0.321069	0.8081	0.0526144	0.371166	0.693109	0.0236965	0.687281	0.959748	-0.0157567	0.78897	0.998223	-0.0522167	0.374798
cg27582017_1:1595400	cg27582017	rs4313339	1:1595400	537717	A	G	0.0859107	NO	-5.60301	-0.0319246	0.00569775	5.08e-08	0.0483636		-0.000132951	0.00095685	0.000133128	0.89	1	0.0292233	0.00577427	0.152811	1.27e-06	7.72076e-06	-5.01558	1.47e-06	4.81e-06	SSE_Female		ENSG00000189339	SLC35E2B		0.0310642	0.597664	0.890244	0.0583692	0.321	0.8081	0.0526144	0.371	0.693	0.0236965	0.687281	0.959748	-0.0157567	0.789	0.998223	-0.0522167	0.374798
cg27582017_1:1591895	cg27582017	rs61776764	1:1591895	534212	C	G	0.0859107	NO	-5.62796	-0.0316033	0.00561542	4.46e-08	0.0452148		0.000127825	0.000926348	0.000131298	0.890441	1	0.0294679	0.00576551	0.15538	1.02e-06	6.3802e-06	-5.02445	1.41e-06	4.73e-06	SSE_Female		ENSG00000189339	SLC35E2B		0.0310642	0.598	0.890244	0.0583692	0.321	0.808	0.0526144	0.371	0.693109	0.0236965	0.687	0.96	-0.0157567	0.78897	0.998223	-0.0522167	0.375
cg00040322_2:11503405	cg00040322	rs73177236	2:11503405	262764	T	G	0.0979381	YES	-6.05515	-0.0772156	0.0127521	4.55e-09	0.010143		-0.0492557	0.0103076	0.136056	4.28e-06	0.00904858	0.00971445	0.0046416	0.0299239	0.0381	0.122	-5.21653	4.49e-07	1.88e-06	OED_Male_FDR		ENSG00000134318	ROCK2		0.00860817	0.883752	0.989347	-0.0012233	0.983423	0.995275	0.069986	0.23397	0.576111	-0.135429	0.0208352	0.172303	0.0167067	0.776573	0.995896	0.0622267	0.290072
cg00040322_2:11855949	cg00040322	rs75312938	2:11855949	615308	T	G	0.0996564	YES	-5.65345	-0.0728463	0.0128853	3.91e-08	0.0427459		-0.0364103	0.0104228	0.0776277	0.000633	0.445885	0.0102337	0.004682	0.0325491	0.0305	0.0978021	-4.08223	6.42e-05	0.000156	Unclassified (sex stratified result nominal)		ENSG00000134324	LPIN1		0.00860817	0.883752	0.989347	-0.0012233	0.983423	0.995275	0.069986	0.23397	0.576111	-0.135429	0.0208352	0.172303	0.0167067	0.776573	0.995896	0.0622267	0.290072
cg00874835_2:3699715	cg00874835	rs78506209	2:3699715	317981	A	G	0.0704467	NO	-6.65254	-0.0397077	0.0059688	1.53e-10	0.00103437		0.00119504	0.000955331	0.0106765	0.213	1	0.036317	0.00629286	0.189988	4.75e-08	5.76584e-07	-5.51802	1.47e-07	8.3e-07	SSE_Female		ENSG00000118004	COLEC11		-0.0135697	0.817706	0.966043	0.12163	0.0381135	0.259024	0.104137	0.0761249	0.31477	0.00935813	0.873705	0.963887	-0.00629188	0.914892	0.998593	-0.0762684	0.194517
cg00874835_2:3703959	cg00874835	rs80212323	2:3703959	322225	T	C	0.0704467	NO	-6.65254	-0.0397077	0.0059688	1.53e-10	0.00103437		0.00119504	0.000955331	0.0106765	0.213	1	0.036317	0.00629286	0.19	4.75e-08	5.76584e-07	-5.51802	1.47e-07	8.3e-07	SSE_Female		ENSG00000118004	COLEC11		-0.0135697	0.817706	0.966043	0.12163	0.0381135	0.259024	0.104137	0.0761249	0.31477	0.00935813	0.873705	0.963887	-0.00629188	0.914892	0.998593	-0.0762684	0.194517
cg00874835_2:3701076	cg00874835	rs77719803	2:3701076	319342	C	G	0.0704467	NO	-6.65254	-0.0397077	0.0059688	1.53e-10	0.00103437		0.00119504	0.000955331	0.0106765	0.213	1	0.036317	0.00629286	0.19	4.75e-08	5.76584e-07	-5.51802	1.47e-07	8.3e-07	SSE_Female		ENSG00000118004	COLEC11		-0.0135697	0.817706	0.966043	0.12163	0.0381135	0.259024	0.104137	0.0761249	0.31477	0.00935813	0.873705	0.963887	-0.00629188	0.914892	0.998593	-0.0762684	0.194517
cg00874835_2:3703041	cg00874835	rs17445240	2:3703041	321307	G	A	0.0704467	NO	-6.65254	-0.0397077	0.0059688	1.53e-10	0.00103437		0.00119504	0.000955331	0.0106765	0.213	1	0.036317	0.00629286	0.19	4.75e-08	5.76584e-07	-5.51802	1.47e-07	8.3e-07	SSE_Female		ENSG00000118004	COLEC11		-0.0135697	0.817706	0.966043	0.12163	0.0381135	0.259024	0.104137	0.0761249	0.31477	0.00935813	0.873705	0.963887	-0.00629188	0.914892	0.998593	-0.0762684	0.194517
cg00874835_2:3696140	cg00874835	rs2312921	2:3696140	314406	A	G	0.080756	YES	-6.82719	-0.039617	0.00580284	5.47e-11	0.000526		0.000674926	0.000870213	0.00413137	0.439	1	0.036317	0.00629286	0.189988	4.75e-08	5.77e-07	-5.6105	9.6e-08	5.98e-07	SSE_Female		ENSG00000118004	COLEC11		-0.0135697	0.817706	0.966043	0.12163	0.0381135	0.259024	0.104137	0.0761249	0.31477	0.00935813	0.873705	0.963887	-0.00629188	0.914892	0.998593	-0.0762684	0.194517
cg00874835_2:3700123	cg00874835	rs76221161	2:3700123	318389	G	A	0.0704467	NO	-6.65254	-0.0397077	0.0059688	1.53e-10	0.00103437		0.00119504	0.000955331	0.0107	0.213	1	0.036317	0.00629286	0.19	4.75e-08	5.76584e-07	-5.51802	1.47e-07	8.3e-07	SSE_Female		ENSG00000118004	COLEC11		-0.0135697	0.817706	0.966043	0.12163	0.0381135	0.259024	0.104137	0.0761249	0.31477	0.00935813	0.873705	0.963887	-0.00629188	0.914892	0.998593	-0.0762684	0.194517
cg01102158_2:3696140	cg01102158	rs2312921	2:3696140	314656	A	G	0.080756	YES	-6.94842	-0.0426231	0.00613422	2.64e-11	0.000299953		-0.000645265	0.000830796	0.00414302	0.439	1	0.0372571	0.00670541	0.178584	1.32e-07	1.28779e-06	-5.60961	9.73e-08	6.05e-07	SSE_Female		ENSG00000118004	COLEC11		-0.00288679	0.960893	0.999231	0.0994144	0.0904975	0.432562	0.0434113	0.460696	0.774372	0.0189893	0.747022	0.963887	-0.0369392	0.530241	0.963321	-0.0368627	0.531094
cg01102158_2:3701076	cg01102158	rs77719803	2:3701076	319592	C	G	0.0704467	NO	-6.77894	-0.0427713	0.00630944	7.28e-11	0.000617914		-0.000262691	0.000916712	0.000565991	0.775	1	0.0372571	0.00670541	0.178584	1.32e-07	1.28779e-06	-5.54388	1.32e-07	7.61e-07	SSE_Female		ENSG00000118004	COLEC11		-0.00288679	0.960893	0.999231	0.0994144	0.0904975	0.432562	0.0434113	0.460696	0.774372	0.0189893	0.747022	0.963887	-0.0369392	0.530241	0.963321	-0.0368627	0.531094
cg01102158_2:3703959	cg01102158	rs80212323	2:3703959	322475	T	C	0.0704467	NO	-6.77894	-0.0427713	0.00630944	7.28e-11	0.000617914		-0.000262691	0.000916712	0.000565991	0.775	1	0.0372571	0.00670541	0.178584	1.32e-07	1.28779e-06	-5.54388	1.32e-07	7.61e-07	SSE_Female		ENSG00000118004	COLEC11		-0.00288679	0.960893	0.999231	0.0994144	0.0904975	0.432562	0.0434113	0.460696	0.774372	0.0189893	0.747022	0.963887	-0.0369392	0.530241	0.963321	-0.0368627	0.531094
cg01102158_2:3700123	cg01102158	rs76221161	2:3700123	318639	G	A	0.0704467	NO	-6.77894	-0.0427713	0.00630944	7.28e-11	0.000617914		-0.000262691	0.000916712	0.000565991	0.775	1	0.0372571	0.00670541	0.178584	1.32e-07	1.28779e-06	-5.54388	1.32e-07	7.61e-07	SSE_Female		ENSG00000118004	COLEC11		-0.00288679	0.960893	0.999231	0.0994144	0.0904975	0.432562	0.0434113	0.460696	0.774372	0.0189893	0.747022	0.963887	-0.0369392	0.530241	0.963321	-0.0368627	0.531094
cg01102158_2:3703041	cg01102158	rs17445240	2:3703041	321557	G	A	0.0704467	NO	-6.77894	-0.0427713	0.00630944	7.28e-11	0.000617914		-0.000262691	0.000916712	0.000565991	0.775	1	0.0372571	0.00670541	0.178584	1.32e-07	1.28779e-06	-5.54388	1.32e-07	7.61e-07	SSE_Female		ENSG00000118004	COLEC11		-0.00288679	0.960893	0.999231	0.0994144	0.0904975	0.432562	0.0434113	0.460696	0.774372	0.0189893	0.747022	0.963887	-0.0369392	0.530241	0.963321	-0.0368627	0.531094
cg01102158_2:3699715	cg01102158	rs78506209	2:3699715	318231	A	G	0.0704467	NO	-6.77894	-0.0427713	0.00630944	7.28e-11	0.000617914		-0.000262691	0.000916712	0.000565991	0.775	1	0.0372571	0.00670541	0.178584	1.32e-07	1.28779e-06	-5.54388	1.32e-07	7.61e-07	SSE_Female		ENSG00000118004	COLEC11		-0.00288679	0.960893	0.999231	0.0994144	0.0904975	0.432562	0.0434113	0.460696	0.774372	0.0189893	0.747022	0.963887	-0.0369392	0.530241	0.963321	-0.0368627	0.531094
cg02467154_2:55244982	cg02467154	rs10191684	2:55244982	762141	T	C	0.0962199	NO	5.64841	0.0785558	0.0139076	4.01e-08	0.0427459		0.00582066	0.00836868	0.00333	0.488	1	-0.0305012	0.00801632	0.0925193	0.00021	0.000839543	3.13427	0.0019	0.00404	SSE_Female		ENSG00000115310	RTN4		0.0794248	0.176635	0.589327	0.0403873	0.492543	0.916481	0.0137705	0.815057	0.927372	0.00851977	0.884937	0.963887	-0.00601442	0.918632	0.998593	-0.0311039	0.597196
cg02467154_2:55260946	cg02467154	rs10180207	2:55260946	778105	A	G	0.0910653	YES	5.74264	0.0804674	0.0140123	2.45e-08	0.0319069		0.00510612	0.00860415	0.00242295	0.554	1	-0.0293947	0.00804538	0.0859286	0.000363	0.00137925	2.92886	0.00367	0.00774	SSE_Female		ENSG00000115310	RTN4		0.0794248	0.176635	0.589327	0.0403873	0.492543	0.916481	0.0137705	0.815057	0.927372	0.00851977	0.884937	0.963887	-0.00601442	0.918632	0.998593	-0.0311039	0.597196
cg02506767_2:163541979	cg02506767	rs16847119	2:163541979	923961	G	T	0.0515464	YES	5.85707	0.0468596	0.00800052	1.33e-08	0.021633		-0.00680542	0.00341219	0.0267006	0.0479786	1	-0.0442498	0.00737121	0.202412	1.54e-08	2.30249e-07	4.60986	7.14e-06	1.97e-05	CED_Female_FDR		ENSG00000184611	KCNH7		0.0838259	0.153776	0.5577	-0.0901315	0.125021	0.508875	-0.0626064	0.287133	0.623317	-0.0617512	0.29378	0.851322	-0.0394958	0.50215	0.958317	0.0342052	0.561135
cg02815053_2:3703959	cg02815053	rs80212323	2:3703959	322288	T	C	0.0704467	NO	-6.62962	-0.0299053	0.00451086	1.75e-10	0.00107339		-0.00159548	0.00131315	0.0100784	0.226	1	0.0251145	0.0045115	0.179139	1.26e-07	1.25251e-06	-5.68452	5.73e-08	4.69e-07	SSE_Female		ENSG00000118004	COLEC11		0.0298222	0.612399	0.903852	0.107174	0.0679029	0.356761	0.127683	0.0294313	0.159726	0.0624255	0.28853	0.847305	0.0285137	0.628094	0.982109	-0.140128	0.0167597
cg02815053_2:3701076	cg02815053	rs77719803	2:3701076	319405	C	G	0.0704467	NO	-6.62962	-0.0299053	0.00451086	1.75e-10	0.00107339		-0.00159548	0.00131315	0.0100784	0.226	1	0.0251145	0.0045115	0.179139	1.26e-07	1.25251e-06	-5.68452	5.73e-08	4.69e-07	SSE_Female		ENSG00000118004	COLEC11		0.0298222	0.612399	0.903852	0.107174	0.0679029	0.356761	0.127683	0.0294313	0.159726	0.0624255	0.289	0.847	0.0285137	0.628094	0.982109	-0.140128	0.0168
cg02815053_2:3696140	cg02815053	rs2312921	2:3696140	314469	A	G	0.080756	YES	-6.5941	-0.0289329	0.0043877	2.16e-10	0.00126		-0.00111793	0.00119466	0.00600279	0.351	1	0.0251145	0.0045115	0.179139	1.26e-07	1.25251e-06	-5.62084	8.07e-08	5.37e-07	SSE_Female		ENSG00000118004	COLEC11		0.0298222	0.612399	0.903852	0.107174	0.0679029	0.356761	0.127683	0.0294313	0.159726	0.0624255	0.28853	0.847305	0.0285137	0.628094	0.982109	-0.140128	0.0167597
cg02815053_2:3699715	cg02815053	rs78506209	2:3699715	318044	A	G	0.0704467	NO	-6.62962	-0.0299053	0.00451086	1.75e-10	0.00107339		-0.00159548	0.00131315	0.0100784	0.226	1	0.0251145	0.0045115	0.179139	1.26e-07	1.25251e-06	-5.68452	5.73e-08	4.69e-07	SSE_Female		ENSG00000118004	COLEC11		0.0298222	0.612399	0.903852	0.107174	0.0679029	0.356761	0.127683	0.0294313	0.159726	0.0624255	0.28853	0.847305	0.0285137	0.628094	0.982109	-0.140128	0.0167597
cg02815053_2:3703041	cg02815053	rs17445240	2:3703041	321370	G	A	0.0704467	NO	-6.62962	-0.0299053	0.00451086	1.75e-10	0.00107339		-0.00159548	0.00131315	0.0100784	0.226	1	0.0251145	0.0045115	0.179139	1.26e-07	1.25251e-06	-5.68452	5.73e-08	4.69e-07	SSE_Female		ENSG00000118004	COLEC11		0.0298222	0.612399	0.903852	0.107174	0.0679029	0.356761	0.127683	0.0294313	0.159726	0.0624255	0.28853	0.847305	0.0285137	0.628094	0.982109	-0.140128	0.0167597
cg02815053_2:3700123	cg02815053	rs76221161	2:3700123	318452	G	A	0.0704467	NO	-6.62962	-0.0299053	0.00451086	1.75e-10	0.00107339		-0.00159548	0.00131315	0.0100784	0.226	1	0.0251145	0.0045115	0.179139	1.26e-07	1.25251e-06	-5.68452	5.73e-08	4.69e-07	SSE_Female		ENSG00000118004	COLEC11		0.0298222	0.612399	0.903852	0.107174	0.0679029	0.356761	0.127683	0.0294313	0.159726	0.0624255	0.28853	0.847305	0.0285137	0.628094	0.982109	-0.140128	0.0167597
cg03107405_2:3703959	cg03107405	rs80212323	2:3703959	322018	T	C	0.0704467	NO	-6.80569	-0.032566	0.00478511	6.21e-11	0.000564607		-0.000537665	0.000713159	0.00390466	0.452	1	0.0285688	0.00508563	0.181825	9.88e-08	1.06878e-06	-5.66782	7.29e-08	5.34e-07	SSE_Female		ENSG00000118004	COLEC11		0.0248732	0.672627	0.930979	0.110348	0.0601	0.334247	0.0684187	0.244636	0.583214	0.0254517	0.665	0.96	-0.0452737	0.441666	0.938654	-0.0669025	0.255
cg03107405_2:3696140	cg03107405	rs2312921	2:3696140	314199	A	G	0.080756	YES	-6.89935	-0.0321013	0.00465281	3.55e-11	0.00037		-0.000429264	0.000647768	0.00301946	0.509	1	0.0285688	0.00508563	0.181825	9.88e-08	1.06878e-06	-5.65626	7.77e-08	5.37e-07	SSE_Female		ENSG00000118004	COLEC11		0.0248732	0.672627	0.930979	0.110348	0.0601016	0.334247	0.0684187	0.244636	0.583214	0.0254517	0.665469	0.959748	-0.0452737	0.441666	0.938654	-0.0669025	0.255274
cg03107405_2:3703041	cg03107405	rs17445240	2:3703041	321100	G	A	0.0704467	NO	-6.80569	-0.032566	0.00478511	6.21e-11	0.000564607		-0.000537665	0.000713159	0.00390466	0.452	1	0.0285688	0.00508563	0.182	9.88e-08	1.06878e-06	-5.66782	7.29e-08	5.34e-07	SSE_Female		ENSG00000118004	COLEC11		0.0248732	0.672627	0.930979	0.110348	0.0601016	0.334247	0.0684187	0.244636	0.583214	0.0254517	0.665469	0.959748	-0.0452737	0.441666	0.938654	-0.0669025	0.255274
cg03107405_2:3701076	cg03107405	rs77719803	2:3701076	319135	C	G	0.0704467	NO	-6.80569	-0.032566	0.00478511	6.21e-11	0.000564607		-0.000537665	0.000713159	0.00390466	0.452	1	0.0285688	0.00508563	0.181825	9.88e-08	1.06878e-06	-5.66782	7.29e-08	5.34e-07	SSE_Female		ENSG00000118004	COLEC11		0.0248732	0.672627	0.930979	0.110348	0.0601016	0.334247	0.0684187	0.244636	0.583214	0.0254517	0.665469	0.959748	-0.0452737	0.441666	0.938654	-0.0669025	0.255274
cg03107405_2:3700123	cg03107405	rs76221161	2:3700123	318182	G	A	0.0704467	NO	-6.80569	-0.032566	0.00478511	6.21e-11	0.000564607		-0.000537665	0.000713159	0.00390466	0.452	1	0.0285688	0.00508563	0.181825	9.88e-08	1.06878e-06	-5.66782	7.29e-08	5.34e-07	SSE_Female		ENSG00000118004	COLEC11		0.0248732	0.672627	0.930979	0.110348	0.0601016	0.334247	0.0684187	0.244636	0.583214	0.0254517	0.665469	0.959748	-0.0452737	0.441666	0.938654	-0.0669025	0.255274
cg03107405_2:3699715	cg03107405	rs78506209	2:3699715	317774	A	G	0.0704467	NO	-6.80569	-0.032566	0.00478511	6.21e-11	0.000564607		-0.000537665	0.000713159	0.00390466	0.452	1	0.0285688	0.00508563	0.181825	9.88e-08	1.06878e-06	-5.66782	7.29e-08	5.34e-07	SSE_Female		ENSG00000118004	COLEC11		0.0248732	0.672627	0.930979	0.110348	0.0601016	0.334247	0.0684187	0.244636	0.583214	0.0254517	0.665469	0.959748	-0.0452737	0.441666	0.938654	-0.0669025	0.255274
cg03123136_2:131589647	cg03123136	rs2566729	2:131589647	456819	T	C	0.120275	YES	-5.67916	-0.0652012	0.0114808	3.42e-08	0.0404909		-0.0157371	0.00589996	0.0467715	0.00852	1	0.0361252	0.00923516	0.0972747	0.000142	0.000570793	-4.73243	3.76e-06	1.1e-05	OED_Female_FDR		ENSG00000136002	ARHGEF4		0.0434555	0.460239	0.849779	0.206335	0.000395804	0.00937336	0.084123	0.152318	0.45488	0.224351	0.000113394	0.00266429	-0.0225086	0.702192	0.982109	-0.158437	0.00676445
cg04398171_2:205676246	cg04398171	rs78067686	2:205676246	837994	A	G	0.0549828	YES	5.87222	0.052643	0.00896476	1.23e-08	0.0207034		3.7e-05	0.00307321	1e-06	0.99041	1	-0.0390456	0.00819658	0.137786	4.64e-06	2.22e-05	4.46466	1.4e-05	3.71e-05	SSE_Female		ENSG00000116117	PARD3B		0.0251938	0.668657	0.930979	-0.0322002	0.584329	0.9286	-0.0954156	0.104297	0.361105	0.00164646	0.97769	0.993193	-0.0191668	0.744739	0.989819	0.0798628	0.174253
cg04398171_2:205666723	cg04398171	rs142097145	2:205666723	847517	G	A	0.056701	NO	5.84374	0.0518357	0.00887031	1.43e-08	0.0227981		-0.000141863	0.00301055	1.53e-05	0.962	1	-0.0390456	0.00819658	0.137786	4.64e-06	2.22e-05	4.45532	1.46e-05	3.86e-05	SSE_Female		ENSG00000116117	PARD3B		0.0251938	0.668657	0.930979	-0.0322002	0.584329	0.9286	-0.0954156	0.104297	0.361105	0.00164646	0.97769	0.993193	-0.0191668	0.744739	0.989819	0.0798628	0.174253
cg04398171_2:205664920	cg04398171	rs7595417	2:205664920	849320	G	A	0.056701	NO	5.84374	0.0518357	0.00887031	1.43e-08	0.0227981		-0.000141863	0.00301055	1.53e-05	0.962	1	-0.0390456	0.00819658	0.137786	4.64e-06	2.22e-05	4.45532	1.46e-05	3.86e-05	SSE_Female		ENSG00000116117	PARD3B		0.0251938	0.668657	0.930979	-0.0322002	0.584329	0.9286	-0.0954156	0.104297	0.361105	0.00164646	0.97769	0.993193	-0.0191668	0.744739	0.989819	0.0798628	0.174253
cg04461028_2:239625595	cg04461028	rs74001717	2:239625595	559117	C	G	0.0738832	NO	-6.51422	-0.0652776	0.0100208	3.43e-10	0.00161435		-0.0607468	0.00892501	0.242133	2.46e-10	1.57e-06	0.00305767	0.00461877	0.00307682	0.509038	1	-6.34913	1.23e-09	4.02e-08	SSE_Male		ENSG00000233608	TWIST2		0.109369	0.0624258	0.382633	0.0279523	0.634879	0.944778	-0.0346616	0.555919	0.805205	0.0654197	0.265981	0.829125	-0.0433943	0.460872	0.941285	-0.0558712	0.342249
cg04461028_2:239625596	cg04461028	rs74001718	2:239625596	559116	T	A	0.0738832	NO	-6.51422	-0.0652776	0.0100208	3.43e-10	0.00161		-0.0607468	0.00892501	0.242133	2.46e-10	1.57e-06	0.00305767	0.00461877	0.00307682	0.509	1	-6.34913	1.23e-09	4.02e-08	SSE_Male		ENSG00000233608	TWIST2		0.109369	0.0624	0.382633	0.0279523	0.634879	0.944778	-0.0346616	0.555919	0.805205	0.0654197	0.266	0.829	-0.0433943	0.460872	0.941285	-0.0558712	0.342
cg04461028_2:239614353	cg04461028	rs10202509	2:239614353	570359	T	A	0.0721649	YES	-6.72172	-0.0682695	0.0101565	1.02e-10	0.000749378		-0.0625781	0.00915701	0.243618	2.12e-10	1.37e-06	0.00305767	0.00461877	0.00307682	0.509	1	-6.39979	9.56e-10	3.35e-08	SSE_Male		ENSG00000233608	TWIST2		0.109369	0.0624258	0.382633	0.0279523	0.634879	0.944778	-0.0346616	0.555919	0.805205	0.0654197	0.265981	0.829125	-0.0433943	0.460872	0.941285	-0.0558712	0.342249
cg06064861_2:87476572	cg06064861	rs111993801	2:87476572	168086	A	G	0.132302	YES	-5.925	-0.1593	0.0268861	9.25e-09	0.0172		-0.0986953	0.0199654	0.144222	2.09e-06	0.00491	-0.00711434	0.0161685	0.0013616	0.661	1	-3.56468	0.000429	0.000937	SSE_Male		ENSG00000204745	AC083899.1		-0.015907	0.787005	0.958731	-0.0529284	0.368314	0.84163	-0.0123343	0.834051	0.927372	-0.11187	0.056633	0.359827	0.0795604	0.175895	0.689032	0.0649409	0.269504
cg06064861_2:87479689	cg06064861	rs62146267	2:87479689	171203	A	C	0.180412	NO	-5.71604	-0.13404	0.0234499	2.82e-08	0.0354676		-0.0814392	0.0177527	0.12674	9.63e-06	0.018	0.00625096	0.0133597	0.00153937	0.641	1	-3.94681	0.000101	0.000232	SSE_Male		ENSG00000204745	AC083899.1		-0.015907	0.787005	0.958731	-0.0529284	0.368314	0.84163	-0.0123343	0.834051	0.927372	-0.11187	0.056633	0.359827	0.0795604	0.175895	0.689032	0.0649409	0.269504
cg06259049_2:3703959	cg06259049	rs80212323	2:3703959	322137	T	C	0.0704467	NO	-6.24281	-0.0472938	0.00757573	1.61e-09	0.00467828		-0.000919429	0.00146146	0.00272215	0.53	1	0.0427526	0.00788951	0.171	2.5e-07	2.02533e-06	-5.44286	2.04e-07	1.03e-06	SSE_Female		ENSG00000118004	COLEC11		-0.0535918	0.362	0.787066	0.116978	0.0461791	0.289872	0.0761514	0.195204	0.532027	0.0431069	0.464	0.936	-0.0234781	0.690013	0.982109	-0.0389664	0.508
cg06259049_2:3696140	cg06259049	rs2312921	2:3696140	314318	A	G	0.080756	YES	-6.40276	-0.0471581	0.00736528	6.51e-10	0.00261885		-0.0013152	0.00132418	0.00676	0.322255	1	0.0427526	0.00788951	0.171358	2.5e-07	2.02533e-06	-5.50857	1.52e-07	8.53e-07	SSE_Female		ENSG00000118004	COLEC11		-0.0535918	0.362333	0.787066	0.116978	0.0461791	0.289872	0.0761514	0.195204	0.532027	0.0431069	0.463849	0.936499	-0.0234781	0.690013	0.982109	-0.0389664	0.507902
cg06259049_2:3703041	cg06259049	rs17445240	2:3703041	321219	G	A	0.0704467	NO	-6.24281	-0.0472938	0.00757573	1.61e-09	0.00467828		-0.000919429	0.00146146	0.00272215	0.53	1	0.0427526	0.00788951	0.171	2.5e-07	2.02533e-06	-5.44286	2.04e-07	1.03e-06	SSE_Female		ENSG00000118004	COLEC11		-0.0535918	0.362333	0.787066	0.116978	0.0461791	0.289872	0.0761514	0.195204	0.532027	0.0431069	0.463849	0.936499	-0.0234781	0.690013	0.982109	-0.0389664	0.507902
cg06259049_2:3699715	cg06259049	rs78506209	2:3699715	317893	A	G	0.0704467	NO	-6.24281	-0.0472938	0.00757573	1.61e-09	0.00468		-0.000919	0.00146146	0.00272	0.530262	1	0.0427526	0.00788951	0.171358	2.5e-07	2.02533e-06	-5.44286	2.04e-07	1.03e-06	SSE_Female		ENSG00000118004	COLEC11		-0.0535918	0.362	0.787066	0.116978	0.0461791	0.289872	0.0761514	0.195204	0.532027	0.0431069	0.464	0.936	-0.0234781	0.690013	0.982109	-0.0389664	0.508
cg06259049_2:3700123	cg06259049	rs76221161	2:3700123	318301	G	A	0.0704467	NO	-6.24281	-0.0472938	0.00757573	1.61e-09	0.00467828		-0.000919429	0.00146146	0.00272215	0.53	1	0.0428	0.00788951	0.171	2.5e-07	2.02533e-06	-5.44286	2.04e-07	1.03e-06	SSE_Female		ENSG00000118004	COLEC11		-0.0535918	0.362333	0.787066	0.116978	0.0461791	0.289872	0.0761514	0.195204	0.532027	0.0431069	0.463849	0.936499	-0.0234781	0.690013	0.982109	-0.0389664	0.508
cg06259049_2:3701076	cg06259049	rs77719803	2:3701076	319254	C	G	0.0704467	NO	-6.24281	-0.0472938	0.00757573	1.61e-09	0.00467828		-0.000919429	0.00146146	0.00272215	0.53	1	0.0427526	0.00788951	0.171358	2.5e-07	2.02533e-06	-5.44286	2.04e-07	1.03e-06	SSE_Female		ENSG00000118004	COLEC11		-0.0535918	0.362333	0.787066	0.116978	0.0461791	0.289872	0.0761514	0.195204	0.532027	0.0431069	0.463849	0.936499	-0.0234781	0.690013	0.982109	-0.0389664	0.508
cg07508773_2:160098871	cg07508773	rs62172670	2:160098871	44149	G	A	0.213058	YES	-5.67949	-0.0506509	0.00891821	3.41e-08	0.0404762		0.000102232	0.00146061	3.38e-05	0.944	1	0.0405721	0.00849525	0.138395	4.41e-06	2.12303e-05	-4.69494	5.93e-06	1.65e-05	SSE_Female		ENSG00000196151	WDSUB1		0.0166826	0.776886	0.958731	0.0329333	0.575797	0.9286	-0.011019	0.85153	0.933994	0.0545659	0.353662	0.884436	-0.0123134	0.834328	0.998593	-0.0224568	0.702844
cg07568517_2:3696140	cg07568517	rs2312921	2:3696140	314453	A	G	0.080756	YES	-7.02242	-0.0484937	0.00690556	1.69e-11	0.000207115		0.000988855	0.000582193	0.0195078	0.0916	1	0.0446204	0.00761391	0.194756	3.09e-08	4.01591e-07	-5.71382	6.08e-08	4.92e-07	SSE_Female		ENSG00000118004	COLEC11		-0.00134775	0.981736	0.999231	0.121439	0.0384198	0.259024	0.0589003	0.316678	0.649564	0.0415628	0.480025	0.936499	-0.0431609	0.463288	0.941285	-0.0626564	0.286747
cg07568517_2:3703041	cg07568517	rs17445240	2:3703041	321354	G	A	0.0704467	NO	-6.83639	-0.0485596	0.0071031	5.17e-11	0.0005		0.00145599	0.000636209	0.034861	0.0236	1	0.0446204	0.00761391	0.194756	3.09e-08	4.01591e-07	-5.64946	8.24e-08	5.37e-07	CED_Female_FDR		ENSG00000118004	COLEC11		-0.00134775	0.981736	0.999231	0.121439	0.0384198	0.259024	0.0589003	0.316678	0.649564	0.0415628	0.480025	0.936499	-0.0431609	0.463288	0.941285	-0.0626564	0.286747
cg07568517_2:3703959	cg07568517	rs80212323	2:3703959	322272	T	C	0.0704467	NO	-6.83639	-0.0485596	0.0071031	5.17e-11	0.000500267		0.00145599	0.000636209	0.034861	0.0236	1	0.0446204	0.00761391	0.194756	3.09e-08	4.01591e-07	-5.64946	8.24e-08	5.37e-07	CED_Female_FDR		ENSG00000118004	COLEC11		-0.00134775	0.981736	0.999231	0.121439	0.0384198	0.259024	0.0589003	0.316678	0.649564	0.0415628	0.480025	0.936499	-0.0431609	0.463288	0.941285	-0.0626564	0.286747
cg07568517_2:3701076	cg07568517	rs77719803	2:3701076	319389	C	G	0.0704467	NO	-6.83639	-0.0485596	0.0071031	5.17e-11	0.0005		0.00145599	0.000636209	0.034861	0.0236	1	0.0446204	0.00761391	0.194756	3.09e-08	4.01591e-07	-5.64946	8.24e-08	5.37e-07	CED_Female_FDR		ENSG00000118004	COLEC11		-0.00134775	0.981736	0.999231	0.121439	0.0384198	0.259024	0.0589003	0.316678	0.649564	0.0415628	0.480025	0.936499	-0.0431609	0.463288	0.941285	-0.0626564	0.286747
cg07568517_2:3699715	cg07568517	rs78506209	2:3699715	318028	A	G	0.0704467	NO	-6.83639	-0.0485596	0.0071031	5.17e-11	0.000500267		0.00145599	0.000636209	0.034861	0.0236	1	0.0446204	0.00761391	0.194756	3.09e-08	4.01591e-07	-5.64946	8.24e-08	5.37e-07	CED_Female_FDR		ENSG00000118004	COLEC11		-0.00134775	0.981736	0.999231	0.121439	0.0384198	0.259024	0.0589003	0.316678	0.649564	0.0415628	0.480025	0.936499	-0.0431609	0.463288	0.941285	-0.0626564	0.286747
cg07568517_2:3700123	cg07568517	rs76221161	2:3700123	318436	G	A	0.0704467	NO	-6.83639	-0.0485596	0.0071031	5.17e-11	0.000500267		0.00145599	0.000636209	0.034861	0.0236	1	0.0446204	0.00761391	0.194756	3.09e-08	4.01591e-07	-5.64946	8.24e-08	5.37e-07	CED_Female_FDR		ENSG00000118004	COLEC11		-0.00134775	0.981736	0.999231	0.121439	0.0384198	0.259024	0.0589003	0.316678	0.649564	0.0415628	0.480025	0.936499	-0.0431609	0.463288	0.941285	-0.0626564	0.286747
cg09439348_2:47701708	cg09439348	rs12232996	2:47701708	396320	A	G	0.106529	YES	5.83095	0.0451817	0.0077486	1.53e-08	0.02391		0.00169535	0.00296889	0.00224381	0.568858	1	-0.0282228	0.00685618	0.106608	6.5e-05	0.000265633	4.00437	8.84e-05	0.000209	SSE_Female		ENSG00000095002	MSH2		0.0244775	0.677541	0.930979	0.110498	0.0597539	0.334247	0.100768	0.0861723	0.327884	0.0108707	0.853506	0.963887	-0.0110699	0.850853	0.998593	0.00681603	0.907832
cg09439348_2:47652997	cg09439348	rs11686493	2:47652997	347609	C	A	0.101375	NO	5.69203	0.0438368	0.00770143	3.19e-08	0.0386702		0.00105969	0.003019	0.000848974	0.726	1	-0.028508	0.00666387	0.114168	3.45e-05	0.000143056	4.0416	7.58e-05	0.00018	SSE_Female		ENSG00000095002	MSH2		0.0244775	0.677541	0.930979	0.110498	0.0597539	0.334247	0.100768	0.0861723	0.327884	0.0108707	0.853506	0.963887	-0.0110699	0.850853	0.998593	0.00681603	0.907832
cg09813782_2:167001532	cg09813782	rs7558010	2:167001532	594466	A	G	0.0738832	NO	5.62845	0.0462249	0.00821273	4.45e-08	0.0451269		0.00614	0.00460138	0.0121	0.184	1	-0.0327749	0.00578546	0.184343	7.88e-08	8.78262e-07	5.26431	2.85e-07	1.3e-06	SSE_Female		ENSG00000144285	SCN1A		0.0639887	0.276602	0.725582	0.00912068	0.876884	0.988223	-0.15112	0.00983278	0.0705726	0.171128	0.00340822	0.0403564	-0.00112781	0.984716	0.998593	-0.0540059	0.358631
cg09813782_2:166988362	cg09813782	rs52248	2:166988362	581296	A	G	0.080756	YES	5.91894	0.047406	0.00800921	9.55e-09	0.01748		0.00992568	0.00441409	0.0336964	0.026	1	-0.0304602	0.005629	0.170959	2.59e-07	2.08904e-06	5.64576	4.13e-08	3.78e-07	OED_Female_FDR		ENSG00000144285	SCN1A		0.0639887	0.276602	0.725582	0.00912068	0.876884	0.988223	-0.15112	0.00983278	0.0705726	0.171128	0.00340822	0.0403564	-0.00112781	0.984716	0.998593	-0.0540059	0.358631
cg09813782_2:166999275	cg09813782	rs35548017	2:166999275	592209	A	T	0.0738832	NO	5.62845	0.0462249	0.00821273	4.45e-08	0.0451269		0.00613977	0.00460138	0.0121299	0.184	1	-0.0327749	0.00578546	0.184	7.88e-08	8.78262e-07	5.26431	2.85e-07	1.3e-06	SSE_Female		ENSG00000144285	SCN1A		0.0639887	0.276602	0.725582	0.00912068	0.876884	0.988223	-0.15112	0.00983278	0.0705726	0.171128	0.00340822	0.0403564	-0.00112781	0.984716	0.998593	-0.0540059	0.358631
cg09813782_2:167001842	cg09813782	rs34683207	2:167001842	594776	T	C	0.0738832	NO	5.62845	0.0462249	0.00821273	4.45e-08	0.0451269		0.00613977	0.00460138	0.0121299	0.184187	1	-0.0327749	0.00578546	0.184343	7.88e-08	8.78262e-07	5.26431	2.85e-07	1.3e-06	SSE_Female		ENSG00000144285	SCN1A		0.0639887	0.276602	0.725582	0.00912068	0.876884	0.988223	-0.15112	0.00983278	0.0705726	0.171128	0.00340822	0.0403564	-0.00112781	0.984716	0.998593	-0.0540059	0.358631
cg09813782_2:167000166	cg09813782	rs41400450	2:167000166	593100	T	C	0.0738832	NO	5.62845	0.0462249	0.00821273	4.45e-08	0.0451269		0.00613977	0.00460138	0.0121299	0.184	1	-0.0327749	0.00578546	0.184	7.88e-08	8.78262e-07	5.26431	2.85e-07	1.3e-06	SSE_Female		ENSG00000144285	SCN1A		0.0639887	0.276602	0.725582	0.00912068	0.876884	0.988223	-0.15112	0.00983278	0.0705726	0.171128	0.00340822	0.0403564	-0.00112781	0.984716	0.998593	-0.0540059	0.358631
cg10563352_2:228477025	cg10563352	rs3934066	2:228477025	448251	A	G	0.0704467	YES	6.08136	0.0341697	0.00561877	3.94e-09	0.0090387		0.0310604	0.004799	0.224143	1.4e-09	7.56e-06	0.000542844	0.0016777	0.00073674	0.747	1	6.0029	1.03e-08	1.57e-07	SSE_Male		ENSG00000042304	C2orf83		-0.0540649	0.358106	0.783921	0.00714502	0.903404	0.988223	-0.0329513	0.575588	0.814896	0.0156925	0.78981	0.963887	0.0626847	0.286529	0.848192	0.0602624	0.305596
cg10563352_2:228477002	cg10563352	rs2063850	2:228477002	448228	T	A	0.0704467	NO	6.08136	0.0341697	0.00561877	3.94e-09	0.0090387		0.0310604	0.004799	0.224143	1.4e-09	7.56e-06	0.000542844	0.0016777	0.00073674	0.747	1	6.0029	1.03e-08	1.57e-07	SSE_Male		ENSG00000042304	C2orf83		-0.0540649	0.358106	0.783921	0.00714502	0.903404	0.988223	-0.0329513	0.575588	0.814896	0.0156925	0.78981	0.963887	0.0626847	0.286529	0.848192	0.0602624	0.306
cg11349429_2:240578727	cg11349429	rs34440142	2:240578727	568332	A	G	0.056701	NO	-6.34228	-0.0579141	0.00913143	9.18e-10	0.00329632		-0.0497829	0.00751391	0.232384	6.33e-10	3.7e-06	0.0050064	0.00487716	0.00736578	0.306	0.782662	-6.11625	3.67e-09	8.89e-08	SSE_Male		ENSG00000196758	AC079612.1		-0.0159152	0.786897	0.958731	-0.0033878	0.954113	0.988378	-0.14803	0.0114622	0.0785761	-0.0258991	0.659953	0.959748	-0.0269848	0.646645	0.982109	0.102974	0.0794806
cg11349429_2:240616465	cg11349429	rs56096250	2:240616465	606070	A	G	0.0601375	NO	-6.00367	-0.055354	0.00922002	6.03e-09	0.0124921		-0.0477861	0.00711346	0.237354	3.91e-10	2.39e-06	0.00422992	0.00517137	0.00468946	0.415	1	-5.91456	1.02e-08	1.56e-07	SSE_Male		ENSG00000196758	AC079612.1		-0.0159152	0.786897	0.958731	-0.0033878	0.954113	0.988378	-0.14803	0.0114622	0.0785761	-0.0258991	0.659953	0.959748	-0.0269848	0.646645	0.982109	0.102974	0.0794806
cg11349429_2:240570077	cg11349429	rs73000510	2:240570077	559682	C	T	0.0584192	NO	-6.19605	-0.0559616	0.00903182	2.09e-09	0.00576604		-0.0479216	0.00734142	0.227116	1.05e-09	5.85e-06	0.0050064	0.00487716	0.00736578	0.306	0.782662	-6.00513	6.61e-09	1.13e-07	SSE_Male		ENSG00000196758	AC079612.1		-0.0159152	0.786897	0.958731	-0.0033878	0.954113	0.988378	-0.14803	0.0114622	0.0785761	-0.0258991	0.659953	0.959748	-0.0269848	0.646645	0.982109	0.102974	0.0794806
cg11349429_2:240592650	cg11349429	rs56302030	2:240592650	582255	T	G	0.0584192	NO	-6.75901	-0.062557	0.00925536	8.2e-11	0.000669173		-0.0528304	0.0076575	0.247139	1.5e-10	1e-06	0.00569957	0.00494738	0.00925985	0.251	0.671402	-6.4201	6.84e-10	2.6e-08	SSE_Male		ENSG00000196758	AC079612.1		-0.0159152	0.786897	0.958731	-0.0033878	0.954113	0.988378	-0.14803	0.0114622	0.0785761	-0.0258991	0.659953	0.959748	-0.0269848	0.646645	0.982109	0.102974	0.0794806
cg11349429_2:240590610	cg11349429	rs34286060	2:240590610	580215	T	C	0.0549828	NO	-6.67333	-0.0629929	0.0094395	1.36e-10	0.000961134		-0.0528304	0.0076575	0.247139	1.5e-10	1e-06	0.00547693	0.00516312	0.00786202	0.291	0.761236	-6.31337	1.2e-09	3.99e-08	SSE_Male		ENSG00000196758	AC079612.1		-0.0159152	0.786897	0.958731	-0.0033878	0.954113	0.988378	-0.14803	0.0114622	0.0785761	-0.0258991	0.659953	0.959748	-0.0269848	0.646645	0.982109	0.102974	0.0794806
cg11349429_2:240568178	cg11349429	rs34996384	2:240568178	557783	A	G	0.0584192	NO	-6.19605	-0.0559616	0.00903182	2.09e-09	0.00576604		-0.0479	0.00734142	0.227	1.05e-09	5.85e-06	0.0050064	0.00487716	0.00736578	0.306	0.782662	-6.00513	6.61e-09	1.13e-07	SSE_Male		ENSG00000196758	AC079612.1		-0.0159152	0.786897	0.958731	-0.0033878	0.954113	0.988378	-0.14803	0.0114622	0.0785761	-0.0258991	0.659953	0.959748	-0.0269848	0.646645	0.982109	0.102974	0.0794806
cg11349429_2:240570917	cg11349429	rs13028322	2:240570917	560522	G	A	0.0584192	NO	-6.19605	-0.0559616	0.00903182	2.09e-09	0.00576604		-0.0479216	0.00734142	0.227116	1.05e-09	5.85e-06	0.0050064	0.00487716	0.00736578	0.306	0.782662	-6.00513	6.61e-09	1.13e-07	SSE_Male		ENSG00000196758	AC079612.1		-0.0159152	0.786897	0.958731	-0.0033878	0.954113	0.988378	-0.14803	0.0114622	0.0785761	-0.0258991	0.659953	0.959748	-0.0269848	0.646645	0.982109	0.102974	0.0794806
cg11349429_2:240578527	cg11349429	rs34373384	2:240578527	568132	T	G	0.056701	NO	-6.34228	-0.0579141	0.00913143	9.18e-10	0.00329632		-0.0497829	0.00751391	0.232384	6.33e-10	3.7e-06	0.0050064	0.00487716	0.00736578	0.306	0.782662	-6.11625	3.67e-09	8.89e-08	SSE_Male		ENSG00000196758	AC079612.1		-0.0159152	0.786897	0.958731	-0.0033878	0.954113	0.988378	-0.14803	0.0114622	0.0785761	-0.0258991	0.659953	0.959748	-0.0269848	0.646645	0.982109	0.102974	0.0794806
cg11349429_2:240569831	cg11349429	rs34868319	2:240569831	559436	C	G	0.0584192	NO	-6.19605	-0.0559616	0.00903182	2.09e-09	0.00576604		-0.0479216	0.00734142	0.227116	1.05e-09	5.85e-06	0.0050064	0.00487716	0.00736578	0.306	0.782662	-6.00513	6.61e-09	1.13e-07	SSE_Male		ENSG00000196758	AC079612.1		-0.0159152	0.786897	0.958731	-0.0033878	0.954113	0.988378	-0.14803	0.0114622	0.0785761	-0.0258991	0.659953	0.959748	-0.0269848	0.646645	0.982109	0.102974	0.0794806
cg11349429_2:240568043	cg11349429	rs35523869	2:240568043	557648	A	T	0.0584192	NO	-6.19605	-0.0559616	0.00903182	2.09e-09	0.00576604		-0.0479	0.00734142	0.227	1.05e-09	5.85e-06	0.0050064	0.00487716	0.00736578	0.306	0.782662	-6.00513	6.61e-09	1.13e-07	SSE_Male		ENSG00000196758	AC079612.1		-0.0159152	0.786897	0.958731	-0.0033878	0.954113	0.988378	-0.14803	0.0114622	0.0785761	-0.0258991	0.66	0.959748	-0.0269848	0.646645	0.982109	0.102974	0.0795
cg11349429_2:240591774	cg11349429	rs13022036	2:240591774	581379	A	G	0.056701	NO	-6.80472	-0.063537	0.00933719	6.25e-11	0.000565		-0.0528304	0.0076575	0.247139	1.5e-10	1e-06	0.00610588	0.00504667	0.0102034	0.228	0.61706	-6.42641	6.49e-10	2.6e-08	SSE_Male		ENSG00000196758	AC079612.1		-0.0159152	0.786897	0.958731	-0.0033878	0.954113	0.988378	-0.14803	0.0114622	0.0785761	-0.0258991	0.659953	0.959748	-0.0269848	0.646645	0.982109	0.102974	0.0794806
cg11349429_2:240568255	cg11349429	rs35786368	2:240568255	557860	C	A	0.0584192	NO	-6.19605	-0.0559616	0.00903182	2.09e-09	0.00576604		-0.0479216	0.00734142	0.227116	1.05e-09	5.85e-06	0.0050064	0.00487716	0.00736578	0.306	0.782662	-6.00513	6.61e-09	1.13e-07	SSE_Male		ENSG00000196758	AC079612.1		-0.0159152	0.786897	0.958731	-0.0033878	0.954113	0.988378	-0.14803	0.0114622	0.0785761	-0.0258991	0.659953	0.959748	-0.0269848	0.646645	0.982109	0.102974	0.0794806
cg11349429_2:240569975	cg11349429	rs56174222	2:240569975	559580	A	G	0.0584192	NO	-6.19605	-0.0559616	0.00903182	2.09e-09	0.00576604		-0.0479216	0.00734142	0.227116	1.05e-09	5.85e-06	0.0050064	0.00487716	0.00736578	0.306	0.782662	-6.00513	6.61e-09	1.13e-07	SSE_Male		ENSG00000196758	AC079612.1		-0.0159152	0.786897	0.958731	-0.0033878	0.954113	0.988378	-0.14803	0.0114622	0.0785761	-0.0258991	0.659953	0.959748	-0.0269848	0.646645	0.982109	0.102974	0.0794806
cg11349429_2:240570195	cg11349429	rs35585028	2:240570195	559800	C	T	0.0584192	NO	-6.19605	-0.0559616	0.00903182	2.09e-09	0.00576604		-0.0479216	0.00734142	0.227116	1.05e-09	5.85e-06	0.0050064	0.00487716	0.00736578	0.306	0.782662	-6.00513	6.61e-09	1.13e-07	SSE_Male		ENSG00000196758	AC079612.1		-0.0159152	0.786897	0.958731	-0.0033878	0.954113	0.988378	-0.14803	0.0114622	0.0785761	-0.0258991	0.659953	0.959748	-0.0269848	0.646645	0.982109	0.102974	0.0794806
cg11349429_2:240571034	cg11349429	rs36043093	2:240571034	560639	A	G	0.0584192	NO	-6.19605	-0.0559616	0.00903182	2.09e-09	0.00576604		-0.0479216	0.00734142	0.227116	1.05e-09	5.85e-06	0.0050064	0.00487716	0.00736578	0.306	0.782662	-6.00513	6.61e-09	1.13e-07	SSE_Male		ENSG00000196758	AC079612.1		-0.0159152	0.786897	0.958731	-0.0033878	0.954113	0.988378	-0.14803	0.0114622	0.0785761	-0.0258991	0.659953	0.959748	-0.0269848	0.646645	0.982109	0.102974	0.0794806
cg11349429_2:240571210	cg11349429	rs55889439	2:240571210	560815	A	G	0.0584192	NO	-6.19605	-0.0559616	0.00903182	2.09e-09	0.00576604		-0.0479216	0.00734142	0.227116	1.05e-09	5.85e-06	0.0050064	0.00487716	0.00736578	0.306	0.782662	-6.00513	6.61e-09	1.13e-07	SSE_Male		ENSG00000196758	AC079612.1		-0.0159152	0.786897	0.958731	-0.0033878	0.954113	0.988378	-0.14803	0.0114622	0.0785761	-0.0258991	0.659953	0.959748	-0.0269848	0.646645	0.982109	0.102974	0.0794806
cg11349429_2:240577485	cg11349429	rs13029581	2:240577485	567090	T	C	0.056701	NO	-6.34228	-0.0579141	0.00913143	9.18e-10	0.00329632		-0.0497829	0.00751391	0.232384	6.33e-10	3.7e-06	0.0050064	0.00487716	0.00736578	0.306	0.782662	-6.11625	3.67e-09	8.89e-08	SSE_Male		ENSG00000196758	AC079612.1		-0.0159152	0.786897	0.958731	-0.0033878	0.954113	0.988378	-0.14803	0.0114622	0.0785761	-0.0258991	0.659953	0.959748	-0.0269848	0.646645	0.982109	0.102974	0.0794806
cg11349429_2:240593005	cg11349429	rs56178109	2:240593005	582610	T	G	0.056701	YES	-6.80472	-0.063537	0.00933719	6.25e-11	0.000565		-0.0528304	0.0076575	0.247139	1.5e-10	1e-06	0.00610588	0.00504667	0.0102034	0.228	0.617509	-6.42641	6.49e-10	2.6e-08	SSE_Male		ENSG00000196758	AC079612.1		-0.0159152	0.786897	0.958731	-0.0033878	0.954113	0.988378	-0.14803	0.0114622	0.0785761	-0.0258991	0.659953	0.959748	-0.0269848	0.646645	0.982109	0.102974	0.0794806
cg12801066_2:207760407	cg12801066	rs7596881	2:207760407	175880	T	G	0.104811	YES	5.61953	0.0557267	0.00991661	4.66e-08	0.0463131		0.00707514	0.00401036	0.0210142	0.0798	1	-0.0166031	0.00793537	0.0299067	0.0382	0.122	2.66312	0.00834	0.0174	Unclassified (sex stratified result nominal)		ENSG00000144410	CPO		-0.0698341	0.23499	0.695623	0.0897127	0.126792	0.509696	0.0931342	0.113	0.374605	-0.0106798	0.85605	0.963887	0.0460775	0.433594	0.938654	0.00352495	0.952
cg13109482_2:3696140	cg13109482	rs2312921	2:3696140	314795	A	G	0.080756	YES	-6.46967	-0.0365525	0.00564983	4.44e-10	0.00187		-0.000453	0.00120885	0.000969	0.708	1	0.031722	0.00602962	0.163123	5.17e-07	3.62195e-06	-5.2321	5.38e-07	2.17e-06	SSE_Female		ENSG00000118004	COLEC11		0.00370117	0.949873	0.999231	0.0497115	0.398173	0.873055	0.0993657	0.0906562	0.337371	0.0113406	0.847249	0.963887	0.0166871	0.776828	0.995896	-0.0572671	0.330306
cg13109482_2:3703959	cg13109482	rs80212323	2:3703959	322614	T	C	0.0704467	NO	-6.29847	-0.0366026	0.00581134	1.18e-09	0.0039604		-1.55e-05	0.00133212	9.36e-07	0.991	1	0.031722	0.00602962	0.163123	5.17e-07	3.62195e-06	-5.13966	8.08e-07	3.03e-06	SSE_Female		ENSG00000118004	COLEC11		0.00370117	0.949873	0.999231	0.0497115	0.398173	0.873055	0.0993657	0.0906562	0.337371	0.0113406	0.847249	0.963887	0.0166871	0.776828	0.995896	-0.0572671	0.330306
cg13109482_2:3700123	cg13109482	rs76221161	2:3700123	318778	G	A	0.0704467	NO	-6.29847	-0.0366026	0.00581134	1.18e-09	0.0039604		-1.55e-05	0.00133212	9.36e-07	0.991	1	0.031722	0.00602962	0.163123	5.17e-07	3.62195e-06	-5.13966	8.08e-07	3.03e-06	SSE_Female		ENSG00000118004	COLEC11		0.00370117	0.949873	0.999231	0.0497115	0.398173	0.873055	0.0993657	0.0906562	0.337371	0.0113406	0.847249	0.963887	0.0166871	0.776828	0.995896	-0.0572671	0.330306
cg13109482_2:3703041	cg13109482	rs17445240	2:3703041	321696	G	A	0.0704467	NO	-6.29847	-0.0366026	0.00581134	1.18e-09	0.0039604		-1.55e-05	0.00133212	9.36e-07	0.991	1	0.031722	0.00602962	0.163	5.17e-07	3.62195e-06	-5.13966	8.08e-07	3.03e-06	SSE_Female		ENSG00000118004	COLEC11		0.00370117	0.949873	0.999231	0.0497115	0.398173	0.873055	0.0993657	0.0906562	0.337371	0.0113406	0.847249	0.963887	0.0166871	0.776828	0.995896	-0.0572671	0.330306
cg13109482_2:3701076	cg13109482	rs77719803	2:3701076	319731	C	G	0.0704467	NO	-6.29847	-0.0366026	0.00581134	1.18e-09	0.0039604		-1.55e-05	0.00133212	9.36e-07	0.991	1	0.031722	0.00602962	0.163123	5.17e-07	3.62195e-06	-5.13966	8.08e-07	3.03e-06	SSE_Female		ENSG00000118004	COLEC11		0.00370117	0.949873	0.999231	0.0497115	0.398173	0.873055	0.0993657	0.0906562	0.337371	0.0113406	0.847249	0.963887	0.0166871	0.776828	0.995896	-0.0572671	0.330306
cg13109482_2:3699715	cg13109482	rs78506209	2:3699715	318370	A	G	0.0704467	NO	-6.29847	-0.0366026	0.00581134	1.18e-09	0.0039604		-1.55e-05	0.00133212	9.36e-07	0.991	1	0.031722	0.00602962	0.163123	5.17e-07	3.62195e-06	-5.13966	8.08e-07	3.03e-06	SSE_Female		ENSG00000118004	COLEC11		0.00370117	0.949873	0.999231	0.0497115	0.398173	0.873055	0.0993657	0.0906562	0.337371	0.0113406	0.847249	0.963887	0.0166871	0.776828	0.995896	-0.0572671	0.330306
cg13790879_2:238782980	cg13790879	rs6726176	2:238782980	553124	C	G	0.0687285	YES	5.86393	0.0562625	0.00959467	1.28e-08	0.0212243		0.00598082	0.0068788	0.00518645	0.386	1	-0.00385644	0.00270194	0.0141432	0.156	0.450894	1.33108	0.185	0.374	Unclassified (sex difference FDR pdff>0.05)		NA	NA		0.0510069	0.385979	0.805567	-0.114209	0.0516251	0.309157	-0.0447387	0.447087	0.767901	0.0954324	0.104235	0.515018	0.0232608	0.692735	0.982109	-0.035111	0.550804
cg13808420_2:171545692	cg13808420	rs6433231	2:171545692	864421	T	C	0.108247	YES	5.7808	0.0747317	0.0129276	2e-08	0.0284265		0.0707747	0.0136776	0.155875	7.48e-07	0.00201654	8.29e-05	0.00145847	2.28e-05	0.955	1	5.1393	8.51e-07	3.17e-06	SSE_Male		ENSG00000213981	AC007277.1		-0.0400255	0.496429	0.851176	-0.0554543	0.345868	0.824639	-0.0278384	0.636259	0.856348	-0.00626008	0.91532	0.9769	0.0539307	0.359302	0.910025	0.054068	0.358078
cg13822123_2:53635827	cg13822123	rs79779315	2:53635827	561429	G	T	0.056701	YES	-6.10031	-0.0462906	0.00758824	3.55e-09	0.00833584		0.0028411	0.00168142	0.0193101	0.093234	1	0.0483519	0.00741316	0.230528	1.13e-09	2.72e-08	-5.98712	1.39e-08	2e-07	SSE_Female		ENSG00000115239	ASB3		-0.0463764	0.430614	0.827377	0.027669	0.638315	0.944778	0.116598	0.0468964	0.230936	0.0104111	0.859633	0.963887	0.0249704	0.671423	0.982109	-0.0177283	0.763305
cg14487680_2:3696140	cg14487680	rs2312921	2:3696140	314285	A	G	0.080756	YES	-7.05732	-0.056822	0.0080515	1.36e-11	0.000172366		-0.00166782	0.000992627	0.0190979	0.0951	1	0.0492984	0.00883936	0.179687	1.2e-07	1.25251e-06	-5.72981	5.52e-08	4.62e-07	SSE_Female		ENSG00000118004	COLEC11		0.0128379	0.827379	0.972463	0.11249	0.055267	0.327205	0.0658964	0.262506	0.605158	0.0324626	0.581269	0.959748	-0.0615435	0.29541	0.858387	-0.0622944	0.289546
cg14487680_2:3703959	cg14487680	rs80212323	2:3703959	322104	T	C	0.0704467	NO	-6.90427	-0.0571752	0.00828114	3.45e-11	0.000364874		-0.00152228	0.00109665	0.0131146	0.167	1	0.0492984	0.00883936	0.179687	1.2e-07	1.25251e-06	-5.70562	6.15e-08	4.92e-07	SSE_Female		ENSG00000118004	COLEC11		0.0128379	0.827379	0.972463	0.11249	0.055267	0.327205	0.0658964	0.262506	0.605158	0.0324626	0.581269	0.959748	-0.0615435	0.29541	0.858387	-0.0622944	0.289546
cg14487680_2:3701076	cg14487680	rs77719803	2:3701076	319221	C	G	0.0704467	NO	-6.90427	-0.0571752	0.00828114	3.45e-11	0.000365		-0.00152228	0.00109665	0.0131146	0.167	1	0.0492984	0.00883936	0.179687	1.2e-07	1.25251e-06	-5.70562	6.15e-08	4.92e-07	SSE_Female		ENSG00000118004	COLEC11		0.0128379	0.827379	0.972463	0.11249	0.055267	0.327205	0.0658964	0.262506	0.605158	0.0324626	0.581269	0.959748	-0.0615435	0.29541	0.858387	-0.0622944	0.289546
cg14487680_2:3703041	cg14487680	rs17445240	2:3703041	321186	G	A	0.0704467	NO	-6.90427	-0.0571752	0.00828114	3.45e-11	0.000364874		-0.00152228	0.00109665	0.0131146	0.167	1	0.0492984	0.00883936	0.179687	1.2e-07	1.25251e-06	-5.70562	6.15e-08	4.92e-07	SSE_Female		ENSG00000118004	COLEC11		0.0128379	0.827379	0.972463	0.11249	0.055267	0.327205	0.0658964	0.262506	0.605158	0.0324626	0.581269	0.959748	-0.0615435	0.29541	0.858387	-0.0622944	0.289546
cg14487680_2:3699715	cg14487680	rs78506209	2:3699715	317860	A	G	0.0704467	NO	-6.90427	-0.0571752	0.00828114	3.45e-11	0.000365		-0.00152228	0.00109665	0.0131146	0.167	1	0.0492984	0.00883936	0.179687	1.2e-07	1.25251e-06	-5.70562	6.15e-08	4.92e-07	SSE_Female		ENSG00000118004	COLEC11		0.0128379	0.827379	0.972463	0.11249	0.055267	0.327205	0.0658964	0.262506	0.605158	0.0324626	0.581269	0.959748	-0.0615435	0.29541	0.858387	-0.0622944	0.289546
cg14487680_2:3700123	cg14487680	rs76221161	2:3700123	318268	G	A	0.0704467	NO	-6.90427	-0.0571752	0.00828114	3.45e-11	0.000365		-0.00152228	0.00109665	0.0131146	0.167	1	0.0492984	0.00883936	0.18	1.2e-07	1.25251e-06	-5.70562	6.15e-08	4.92e-07	SSE_Female		ENSG00000118004	COLEC11		0.0128379	0.827379	0.972463	0.11249	0.055267	0.327205	0.0658964	0.262506	0.605158	0.0324626	0.581269	0.959748	-0.0615435	0.29541	0.858387	-0.0622944	0.289546
cg14638209_2:10416994	cg14638209	rs10929651	2:10416994	156714	T	C	0.103093	YES	-5.78929	-0.0559721	0.00966822	1.91e-08	0.0278734		-0.00241182	0.00248608	0.00644886	0.334	1	0.0405586	0.00927303	0.118726	2.35e-05	9.86678e-05	-4.47585	1.42e-05	3.76e-05	SSE_Female		ENSG00000115756	HPCAL1		-0.0295583	0.615551	0.905938	-0.0354797	0.546626	0.921978	-0.0375522	0.523434	0.796184	-0.0495169	0.400025	0.913948	0.0328666	0.576572	0.981159	0.0575621	0.327816
cg14782266_2:41806594	cg14782266	rs41421847	2:41806594	758773	C	T	0.0824742	YES	-5.69083	-0.0864977	0.0151995	3.21e-08	0.0388277		-0.0804962	0.0148605	0.1683	2.46e-07	0.000765079	-0.000626378	0.00223324	0.000554	0.78	1	-5.31496	3.72e-07	1.63e-06	SSE_Male		ENSG00000236090	LDHAP3		0.0273403	0.64231	0.929566	0.0138295	0.814279	0.970433	-0.0038035	0.948489	0.976423	0.0641477	0.275409	0.83509	-0.0602381	0.305791	0.86825	-0.0353077	0.548574
cg14918548_2:100426114	cg14918548	rs72817100	2:100426114	924107	T	C	0.0584192	YES	-6.04125	-0.0878616	0.0145436	4.91e-09	0.0106579		-0.0100999	0.0062524	0.0176777	0.108	1	0.0631465	0.0127901	0.146508	2.19e-06	1.14253e-05	-5.14496	6.18e-07	2.47e-06	SSE_Female		ENSG00000144218	AFF3		0.121807	0.037833	0.277619	-0.0411567	0.48433	0.907683	0.019632	0.738767	0.896552	-0.0736648	0.210234	0.772362	-0.13784	0.0186476	0.183033	0.00612145	0.917189
cg15865511_2:43293775	cg15865511	rs13005121	2:43293775	41351	G	C	0.0652921	YES	-5.67034	-0.0586047	0.0103353	3.58e-08	0.0411998		-0.0593594	0.0107568	0.173562	1.53e-07	0.000503	0.00196392	0.00242048	0.00461473	0.419	1	-5.56182	1.09e-07	6.62e-07	SSE_Male		ENSG00000231826	LINC01819		-0.0959548	0.102344	0.466008	-0.0846617	0.1497	0.543878	-0.138187	0.0183506	0.111852	-0.0639534	0.276869	0.83509	-0.120918	0.0392643	0.288122	0.201914	0.000529586
cg16584901_2:98317446	cg16584901	rs55757705	2:98317446	485422	G	A	0.0738832	YES	5.76272	0.0708433	0.0122934	2.2e-08	0.0300819		8.54e-05	0.0031761	4.99e-06	0.978576	1	-0.0636768	0.0120584	0.164144	4.73e-07	3.38462e-06	5.11339	8.8e-07	3.27e-06	SSE_Female		ENSG00000228486	C2orf92		0.0242837	0.679953	0.930979	0.0553665	0.346633	0.824639	-0.0116069	0.843707	0.927372	-0.0161717	0.783547	0.963887	0.023193	0.693586	0.982109	-0.00100122	0.986432
cg16584901_2:99243894	cg16584901	rs74670130	2:99243894	441026	A	G	0.0738832	YES	6.93051	0.0870826	0.0125651	2.94e-11	0.000330689		-0.00345301	0.00307283	0.00863345	0.263	1	-0.0888566	0.0126888	0.256694	9.22e-11	2.78e-09	6.54154	7.85e-10	2.9e-08	SSE_Female		ENSG00000071073	MGAT4A		0.0242837	0.679953	0.930979	0.0553665	0.346633	0.824639	-0.0116069	0.843707	0.927372	-0.0161717	0.783547	0.963887	0.023193	0.693586	0.982109	-0.00100122	0.986432
cg20738928_2:100426114	cg20738928	rs72817100	2:100426114	554126	T	C	0.0584192	YES	5.61344	0.0753779	0.0134281	4.81e-08	0.0468		0.00193	0.00568514	0.00079	0.735	1	-0.0636461	0.0117049	0.172	2.3e-07	1.90099e-06	5.03909	1.02e-06	3.62e-06	SSE_Female		ENSG00000144218	AFF3		-0.0678422	0.248644	0.717628	-0.027267	0.643203	0.949317	-0.102802	0.0799856	0.320558	-0.022549	0.701682	0.959748	0.121911	0.0376679	0.280357	0.112095	0.0561336
cg22353096_2:100426114	cg22353096	rs72817100	2:100426114	425552	T	C	0.0584192	YES	-5.96539	-0.0499378	0.00837126	7.43e-09	0.0146817		-0.0062873	0.00315481	0.0266611	0.0481	1	0.0329874	0.00793309	0.108548	5.52e-05	0.000227098	-4.60033	7.76e-06	2.14e-05	OED_Female_FDR		ENSG00000144218	AFF3		-0.22005	0.000154264	0.00518835	-0.338783	3.02e-09	1.57e-07	-0.257139	8.89e-06	0.000272513	-0.338356	3.17e-09	1.65e-07	-0.126502	0.0309784	0.233909	0.572463	9.82e-27
cg22829114_2:3703959	cg22829114	rs80212323	2:3703959	322236	T	C	0.0704467	NO	-5.77896	-0.0402124	0.00695841	2.02e-08	0.0284265		0.00138419	0.00113123	0.0102202	0.223083	1	0.0376151	0.00734125	0.156034	9.6e-07	6.03e-06	-4.87768	2.71e-06	8.31e-06	SSE_Female		ENSG00000118004	COLEC11		0.00217788	0.970491	0.999231	0.121216	0.0387791	0.259024	0.0635612	0.279831	0.615156	0.0491394	0.403632	0.913948	-0.0386394	0.511473	0.962011	-0.0735927	0.210682
cg22829114_2:3700123	cg22829114	rs76221161	2:3700123	318400	G	A	0.0704467	NO	-5.77896	-0.0402124	0.00695841	2.02e-08	0.0284265		0.00138419	0.00113123	0.0102202	0.223	1	0.0376151	0.00734125	0.156034	9.6e-07	6.02539e-06	-4.87768	2.71e-06	8.31e-06	SSE_Female		ENSG00000118004	COLEC11		0.00217788	0.970491	0.999231	0.121216	0.0387791	0.259024	0.0635612	0.279831	0.615156	0.0491394	0.403632	0.913948	-0.0386394	0.511473	0.962011	-0.0735927	0.210682
cg22829114_2:3696140	cg22829114	rs2312921	2:3696140	314417	A	G	0.080756	YES	-5.88094	-0.0397787	0.00676401	1.17e-08	0.0201691		0.00111796	0.00102816	0.00808794	0.279	1	0.0376151	0.00734125	0.156034	9.6e-07	6.02539e-06	-4.92346	2.24e-06	7.03e-06	SSE_Female		ENSG00000118004	COLEC11		0.00217788	0.970491	0.999231	0.121216	0.0387791	0.259024	0.0635612	0.279831	0.615156	0.0491394	0.403632	0.913948	-0.0386394	0.511473	0.962011	-0.0735927	0.210682
cg22829114_2:3699715	cg22829114	rs78506209	2:3699715	317992	A	G	0.0704467	NO	-5.77896	-0.0402124	0.00695841	2.02e-08	0.0284265		0.00138419	0.00113123	0.0102202	0.223	1	0.0376151	0.00734125	0.156034	9.6e-07	6.02539e-06	-4.87768	2.71e-06	8.31e-06	SSE_Female		ENSG00000118004	COLEC11		0.00217788	0.970491	0.999231	0.121216	0.0387791	0.259024	0.0635612	0.279831	0.615156	0.0491394	0.403632	0.913948	-0.0386394	0.511473	0.962011	-0.0735927	0.210682
cg22829114_2:3703041	cg22829114	rs17445240	2:3703041	321318	G	A	0.0704467	NO	-5.77896	-0.0402124	0.00695841	2.02e-08	0.0284		0.00138	0.00113123	0.0102	0.223	1	0.0376151	0.00734125	0.156034	9.6e-07	6.02539e-06	-4.87768	2.71e-06	8.31e-06	SSE_Female		ENSG00000118004	COLEC11		0.00217788	0.970491	0.999231	0.121216	0.0387791	0.259024	0.0635612	0.279831	0.615156	0.0491394	0.403632	0.913948	-0.0386394	0.511473	0.962011	-0.0735927	0.210682
cg22829114_2:3701076	cg22829114	rs77719803	2:3701076	319353	C	G	0.0704467	NO	-5.77896	-0.0402124	0.00695841	2.02e-08	0.0284		0.00138	0.00113123	0.0102	0.223	1	0.0376151	0.00734125	0.156034	9.6e-07	6.02539e-06	-4.87768	2.71e-06	8.31e-06	SSE_Female		ENSG00000118004	COLEC11		0.00217788	0.970491	0.999231	0.121216	0.0387791	0.259024	0.0635612	0.279831	0.615156	0.0491394	0.403632	0.913948	-0.0386394	0.511473	0.962011	-0.0735927	0.210682
cg23245316_2:3703041	cg23245316	rs17445240	2:3703041	443036	G	A	0.0704467	NO	5.65659	0.0297483	0.00525906	3.85e-08	0.0426158		0.00308	0.0017508	0.0209	0.0809	1	-0.0236183	0.00502337	0.134704	6.05e-06	2.79196e-05	5.01821	1.26e-06	4.37e-06	SSE_Female		ENSG00000118004	COLEC11		0.0264302	0.65343	0.930979	-0.162823	0.00537	0.0621274	-0.106525	0.0695977	0.2948	-0.0921968	0.11657	0.562342	-0.0417096	0.478474	0.946117	0.1397	0.0170998
cg23245316_2:3699715	cg23245316	rs78506209	2:3699715	439710	A	G	0.0704467	NO	5.65659	0.0297483	0.00525906	3.85e-08	0.0426158		0.00307725	0.0017508	0.0208608	0.0809	1	-0.0236183	0.00502337	0.134704	6.05e-06	2.79196e-05	5.01821	1.26e-06	4.37e-06	SSE_Female		ENSG00000118004	COLEC11		0.0264302	0.65343	0.930979	-0.162823	0.00537	0.0621274	-0.106525	0.0695977	0.2948	-0.0921968	0.11657	0.562342	-0.0417096	0.478474	0.946117	0.1397	0.0170998
cg23245316_2:3696140	cg23245316	rs2312921	2:3696140	436135	A	G	0.080756	YES	5.8371	0.0298344	0.00511116	1.48e-08	0.023348		0.0031032	0.00158559	0.0257362	0.0523	1	-0.0236183	0.00502337	0.135	6.05e-06	2.79196e-05	5.07274	1.01e-06	3.6e-06	SSE_Female		ENSG00000118004	COLEC11		0.0264302	0.65343	0.930979	-0.162823	0.00537	0.0621274	-0.106525	0.0695977	0.2948	-0.0921968	0.11657	0.562342	-0.0417096	0.478474	0.946117	0.1397	0.0170998
cg23245316_2:3700123	cg23245316	rs76221161	2:3700123	440118	G	A	0.0704467	NO	5.65659	0.0297483	0.00525906	3.85e-08	0.0426158		0.00307725	0.0017508	0.0208608	0.0809	1	-0.0236183	0.00502337	0.134704	6.05e-06	2.79e-05	5.01821	1.26e-06	4.37e-06	SSE_Female		ENSG00000118004	COLEC11		0.0264302	0.65343	0.930979	-0.162823	0.00537	0.0621274	-0.106525	0.0695977	0.2948	-0.0921968	0.11657	0.562342	-0.0417096	0.478474	0.946117	0.1397	0.0170998
cg23245316_2:3703959	cg23245316	rs80212323	2:3703959	443954	T	C	0.0704467	NO	5.65659	0.0297483	0.00525906	3.85e-08	0.0426158		0.00307725	0.0017508	0.0208608	0.0809	1	-0.0236183	0.00502337	0.134704	6.05e-06	2.79196e-05	5.01821	1.26e-06	4.37e-06	SSE_Female		ENSG00000118004	COLEC11		0.0264302	0.65343	0.930979	-0.162823	0.00536609	0.0621274	-0.106525	0.0695977	0.2948	-0.0921968	0.11657	0.562342	-0.0417096	0.478474	0.946117	0.1397	0.0170998
cg23245316_2:3701076	cg23245316	rs77719803	2:3701076	441071	C	G	0.0704467	NO	5.65659	0.0297483	0.00525906	3.85e-08	0.0426158		0.00307725	0.0017508	0.0208608	0.0809	1	-0.0236183	0.00502337	0.134704	6.05e-06	2.79196e-05	5.01821	1.26e-06	4.37e-06	SSE_Female		ENSG00000118004	COLEC11		0.0264302	0.65343	0.930979	-0.162823	0.00537	0.0621274	-0.106525	0.0695977	0.2948	-0.0921968	0.11657	0.562342	-0.0417096	0.478474	0.946117	0.1397	0.0170998
cg24663311_2:191060269	cg24663311	rs6755406	2:191060269	164617	T	C	0.166667	NO	6.16176	0.0329189	0.00534246	2.53e-09	0.00657554		0.00982802	0.00359847	0.0489263	0.00709	1	-0.00277151	0.00206535	0.0125223	0.182	0.511	3.03672	0.00266	0.00563	Unclassified (sex stratified result nominal)		ENSG00000187699	C2orf88		-0.141707	0.0155562	0.20262	0.0599899	0.308	0.794	0.129026	0.0277536	0.153826	-0.0631552	0.283	0.842	0.10533	0.0728042	0.426191	0.064015	0.276
cg24663311_2:191046105	cg24663311	rs785213	2:191046105	178781	T	G	0.130584	NO	6.26102	0.0373702	0.00596871	1.45e-09	0.00436309		0.0141413	0.00389132	0.0834759	0.000387	0.321665	0.000158323	0.0024472	2.95e-05	0.949	1	3.04185	0.00261	0.00551	Unclassified (sex stratified result nominal)		ENSG00000187699	C2orf88		-0.141707	0.0155562	0.20262	0.0599899	0.308	0.793861	0.129026	0.0277536	0.153826	-0.0631552	0.28292	0.842293	0.10533	0.0728042	0.426191	0.064015	0.276405
cg24663311_2:191051758	cg24663311	rs698606	2:191051758	173128	T	A	0.139175	NO	5.87242	0.0355003	0.00604526	1.23e-08	0.0207009		0.00771461	0.00411184	0.0237012	0.0626	1	-0.00516446	0.00226609	0.0352861	0.0242	0.0796132	2.74319	0.00657	0.0138	Unclassified (sex stratified result nominal)		ENSG00000187699	C2orf88		-0.141707	0.0155562	0.20262	0.0599899	0.308	0.793861	0.129026	0.0277536	0.153826	-0.0631552	0.28292	0.842293	0.10533	0.0728042	0.426191	0.064015	0.276405
cg24663311_2:191045969	cg24663311	rs6720084	2:191045969	178917	T	G	0.130584	YES	6.26102	0.0373702	0.00596871	1.45e-09	0.00436		0.0141413	0.00389132	0.0834759	0.000387	0.321665	0.000158323	0.0024472	2.95e-05	0.949	1	3.04185	0.00261	0.00551	Unclassified (sex stratified result nominal)		ENSG00000187699	C2orf88		-0.141707	0.0155562	0.20262	0.0599899	0.308	0.793861	0.129026	0.0277536	0.153826	-0.0631552	0.28292	0.842293	0.10533	0.0728042	0.426191	0.064015	0.276405
cg24663311_2:191041612	cg24663311	rs698603	2:191041612	183274	G	A	0.146048	NO	5.92909	0.033756	0.00569328	9.04e-09	0.0169963		0.00765606	0.00404803	0.0240752	0.0606	1	-0.00428669	0.00204161	0.0301116	0.0375	0.119935	2.6342	0.00905	0.0188	Unclassified (sex stratified result nominal)		ENSG00000187699	C2orf88		-0.141707	0.0155562	0.20262	0.0599899	0.307793	0.793861	0.129026	0.0277536	0.153826	-0.0631552	0.28292	0.842293	0.10533	0.0728	0.426191	0.064015	0.276405
cg24663311_2:191051980	cg24663311	rs16832401	2:191051980	172906	G	A	0.137457	NO	5.82424	0.0353275	0.0060656	1.59e-08	0.0246		0.00771461	0.00411184	0.0237012	0.0626	1	-0.0051423	0.00228225	0.034518	0.0258	0.0846498	2.73391	0.00675	0.0141	Unclassified (sex stratified result nominal)		ENSG00000187699	C2orf88		-0.141707	0.0155562	0.20262	0.0599899	0.307793	0.793861	0.129026	0.0277536	0.153826	-0.0631552	0.28292	0.842293	0.10533	0.0728042	0.426191	0.064015	0.276405
cg24663311_2:191052117	cg24663311	rs698607	2:191052117	172769	G	A	0.139175	NO	5.87242	0.0355003	0.00604526	1.23e-08	0.0207009		0.00771461	0.00411184	0.0237012	0.0626	1	-0.00516446	0.00226609	0.0352861	0.0242	0.0796132	2.74319	0.00657	0.0138	Unclassified (sex stratified result nominal)		ENSG00000187699	C2orf88		-0.141707	0.0155562	0.20262	0.0599899	0.307793	0.793861	0.129026	0.0277536	0.153826	-0.0631552	0.28292	0.842293	0.10533	0.0728042	0.426191	0.064015	0.276405
cg24663311_2:191051930	cg24663311	rs16832399	2:191051930	172956	A	T	0.137457	NO	5.82424	0.0353275	0.0060656	1.59e-08	0.0246		0.00771461	0.00411184	0.0237012	0.0626	1	-0.0051423	0.00228225	0.034518	0.0258	0.0846498	2.73391	0.00675	0.0141	Unclassified (sex stratified result nominal)		ENSG00000187699	C2orf88		-0.141707	0.0155562	0.20262	0.0599899	0.307793	0.793861	0.129026	0.0277536	0.153826	-0.0631552	0.28292	0.842293	0.10533	0.0728042	0.426191	0.064015	0.276405
cg24769821_2:209933227	cg24769821	rs74624074	2:209933227	661442	C	T	0.0549828	NO	-5.59848	-0.0533121	0.00952261	5.2e-08	0.0491539		-0.00130639	0.00481977	0.000506413	0.787	1	0.0464463	0.00775546	0.201648	1.65e-08	2.43723e-07	-5.22966	3.7e-07	1.62e-06	SSE_Female		ENSG00000229670	PKP4P1		-0.00064161	0.991305	0.999231	-0.0186677	0.751165	0.970433	-0.0107233	0.85547	0.936345	0.0224764	0.702597	0.959748	0.0124512	0.8325	0.998593	-0.000449091	0.993914
cg25758567_2:19799666	cg25758567	rs201233273	2:19799666	799973	A	G	0.121993	YES	5.70971	0.0393317	0.00688856	2.91e-08	0.0365196		0.00198784	0.00283455	0.0033803	0.484	1	-0.0289984	0.00657937	0.120339	2.05e-05	8.68652e-05	4.32528	2.43e-05	6.28e-05	SSE_Female		ENSG00000143867	OSR1		-0.03944	0.502755	0.851176	0.154625	0.00823551	0.0841314	-0.0355347	0.546005	0.799069	-0.0821411	0.162247	0.643323	-0.0485428	0.409371	0.924033	0.0855094	0.14565
cg26277979_2:236001827	cg26277979	rs73128139	2:236001827	13722	T	C	0.056701	YES	-5.66963	-0.093101	0.016421	3.59e-08	0.0412		-0.0793002	0.0124575	0.218421	2.41e-09	1.24e-05	-0.000711601	0.00601565	9.85e-05	0.906	1	-5.68086	4.43e-08	3.93e-07	SSE_Male		ENSG00000130147	SH3BP4		0.00619964	0.916135	0.998549	0.106928	0.0685409	0.356761	0.0149695	0.799283	0.92447	0.0960108	0.102143	0.515018	-0.00983873	0.867277	0.998593	-0.050871	0.387248
cg27312391_2:240610108	cg27312391	rs114272109	2:240610108	794019	A	G	0.0601375	YES	-6.38472	-0.0647706	0.0101446	7.21e-10	0.00276		-0.0591649	0.00966601	0.20533	8.26e-09	3.75e-05	0.00244995	0.00161946	0.0158613	0.132549	0.393157	-6.28676	3.18e-09	8.04e-08	SSE_Male		ENSG00000196758	AC079612.1		0.0454244	0.440147	0.827377	0.0446098	0.448	0.898578	-0.00484635	0.934394	0.974223	0.0207077	0.725	0.96	0.0195915	0.739285	0.989819	-0.046351	0.431
cg00121562_3:196325902	cg00121562	rs532742756	3:196325902	311891	G	C	0.0704467	YES	-6.2438	-0.0446492	0.00715096	1.6e-09	0.00467828		-0.00100572	0.00296284	0.000794003	0.735	1	0.00480842	0.00438625	0.00839207	0.275	0.726095	-1.09842	0.273	0.551	Unclassified (sex difference FDR pdff>0.05)		NA	NA		-0.135663	0.0206137	0.209245	-0.0531483	0.366325	0.840772	0.0357511	0.54356	0.797732	-0.0222721	0.705174	0.959748	0.0922947	0.116181	0.538786	0.121384	0.0385076
cg00359285_3:196346567	cg00359285	rs9817463	3:196346567	747319	G	C	0.383162	NO	5.59723	0.0258651	0.00462105	5.24e-08	0.0494		0.0129711	0.00307299	0.109429	4.27e-05	0.061117	-0.00781538	0.00312858	0.0420959	0.0136	0.0458	4.73998	3.36e-06	9.93e-06	OED_Female_FDR		ENSG00000232065	LINC01063		0.0377009	0.52179	0.862954	0.0826991	0.159404	0.561144	-0.0199455	0.73475	0.896552	-0.0577951	0.325859	0.870961	0.0271023	0.645211	0.982109	0.0374302	0.525
cg00720190_3:37558775	cg00720190	rs17814903	3:37558775	978974	C	T	0.0549828	YES	-6.92525	-0.0260031	0.00375483	3.04e-11	0.000339128		-0.00133523	0.00113244	0.0095	0.24	1	0.0221882	0.0035501	0.216	4.51e-09	8.22245e-08	-6.31274	2.26e-09	6.31e-08	SSE_Female		ENSG00000144668	ITGA9		0.10496	0.0738224	0.400345	0.062003	0.291813	0.786512	0.0269137	0.647513	0.862799	0.223844	0.000117618	0.00266429	-0.0616289	0.294739	0.858387	-0.194998	0.000825023
cg02538052_3:196325902	cg02538052	rs532742756	3:196325902	311157	G	C	0.0704467	YES	-6.79719	-0.0516461	0.00759815	6.53e-11	0.00058601		-8.65e-05	0.0013166	2.97e-05	0.948	1	0.00178369	0.00329758	0.0020562	0.589	1	-0.526697	0.599	1	Unclassified (sex difference FDR pdff>0.05)		NA	NA		0.0363488	0.536839	0.863867	-0.0696892	0.235965	0.745077	0.0242828	0.679965	0.870637	0.0331201	0.573633	0.959748	0.0235051	0.689675	0.982109	-0.0220304	0.708226
cg03633574_3:149892946	cg03633574	rs111672465	3:149892946	61900	C	T	0.0704467	YES	5.6385	0.0674533	0.011963	4.23e-08	0.0439594		0.00371	0.00405261	0.00574	0.362	1	-0.0325111	0.00869463	0.0896371	0.000267	0.0010605	3.77574	0.00021	0.000465	SSE_Female		ENSG00000240477	AC022494.1		-0.0573116	0.32993	0.760235	-0.00772651	0.895586	0.988223	-0.160631	0.00602877	0.0468805	-0.0185662	0.752	0.964	-0.10496	0.073822	0.427347	0.121193	0.0388
cg04578520_3:196325902	cg04578520	rs532742756	3:196325902	311100	G	C	0.0704467	YES	-6.85588	-0.0577194	0.00841897	4.6e-11	0.000463403		0.000869013	0.000982963	0.00536136	0.378	1	0.00180538	0.00353321	0.00183533	0.61	1	-0.255322	0.799	1	Unclassified (sex difference FDR pdff>0.05)		NA	NA		0.00454511	0.938464	0.999231	-0.0360994	0.539639	0.921978	-0.0176422	0.764421	0.915004	0.0476305	0.41824	0.914365	0.00756907	0.897702	0.998593	-0.000819537	0.988894
cg04689082_3:194530036	cg04689082	rs4677750	3:194530036	123464	A	G	0.0584192	YES	-5.76108	-0.0500941	0.00869527	2.22e-08	0.0302663		-0.00135968	0.00337393	0.0011188	0.687544	1	0.0354781	0.00803698	0.12067	1.99e-05	8.44201e-05	-4.22624	3.67e-05	9.15e-05	SSE_Female		ENSG00000237222	LINC01968		-0.0369582	0.530029	0.862954	0.0735947	0.21067	0.690308	-0.0256338	0.663222	0.868602	-0.00992115	0.866176	0.963887	-0.000517265	0.99299	0.998593	-0.00251864	0.965877
cg05051199_3:196325902	cg05051199	rs532742756	3:196325902	311106	G	C	0.0704467	YES	-5.59925	-0.049477	0.00883636	5.18e-08	0.0490894		-0.000508181	0.00311422	0.000183607	0.871	1	0.00199133	0.0056884	0.000862273	0.727	1	-0.385425	0.7	1	Unclassified (sex difference FDR pdff>0.05)		NA	NA		0.0892825	0.12863	0.513814	-0.124407	0.0338927	0.238623	-0.0363675	0.53663	0.796703	0.0375412	0.523556	0.942248	-0.0166752	0.776983	0.995896	-0.014525	0.805122
cg05676541_3:89498619	cg05676541	rs1028011	3:89498619	341943	A	G	0.0927835	YES	-5.96857	-0.0306316	0.00513214	7.3e-09	0.0144		-0.0040168	0.00196818	0.0279231	0.0431	1	0.0221781	0.00480657	0.13	8.74e-06	3.90118e-05	-5.04337	1.06e-06	3.76e-06	OED_Female_FDR		ENSG00000044524	EPHA3		-0.0527961	0.369514	0.788982	0.0870548	0.138483	0.533738	0.111648	0.0571291	0.256588	0.0251491	0.66921	0.959748	0.126817	0.030559	0.233909	-0.0562255	0.339192
cg05789005_3:196345637	cg05789005	rs9827118	3:196345637	350874	A	C	0.0721649	YES	5.75065	0.0251702	0.00437693	2.35e-08	0.0311489		0.0242278	0.00402157	0.200195	1.33e-08	5.76e-05	0.000142554	0.00114812	0.000108554	0.901	1	5.75892	3.89e-08	3.61e-07	SSE_Male		ENSG00000232065	LINC01063		-0.0546841	0.352619	0.775166	0.0421805	0.473518	0.907683	0.0472649	0.421826	0.738746	-0.0825615	0.160101	0.643323	0.0438233	0.456447	0.941285	0.00868527	0.882718
cg07784293_3:149044079	cg07784293	rs35046330	3:149044079	228825	C	T	0.0532646	NO	-5.92144	-0.0518761	0.00876073	9.42e-09	0.0173329		-0.0381953	0.0066583	0.184969	5.43e-08	0.000201297	0.013283	0.00475552	0.0520807	0.00594	0.0205913	-6.29152	1.31e-09	4.14e-08	OED_Both_FDR		ENSG00000244468	AC093001.1		-0.225098	0.000107425	0.00457181	-0.137868	0.0186241	0.149279	-0.049077	0.40423	0.718458	-0.51449	4.57e-21	2.38e-18	0.130511	0.0259944	0.213871	0.446661	1.12e-15
cg07784293_3:149049717	cg07784293	rs71304466	3:149049717	223187	A	C	0.0601375	YES	-6.03502	-0.050492	0.0083665	5.08e-09	0.0108775		-0.0361975	0.00637642	0.181834	7.23e-08	0.000259337	0.0134436	0.00451672	0.0587234	0.00343	0.0121537	-6.35279	9.31e-10	3.29e-08	OED_Both_FDR		ENSG00000244468	AC093001.1		-0.225098	0.000107425	0.00457181	-0.137868	0.0186241	0.149279	-0.049077	0.40423	0.718458	-0.51449	4.57e-21	2.38e-18	0.130511	0.0259944	0.213871	0.446661	1.12e-15
cg08048178_3:195640287	cg08048178	rs6805088	3:195640287	39132	G	A	0.0841924	YES	-8.52189	-0.106523	0.0125	1.03e-15	1.97e-07		-0.076807	0.0124179	0.20876	5.99e-09	2.81e-05	0.00160231	0.00248172	0.00292701	0.52	1	-6.19178	4.95e-09	1.04e-07	SSE_Male		ENSG00000061938	TNK2		-0.0112322	0.848692	0.976195	-0.0855221	0.14559	0.543878	0.0591816	0.314368	0.649564	-0.0649658	0.26932	0.830269	0.0308755	0.599893	0.982109	0.0732091	0.213077
cg08824344_3:126848440	cg08824344	rs13316446	3:126848440	739713	A	G	0.340206	NO	-5.68619	-0.0234554	0.00412497	3.29e-08	0.0393		-0.0104522	0.00280019	0.087665	0.000271	0.251349	0.0114835	0.00274389	0.109803	4.97e-05	0.000204929	-5.59519	5.12e-08	4.34e-07	OED_Female_FDR		ENSG00000114554	PLXNA1		-0.0199342	0.734895	0.948168	0.432051	1.16e-14	1e-12	0.307294	8.82e-08	5.11e-06	-0.0317218	0.59	0.96	0.161448	0.0057734	0.0762075	-0.224076	0.000116
cg08824344_3:126845900	cg08824344	rs970495	3:126845900	737173	C	T	0.360825	YES	-5.80813	-0.0229603	0.00395313	1.73e-08	0.0261		-0.0101084	0.00268151	0.0892554	0.000237	0.228343	0.0112245	0.00265348	0.111911	4.17e-05	0.000172329	-5.6549	3.74e-08	3.5e-07	OED_Female_FDR		ENSG00000114554	PLXNA1		-0.0199342	0.734895	0.948168	0.432051	1.16e-14	1e-12	0.307294	8.82e-08	5.11e-06	-0.0317218	0.59	0.96	0.161448	0.0057734	0.0762075	-0.224076	0.000116
cg09436067_3:186372233	cg09436067	rs76908507	3:186372233	682726	A	G	0.0979381	NO	-6.29971	-0.0529188	0.0084002	1.17e-09	0.0039604		-0.0463455	0.00916435	0.149933	1.27e-06	0.00318	-0.0011961	0.00107303	0.0086744	0.267	0.707002	-4.89321	2.53e-06	7.81e-06	SSE_Male		ENSG00000090520	DNAJB11		0.0388897	0.508739	0.85501	0.0609193	0.300344	0.786512	0.0128221	0.827588	0.927372	0.0386411	0.511454	0.936499	0.0507546	0.388337	0.914009	-0.0640041	0.276487
cg09436067_3:186376288	cg09436067	rs116605311	3:186376288	686781	A	G	0.0945017	NO	-5.81757	-0.0494939	0.00850766	1.65e-08	0.0252017		-0.0451997	0.00901849	0.147656	1.55e-06	0.0037853	-0.00181196	0.00112693	0.0179	0.11	0.332714	-4.77385	4.24e-06	1.23e-05	SSE_Male		ENSG00000113889	KNG1		0.0388897	0.508739	0.85501	0.0609193	0.300344	0.786512	0.0128221	0.827588	0.927372	0.0386411	0.511454	0.936499	0.0507546	0.388337	0.914009	-0.0640041	0.276487
cg09436067_3:186374215	cg09436067	rs74751406	3:186374215	684708	T	C	0.0996564	NO	-6.07813	-0.0507354	0.0083472	4.01e-09	0.00917581		-0.0451997	0.00901849	0.147656	1.55e-06	0.0037853	-0.00137084	0.00107156	0.0113939	0.203	0.555	-4.82594	3.39e-06	1e-05	SSE_Male		ENSG00000090520	DNAJB11		0.0388897	0.508739	0.85501	0.0609193	0.300344	0.786512	0.0128221	0.827588	0.927372	0.0386411	0.511454	0.936499	0.0507546	0.388337	0.914009	-0.0640041	0.276487
cg09436067_3:186363099	cg09436067	rs11719860	3:186363099	673592	T	A	0.0945017	YES	-6.47222	-0.0547979	0.00846664	4.37e-10	0.00184995		-0.0479189	0.00930901	0.154507	8.45e-07	0.00224148	-0.00134511	0.00107972	0.0108114	0.215	0.585756	-4.96977	1.81e-06	5.78e-06	SSE_Male		ENSG00000090520	DNAJB11		0.0388897	0.508739	0.85501	0.0609193	0.300344	0.786512	0.0128221	0.827588	0.927372	0.0386411	0.511454	0.936499	0.0507546	0.388337	0.914009	-0.0640041	0.276487
cg09436067_3:186362191	cg09436067	rs11711027	3:186362191	672684	A	G	0.0945017	NO	-6.29599	-0.0533051	0.00846652	1.19e-09	0.00398494		-0.0479189	0.00930901	0.154507	8.45e-07	0.00224	-0.00201786	0.00107232	0.0243302	0.0619	0.19245	-4.89843	2.48e-06	7.64e-06	SSE_Male		ENSG00000090520	DNAJB11		0.0388897	0.508739	0.85501	0.0609193	0.300344	0.786512	0.0128221	0.827588	0.927372	0.0386411	0.511454	0.936499	0.0507546	0.388337	0.914009	-0.0640041	0.276487
cg09462477_3:196325902	cg09462477	rs532742756	3:196325902	311230	G	C	0.0704467	YES	-6.95395	-0.0311338	0.00447713	2.55e-11	0.000292804		0.00102633	0.00107024	0.00630238	0.339165	1	0.00329803	0.00214341	0.0163994	0.126	0.376465	-0.948221	0.344	0.693	Unclassified (sex difference FDR pdff>0.05)		NA	NA		0.0116171	0.843571	0.976195	-0.0321295	0.585155	0.9286	0.001788	0.975772	0.985227	0.053496	0.363193	0.892565	0.00477801	0.935318	0.998593	-0.00863176	0.883435
cg10606216_3:196325902	cg10606216	rs532742756	3:196325902	310684	G	C	0.0704467	YES	-6.1299	-0.0336782	0.00549409	3.02e-09	0.00754		-0.00140729	0.00188734	0.00381976	0.457088	1	0.00304043	0.00315427	0.00650055	0.337	0.848	-1.21	0.227	0.46	Unclassified (sex difference FDR pdff>0.05)		NA	NA		0.0224281	0.703206	0.936633	-0.00744699	0.899343	0.988223	0.0856377	0.145044	0.439349	0.0109118	0.852957	0.963887	-0.0103235	0.860803	0.998593	-0.0407068	0.489123
cg10923475_3:194530036	cg10923475	rs4677750	3:194530036	123478	A	G	0.0584192	YES	-5.71205	-0.0559489	0.0097949	2.88e-08	0.0361264		-0.000748737	0.00334049	0.000346354	0.823	1	0.0411	0.00959662	0.114	3.39e-05	0.000140727	-4.1176	5.86e-05	0.000143	SSE_Female		ENSG00000237222	LINC01968		-0.00530507	0.928201	0.999231	0.0468907	0.425514	0.898578	-0.0425849	0.469283	0.774372	-0.0173535	0.768164	0.963887	-0.0019567	0.973487	0.998593	-0.00984677	0.86717
cg11083416_3:128657552	cg11083416	rs7616721	3:128657552	240193	T	G	0.0584192	NO	5.79276	0.077216	0.0133297	1.88e-08	0.0277		0.057238	0.0107698	0.16304	3.95e-07	0.00115564	-0.00698196	0.00678888	0.00739344	0.305	0.782662	5.04439	8.85e-07	3.28e-06	SSE_Male		ENSG00000114656	KIAA1257		-0.0470406	0.424034	0.827377	0.0151694	0.79666	0.970433	-0.0497957	0.397374	0.718458	0.0411438	0.484467	0.936499	-0.00887761	0.88014	0.998593	0.0226456	0.700465
cg11083416_3:128655307	cg11083416	rs62265296	3:128655307	237948	C	T	0.0618557	NO	5.62915	0.0737082	0.013094	4.44e-08	0.0450859		0.0525191	0.0106596	0.143404	2.25e-06	0.00522219	-0.00763845	0.00665145	0.0092	0.253	0.675769	4.78787	2.92e-06	8.78e-06	SSE_Male		ENSG00000114656	KIAA1257		-0.0470406	0.424034	0.827377	0.0151694	0.79666	0.970433	-0.0497957	0.397374	0.718458	0.0411438	0.484467	0.936499	-0.00887761	0.88014	0.998593	0.0226456	0.700465
cg11083416_3:128658692	cg11083416	rs62265302	3:128658692	241333	T	C	0.0584192	NO	5.79276	0.077216	0.0133297	1.88e-08	0.0277491		0.0572	0.0107698	0.163	3.95e-07	0.00115564	-0.00698196	0.00678888	0.00739344	0.305	0.782662	5.04439	8.85e-07	3.28e-06	SSE_Male		ENSG00000114656	KIAA1257		-0.0470406	0.424034	0.827377	0.0151694	0.79666	0.970433	-0.0497957	0.397374	0.718458	0.0411438	0.484467	0.936499	-0.00887761	0.88014	0.998593	0.0226456	0.700465
cg11083416_3:128654314	cg11083416	rs62265292	3:128654314	236955	C	G	0.0618557	NO	5.62915	0.0737082	0.013094	4.44e-08	0.0450859		0.0525191	0.0106596	0.143404	2.25e-06	0.00522219	-0.00763845	0.00665145	0.00920183	0.253	0.675563	4.78787	2.92e-06	8.78e-06	SSE_Male		ENSG00000114656	KIAA1257		-0.0470406	0.424034	0.827377	0.0151694	0.79666	0.970433	-0.0497957	0.397374	0.718458	0.0411438	0.484467	0.936499	-0.00887761	0.88014	0.998593	0.0226456	0.700465
cg11083416_3:128658107	cg11083416	rs75349846	3:128658107	240748	A	G	0.0584192	NO	5.79276	0.077216	0.0133297	1.88e-08	0.0277491		0.057238	0.0107698	0.16304	3.95e-07	0.00115564	-0.00698196	0.00678888	0.00739344	0.305491	0.782662	5.04439	8.85e-07	3.28e-06	SSE_Male		ENSG00000114656	KIAA1257		-0.0470406	0.424034	0.827377	0.0151694	0.79666	0.970433	-0.0497957	0.397374	0.718458	0.0411438	0.484467	0.936499	-0.00887761	0.88014	0.998593	0.0226456	0.700465
cg11083416_3:128660982	cg11083416	rs62265305	3:128660982	243623	G	A	0.056701	NO	5.83647	0.0785211	0.0134535	1.49e-08	0.0234054		0.057238	0.0107698	0.16304	3.95e-07	0.00115564	-0.00805334	0.00692385	0.00944	0.246727	0.661665	5.09951	6.76e-07	2.66e-06	SSE_Male		ENSG00000114656	KIAA1257		-0.0470406	0.424034	0.827377	0.0151694	0.79666	0.970433	-0.0497957	0.397374	0.718458	0.0411438	0.484467	0.936499	-0.00887761	0.88014	0.998593	0.0226456	0.700465
cg11083416_3:128613143	cg11083416	rs62268190	3:128613143	195784	G	A	0.0601375	NO	5.62166	0.0742521	0.0132082	4.61e-08	0.0462		0.0550803	0.0105701	0.157732	6.34e-07	0.00174716	-0.00698196	0.00678888	0.00739344	0.305	0.782662	4.94029	1.44e-06	4.77e-06	SSE_Male		ENSG00000177646	ACAD9		-0.0470406	0.424034	0.827377	0.0151694	0.79666	0.970433	-0.0497957	0.397374	0.718458	0.0411438	0.484467	0.936499	-0.00887761	0.88014	0.998593	0.0226456	0.700465
cg11083416_3:128658197	cg11083416	rs79281136	3:128658197	240838	T	G	0.0584192	NO	5.79276	0.077216	0.0133297	1.88e-08	0.0277491		0.057238	0.0107698	0.16304	3.95e-07	0.00115564	-0.00698196	0.00678888	0.00739344	0.305491	0.782662	5.04439	8.85e-07	3.28e-06	SSE_Male		ENSG00000114656	KIAA1257		-0.0470406	0.424034	0.827377	0.0151694	0.79666	0.970433	-0.0497957	0.397374	0.718458	0.0411438	0.484467	0.936499	-0.00887761	0.88014	0.998593	0.0226456	0.700465
cg11203330_3:133722697	cg11203330	rs62272007	3:133722697	256778	G	A	0.056701	YES	7.74658	0.143857	0.0185703	1.79e-13	5.54e-06		0.000915482	0.00982751	5.98e-05	0.926	1	-0.115315	0.0155583	0.278948	1.02e-11	4.21524e-10	6.31612	1.27e-09	4.11e-08	SSE_Female		ENSG00000174640	SLCO2A1		0.102179	0.0818424	0.426399	-0.0548944	0.350767	0.826921	0.00918124	0.876073	0.950904	0.0110021	0.851756	0.963887	-0.081692	0.164563	0.66463	-0.0436628	0.4581
cg12403190_3:65175244	cg12403190	rs66543373	3:65175244	169783	A	C	0.0652921	NO	-6.16133	-0.260589	0.0422943	2.53e-09	0.00657554		-0.205331	0.0273552	0.279831	5.67e-12	5.05e-08	0.0293025	0.0261599	0.00875848	0.265	0.702212	-6.19898	1.96e-09	5.86e-08	SSE_Male		ENSG00000151276	MAGI1		-0.0132613	0.821779	0.968658	-0.0983477	0.0940272	0.44059	0.0178658	0.761524	0.915004	0.0843007	0.15145	0.64032	0.0498919	0.396462	0.914009	0.00956415	0.870949
cg12403190_3:65168183	cg12403190	rs67981839	3:65168183	176844	A	C	0.0635739	NO	-6.0181	-0.258733	0.0429924	5.58e-09	0.011729		-0.205331	0.0273552	0.279831	5.67e-12	5.05e-08	0.0273653	0.0275533	0.00689856	0.322	0.811731	-5.99325	6.12e-09	1.1e-07	SSE_Male		ENSG00000151276	MAGI1		-0.0132613	0.821779	0.968658	-0.0983477	0.0940272	0.44059	0.0178658	0.761524	0.915004	0.0843007	0.15145	0.64032	0.0498919	0.396462	0.914009	0.00956415	0.870949
cg12403190_3:65166277	cg12403190	rs55911403	3:65166277	178750	G	T	0.0635739	NO	-6.0181	-0.258733	0.0429924	5.58e-09	0.011729		-0.205331	0.0273552	0.279831	5.67e-12	5.05e-08	0.0273653	0.0275533	0.00689856	0.322	0.811731	-5.99325	6.12e-09	1.1e-07	SSE_Male		ENSG00000241684	ADAMTS9-AS2		-0.0132613	0.821779	0.968658	-0.0983477	0.094	0.441	0.0178658	0.761524	0.915004	0.0843007	0.151	0.64	0.0498919	0.396462	0.914009	0.00956415	0.871
cg12403190_3:65174261	cg12403190	rs200894565	3:65174261	170766	G	A	0.0652921	YES	-6.16133	-0.260589	0.0422943	2.53e-09	0.00657554		-0.205331	0.0273552	0.28	5.67e-12	5.05e-08	0.0293025	0.0261599	0.00875848	0.265	0.702212	-6.19898	1.96e-09	5.86e-08	SSE_Male		ENSG00000151276	MAGI1		-0.0132613	0.821779	0.968658	-0.0983477	0.0940272	0.44059	0.0178658	0.761524	0.915004	0.0843007	0.15145	0.64032	0.0498919	0.396462	0.914009	0.00956415	0.870949
cg12403190_3:65165417	cg12403190	rs67082663	3:65165417	179610	T	C	0.0738832	NO	-5.76148	-0.234974	0.0407835	2.22e-08	0.0302258		-0.183147	0.026289	0.25078	1.05e-10	7.26e-07	0.0296237	0.0262281	0.00890378	0.261	0.69261	-5.72962	2.53e-08	2.66e-07	SSE_Male		ENSG00000241684	ADAMTS9-AS2		-0.0132613	0.821779	0.968658	-0.0983477	0.0940272	0.44059	0.0178658	0.761524	0.915004	0.0843007	0.15145	0.64032	0.0498919	0.396462	0.914009	0.00956415	0.870949
cg13411554_3:53738460	cg13411554	rs3821857	3:53738460	38184	C	T	0.0584192	YES	9.20596	0.158386	0.0172047	8.6e-18	2.67e-09		-0.0219099	0.00782654	0.051276	0.00582	1	-0.138959	0.0153347	0.366399	9.27e-16	1.42063e-13	6.79866	1.04e-10	7.25e-09	CED_Female_FDR		ENSG00000157388	CACNA1D		-0.083419	0.155791	0.559305	-0.0505129	0.390603	0.869676	-0.0298854	0.611646	0.834208	-0.176749	0.00247816	0.0300261	-0.0194356	0.741287	0.989819	0.183805	0.00163909
cg13631725_3:126119785	cg13631725	rs62264674	3:126119785	624250	A	C	0.0962199	YES	-5.81979	-0.0409839	0.00704217	1.63e-08	0.02495		-0.0376188	0.00645897	0.189592	3.55e-08	0.000138207	0.000143982	0.00298911	1.63e-05	0.962	1	-5.30592	2.89e-07	1.32e-06	SSE_Male		ENSG00000070476	ZXDC		-0.0535661	0.362564	0.787066	-0.0361547	0.539018	0.921978	0.0724248	0.218033	0.555625	-0.399808	1.35e-12	1.72e-10	0.00826071	0.888413	0.998593	0.238847	3.84e-05
cg13735557_3:184051646	cg13735557	rs56148883	3:184051646	239074	A	G	0.104811	YES	-6.05181	-0.0491758	0.0081258	4.64e-09	0.0102775		-0.0437765	0.00872315	0.147984	1.5e-06	0.00369	0.000366345	0.000595324	0.00265968	0.539	1	-5.04868	1.29e-06	4.44e-06	SSE_Male		ENSG00000145191	EIF2B5		-0.0513315	0.38296	0.804524	0.00695351	0.905981	0.988223	-0.184763	0.0015479	0.0175316	0.0449851	0.444586	0.936499	-0.272869	2.3e-06	8.17e-05	0.112705	0.0548015
cg14003467_3:196325902	cg14003467	rs532742756	3:196325902	311056	G	C	0.0704467	YES	-7.31322	-0.0629583	0.00860883	2.81e-12	5.24e-05		-0.000431929	0.00141438	0.000642759	0.760511	1	0.00468165	0.00362172	0.0116305	0.198	0.542093	-1.31519	0.19	0.385	Unclassified (sex difference FDR pdff>0.05)		NA	NA		0.0327438	0.577997	0.887363	-0.0166221	0.777674	0.970433	0.0174036	0.768	0.915004	0.0574986	0.328352	0.870961	-0.00486977	0.934078	0.998593	-0.0540337	0.358
cg14458903_3:10627693	cg14458903	rs17033124	3:10627693	575782	T	A	0.0773196	YES	5.82641	0.0816454	0.014013	1.57e-08	0.0244081		0.0217241	0.00822568	0.0458953	0.00917209	1	-0.0548457	0.0104942	0.161321	6.05e-07	4.09796e-06	5.74254	2.49e-08	2.64e-07	OED_Female_FDR		ENSG00000132164	SLC6A11		0.174451	0.00282615	0.0654704	-0.14471	0.0134751	0.118992	-0.0953577	0.104508	0.361105	0.306986	9.1e-08	3.39e-06	-0.00630796	0.914675	0.998593	-0.112292	0.0557008
cg14470594_3:196325902	cg14470594	rs532742756	3:196325902	311124	G	C	0.0704467	YES	-6.39589	-0.0565628	0.00884361	6.77e-10	0.00270524		-0.00145225	0.00283697	0.00180394	0.609	1	0.00499344	0.00449908	0.0086003	0.269	0.711786	-1.21186	0.227	0.458	Unclassified (sex difference FDR pdff>0.05)		NA	NA		-0.0453341	0.441057	0.827377	0.00937757	0.873445	0.988223	0.0241352	0.681804	0.870637	0.100421	0.0872637	0.478572	0.0404222	0.492168	0.953333	-0.0354933	0.546472
cg14711243_3:128606499	cg14711243	rs530705354	3:128606499	8798	A	T	0.0618557	YES	6.49327	0.153668	0.0236658	3.87e-10	0.00167155		0.270387	0.0158035	0.668745	1.31e-36	2.69e-31	0.106892	0.0156788	0.246604	2.45e-10	6.52978e-09	7.34429	2.12e-12	9.12e-10	CED_Both		ENSG00000177646	ACAD9		-0.135783	0.0205007	0.209245	-0.0500573	0.394896	0.871783	-0.023011	0.69587	0.884264	-0.0706688	0.229428	0.802228	0.0181508	0.757837	0.995896	0.148423	0.0112427
cg14769265_3:196325902	cg14769265	rs532742756	3:196325902	311622	G	C	0.0704467	YES	-7.28515	-0.0642724	0.00882239	3.35e-12	5.86e-05		0.00127157	0.00200941	0.00275409	0.527856	1	0.00671445	0.00406524	0.0188493	0.101	0.308537	-1.20026	0.231	0.467	Unclassified (sex difference FDR pdff>0.05)		NA	NA		0.00822528	0.888888	0.989347	-0.0144862	0.805632	0.970433	-0.000668014	0.990947	0.990947	0.0429504	0.465475	0.936499	0.00629899	0.914796	0.998593	-0.0136918	0.816095
cg15627834_3:169441929	cg15627834	rs73879117	3:169441929	636540	T	C	0.12543	NO	5.81238	0.0758991	0.0130582	1.69e-08	0.0256352		-0.00174347	0.00514529	0.000791	0.735	1	-0.0194502	0.00956361	0.0283038	0.0438	0.138755	1.63047	0.104	0.212	Unclassified (sex difference FDR pdff>0.05)		NA	NA		0.0883301	0.132774	0.513814	-0.067386	0.251847	0.762764	0.00504852	0.931664	0.974223	-0.090293	0.124344	0.583113	0.0248538	0.672868	0.982109	0.0065453	0.911477
cg15627834_3:169442183	cg15627834	rs11921321	3:169442183	636286	A	G	0.12543	NO	5.81238	0.0758991	0.0130582	1.69e-08	0.0256352		-0.00174347	0.00514529	0.000791	0.735214	1	-0.0194502	0.00956361	0.0283038	0.0438	0.139	1.63047	0.104	0.212	Unclassified (sex difference FDR pdff>0.05)		NA	NA		0.0883301	0.132774	0.513814	-0.067386	0.251847	0.762764	0.00504852	0.932	0.974	-0.090293	0.124344	0.583113	0.0248538	0.672868	0.982109	0.0065453	0.911477
cg15627834_3:169446409	cg15627834	rs55662571	3:169446409	632060	A	G	0.12543	YES	5.81238	0.0758991	0.0130582	1.69e-08	0.0256352		-0.00174347	0.00514529	0.000791	0.735	1	-0.0194502	0.00956361	0.0283038	0.0438	0.139	1.63047	0.104	0.212	Unclassified (sex difference FDR pdff>0.05)		NA	NA		0.0883301	0.132774	0.513814	-0.067386	0.251847	0.762764	0.00504852	0.931664	0.974223	-0.090293	0.124344	0.583113	0.0248538	0.672868	0.982109	0.0065453	0.911
cg15627834_3:169455001	cg15627834	rs74875026	3:169455001	623468	G	A	0.12543	NO	5.81238	0.0758991	0.0130582	1.69e-08	0.0256352		-0.00174347	0.00514529	0.000791224	0.735	1	-0.0194502	0.00956361	0.0283038	0.0438	0.138755	1.63047	0.104	0.212	Unclassified (sex difference FDR pdff>0.05)		NA	NA		0.0883301	0.132774	0.513814	-0.067386	0.251847	0.762764	0.00504852	0.931664	0.974223	-0.090293	0.124344	0.583113	0.0248538	0.672868	0.982109	0.0065453	0.911477
cg15627834_3:169449239	cg15627834	rs76379223	3:169449239	629230	T	C	0.12543	NO	5.81238	0.0758991	0.0130582	1.69e-08	0.0256352		-0.00174347	0.00514529	0.000791	0.735214	1	-0.0194502	0.00956361	0.0283038	0.0438	0.138755	1.63047	0.104	0.212	Unclassified (sex difference FDR pdff>0.05)		NA	NA		0.0883301	0.132774	0.513814	-0.067386	0.251847	0.762764	0.00504852	0.931664	0.974223	-0.090293	0.124344	0.583113	0.0248538	0.672868	0.982109	0.0065453	0.911477
cg16430963_3:149807877	cg16430963	rs12635243	3:149807877	442731	C	G	0.0721649	YES	7.06648	0.0571324	0.00808499	1.29e-11	0.000164197		-4e-05	0.0024323	1.87e-06	0.986901	1	-0.0370465	0.00869836	0.113272	3.72e-05	0.000153905	4.09725	6.54e-05	0.000159	SSE_Female		ENSG00000240477	AC022494.1		-0.0579511	0.324553	0.754453	-0.0344869	0.557913	0.9286	0.0163264	0.781529	0.915004	-0.191927	0.000999785	0.0144691	0.0105848	0.857	0.999	0.166736	0.00434386
cg17336044_3:13373893	cg17336044	rs11918212	3:13373893	57827	C	G	0.147766	YES	6.02904	0.139897	0.0232039	5.25e-09	0.0111888		-0.0848029	0.0139079	0.204079	9.29e-09	4.17e-05	-0.180441	0.0182912	0.406644	8.35e-18	1.61638e-15	4.16212	4.25e-05	0.000106	CED_Both		ENSG00000132182	NUP210		0.0524645	0.372533	0.788982	-0.0431797	0.463094	0.901194	0.0550819	0.349	0.678704	0.00791461	0.893059	0.963887	0.0734084	0.21183	0.746356	-0.0330826	0.574067
cg17336044_3:13414929	cg17336044	rs6774383	3:13414929	16791	C	T	0.108247	NO	5.8152	0.137267	0.0236048	1.67e-08	0.0254325		-0.128099	0.0145999	0.346795	4.33e-15	6.62e-11	-0.221146	0.0195174	0.474822	1.33e-21	4.07645e-19	3.81749	0.000168	0.000376	CED_Both		ENSG00000132182	NUP210		0.0524645	0.372533	0.788982	-0.0431797	0.463094	0.901194	0.0550819	0.349122	0.678704	0.00791461	0.893059	0.963887	0.0734084	0.21183	0.746356	-0.0330826	0.574067
cg17336044_3:13419165	cg17336044	rs59575416	3:13419165	12555	A	G	0.108247	NO	5.8152	0.137267	0.0236048	1.67e-08	0.0254		-0.128099	0.0145999	0.346795	4.33e-15	6.62e-11	-0.221146	0.0195174	0.474822	1.33e-21	4.07645e-19	3.81749	0.000168	0.000376	CED_Both		ENSG00000132182	NUP210		0.0524645	0.372533	0.788982	-0.0431797	0.463	0.901	0.0550819	0.349122	0.678704	0.00791461	0.893	0.964	0.0734084	0.21183	0.746356	-0.0330826	0.574
cg17336044_3:13412928	cg17336044	rs60139019	3:13412928	18792	T	A	0.108247	NO	5.8152	0.137267	0.0236048	1.67e-08	0.0254		-0.128099	0.0145999	0.346795	4.33e-15	6.62e-11	-0.221146	0.0195174	0.474822	1.33e-21	4.07645e-19	3.81749	0.000168	0.000376	CED_Both		ENSG00000132182	NUP210		0.0524645	0.372533	0.788982	-0.0431797	0.463094	0.901194	0.0550819	0.349122	0.678704	0.00791461	0.893059	0.963887	0.0734084	0.21183	0.746356	-0.0330826	0.574067
cg17336044_3:13396701	cg17336044	rs17038065	3:13396701	35019	G	C	0.108247	NO	5.8152	0.137267	0.0236048	1.67e-08	0.0254		-0.128099	0.0145999	0.346795	4.33e-15	6.62e-11	-0.221146	0.0195174	0.474822	1.33e-21	4.07645e-19	3.81749	0.000168	0.000376	CED_Both		ENSG00000132182	NUP210		0.0524645	0.372533	0.788982	-0.0431797	0.463094	0.901194	0.0550819	0.349	0.678704	0.00791461	0.893059	0.963887	0.0734084	0.21183	0.746356	-0.0330826	0.574067
cg18403480_3:37558775	cg18403480	rs17814903	3:37558775	978944	C	T	0.0549828	YES	-6.25558	-0.0376091	0.0060121	1.5e-09	0.00444283		0.000505674	0.00144479	0.000844	0.727	1	0.0341559	0.00579475	0.196571	2.62e-08	3.60912e-07	-5.63453	7.69e-08	5.37e-07	SSE_Female		ENSG00000144668	ITGA9		0.0902378	0.124575	0.507059	0.0113319	0.847364	0.981059	-0.00692757	0.90633	0.96564	0.160604	0.00603733	0.0655302	-0.0718208	0.221906	0.774007	-0.121358	0.0385506
cg18727075_3:53749512	cg18727075	rs62253778	3:53749512	902262	G	A	0.0790378	NO	5.96057	0.0419773	0.00704249	7.63e-09	0.015002		-0.00160074	0.00205836	0.00415359	0.438026	1	-0.0438213	0.00727547	0.203493	1.39e-08	2.10388e-07	5.58396	9.44e-08	5.91e-07	SSE_Female		ENSG00000157388	CACNA1D		-0.0198893	0.73547	0.948168	0.00409134	0.944597	0.988223	-0.0999035	0.0889149	0.335686	-0.00909068	0.877286	0.963887	-0.0264959	0.652624	0.982109	0.0995232	0.0901435
cg18727075_3:53692753	cg18727075	rs74375338	3:53692753	845503	C	A	0.0549828	NO	6.50251	0.0523749	0.00805457	3.67e-10	0.00161872		-0.00318612	0.00275922	0.00911188	0.25	1	-0.0523025	0.00766203	0.247071	2.34e-10	6.33e-09	6.03121	9.06e-09	1.41e-07	SSE_Female		ENSG00000157388	CACNA1D		-0.0198893	0.73547	0.948168	0.00409134	0.944597	0.988223	-0.0999035	0.0889149	0.335686	-0.00909068	0.877286	0.963887	-0.0264959	0.652624	0.982109	0.0995232	0.0901435
cg18727075_3:53660756	cg18727075	rs77255763	3:53660756	813506	A	T	0.0532646	NO	6.06989	0.0494353	0.00814436	4.2e-09	0.00948914		-0.00282511	0.00289829	0.00651002	0.331	1	-0.0493967	0.007514	0.233331	8.69e-10	2.20426e-08	5.78271	3.09e-08	3.04e-07	SSE_Female		ENSG00000157388	CACNA1D		-0.0198893	0.73547	0.948168	0.00409134	0.944597	0.988223	-0.0999035	0.0889149	0.335686	-0.00909068	0.877286	0.963887	-0.0264959	0.652624	0.982109	0.0995232	0.0901435
cg18727075_3:53806445	cg18727075	rs74801752	3:53806445	959195	A	G	0.0532646	NO	5.6747	0.048314	0.00851392	3.5e-08	0.0408		0.0009915	0.00307091	0.000718406	0.74726	1	-0.0491492	0.00703165	0.255984	9.88e-11	2.93e-09	6.53471	5.39e-10	2.33e-08	SSE_Female		ENSG00000157388	CACNA1D		-0.0198893	0.73547	0.948168	0.00409134	0.944597	0.988223	-0.0999035	0.0889149	0.335686	-0.00909068	0.877286	0.963887	-0.0264959	0.652624	0.982109	0.0995232	0.0901435
cg18727075_3:53678898	cg18727075	rs78503716	3:53678898	831648	G	C	0.0515464	NO	6.40827	0.0526375	0.008214	6.31e-10	0.00255026		-0.00282511	0.00289829	0.00651002	0.331	1	-0.0523025	0.00766203	0.247	2.34e-10	6.32832e-09	6.03981	8.41e-09	1.34e-07	SSE_Female		ENSG00000157388	CACNA1D		-0.0198893	0.73547	0.948168	0.00409134	0.944597	0.988223	-0.0999035	0.0889149	0.335686	-0.00909068	0.877286	0.963887	-0.0264959	0.652624	0.982109	0.0995232	0.0901435
cg18727075_3:53703995	cg18727075	rs74283909	3:53703995	856745	C	T	0.0549828	NO	6.50251	0.0523749	0.00805457	3.67e-10	0.00161872		-0.00318612	0.00275922	0.00911188	0.25	1	-0.0523025	0.00766203	0.247	2.34e-10	6.32832e-09	6.03121	9.06e-09	1.41e-07	SSE_Female		ENSG00000157388	CACNA1D		-0.0198893	0.73547	0.948168	0.00409134	0.944597	0.988223	-0.0999035	0.0889149	0.335686	-0.00909068	0.877286	0.963887	-0.0264959	0.652624	0.982109	0.0995232	0.0901435
cg18727075_3:53794789	cg18727075	rs17053480	3:53794789	947539	G	C	0.0532646	YES	6.73889	0.0505947	0.00750786	9.23e-11	0.000691786		0.00274481	0.00252374	0.00809167	0.278578	1	-0.0502328	0.00709562	0.260871	6.13e-11	1.91009e-09	7.03454	4.11e-11	4.31e-09	SSE_Female		ENSG00000157388	CACNA1D		-0.0198893	0.73547	0.948168	0.00409134	0.944597	0.988223	-0.0999035	0.0889149	0.335686	-0.00909068	0.877286	0.963887	-0.0264959	0.652624	0.982109	0.0995232	0.0901435
cg18727075_3:53695242	cg18727075	rs3774519	3:53695242	847992	G	T	0.0549828	NO	6.50251	0.0523749	0.00805457	3.67e-10	0.00161872		-0.00318612	0.00275922	0.00911188	0.25	1	-0.0523025	0.00766203	0.247071	2.34e-10	6.32832e-09	6.03121	9.06e-09	1.41e-07	SSE_Female		ENSG00000157388	CACNA1D		-0.0198893	0.73547	0.948168	0.00409134	0.944597	0.988223	-0.0999035	0.0889149	0.335686	-0.00909068	0.877286	0.963887	-0.0264959	0.652624	0.982109	0.0995232	0.0901435
cg18727075_3:53708086	cg18727075	rs78742538	3:53708086	860836	C	T	0.0549828	NO	6.50251	0.0523749	0.00805457	3.67e-10	0.00161872		-0.00318612	0.00275922	0.00911188	0.250106	1	-0.0523025	0.00766203	0.247	2.34e-10	6.32832e-09	6.03121	9.06e-09	1.41e-07	SSE_Female		ENSG00000157388	CACNA1D		-0.0198893	0.73547	0.948168	0.00409134	0.944597	0.988223	-0.0999035	0.0889149	0.335686	-0.00909068	0.877286	0.963887	-0.0264959	0.652624	0.982109	0.0995232	0.0901435
cg18727075_3:53676087	cg18727075	rs73840164	3:53676087	828837	A	T	0.0618557	NO	5.69788	0.0447162	0.00784787	3.1e-08	0.0378898		-0.00128604	0.00271021	0.00155046	0.636	1	-0.043022	0.00730899	0.196137	2.72e-08	3.7329e-07	5.354	2.58e-07	1.2e-06	SSE_Female		ENSG00000157388	CACNA1D		-0.0198893	0.73547	0.948168	0.00409134	0.945	0.988223	-0.0999035	0.0889149	0.335686	-0.00909068	0.877286	0.963887	-0.0264959	0.652624	0.982109	0.0995232	0.0901435
cg18727075_3:53737161	cg18727075	rs3774529	3:53737161	889911	T	G	0.0532646	YES	6.54495	0.0518109	0.00791616	2.87e-10	0.00156029		0.00151596	0.00279329	0.00202718	0.58816	1	-0.04629	0.00739891	0.216083	4.37e-09	8.03643e-08	6.04479	8.21e-09	1.32e-07	SSE_Female		ENSG00000157388	CACNA1D		-0.0198893	0.73547	0.948168	0.00409134	0.944597	0.988223	-0.0999035	0.0889149	0.335686	-0.00909068	0.877286	0.963887	-0.0264959	0.652624	0.982109	0.0995232	0.0901435
cg19822251_3:9041193	cg19822251	rs62245082	3:9041193	554202	C	T	0.0652921	YES	6.20496	0.06147	0.0099066	1.99e-09	0.00562		0.0476118	0.00739395	0.222372	1.65e-09	8.81e-06	-0.00624141	0.00574401	0.00824614	0.279	0.734021	5.75176	2.36e-08	2.53e-07	SSE_Male		ENSG00000196220	SRGAP3		-0.258856	7.7e-06	0.000669023	-0.0202154	0.731298	0.970433	0.0853768	0.146278	0.440525	-0.0838561	0.153628	0.64032	0.170213	0.00358662	0.0491744	0.166046	0.00451008
cg20387954_3:184318764	cg20387954	rs76131432	3:184318764	561904	C	T	0.139175	YES	-5.62907	-0.0769671	0.0136731	4.44e-08	0.0450859		-0.0285753	0.00958542	0.0577507	0.00337	1	0.00875529	0.00551864	0.0174164	0.115	0.346129	-3.37511	0.000864	0.00186	Unclassified (sex stratified result nominal)		ENSG00000145191	EIF2B5		-0.0022949	0.968907	0.999231	-0.0562139	0.339292	0.822191	-0.0253087	0.667236	0.868602	-0.0978969	0.0955514	0.505445	0.0510463	0.385612	0.914009	0.107184	0.0678793
cg20387954_3:182980374	cg20387954	rs73884614	3:182980374	776486	C	T	0.106529	NO	-5.65013	-0.087684	0.015519	3.98e-08	0.0427459		-0.050261	0.0108818	0.128257	8.44e-06	0.0160993	0.00926472	0.00591823	0.0169653	0.12	0.360294	-4.80548	2.82e-06	8.54e-06	SSE_Male		ENSG00000053524	MCF2L2		-0.0022949	0.968907	0.999231	-0.0562139	0.339	0.822	-0.0253087	0.667236	0.868602	-0.0978969	0.0956	0.505	0.0510463	0.385612	0.914009	0.107184	0.0679
cg20387954_3:182985129	cg20387954	rs73066007	3:182985129	771731	T	C	0.0721649	YES	-6.20329	-0.112781	0.0181809	2.01e-09	0.0056551		-0.0567423	0.013976	0.102076	8e-05	0.10049	0.00443829	0.00667454	0.0031042	0.507	1	-3.95019	0.000107	0.000244	Unclassified (sex stratified result nominal)		ENSG00000053524	MCF2L2		-0.0022949	0.968907	0.999231	-0.0562139	0.339292	0.822191	-0.0253087	0.667236	0.868602	-0.0978969	0.0955514	0.505445	0.0510463	0.385612	0.914009	0.107184	0.0678793
cg20387954_3:182906032	cg20387954	rs7622000	3:182906032	850828	C	T	0.140893	YES	-5.83611	-0.0814531	0.0139568	1.49e-08	0.0234087		-0.0293996	0.0100483	0.0557462	0.00399	1	0.0049725	0.00557195	0.00557721	0.374	0.931959	-2.99154	0.00308	0.00651	Unclassified (sex stratified result nominal)		ENSG00000053524	MCF2L2		-0.0022949	0.968907	0.999231	-0.0562139	0.339292	0.822191	-0.0253087	0.667236	0.868602	-0.0978969	0.0955514	0.505445	0.0510463	0.385612	0.914009	0.107184	0.0678793
cg20581632_3:196325902	cg20581632	rs532742756	3:196325902	311209	G	C	0.0704467	YES	-6.81278	-0.0421959	0.00619363	5.95e-11	0.000564607		0.00169112	0.00121911	0.013097	0.167515	1	0.00282216	0.00273264	0.00745521	0.303	0.782662	-0.37799	0.706	1	Unclassified (sex difference FDR pdff>0.05)		NA	NA		0.012735	0.82874	0.972463	-0.0433356	0.461478	0.901194	-0.0139564	0.812606	0.927372	0.0595111	0.311676	0.859718	0.0238847	0.684929	0.982109	-0.0132745	0.821604
cg20724810_3:182878123	cg20724810	rs17803349	3:182878123	19073	T	C	0.056701	NO	5.61906	0.0130455	0.00232164	4.68e-08	0.0463131		0.0112865	0.00194894	0.187844	4.17e-08	0.000159429	-0.00118721	0.00102179	0.00941745	0.247	0.661665	5.66845	4.49e-08	3.94e-07	SSE_Male		ENSG00000078081	LAMP3		-0.0789559	0.179211	0.589327	0.00426848	0.942203	0.988223	0.124983	0.0330699	0.174035	-0.0233473	0.691652	0.959748	0.0338809	0.564857	0.975786	0.0216605	0.712908
cg20724810_3:182878673	cg20724810	rs71314285	3:182878673	18523	A	G	0.056701	NO	5.61906	0.0130455	0.00232164	4.68e-08	0.0463131		0.0112865	0.00194894	0.187844	4.17e-08	0.000159429	-0.00118721	0.00102179	0.00941745	0.247	0.661665	5.66845	4.49e-08	3.94e-07	SSE_Male		ENSG00000078081	LAMP3		-0.0789559	0.179211	0.589327	0.00426848	0.942203	0.988223	0.124983	0.0330699	0.174035	-0.0233473	0.691652	0.959748	0.0338809	0.564857	0.975786	0.0216605	0.712908
cg20724810_3:182878255	cg20724810	rs71314284	3:182878255	18941	T	C	0.0601375	YES	5.7248	0.0129799	0.00226731	2.69e-08	0.0342289		0.0112865	0.00194894	0.187844	4.17e-08	0.000159429	-0.00114009	0.000974153	0.00955353	0.244	0.656018	5.70331	3.87e-08	3.6e-07	SSE_Male		ENSG00000078081	LAMP3		-0.0789559	0.179211	0.589327	0.00426848	0.942203	0.988223	0.124983	0.0330699	0.174035	-0.0233473	0.691652	0.959748	0.0338809	0.564857	0.975786	0.0216605	0.712908
cg20946041_3:127417713	cg20946041	rs72973305	3:127417713	664235	A	G	0.109966	YES	-5.67559	-0.0205646	0.00362334	3.48e-08	0.0407593		-0.0050783	0.00212986	0.0377281	0.0184	1	0.00868811	0.00269101	0.0683864	0.00155	0.00557	-4.01133	7.8e-05	0.000186	OED_Female_FDR		ENSG00000074416	MGLL		0.0427157	0.467918	0.849779	0.0345867	0.556774	0.9286	0.0516835	0.379701	0.701504	-0.0131371	0.823421	0.963887	-0.0221174	0.707127	0.982109	0.032923	0.576
cg22213445_3:128547994	cg22213445	rs62272622	3:128547994	94168	C	T	0.0876289	NO	-5.64706	-0.0650923	0.0115268	4.04e-08	0.0427459		-0.0524299	0.0101675	0.154966	8.11e-07	0.00216332	0.0096978	0.00433931	0.0339784	0.027	0.0867301	-5.62	6.45e-08	5.05e-07	OED_Male_FDR		ENSG00000075785	RAB7A		-0.104874	0.0740598	0.400345	-0.229188	7.96e-05	0.00231	-0.105766	0.0716213	0.300925	-0.318063	2.9e-08	1.33e-06	-0.0875665	0.13617	0.586317	0.350497	7.77e-10
cg22213445_3:128467301	cg22213445	rs10934869	3:128467301	13475	C	T	0.0876289	NO	-5.64706	-0.0650923	0.0115268	4.04e-08	0.0427459		-0.0524299	0.0101675	0.154966	8.11e-07	0.00216332	0.0097	0.00433931	0.034	0.027	0.0867301	-5.62	6.45e-08	5.05e-07	OED_Male_FDR		ENSG00000075785	RAB7A		-0.104874	0.0740598	0.400345	-0.229188	7.96e-05	0.00230516	-0.105766	0.0716213	0.300925	-0.318063	2.9e-08	1.33e-06	-0.0875665	0.13617	0.586317	0.350497	7.77e-10
cg22213445_3:128470056	cg22213445	rs62272581	3:128470056	16230	G	A	0.0876289	NO	-5.64706	-0.0650923	0.0115268	4.04e-08	0.0427459		-0.0524299	0.0101675	0.154966	8.11e-07	0.00216332	0.0096978	0.00433931	0.0339784	0.027	0.0867301	-5.62	6.45e-08	5.05e-07	OED_Male_FDR		ENSG00000075785	RAB7A		-0.104874	0.0741	0.400345	-0.229188	7.96e-05	0.00230516	-0.105766	0.0716213	0.300925	-0.318063	2.9e-08	1.33e-06	-0.0875665	0.13617	0.586317	0.350497	7.77e-10
cg22213445_3:128477416	cg22213445	rs62272584	3:128477416	23590	A	C	0.0876289	NO	-5.64706	-0.0650923	0.0115268	4.04e-08	0.0427459		-0.0524299	0.0101675	0.154966	8.11e-07	0.00216332	0.0096978	0.00433931	0.0339784	0.027	0.0867	-5.62	6.45e-08	5.05e-07	OED_Male_FDR		ENSG00000075785	RAB7A		-0.104874	0.0740598	0.400345	-0.229188	7.96e-05	0.00231	-0.105766	0.0716213	0.300925	-0.318063	2.9e-08	1.33e-06	-0.0875665	0.13617	0.586317	0.350497	7.77e-10
cg22213445_3:128550189	cg22213445	rs566738136	3:128550189	96363	A	G	0.0841924	NO	-5.66387	-0.0659994	0.0116527	3.7e-08	0.0416111		-0.0529165	0.0103611	0.152463	1.01e-06	0.00262447	0.0108279	0.00438045	0.041254	0.0146	0.0491	-5.66666	5.13e-08	4.35e-07	OED_Both_FDR		ENSG00000075785	RAB7A		-0.104874	0.0740598	0.400345	-0.229188	7.96e-05	0.00230516	-0.105766	0.0716213	0.300925	-0.318063	2.9e-08	1.33e-06	-0.0875665	0.13617	0.586317	0.350497	7.77e-10
cg22213445_3:128466685	cg22213445	rs62272579	3:128466685	12859	G	A	0.0876289	NO	-5.64706	-0.0650923	0.0115268	4.04e-08	0.0427459		-0.0524299	0.0101675	0.154966	8.11e-07	0.00216332	0.0096978	0.00433931	0.0339784	0.027	0.0867301	-5.62	6.45e-08	5.05e-07	OED_Male_FDR		ENSG00000075785	RAB7A		-0.104874	0.0740598	0.400345	-0.229188	7.96e-05	0.00230516	-0.105766	0.0716213	0.300925	-0.318063	2.9e-08	1.33e-06	-0.0875665	0.13617	0.586317	0.350497	7.77e-10
cg23030339_3:31701082	cg23030339	rs6799673	3:31701082	2045	A	G	0.080756	YES	-6.24143	-0.0835468	0.0133858	1.62e-09	0.00470662		-0.0696048	0.0117985	0.193565	2.46e-08	9.98e-05	0.004954	0.00518522	0.00638715	0.341	0.857278	-5.7853	2.75e-08	2.85e-07	SSE_Male		ENSG00000144645	OSBPL10		-0.252622	1.29e-05	0.000840068	-0.0671834	0.253279	0.762764	-0.0531862	0.365983	0.691106	-0.355799	4.13e-10	2.69e-08	0.0807431	0.169538	0.679456	0.344941	1.49e-09
cg23329061_3:32348309	cg23329061	rs76655478	3:32348309	566118	A	G	0.056701	YES	6.0779	0.0394222	0.00648616	4.02e-09	0.00917581		0.01006	0.00336631	0.0580176	0.00329	1	-0.0233751	0.00502451	0.132259	7.45e-06	3.35798e-05	5.52833	8.1e-08	5.37e-07	OED_Female_FDR		ENSG00000170293	CMTM8		-0.127051	0.0302516	0.253261	-0.153648	0.00866	0.0850852	-0.110215	0.0604153	0.266749	-0.1997	0.000611	0.0103	0.00661153	0.910585	0.998593	0.314259	4.32e-08
cg23459997_3:10662757	cg23459997	rs6808382	3:10662757	730331	C	T	0.0618557	YES	6.05023	0.0712065	0.0117692	4.68e-09	0.0103316		0.0362464	0.0104076	0.0771913	0.000657	0.456382	-0.00616444	0.00242674	0.0434664	0.0122	0.0413945	3.96853	0.000108	0.000247	OED_Female_FDR		ENSG00000132164	SLC6A11		-0.0387208	0.510583	0.855349	0.073661	0.210258	0.690308	0.00281834	0.96182	0.976819	0.0864574	0.14122	0.623524	-0.0205752	0.726704	0.985971	-0.0537923	0.360538
cg23459997_3:10666796	cg23459997	rs75585575	3:10666796	734370	T	G	0.0738832	NO	5.77022	0.0591513	0.0102511	2.12e-08	0.0294633		0.0363224	0.0104058	0.0775154	0.000639	0.448547	-0.00119088	0.00188623	0.0028	0.529	1	3.54723	0.000515	0.00112	Unclassified (sex stratified result nominal)		ENSG00000132164	SLC6A11		-0.0387208	0.510583	0.855349	0.073661	0.210258	0.690308	0.00281834	0.96182	0.976819	0.0864574	0.14122	0.623524	-0.0205752	0.726704	0.985971	-0.0537923	0.360538
cg23459997_3:10666937	cg23459997	rs74632823	3:10666937	734511	G	C	0.0738832	NO	5.77022	0.0591513	0.0102511	2.12e-08	0.0294633		0.0363224	0.0104058	0.0775154	0.000639	0.448547	-0.00119088	0.00188623	0.00279925	0.529	1	3.54723	0.000515	0.00112	Unclassified (sex stratified result nominal)		ENSG00000132164	SLC6A11		-0.0387208	0.510583	0.855349	0.073661	0.210258	0.690308	0.00281834	0.96182	0.976819	0.0864574	0.14122	0.623524	-0.0205752	0.726704	0.985971	-0.0537923	0.360538
cg23670932_3:194530036	cg23670932	rs4677750	3:194530036	123586	A	G	0.0584192	YES	-6.1096	-0.0619073	0.0101328	3.37e-09	0.00800066		-0.00266682	0.00375475	0.00346695	0.479	1	0.0466302	0.00954933	0.143776	2.78e-06	1.39684e-05	-4.80432	3.18e-06	9.47e-06	SSE_Female		ENSG00000237222	LINC01968		-0.0325038	0.580789	0.887363	0.0963774	0.100835	0.44059	0.00156787	0.978754	0.986327	-0.0189792	0.747152	0.963887	0.00361478	0.951042	0.998593	-0.0227635	0.698983
cg24526028_3:196325902	cg24526028	rs532742756	3:196325902	311080	G	C	0.0704467	YES	-7.21881	-0.0775746	0.0107462	5.06e-12	8.18e-05		0.000473	0.00112091	0.00123	0.673491	1	0.00327782	0.0045661	0.00361591	0.474	1	-0.596501	0.552	1	Unclassified (sex difference FDR pdff>0.05)		NA	NA		0.00308073	0.958268	0.999231	-0.0370543	0.529	0.921978	-0.0117779	0.841435	0.927372	0.039965	0.497081	0.936499	-0.00208957	0.971687	0.998593	0.00928399	0.874697
cg24637061_3:140874440	cg24637061	rs75854328	3:140874440	72693	C	G	0.0584192	NO	-5.92498	-0.0971456	0.0163959	9.25e-09	0.0171918		-0.0970416	0.0166716	0.189406	3.62e-08	0.000140319	-0.000476225	0.00426736	8.77e-05	0.911	1	-5.6113	8.31e-08	5.37e-07	SSE_Male		ENSG00000175093	SPSB4		0.0872995	0.137373	0.525921	-0.00360714	0.951145	0.988378	-0.103085	0.0791565	0.319694	0.0881712	0.133475	0.594363	-0.0151379	0.797073	0.998223	-0.0552927	0.347278
cg24637061_3:140877487	cg24637061	rs115265221	3:140877487	75740	G	C	0.0584192	YES	-5.92498	-0.0971456	0.0163959	9.25e-09	0.0171918		-0.0970416	0.0166716	0.189406	3.62e-08	0.000140319	-0.000476225	0.00426736	8.77e-05	0.911	1	-5.6113	8.31e-08	5.37e-07	SSE_Male		ENSG00000175093	SPSB4		0.0872995	0.137373	0.525921	-0.00360714	0.951	0.988378	-0.103085	0.0791565	0.319694	0.0881712	0.133475	0.594363	-0.0151379	0.797073	0.998223	-0.0552927	0.347278
cg25153601_3:194530036	cg25153601	rs4677750	3:194530036	123562	A	G	0.0584192	YES	-6.1163	-0.0480871	0.00786212	3.25e-09	0.00785001		-0.00136103	0.00245043	0.00212304	0.579	1	0.0342844	0.00764925	0.123937	1.51e-05	6.48049e-05	-4.43784	1.62e-05	4.25e-05	SSE_Female		ENSG00000237222	LINC01968		-0.025747	0.661826	0.930979	0.0641499	0.275392	0.785501	-0.00434773	0.941131	0.974223	-0.0422395	0.472899	0.936499	0.0296618	0.614314	0.982109	0.000393379	0.994669
cg25503881_3:194530036	cg25503881	rs4677750	3:194530036	123560	A	G	0.0584192	YES	-5.83057	-0.044148	0.00757181	1.53e-08	0.0239		-0.000774106	0.00235603	0.00074396	0.743	1	0.0321098	0.00764519	0.110498	4.69e-05	0.000193601	-4.11049	6.13e-05	0.00015	SSE_Female		ENSG00000237222	LINC01968		-0.0582976	0.321664	0.754453	0.114788	0.0504436	0.305595	0.0315401	0.592061	0.826284	0.00816216	0.889735	0.963887	0.0441169	0.453433	0.941285	-0.0373716	0.525435
cg00597751_4:709393	cg00597751	rs373811428	4:709393	180022	C	T	0.0515464	YES	-6.15798	-0.0499286	0.00810794	2.58e-09	0.00666891		-0.0469132	0.00673706	0.250607	1.07e-10	7.37e-07	0.00602624	0.00341643	0.0214411	0.0799	0.246537	-7.00831	3.03e-11	3.48e-09	SSE_Male		ENSG00000185619	PCGF3		0.123791	0.0347931	0.262713	-0.0393234	0.50402	0.919885	-0.0867929	0.139678	0.430604	0.0125778	0.830823	0.963887	-0.135987	0.0203096	0.183033	0.00626435	0.915263
cg02482946_4:77622563	cg02482946	rs4859708	4:77622563	972909	A	G	0.0687285	NO	-5.81178	-0.0150219	0.00258473	1.7e-08	0.0256554		-0.00130951	0.00123797	0.00765765	0.291909	1	0.0121094	0.00237407	0.154847	1.06e-06	6.60793e-06	-5.01181	1.12e-06	3.94e-06	SSE_Female		ENSG00000138771	SHROOM3		0.158253	0.00683	0.122696	0.00425128	0.942	0.988	0.147001	0.0121	0.080525	0.0952825	0.105	0.515	-0.0395183	0.501907	0.958317	-0.205043	0.000431
cg02482946_4:77595103	cg02482946	rs11734045	4:77595103	945449	A	G	0.0841924	NO	-5.70792	-0.0140916	0.00246879	2.94e-08	0.0367323		-0.00195	0.00112225	0.0203	0.085	1	0.0102856	0.0023266	0.120982	1.94e-05	8.24892e-05	-4.7353	4.06e-06	1.18e-05	SSE_Female		ENSG00000138771	SHROOM3		0.158253	0.00682953	0.122696	0.00425128	0.942	0.988	0.147001	0.0121	0.080525	0.0952825	0.105	0.515	-0.0395183	0.501907	0.958317	-0.205043	0.000431
cg02482946_4:77595341	cg02482946	rs11725012	4:77595341	945687	G	A	0.0841924	NO	-5.70792	-0.0140916	0.00246879	2.94e-08	0.0367323		-0.00194624	0.00112225	0.02032	0.085	1	0.0102856	0.0023266	0.120982	1.94e-05	8.24892e-05	-4.7353	4.06e-06	1.18e-05	SSE_Female		ENSG00000138771	SHROOM3		0.158253	0.00682953	0.122696	0.00425128	0.942	0.988223	0.147001	0.0120556	0.080525	0.0952825	0.104783	0.515018	-0.0395183	0.501907	0.958317	-0.205043	0.000431228
cg02482946_4:77588821	cg02482946	rs13113020	4:77588821	939167	C	A	0.0635739	YES	-6.32157	-0.0170482	0.00269683	1.03e-09	0.00362377		-0.00199868	0.00133847	0.0151452	0.138	1	0.01251	0.00242153	0.158215	7.94e-07	5.14143e-06	-5.2438	3.64e-07	1.62e-06	SSE_Female		ENSG00000138771	SHROOM3		0.158253	0.00682953	0.122696	0.00425128	0.942435	0.988223	0.147001	0.0120556	0.080525	0.0952825	0.104783	0.515018	-0.0395183	0.501907	0.958317	-0.205043	0.000431228
cg05384957_4:7621163	cg05384957	rs16840689	4:7621163	981908	T	C	0.0635739	YES	5.81201	0.041787	0.00718978	1.69e-08	0.0256554		0.0125669	0.00406961	0.0617051	0.00241543	0.93602	-0.0247187	0.00484209	0.155068	1.04e-06	6.49426e-06	5.89481	1.08e-08	1.62e-07	OED_Female_FDR		ENSG00000184985	SORCS2		-0.0330102	0.575	0.886171	0.0809448	0.168	0.585	-0.0949548	0.106	0.361105	-0.0405552	0.491	0.936	0.0292537	0.619196	0.982109	0.0846667	0.15
cg06202778_4:57685029	cg06202778	rs73818290	4:57685029	170202	C	T	0.0721649	NO	5.73589	0.0463074	0.00807327	2.54e-08	0.0326607		0.00327895	0.00292037	0.00861922	0.263	1	-0.0362158	0.00703635	0.157226	8.66e-07	5.52977e-06	5.18418	5.5e-07	2.22e-06	SSE_Female		ENSG00000227040	AC022483.1		-0.0373177	0.526033	0.862954	-0.0222568	0.705	0.97	-0.0964652	0.100523	0.361105	0.0301243	0.609	0.96	-0.0779442	0.184865	0.708196	0.0509838	0.386
cg06202778_4:57678832	cg06202778	rs17087176	4:57678832	164005	G	A	0.0824742	YES	6.07503	0.0470763	0.00774915	4.08e-09	0.00929743		0.00263412	0.00272315	0.00641163	0.335	1	-0.0377996	0.00697744	0.171278	2.52e-07	2.03705e-06	5.39835	2.04e-07	1.03e-06	SSE_Female		ENSG00000227040	AC022483.1		-0.0373177	0.526033	0.862954	-0.0222568	0.705	0.97	-0.0964652	0.100523	0.361105	0.0301243	0.609	0.96	-0.0779442	0.184865	0.708196	0.0509838	0.386
cg07940428_4:184844962	cg07940428	rs74660063	4:184844962	533170	T	G	0.0515464	YES	-6.1755	-0.0510314	0.00826353	2.34e-09	0.00619919		-0.0559362	0.00722604	0.292414	1.55e-12	1.53e-08	0.00226708	0.00337443	0.00316859	0.503	1	-7.29811	6.17e-12	9.12e-10	SSE_Male		ENSG00000173320	STOX2		-0.0192867	0.743199	0.953711	-0.0678021	0.248924	0.762764	-0.132507	0.0237808	0.136152	-0.0210614	0.720513	0.959748	0.0824756	0.160538	0.658585	0.128839	0.027982
cg08067991_4:709393	cg08067991	rs373811428	4:709393	647210	C	T	0.0515464	YES	-5.82425	-0.0202747	0.00348108	1.59e-08	0.0246		-0.0206486	0.00287233	0.262756	3.2e-11	2.45e-07	-0.000143526	0.00155259	6.02e-05	0.926	1	-6.28009	1.73e-09	5.36e-08	SSE_Male		ENSG00000185619	PCGF3		0.0558104	0.342775	0.763187	0.0064369	0.912938	0.988223	-0.0560712	0.340521	0.677921	-0.099341	0.090737	0.48736	-0.0379454	0.519092	0.963321	0.0603504	0.304889
cg09227533_4:186908631	cg09227533	rs9993516	4:186908631	36708	A	G	0.0635739	YES	-5.75997	-0.0589682	0.0102376	2.23e-08	0.0304		-0.0458	0.00979196	0.131	6.59e-06	0.013052	-0.00113117	0.00104473	0.00818817	0.281	0.736649	-4.53634	1.17e-05	3.11e-05	SSE_Male		ENSG00000154556	SORBS2		-0.0344772	0.558023	0.877614	0.0221607	0.70658	0.970433	-0.199605	0.000615	0.00971083	0.0489075	0.405857	0.913948	-0.284998	7.67e-07	3.99e-05	0.0971005	0.0982923
cg10061361_4:121412359	cg10061361	rs843589	4:121412359	665808	A	T	0.0635739	NO	5.98253	0.0766544	0.012813	6.77e-09	0.0135936		0.0620238	0.0138935	0.120836	1.6e-05	0.0274679	-0.00241893	0.00160263	0.01579	0.133	0.393227	4.60778	8.64e-06	2.36e-05	SSE_Male		ENSG00000250938	AC108866.1		0.0405615	0.490676	0.851176	-0.0624742	0.288	0.786512	0.00830715	0.88779	0.955658	0.121898	0.0377	0.269	-0.00126749	0.982824	0.998593	-0.0617813	0.294
cg10061361_4:121427036	cg10061361	rs1099248	4:121427036	651131	C	T	0.0635739	NO	5.98253	0.0766544	0.012813	6.77e-09	0.0135936		0.0620238	0.0138935	0.120836	1.6e-05	0.0274679	-0.00241893	0.00160263	0.01579	0.133	0.393227	4.60778	8.64e-06	2.36e-05	SSE_Male		ENSG00000250938	AC108866.1		0.0405615	0.490676	0.851176	-0.0624742	0.288153	0.786512	0.00830715	0.88779	0.955658	0.121898	0.0376881	0.268979	-0.00126749	0.982824	0.998593	-0.0617813	0.293544
cg10061361_4:121419597	cg10061361	rs1625726	4:121419597	658570	C	T	0.0635739	NO	5.98253	0.0766544	0.012813	6.77e-09	0.0135936		0.0620238	0.0138935	0.120836	1.6e-05	0.0274679	-0.00241893	0.00160263	0.01579	0.133	0.393227	4.60778	8.64e-06	2.36e-05	SSE_Male		ENSG00000250938	AC108866.1		0.0405615	0.490676	0.851176	-0.0624742	0.288	0.786512	0.00830715	0.88779	0.955658	0.121898	0.0377	0.269	-0.00126749	0.982824	0.998593	-0.0617813	0.294
cg10061361_4:121421049	cg10061361	rs1685592	4:121421049	657118	A	C	0.0618557	YES	5.98948	0.0771186	0.0128757	6.52e-09	0.0132496		0.0620238	0.0138935	0.120836	1.6e-05	0.0274679	-0.00255011	0.0016224	0.0171011	0.118	0.354578	4.61641	8.33e-06	2.28e-05	SSE_Male		ENSG00000250938	AC108866.1		0.0405615	0.490676	0.851176	-0.0624742	0.288	0.787	0.00830715	0.88779	0.955658	0.121898	0.0377	0.269	-0.00126749	0.982824	0.998593	-0.0617813	0.294
cg10061361_4:121420975	cg10061361	rs843610	4:121420975	657192	C	T	0.0635739	NO	5.98253	0.0766544	0.012813	6.77e-09	0.0135936		0.0620238	0.0138935	0.120836	1.6e-05	0.0274679	-0.00241893	0.00160263	0.01579	0.133	0.393227	4.60778	8.64e-06	2.36e-05	SSE_Male		ENSG00000250938	AC108866.1		0.0405615	0.490676	0.851176	-0.0624742	0.288	0.786512	0.00830715	0.88779	0.955658	0.121898	0.0377	0.269	-0.00126749	0.982824	0.998593	-0.0617813	0.294
cg10146216_4:77780499	cg10146216	rs1960566	4:77780499	603630	C	G	0.0910653	NO	-6.52379	-0.127258	0.0195068	3.25e-10	0.00157503		-0.0809431	0.0172471	0.131869	6.17e-06	0.0123434	0.0106298	0.00795314	0.0124237	0.183508	0.510933	-4.82153	2.77e-06	8.44e-06	SSE_Male		ENSG00000186212	SOWAHB		-0.00691969	0.906437	0.992129	-0.0233113	0.692103	0.970433	0.00586919	0.92059	0.974223	-0.00755073	0.897949	0.9646	0.0292369	0.619398	0.982109	0.0267878	0.649051
cg10146216_4:77775355	cg10146216	rs72856916	4:77775355	598486	T	C	0.0927835	NO	-6.17383	-0.119229	0.0193121	2.36e-09	0.00619919		-0.0753829	0.0170185	0.119184	1.85e-05	0.0308925	0.0106298	0.00795314	0.0124237	0.184	0.510933	-4.57876	8.07e-06	2.21e-05	SSE_Male		ENSG00000186212	SOWAHB		-0.00691969	0.906437	0.992129	-0.0233113	0.692103	0.970433	0.00586919	0.92059	0.974223	-0.00755073	0.897949	0.9646	0.0292369	0.619398	0.982109	0.0267878	0.649051
cg10146216_4:77779401	cg10146216	rs6833981	4:77779401	602532	C	G	0.0927835	NO	-6.17383	-0.119229	0.0193121	2.36e-09	0.00619919		-0.0753829	0.0170185	0.119184	1.85e-05	0.0308925	0.0106298	0.00795314	0.0124237	0.183508	0.510933	-4.57876	8.07e-06	2.21e-05	SSE_Male		ENSG00000186212	SOWAHB		-0.00691969	0.906437	0.992129	-0.0233113	0.692	0.97	0.00586919	0.92059	0.974223	-0.00755073	0.898	0.965	0.0292369	0.619398	0.982109	0.0267878	0.649
cg10146216_4:77778380	cg10146216	rs6853586	4:77778380	601511	G	A	0.0927835	NO	-6.17383	-0.119229	0.0193121	2.36e-09	0.00619919		-0.0753829	0.0170185	0.119	1.85e-05	0.0308925	0.0106298	0.00795314	0.0124237	0.184	0.510933	-4.57876	8.07e-06	2.21e-05	SSE_Male		ENSG00000186212	SOWAHB		-0.00691969	0.906437	0.992129	-0.0233113	0.692103	0.970433	0.00586919	0.92059	0.974223	-0.00755073	0.897949	0.9646	0.0292369	0.619398	0.982109	0.0267878	0.649051
cg10146216_4:77773062	cg10146216	rs17002262	4:77773062	596193	G	A	0.0962199	NO	-6.27206	-0.119427	0.0190411	1.36e-09	0.00421679		-0.0753829	0.0170185	0.119184	1.85e-05	0.0308925	0.011558	0.00763166	0.0158958	0.132126	0.392219	-4.66138	5.69e-06	1.59e-05	SSE_Male		ENSG00000186212	SOWAHB		-0.00691969	0.906437	0.992129	-0.0233113	0.692103	0.970433	0.00586919	0.921	0.974223	-0.00755073	0.897949	0.9646	0.0292369	0.619398	0.982109	0.0267878	0.649
cg10146216_4:77780310	cg10146216	rs1813060	4:77780310	603441	A	G	0.0910653	NO	-6.52379	-0.127258	0.0195068	3.25e-10	0.00157503		-0.0809431	0.0172471	0.131869	6.17e-06	0.0123	0.0106298	0.00795314	0.0124237	0.184	0.510933	-4.82153	2.77e-06	8.44e-06	SSE_Male		ENSG00000186212	SOWAHB		-0.00691969	0.906437	0.992129	-0.0233113	0.692103	0.970433	0.00586919	0.92059	0.974223	-0.00755073	0.897949	0.9646	0.0292369	0.619398	0.982109	0.0267878	0.649051
cg10146216_4:77773941	cg10146216	rs6830221	4:77773941	597072	A	G	0.0945017	YES	-6.62224	-0.12738	0.0192351	1.83e-10	0.00110896		-0.0809431	0.0172471	0.131869	6.17e-06	0.0123434	0.011558	0.00763166	0.0158958	0.132	0.392219	-4.90458	1.93e-06	6.14e-06	SSE_Male		ENSG00000186212	SOWAHB		-0.00691969	0.906437	0.992129	-0.0233113	0.692103	0.970433	0.00586919	0.92059	0.974223	-0.00755073	0.897949	0.9646	0.0292369	0.619398	0.982109	0.0267878	0.649051
cg10146216_4:77774012	cg10146216	rs6830431	4:77774012	597143	T	G	0.0962199	NO	-6.27206	-0.119427	0.0190411	1.36e-09	0.00421679		-0.0753829	0.0170185	0.119184	1.85e-05	0.0308925	0.011558	0.00763166	0.0158958	0.132	0.392219	-4.66138	5.69e-06	1.59e-05	SSE_Male		ENSG00000186212	SOWAHB		-0.00691969	0.906437	0.992129	-0.0233113	0.692103	0.970433	0.00586919	0.92059	0.974223	-0.00755073	0.897949	0.9646	0.0292369	0.619398	0.982109	0.0267878	0.649051
cg10146216_4:77772910	cg10146216	rs17002259	4:77772910	596041	A	G	0.0962199	NO	-6.27206	-0.119427	0.0190411	1.36e-09	0.00421679		-0.0753829	0.0170185	0.119184	1.85e-05	0.0308925	0.011558	0.00763166	0.0158958	0.132126	0.392219	-4.66138	5.69e-06	1.59e-05	SSE_Male		ENSG00000186212	SOWAHB		-0.00691969	0.906437	0.992129	-0.0233113	0.692	0.97	0.00586919	0.921	0.974	-0.00755073	0.897949	0.9646	0.0292369	0.619398	0.982109	0.0267878	0.649
cg10146216_4:77780426	cg10146216	rs1960565	4:77780426	603557	A	G	0.0910653	NO	-6.52379	-0.127258	0.0195068	3.25e-10	0.00157503		-0.0809431	0.0172471	0.131869	6.17e-06	0.0123	0.0106298	0.00795314	0.0124237	0.183508	0.510933	-4.82153	2.77e-06	8.44e-06	SSE_Male		ENSG00000186212	SOWAHB		-0.00691969	0.906437	0.992129	-0.0233113	0.692103	0.970433	0.00586919	0.92059	0.974223	-0.00755073	0.897949	0.9646	0.0292369	0.619398	0.982109	0.0267878	0.649051
cg10146216_4:77772989	cg10146216	rs17002260	4:77772989	596120	A	G	0.0962199	NO	-6.27206	-0.119427	0.0190411	1.36e-09	0.00421679		-0.0753829	0.0170185	0.119184	1.85e-05	0.0308925	0.011558	0.00763166	0.0158958	0.132126	0.392219	-4.66138	5.69e-06	1.59e-05	SSE_Male		ENSG00000186212	SOWAHB		-0.00691969	0.906437	0.992129	-0.0233113	0.692103	0.970433	0.00586919	0.921	0.974223	-0.00755073	0.897949	0.9646	0.0292369	0.619398	0.982109	0.0267878	0.649
cg10146216_4:77773286	cg10146216	rs73826452	4:77773286	596417	C	T	0.0962199	NO	-6.27206	-0.119427	0.0190411	1.36e-09	0.00421679		-0.0753829	0.0170185	0.119184	1.85e-05	0.0308925	0.011558	0.00763166	0.0158958	0.132	0.392219	-4.66138	5.69e-06	1.59e-05	SSE_Male		ENSG00000186212	SOWAHB		-0.00691969	0.906437	0.992129	-0.0233113	0.692	0.97	0.00586919	0.921	0.974223	-0.00755073	0.898	0.965	0.0292369	0.619398	0.982109	0.0267878	0.649
cg10146216_4:77774838	cg10146216	rs72856911	4:77774838	597969	A	G	0.0927835	NO	-6.17383	-0.119229	0.0193121	2.36e-09	0.00619919		-0.0753829	0.0170185	0.119184	1.85e-05	0.0308925	0.0106298	0.00795314	0.0124237	0.184	0.511915	-4.57876	8.07e-06	2.21e-05	SSE_Male		ENSG00000186212	SOWAHB		-0.00691969	0.906437	0.992129	-0.0233113	0.692103	0.970433	0.00586919	0.92059	0.974223	-0.00755073	0.897949	0.9646	0.0292369	0.619398	0.982109	0.0267878	0.649051
cg10146216_4:77781127	cg10146216	rs6532669	4:77781127	604258	A	G	0.0927835	NO	-6.50134	-0.126692	0.019487	3.7e-10	0.00161872		-0.0809431	0.0172471	0.131869	6.17e-06	0.0123434	0.00986854	0.00790474	0.0108568	0.213926	0.583262	-4.78654	3.25e-06	9.63e-06	SSE_Male		ENSG00000186212	SOWAHB		-0.00691969	0.906437	0.992129	-0.0233113	0.692103	0.970433	0.00586919	0.92059	0.974223	-0.00755073	0.898	0.965	0.0292369	0.619398	0.982109	0.0267878	0.649051
cg10146216_4:77779492	cg10146216	rs6812135	4:77779492	602623	C	A	0.0996564	NO	-5.6942	-0.105898	0.0185975	3.16e-08	0.0383951		-0.0648312	0.0160492	0.101154	8.65e-05	0.106823	0.0105381	0.00779559	0.0127054	0.179	0.509174	-4.22419	3.57e-05	8.91e-05	Unclassified (sex stratified result nominal)		ENSG00000186212	SOWAHB		-0.00691969	0.906437	0.992129	-0.0233113	0.692103	0.970433	0.00586919	0.92059	0.974223	-0.00755073	0.897949	0.9646	0.0292369	0.619398	0.982109	0.0267878	0.649051
cg10146216_4:77775892	cg10146216	rs72856919	4:77775892	599023	G	A	0.0927835	NO	-6.17383	-0.119229	0.0193121	2.36e-09	0.00619919		-0.0753829	0.0170185	0.119184	1.85e-05	0.0309	0.0106298	0.00795314	0.0124237	0.184	0.510933	-4.57876	8.07e-06	2.21e-05	SSE_Male		ENSG00000186212	SOWAHB		-0.00691969	0.906437	0.992129	-0.0233113	0.692103	0.970433	0.00586919	0.92059	0.974223	-0.00755073	0.897949	0.9646	0.0292369	0.619398	0.982109	0.0267878	0.649051
cg10146216_4:77773816	cg10146216	rs6856479	4:77773816	596947	G	A	0.0962199	NO	-6.27206	-0.119427	0.0190411	1.36e-09	0.00421679		-0.0753829	0.0170185	0.119184	1.85e-05	0.0308925	0.011558	0.00763166	0.0158958	0.132126	0.392219	-4.66138	5.69e-06	1.59e-05	SSE_Male		ENSG00000186212	SOWAHB		-0.00691969	0.906437	0.992129	-0.0233113	0.692	0.970433	0.00586919	0.92059	0.974223	-0.00755073	0.898	0.965	0.0292369	0.619398	0.982109	0.0267878	0.649
cg10146216_4:77776342	cg10146216	rs112927150	4:77776342	599473	A	G	0.0910653	NO	-6.52379	-0.127258	0.0195068	3.25e-10	0.00157503		-0.0809431	0.0172471	0.131869	6.17e-06	0.0123	0.0106298	0.00795314	0.0124237	0.183508	0.510933	-4.82153	2.77e-06	8.44e-06	SSE_Male		ENSG00000186212	SOWAHB		-0.00691969	0.906437	0.992129	-0.0233113	0.692103	0.970433	0.00586919	0.92059	0.974223	-0.00755073	0.897949	0.9646	0.0292369	0.619398	0.982109	0.0267878	0.649051
cg10146216_4:77775028	cg10146216	rs72856915	4:77775028	598159	T	C	0.0927835	NO	-6.17383	-0.119229	0.0193121	2.36e-09	0.00619919		-0.0753829	0.0170185	0.119184	1.85e-05	0.0308925	0.0106298	0.00795314	0.0124237	0.183508	0.510933	-4.57876	8.07e-06	2.21e-05	SSE_Male		ENSG00000186212	SOWAHB		-0.00691969	0.906437	0.992129	-0.0233113	0.692103	0.970433	0.00586919	0.92059	0.974223	-0.00755073	0.897949	0.9646	0.0292369	0.619398	0.982109	0.0267878	0.649051
cg10146216_4:77777587	cg10146216	rs17002265	4:77777587	600718	A	C	0.0927835	NO	-6.17383	-0.119229	0.0193121	2.36e-09	0.00619919		-0.0753829	0.0170185	0.119184	1.85e-05	0.0309	0.0106298	0.00795314	0.0124237	0.183508	0.510933	-4.57876	8.07e-06	2.21e-05	SSE_Male		ENSG00000186212	SOWAHB		-0.00691969	0.906437	0.992129	-0.0233113	0.692103	0.970433	0.00586919	0.92059	0.974223	-0.00755073	0.897949	0.9646	0.0292369	0.619398	0.982109	0.0267878	0.649051
cg10146216_4:77773324	cg10146216	rs72856905	4:77773324	596455	C	A	0.0962199	NO	-6.27206	-0.119427	0.0190411	1.36e-09	0.00421679		-0.0753829	0.0170185	0.119184	1.85e-05	0.0308925	0.011558	0.00763166	0.0158958	0.132126	0.392219	-4.66138	5.69e-06	1.59e-05	SSE_Male		ENSG00000186212	SOWAHB		-0.00691969	0.906437	0.992129	-0.0233113	0.692103	0.970433	0.00586919	0.921	0.974223	-0.00755073	0.897949	0.9646	0.0292369	0.619398	0.982109	0.0267878	0.649
cg13785949_4:163223759	cg13785949	rs78702568	4:163223759	864263	C	T	0.0704467	NO	-5.68699	-0.0197278	0.00346893	3.28e-08	0.0393158		-0.00121571	0.00183758	0.00300946	0.509	1	0.0161552	0.00288804	0.180569	1.1e-07	1.1761e-06	-5.07464	7.71e-07	2.95e-06	SSE_Female		ENSG00000168843	FSTL5		0.0613427	0.296991	0.73409	0.0722259	0.219303	0.70967	0.0340901	0.562454	0.807269	-0.0203575	0.729482	0.959748	0.0167651	0.775812	0.995896	-0.0806216	0.170183
cg13785949_4:163225044	cg13785949	rs78548064	4:163225044	862978	G	A	0.0704467	NO	-5.68699	-0.0197278	0.00346893	3.28e-08	0.0393158		-0.00121571	0.00183758	0.00300946	0.509	1	0.0161552	0.00288804	0.180569	1.1e-07	1.1761e-06	-5.07464	7.71e-07	2.95e-06	SSE_Female		ENSG00000168843	FSTL5		0.0613427	0.296991	0.73409	0.0722259	0.219303	0.70967	0.0340901	0.562454	0.807269	-0.0203575	0.729482	0.959748	0.0167651	0.775812	0.995896	-0.0806216	0.170183
cg13785949_4:163231176	cg13785949	rs76717423	4:163231176	856846	G	A	0.0721649	YES	-5.75138	-0.019819	0.00344595	2.34e-08	0.0310529		-0.00119385	0.00180783	0.00299855	0.51	1	0.0161552	0.00288804	0.180569	1.1e-07	1.1761e-06	-5.09188	7.15e-07	2.78e-06	SSE_Female		ENSG00000168843	FSTL5		0.0613427	0.297	0.73409	0.0722259	0.219303	0.70967	0.0340901	0.562454	0.807269	-0.0203575	0.729	0.96	0.0167651	0.775812	0.995896	-0.0806216	0.17
cg16667710_4:186292440	cg16667710	rs7685497	4:186292440	228835	A	T	0.0601375	YES	-6.08519	-0.0595229	0.0097816	3.86e-09	0.00893323		-0.00241915	0.00443624	0.00204663	0.586374	1	0.00462531	0.00423371	0.00833521	0.276	0.726649	-1.14876	0.252	0.508	Unclassified (sex difference FDR pdff>0.05)		NA	NA		-0.0408232	0.487881	0.851176	0.0536476	0.361833	0.838999	0.061848	0.293023	0.625676	-0.113483	0.0531392	0.350449	-0.000901739	0.98778	0.998593	0.0681857	0.24625
cg16746113_4:6992976	cg16746113	rs74436789	4:6992976	64803	T	C	0.0515464	YES	7.54546	0.0924713	0.0122552	6.51e-13	1.68e-05		-0.00481271	0.00272622	0.0210404	0.0796	1	-0.081414	0.0127949	0.221867	2.55e-09	5.54964e-08	5.85542	2.72e-08	2.83e-07	SSE_Female		ENSG00000132405	TBC1D14		0.107798	0.0663071	0.392568	-0.048303	0.411692	0.882933	0.0521116	0.375761	0.699184	0.0590027	0.315835	0.859718	-0.00429127	0.941895	0.998593	-0.0834259	0.155756
cg18280125_4:3919617	cg18280125	rs112051573	4:3919617	507496	A	T	0.0859107	YES	-6.66536	-0.0620325	0.0093067	1.42e-10	0.000993545		-0.0548824	0.00961381	0.183509	6.21e-08	0.000226	-0.000449312	0.00101168	0.00138715	0.658	1	-5.63088	8.64e-08	5.54e-07	SSE_Male		ENSG00000251271	ALG1L7P		-0.0312217	0.595807	0.890244	0.0144022	0.806736	0.970433	-0.0724262	0.218024	0.555625	-0.0614994	0.295757	0.851322	-0.0277599	0.637211	0.982109	0.0582359	0.322177
cg18406106_4:593439	cg18406106	rs147339870	4:593439	604869	A	G	0.0773196	YES	-5.63626	-0.082342	0.0146093	4.28e-08	0.0442366		-0.0714139	0.0147665	0.138899	3.34e-06	0.00732677	0.00172495	0.0043889	0.00108663	0.695	1	-4.74776	4.32e-06	1.25e-05	SSE_Male		ENSG00000133256	PDE6B		0.0882475	0.133138	0.513814	0.00136475	0.981506	0.995275	0.0969138	0.0989438	0.360487	-0.107374	0.0673898	0.408257	0.0495975	0.399258	0.914009	-0.0255372	0.664413
cg18634709_4:7203185	cg18634709	rs78575960	4:7203185	295789	G	A	0.0652921	YES	-5.61324	-0.0564496	0.0100565	4.82e-08	0.0467665		-0.0535278	0.00985141	0.169164	2.28e-07	0.000715	-0.000726234	0.00113907	0.00285445	0.525	1	-5.32433	3.64e-07	1.62e-06	SSE_Male		ENSG00000184985	SORCS2		-0.0261328	0.657079	0.930979	-0.0131009	0.823899	0.972359	0.030738	0.601518	0.829077	-0.0623026	0.289482	0.847305	0.0086856	0.882713	0.998593	0.0562315	0.33914
cg21475003_4:58099179	cg21475003	rs78769840	4:58099179	883700	T	A	0.0584192	YES	-5.66049	-0.0448257	0.00791905	3.77e-08	0.0420805		-0.0400643	0.00694599	0.186625	4.67e-08	0.000176	0.00240416	0.00289728	0.00482565	0.408	1	-5.64288	5.82e-08	4.75e-07	SSE_Male		ENSG00000163453	IGFBP7		0.0913122	0.120134	0.507059	-0.0189193	0.747924	0.970433	-0.0637376	0.278496	0.615156	-0.0161549	0.783767	0.963887	-0.0113643	0.846933	0.998593	-0.0186198	0.751782
cg23650353_4:148081325	cg23650353	rs73853376	4:148081325	912318	C	T	0.0721649	NO	5.90302	0.0431873	0.00731613	1.04e-08	0.0186048		0.00269854	0.0024697	0.00816657	0.276	1	-0.0388573	0.00659221	0.196579	2.62e-08	3.60912e-07	5.90311	1.71e-08	2.21e-07	SSE_Female		ENSG00000151617	EDNRA		0.087096	0.138295	0.525921	-0.00492067	0.933	0.988223	0.00538812	0.92708	0.974223	-0.0407766	0.488378	0.936499	-0.0451216	0.443203	0.938654	0.0180144	0.759601
cg23650353_4:148081634	cg23650353	rs952688	4:148081634	912009	T	C	0.0721649	YES	5.90302	0.0431873	0.00731613	1.04e-08	0.0186		0.00269854	0.0024697	0.00816657	0.276	1	-0.0388573	0.00659221	0.196579	2.62e-08	3.60912e-07	5.90311	1.71e-08	2.21e-07	SSE_Female		ENSG00000151617	EDNRA		0.087096	0.138	0.525921	-0.00492067	0.933391	0.988223	0.00538812	0.92708	0.974223	-0.0407766	0.488	0.936	-0.0451216	0.443203	0.938654	0.0180144	0.76
cg23650353_4:148055391	cg23650353	rs80175527	4:148055391	938252	G	A	0.0687285	NO	5.64767	0.0424561	0.00751745	4.03e-08	0.0427459		0.00378824	0.00249969	0.0155923	0.132	1	-0.0387092	0.00675803	0.187683	5.84e-08	6.77587e-07	5.89791	1.76e-08	2.21e-07	SSE_Female		ENSG00000151617	EDNRA		0.087096	0.138295	0.525921	-0.00492067	0.933391	0.988223	0.00538812	0.92708	0.974223	-0.0407766	0.488378	0.936499	-0.0451216	0.443203	0.938654	0.0180144	0.76
cg24135923_4:124168532	cg24135923	rs72680868	4:124168532	99275	T	G	0.0738832	NO	-5.67597	-0.121745	0.0214491	3.47e-08	0.0408		-0.188627	0.015633	0.501009	1.2e-23	6.05e-19	-0.0978626	0.0136231	0.266544	3.51e-11	1.17362e-09	-4.37715	1.69e-05	4.41e-05	CED_Both		ENSG00000145375	SPATA5		-0.0369647	0.529957	0.862954	-0.029026	0.622	0.939201	-0.0128429	0.827313	0.927372	-0.0720031	0.220732	0.791242	0.0531569	0.366247	0.910025	0.0867563	0.139846
cg24135923_4:124195796	cg24135923	rs17744570	4:124195796	72011	A	C	0.0738832	NO	-5.67597	-0.121745	0.0214491	3.47e-08	0.0408		-0.188627	0.015633	0.501009	1.2e-23	6.05e-19	-0.0978626	0.0136231	0.266544	3.51e-11	1.17e-09	-4.37715	1.69e-05	4.41e-05	CED_Both		ENSG00000145375	SPATA5		-0.0369647	0.529957	0.862954	-0.029026	0.621928	0.939201	-0.0128429	0.827313	0.927372	-0.0720031	0.220732	0.791242	0.0531569	0.366247	0.910025	0.0867563	0.139846
cg24135923_4:124150922	cg24135923	rs72680859	4:124150922	116885	C	T	0.0738832	NO	-5.67597	-0.121745	0.0214491	3.47e-08	0.0408		-0.188627	0.015633	0.501009	1.2e-23	6.05e-19	-0.0978626	0.0136231	0.267	3.51e-11	1.17362e-09	-4.37715	1.69e-05	4.41e-05	CED_Both		ENSG00000145375	SPATA5		-0.0369647	0.529957	0.862954	-0.029026	0.622	0.939201	-0.0128429	0.827313	0.927372	-0.0720031	0.220732	0.791242	0.0531569	0.366247	0.910025	0.0867563	0.139846
cg24135923_4:124234303	cg24135923	rs72682747	4:124234303	33504	T	C	0.056701	NO	-6.07628	-0.132749	0.0218471	4.05e-09	0.00924614		-0.215912	0.015537	0.571154	1.91e-28	1.62e-23	-0.122011	0.0157113	0.298101	1.47e-12	7.3063e-11	-4.24964	2.89e-05	7.37e-05	CED_Both		ENSG00000145375	SPATA5		-0.0369647	0.529957	0.862954	-0.029026	0.621928	0.939201	-0.0128429	0.827313	0.927372	-0.0720031	0.220732	0.791242	0.0531569	0.366247	0.910025	0.0867563	0.139846
cg24135923_4:124203507	cg24135923	rs72682720	4:124203507	64300	T	G	0.0584192	YES	-6.37555	-0.138597	0.0217388	7.6e-10	0.00288		-0.215912	0.015537	0.571154	1.91e-28	1.62e-23	-0.116362	0.0155581	0.282605	7.1e-12	3.07221e-10	-4.52756	8.73e-06	2.38e-05	CED_Both		ENSG00000145375	SPATA5		-0.0369647	0.529957	0.862954	-0.029026	0.621928	0.939201	-0.0128429	0.827313	0.927372	-0.0720031	0.220732	0.791242	0.0531569	0.366247	0.910025	0.0867563	0.139846
cg24135923_4:124174471	cg24135923	rs111551457	4:124174471	93336	G	C	0.0738832	NO	-5.67597	-0.121745	0.0214491	3.47e-08	0.0408		-0.188627	0.015633	0.501009	1.2e-23	6.05e-19	-0.0978626	0.0136231	0.266544	3.51e-11	1.17362e-09	-4.37715	1.69e-05	4.41e-05	CED_Both		ENSG00000145375	SPATA5		-0.0369647	0.529957	0.862954	-0.029026	0.621928	0.939201	-0.0128429	0.827313	0.927372	-0.0720031	0.220732	0.791242	0.0531569	0.366247	0.910025	0.0867563	0.139846
cg24135923_4:124161897	cg24135923	rs146288959	4:124161897	105910	T	C	0.0584192	NO	-6.37555	-0.138597	0.0217388	7.6e-10	0.00288		-0.215912	0.015537	0.571154	1.91e-28	1.62e-23	-0.116362	0.0155581	0.282605	7.1e-12	3.07221e-10	-4.52756	8.73e-06	2.38e-05	CED_Both		ENSG00000145375	SPATA5		-0.0369647	0.529957	0.862954	-0.029026	0.621928	0.939201	-0.0128429	0.827313	0.927372	-0.0720031	0.220732	0.791242	0.0531569	0.366247	0.910025	0.0867563	0.139846
cg24135923_4:124174489	cg24135923	rs112689654	4:124174489	93318	G	A	0.0738832	NO	-5.67597	-0.121745	0.0214491	3.47e-08	0.0408		-0.188627	0.015633	0.501009	1.2e-23	6.05e-19	-0.0978626	0.0136231	0.266544	3.51e-11	1.17e-09	-4.37715	1.69e-05	4.41e-05	CED_Both		ENSG00000145375	SPATA5		-0.0369647	0.529957	0.862954	-0.029026	0.621928	0.939201	-0.0128429	0.827313	0.927372	-0.0720031	0.220732	0.791242	0.0531569	0.366247	0.910025	0.0867563	0.139846
cg24135923_4:124149502	cg24135923	rs28445461	4:124149502	118305	T	G	0.0756014	NO	-5.86057	-0.125861	0.021476	1.31e-08	0.0213		-0.188627	0.015633	0.501009	1.2e-23	6.05e-19	-0.0944048	0.0135541	0.254638	1.13e-10	3.29852e-09	-4.55385	7.82e-06	2.16e-05	CED_Both		ENSG00000145375	SPATA5		-0.0369647	0.529957	0.862954	-0.029026	0.621928	0.939201	-0.0128429	0.827313	0.927372	-0.0720031	0.220732	0.791242	0.0531569	0.366247	0.910025	0.0867563	0.139846
cg24135923_4:124217252	cg24135923	rs11945458	4:124217252	50555	G	A	0.0738832	NO	-5.67597	-0.121745	0.0214491	3.47e-08	0.0408		-0.188627	0.015633	0.501009	1.2e-23	6.05e-19	-0.0978626	0.0136231	0.266544	3.51e-11	1.17362e-09	-4.37715	1.69e-05	4.41e-05	CED_Both		ENSG00000145375	SPATA5		-0.0369647	0.529957	0.862954	-0.029026	0.621928	0.939201	-0.0128429	0.827313	0.927372	-0.0720031	0.220732	0.791242	0.0531569	0.366247	0.910025	0.0867563	0.139846
cg24135923_4:124216817	cg24135923	rs72682732	4:124216817	50990	T	G	0.0738832	NO	-5.67597	-0.121745	0.0214491	3.47e-08	0.0408		-0.188627	0.015633	0.501009	1.2e-23	6.05e-19	-0.0978626	0.0136231	0.266544	3.51e-11	1.17e-09	-4.37715	1.69e-05	4.41e-05	CED_Both		ENSG00000145375	SPATA5		-0.0369647	0.529957	0.862954	-0.029026	0.621928	0.939201	-0.0128429	0.827313	0.927372	-0.0720031	0.220732	0.791242	0.0531569	0.366247	0.910025	0.0867563	0.139846
cg25943096_4:38234195	cg25943096	rs6531620	4:38234195	635455	C	T	0.106529	YES	6.2638	0.042668	0.00681183	1.43e-09	0.00433321		0.0386175	0.00635247	0.203104	1.02e-08	4.52e-05	0.000415274	0.00244281	0.000203477	0.865	1	5.61305	7.04e-08	5.34e-07	SSE_Male		ENSG00000065882	TBC1D1		-0.19033	0.00110361	0.0287491	0.0464712	0.429672	0.898578	0.0666045	0.257401	0.598686	-0.141835	0.0154625	0.138896	0.0707662	0.228785	0.774007	0.136275	0.0200433
cg26883282_4:162246075	cg26883282	rs2218426	4:162246075	839336	G	A	0.121993	YES	5.65306	0.028259	0.00499888	3.92e-08	0.0427459		0.0216029	0.00478286	0.123343	1.29e-05	0.0229571	-0.00364737	0.00183511	0.0271	0.0488	0.154017	4.92897	1.81e-06	5.78e-06	OED_Male_FDR		ENSG00000168843	FSTL5		-0.00367181	0.950271	0.999231	0.0639883	0.276606	0.785501	0.151007	0.0098883	0.0705726	0.101044	0.085312	0.47656	0.0287428	0.625333	0.982109	-0.090715	0.122587
cg01916697_5:148528982	cg01916697	rs17795457	5:148528982	12644	C	T	0.0549828	YES	-6.21282	-0.131665	0.0211925	1.9e-09	0.00543271		-0.200419	0.0151276	0.547616	9.4e-27	6.66e-22	-0.0717178	0.014403	0.148651	1.82e-06	9.81519e-06	-6.16162	2.41e-09	6.53e-08	CED_Both		ENSG00000173210	ABLIM3		-0.0479112	0.4155	0.827377	0.0234079	0.690892	0.970433	0.035135	0.550532	0.80294	-0.187671	0.00129867	0.0180526	0.0323616	0.582446	0.981159	0.0969499	0.0988176
cg01916697_5:148528688	cg01916697	rs76530684	5:148528688	12938	T	G	0.0549828	NO	-6.21282	-0.131665	0.0211925	1.9e-09	0.00543271		-0.200419	0.0151276	0.547616	9.4e-27	6.66e-22	-0.0717178	0.014403	0.148651	1.82e-06	9.81519e-06	-6.16162	2.41e-09	6.53e-08	CED_Both		ENSG00000173210	ABLIM3		-0.0479112	0.4155	0.827377	0.0234079	0.690892	0.970433	0.035135	0.550532	0.80294	-0.187671	0.00129867	0.0180526	0.0323616	0.582446	0.981159	0.0969499	0.0988176
cg03555227_5:169809621	cg03555227	rs79484313	5:169809621	479449	T	C	0.0584192	YES	-5.89249	-0.0342632	0.00581472	1.1e-08	0.0192445		0.00217	0.00240772	0.00558	0.368722	1	0.0323853	0.00513507	0.218812	3.39e-09	6.42702e-08	-5.32738	2.63e-07	1.22e-06	SSE_Female		ENSG00000182132	KCNIP1		0.0962398	0.101324	0.466008	0.000858791	0.988362	0.99542	0.125212	0.0327468	0.174035	0.0998057	0.0892295	0.484256	0.136155	0.0201544	0.183033	-0.219044	0.000165643
cg04636251_5:125156733	cg04636251	rs327844	5:125156733	619222	C	A	0.0773196	YES	-6.0165	-0.0380042	0.00631666	5.63e-09	0.0118033		-0.0329509	0.00632829	0.157525	6.46e-07	0.00178	0.00056532	0.00242377	0.000382957	0.815911	1	-4.9459	1.68e-06	5.41e-06	SSE_Male		ENSG00000155324	GRAMD2B		0.000229366	0.996892	0.999231	0.0458879	0.435491	0.898578	0.0695577	0.236852	0.576111	-0.00896259	0.879001	0.963887	0.0055583	0.924783	0.998593	-0.0269583	0.646968
cg06782419_5:122538589	cg06782419	rs711408	5:122538589	163271	G	A	0.0670103	NO	5.99113	0.090666	0.0151334	6.46e-09	0.0132		-0.000451336	0.00716855	2.73e-05	0.949885	1	-0.081185	0.0136314	0.199868	1.94e-08	2.79816e-07	5.24197	3.76e-07	1.65e-06	SSE_Female		ENSG00000061455	PRDM6		0.0415298	0.480375	0.851176	0.083748	0.15416	0.546377	-0.0200871	0.732938	0.896552	0.0511609	0.384545	0.913948	-0.100457	0.0872	0.457	-0.0401972	0.494583
cg06782419_5:122529251	cg06782419	rs337114	5:122529251	153933	T	A	0.0704467	NO	6.20896	0.0920849	0.014831	1.94e-09	0.00551		0.00417931	0.00706738	0.00241	0.555	1	-0.0765544	0.0133101	0.188947	5.21e-08	6.10267e-07	5.35723	2.14e-07	1.06e-06	SSE_Female		ENSG00000061455	PRDM6		0.0415298	0.480375	0.851176	0.083748	0.15416	0.546377	-0.0200871	0.732938	0.896552	0.0511609	0.384545	0.913948	-0.100457	0.0871515	0.457376	-0.0401972	0.494583
cg06782419_5:122535532	cg06782419	rs804722	5:122535532	160214	A	G	0.0721649	NO	6.05107	0.0894415	0.0147811	4.66e-09	0.0103		0.00231581	0.00698583	0.000757309	0.741	1	-0.0765544	0.0133101	0.188947	5.21e-08	6.10267e-07	5.24683	3.68e-07	1.62e-06	SSE_Female		ENSG00000061455	PRDM6		0.0415298	0.480375	0.851176	0.083748	0.15416	0.546377	-0.0200871	0.732938	0.896552	0.0511609	0.384545	0.913948	-0.100457	0.0871515	0.457376	-0.0401972	0.494583
cg06782419_5:122528772	cg06782419	rs337112	5:122528772	153454	A	G	0.0704467	YES	6.20896	0.0920849	0.014831	1.94e-09	0.00551483		0.00417931	0.00706738	0.00240591	0.555	1	-0.0765544	0.0133101	0.188947	5.21e-08	6.10267e-07	5.35723	2.14e-07	1.06e-06	SSE_Female		ENSG00000061455	PRDM6		0.0415298	0.480375	0.851176	0.083748	0.15416	0.546377	-0.0200871	0.732938	0.896552	0.0511609	0.384545	0.913948	-0.100457	0.0871515	0.457376	-0.0401972	0.494583
cg06850513_5:175962780	cg06850513	rs7707463	5:175962780	7688	C	T	0.0738832	YES	-5.69117	-0.0525417	0.00923215	3.21e-08	0.0387913		-0.0274226	0.00535285	0.15326	9.43e-07	0.00246827	0.00242	0.00166038	0.0147	0.148	0.429972	-5.32405	3.1e-07	1.41e-06	SSE_Male		ENSG00000146083	RNF44		0.0654604	0.265683	0.725582	-0.0650308	0.26884	0.780432	-0.055415	0.346211	0.678704	0.00911431	0.876969	0.963887	-0.0598354	0.309042	0.86825	0.00695381	0.905977
cg06954368_5:38797535	cg06954368	rs77027520	5:38797535	132545	G	A	0.230241	YES	-5.75606	-0.0408914	0.00710407	2.28e-08	0.0307187		-0.0117897	0.00388153	0.0598193	0.00283	1	0.0230318	0.00502941	0.12868	1.01e-05	4.44352e-05	-5.48107	9.69e-08	6.03e-07	OED_Female_FDR		ENSG00000249740	OSMR-AS1		0.0781762	0.183557	0.59402	0.151946	0.00943332	0.0893592	0.133341	0.0229057	0.133139	-0.00185558	0.974857	0.993193	-0.11055	0.0596333	0.388362	-0.0916157	0.118901
cg07848601_5:169809621	cg07848601	rs79484313	5:169809621	479809	T	C	0.0584192	YES	-6.0248	-0.0235364	0.00390659	5.38e-09	0.0114078		0.000473979	0.000833922	0.00222297	0.571	1	0.0210699	0.00372087	0.184215	7.98e-08	8.8672e-07	-5.40125	2.4e-07	1.14e-06	SSE_Female		ENSG00000182132	KCNIP1		0.00039978	0.994582	0.999231	-0.0894819	0.127775	0.509696	-0.0370057	0.529501	0.796184	0.0807161	0.169681	0.654844	0.048609	0.409	0.924	-0.0191133	0.745427
cg07848601_5:169765322	cg07848601	rs75638007	5:169765322	524108	G	A	0.0601375	NO	-5.64934	-0.0236586	0.00418785	3.99e-08	0.0427459		-0.00042595	0.000951428	0.00138038	0.655	1	0.0226571	0.00351957	0.225909	1.75e-09	3.94877e-08	-6.33123	2.24e-09	6.31e-08	SSE_Female		ENSG00000235172	LINC01366		0.00039978	0.994582	0.999231	-0.0894819	0.127775	0.509696	-0.0370057	0.529501	0.796184	0.0807161	0.169681	0.654844	0.048609	0.408732	0.924033	-0.0191133	0.745427
cg07858195_5:177406942	cg07858195	rs112220429	5:177406942	446539	C	T	0.0635739	YES	-6.26053	-0.0601045	0.00960054	1.46e-09	0.0043675		-0.0193171	0.00669226	0.0543381	0.00449	1	0.000583063	0.00143786	0.00115666	0.686	1	-2.90726	0.00417	0.00878	Unclassified (sex stratified result nominal)		ENSG00000249129	SUDS3P1		0.0498984	0.3964	0.812798	-0.0591404	0.314705	0.795929	-0.0606201	0.302729	0.635976	0.0326225	0.579407	0.959748	-0.0498903	0.396477	0.914009	-0.00421534	0.942921
cg16570314_5:1029868	cg16570314	rs10040713	5:1029868	26769	A	G	0.0601375	NO	-6.78716	-0.119328	0.0175814	6.94e-11	0.000603264		-0.0725934	0.0116343	0.211669	4.56e-09	2.2e-05	-0.0107441	0.0103234	0.00757018	0.3	0.779	-3.9764	8.87e-05	0.000209	SSE_Male		ENSG00000145506	NKD2		-0.174057	0.00289025	0.0654704	0.239488	3.66e-05	0.00119156	0.145841	0.0127571	0.084132	-0.0656059	0.26462	0.829125	0.0962488	0.101292	0.507434	0.0219034	0.709833
cg16570314_5:1030750	cg16570314	rs73026747	5:1030750	27651	T	C	0.0601375	NO	-6.78716	-0.119328	0.0175814	6.94e-11	0.000603		-0.0725934	0.0116343	0.211669	4.56e-09	2.2e-05	-0.0107441	0.0103234	0.00757018	0.3	0.778687	-3.9764	8.87e-05	0.000209	SSE_Male		ENSG00000145506	NKD2		-0.174057	0.00289025	0.0654704	0.239488	3.66e-05	0.00119156	0.145841	0.0127571	0.084132	-0.0656059	0.26462	0.829125	0.0962488	0.101292	0.507434	0.0219034	0.709833
cg16570314_5:1017846	cg16570314	rs57908782	5:1017846	14747	T	C	0.0841924	NO	-6.8243	-0.106993	0.0156782	5.56e-11	0.000531734		-0.0685261	0.0104345	0.229251	8.55e-10	4.86e-06	-0.00559107	0.00887718	0.00278574	0.53	1	-4.59388	6.56e-06	1.82e-05	SSE_Male		ENSG00000145506	NKD2		-0.174057	0.00289025	0.0654704	0.239488	3.66e-05	0.00119156	0.145841	0.0127571	0.084132	-0.0656059	0.26462	0.829125	0.0962488	0.101292	0.507434	0.0219034	0.709833
cg16570314_5:1025907	cg16570314	rs201981916	5:1025907	22808	T	C	0.111684	NO	-5.9329	-0.0853897	0.0143926	8.86e-09	0.0167966		-0.0485317	0.00976805	0.145476	1.88e-06	0.00446509	0.00262626	0.00741538	0.000882544	0.724	1	-4.17143	4.08e-05	0.000102	SSE_Male		ENSG00000145506	NKD2		-0.174057	0.00289025	0.0654704	0.239488	3.66e-05	0.00119156	0.145841	0.0127571	0.084132	-0.0656059	0.26462	0.829125	0.0962488	0.101292	0.507434	0.0219034	0.709833
cg16570314_5:1027182	cg16570314	rs10040067	5:1027182	24083	G	A	0.0927835	NO	-5.93996	-0.0891704	0.015012	8.53e-09	0.0162927		-0.0556881	0.010527	0.161773	4.42e-07	0.00128	-0.0102791	0.00782236	0.0120143	0.191	0.528989	-3.46233	0.000623	0.00135	SSE_Male		ENSG00000145506	NKD2		-0.174057	0.00289025	0.0654704	0.239488	3.66e-05	0.00119156	0.145841	0.0127571	0.084132	-0.0656059	0.26462	0.829125	0.0962488	0.101292	0.507434	0.0219034	0.709833
cg16570314_5:1030247	cg16570314	rs73026744	5:1030247	27148	A	G	0.0601375	NO	-6.78716	-0.119328	0.0175814	6.94e-11	0.000603		-0.0725934	0.0116343	0.211669	4.56e-09	2.2e-05	-0.0107441	0.0103234	0.00757018	0.3	0.779	-3.9764	8.87e-05	0.000209	SSE_Male		ENSG00000145506	NKD2		-0.174057	0.00289025	0.0654704	0.239488	3.66e-05	0.00119156	0.145841	0.0127571	0.084132	-0.0656059	0.26462	0.829125	0.0962488	0.101292	0.507434	0.0219034	0.709833
cg16570314_5:1015814	cg16570314	rs12518326	5:1015814	12715	A	G	0.0652921	NO	-5.77204	-0.0986208	0.017086	2.1e-08	0.029228		-0.0731282	0.0111536	0.22867	9.04e-10	5.11e-06	-0.0204047	0.00994648	0.0287838	0.0421	0.133832	-3.52798	0.000488	0.00106	CED_Male_FDR		ENSG00000145506	NKD2		-0.174057	0.00289025	0.0654704	0.239488	3.66e-05	0.00119156	0.145841	0.0127571	0.084132	-0.0656059	0.26462	0.829125	0.0962488	0.101292	0.507434	0.0219034	0.709833
cg16570314_5:1034048	cg16570314	rs73026751	5:1034048	30949	T	C	0.0601375	NO	-6.78716	-0.119328	0.0175814	6.94e-11	0.000603		-0.0725934	0.0116343	0.211669	4.56e-09	2.2e-05	-0.0107	0.0103234	0.00757	0.3	0.778687	-3.9764	8.87e-05	0.000209	SSE_Male		ENSG00000145506	NKD2		-0.174057	0.00289025	0.0654704	0.239488	3.66e-05	0.00119156	0.145841	0.0127571	0.084132	-0.0656059	0.26462	0.829125	0.0962488	0.101292	0.507434	0.0219034	0.709833
cg16570314_5:1053752	cg16570314	rs80090801	5:1053752	50653	G	A	0.120275	NO	-5.73544	-0.0780967	0.0136165	2.54e-08	0.0326607		-0.0457411	0.00994811	0.127249	9.21e-06	0.0173209	0.0025176	0.0067997	0.000964465	0.712	1	-4.00489	8.13e-05	0.000193	SSE_Male		ENSG00000113504	SLC12A7		-0.174057	0.00289	0.0654704	0.239488	3.66e-05	0.00119156	0.145841	0.0127571	0.084132	-0.0656059	0.265	0.829	0.0962488	0.101292	0.507434	0.0219034	0.71
cg16570314_5:1000156	cg16570314	rs78154696	5:1000156	2943	A	G	0.0618557	NO	-6.87021	-0.112557	0.0163833	4.23e-11	0.000427784		-0.0770896	0.011433	0.238701	3.43e-10	2.12e-06	-0.0184081	0.00935356	0.0265515	0.051	0.160598	-3.97257	9.06e-05	0.000213	SSE_Male		ENSG00000215246	AC116351.1		-0.174057	0.00289025	0.0654704	0.239488	3.66e-05	0.00119156	0.145841	0.0127571	0.084132	-0.0656059	0.26462	0.829125	0.0962488	0.101	0.507	0.0219034	0.709833
cg16570314_5:1038666	cg16570314	rs61744596	5:1038666	35567	A	G	0.0635739	NO	-5.78516	-0.107246	0.0185382	1.95e-08	0.0283		-0.0630492	0.0111791	0.179905	8.62e-08	0.00030299	-0.00773417	0.0109735	0.00348606	0.482	1	-3.53114	0.000481	0.00105	SSE_Male		ENSG00000145506	NKD2		-0.174057	0.00289025	0.0654704	0.239488	3.66e-05	0.00119156	0.145841	0.0127571	0.084132	-0.0656059	0.26462	0.829125	0.0962488	0.101292	0.507434	0.0219034	0.709833
cg16570314_5:1027154	cg16570314	rs10040052	5:1027154	24055	G	A	0.0927835	NO	-5.93996	-0.0891704	0.015012	8.53e-09	0.0162927		-0.0556881	0.010527	0.161773	4.42e-07	0.00128	-0.0102791	0.00782236	0.0120143	0.191	0.528989	-3.46233	0.000623	0.00135	SSE_Male		ENSG00000145506	NKD2		-0.174057	0.00289025	0.0654704	0.239488	3.66e-05	0.00119156	0.145841	0.0127571	0.084132	-0.0656059	0.26462	0.829125	0.0962488	0.101	0.507	0.0219034	0.709833
cg16570314_5:1012446	cg16570314	rs12518095	5:1012446	9347	T	C	0.0652921	NO	-5.77204	-0.0986208	0.017086	2.1e-08	0.029228		-0.0731282	0.0111536	0.22867	9.04e-10	5.11e-06	-0.0204047	0.00994648	0.0287838	0.0421	0.133832	-3.52798	0.000488	0.00106	CED_Male_FDR		ENSG00000145506	NKD2		-0.174057	0.00289025	0.0654704	0.239488	3.66e-05	0.00119156	0.145841	0.0128	0.0841	-0.0656059	0.26462	0.829125	0.0962488	0.101	0.507434	0.0219034	0.709833
cg16570314_5:1000080	cg16570314	rs77545136	5:1000080	3019	T	A	0.0584192	YES	-7.44395	-0.123621	0.0166069	1.24e-12	2.79e-05		-0.080295	0.0115382	0.250369	1.09e-10	7.53e-07	-0.0130274	0.00964111	0.0126948	0.179	0.509	-4.47377	1.12e-05	2.98e-05	SSE_Male		ENSG00000215246	AC116351.1		-0.174057	0.00289025	0.0654704	0.239488	3.66e-05	0.00119156	0.145841	0.0127571	0.084132	-0.0656059	0.26462	0.829125	0.0962488	0.101	0.507	0.0219034	0.709833
cg16570314_5:1004702	cg16570314	rs79398649	5:1004702	1603	T	G	0.0652921	NO	-6.59253	-0.110139	0.0167066	2.18e-10	0.0012657		-0.0686781	0.0124854	0.172645	1.67e-07	0.000541558	-0.0121699	0.0085722	0.0139952	0.158	0.456858	-3.73117	0.000234	0.000519	SSE_Male		ENSG00000272347	AC116351.2		-0.174057	0.00289025	0.0654704	0.239488	3.66e-05	0.00119156	0.145841	0.0127571	0.084132	-0.0656059	0.26462	0.829125	0.0962488	0.101292	0.507434	0.0219034	0.709833
cg16570314_5:1029949	cg16570314	rs73026739	5:1029949	26850	G	A	0.0635739	NO	-6.74562	-0.117099	0.0173592	8.87e-11	0.000680452		-0.0703353	0.0114962	0.205181	8.38e-09	3.8e-05	-0.00772292	0.010072	0.00412337	0.444	1	-4.09653	5.47e-05	0.000134	SSE_Male		ENSG00000145506	NKD2		-0.174057	0.00289025	0.0654704	0.239488	3.66e-05	0.00119156	0.145841	0.0127571	0.084132	-0.0656059	0.26462	0.829125	0.0962488	0.101292	0.507434	0.0219034	0.709833
cg16570314_5:1009066	cg16570314	rs147030730	5:1009066	5967	A	C	0.0601375	NO	-6.46516	-0.111149	0.017192	4.55e-10	0.00191071		-0.0731105	0.0113762	0.221692	1.76e-09	9.34e-06	-0.0137557	0.00987923	0.0134692	0.166	0.478486	-3.93937	0.000103	0.000235	SSE_Male		ENSG00000145506	NKD2		-0.174057	0.00289025	0.0654704	0.239488	3.66e-05	0.00119156	0.145841	0.0127571	0.084132	-0.0656059	0.26462	0.829125	0.0962488	0.101292	0.507434	0.0219034	0.709833
cg16570314_5:1029699	cg16570314	rs10035330	5:1029699	26600	T	C	0.0618557	NO	-6.54716	-0.115389	0.0176243	2.84e-10	0.00154865		-0.0704069	0.0114932	0.205599	8.06e-09	3.67e-05	-0.0107441	0.0103234	0.00757018	0.3	0.779	-3.86196	0.000139	0.000315	SSE_Male		ENSG00000145506	NKD2		-0.174057	0.00289025	0.0654704	0.239488	3.66e-05	0.00119156	0.145841	0.0127571	0.084132	-0.0656059	0.26462	0.829125	0.0962488	0.101292	0.507434	0.0219034	0.709833
cg16570314_5:1025958	cg16570314	rs201097371	5:1025958	22859	T	G	0.0584192	NO	-6.876	-0.121826	0.0177176	4.08e-11	0.000416		-0.0736617	0.0118395	0.210711	4.99e-09	2.39e-05	-0.0107441	0.0103234	0.00757018	0.3	0.778687	-4.00541	7.91e-05	0.000188	SSE_Male		ENSG00000145506	NKD2		-0.174057	0.00289025	0.0654704	0.239488	3.66e-05	0.00119156	0.145841	0.0127571	0.084132	-0.0656059	0.26462	0.829125	0.0962488	0.101292	0.507434	0.0219034	0.709833
cg16570314_5:1027151	cg16570314	rs10040050	5:1027151	24052	G	A	0.0927835	NO	-5.93996	-0.0891704	0.015012	8.53e-09	0.0163		-0.0556881	0.010527	0.161773	4.42e-07	0.00127575	-0.0102791	0.00782236	0.0120143	0.191	0.528989	-3.46233	0.000623	0.00135	SSE_Male		ENSG00000145506	NKD2		-0.174057	0.00289025	0.0654704	0.239488	3.66e-05	0.00119156	0.145841	0.0127571	0.084132	-0.0656059	0.26462	0.829125	0.0962488	0.101292	0.507434	0.0219034	0.709833
cg16570314_5:1003043	cg16570314	rs12523060	5:1003043	56	T	G	0.0670103	NO	-6.14213	-0.099831	0.0162535	2.82e-09	0.00719615		-0.0731585	0.0109433	0.235606	4.63e-10	2.79e-06	-0.0232092	0.00927804	0.0422074	0.0135	0.0455115	-3.4815	0.000578	0.00125	CED_Both		ENSG00000272347	AC116351.2		-0.174057	0.00289025	0.0654704	0.239488	3.66e-05	0.00119156	0.145841	0.0127571	0.084132	-0.0656059	0.26462	0.829125	0.0962488	0.101292	0.507434	0.0219034	0.709833
cg16570314_5:1033425	cg16570314	rs10462579	5:1033425	30326	G	A	0.0601375	NO	-6.78716	-0.119328	0.0175814	6.94e-11	0.000603		-0.0725934	0.0116343	0.211669	4.56e-09	2.2e-05	-0.0107441	0.0103234	0.00757018	0.3	0.778687	-3.9764	8.87e-05	0.000209	SSE_Male		ENSG00000145506	NKD2		-0.174057	0.00289025	0.0654704	0.239488	3.66e-05	0.00119156	0.145841	0.0127571	0.084132	-0.0656059	0.26462	0.829125	0.0962488	0.101292	0.507434	0.0219034	0.709833
cg18001714_5:13958130	cg18001714	rs80108259	5:13958130	913764	G	A	0.0601375	NO	6.40628	0.107411	0.0167666	6.38e-10	0.00257335		0.0905	0.0154117	0.192	2.85e-08	0.000114	0.00106935	0.00173891	0.00265606	0.54	1	5.76373	4.54e-08	3.96e-07	SSE_Male		ENSG00000039139	DNAH5		-0.0102413	0.8619	0.976195	0.0131418	0.823358	0.972359	0.0589166	0.316543	0.649564	0.000437617	0.994069	0.9979	-0.0272713	0.643151	0.982109	0.00324645	0.956025
cg18001714_5:13957411	cg18001714	rs16902968	5:13957411	914483	A	G	0.0549828	YES	6.74318	0.115896	0.0171872	9e-11	0.000680452		0.0950174	0.0157063	0.201534	1.18e-08	5.16e-05	-0.000190763	0.00181638	7.77e-05	0.917	1	6.02165	1.28e-08	1.88e-07	SSE_Male		ENSG00000039139	DNAH5		-0.0102413	0.8619	0.976195	0.0131418	0.823358	0.972359	0.0589166	0.316543	0.649564	0.000437617	0.994069	0.9979	-0.0272713	0.643151	0.982109	0.00324645	0.956025
cg19569170_5:141837734	cg19569170	rs6879787	5:141837734	650183	G	T	0.0927835	YES	-5.93046	-0.154243	0.0260086	8.98e-09	0.0169829		-0.0661087	0.0175216	0.089399	0.000234	0.226346	0.024015	0.0123159	0.0260775	0.0531566	0.16696	-4.20805	3.55e-05	8.87e-05	Unclassified (sex stratified result nominal)		ENSG00000231185	SPRY4-AS1		-0.0549252	0.350497	0.773766	-0.117431	0.0453353	0.289179	0.0750329	0.201865	0.536329	-0.0840062	0.15289	0.64032	-0.0131531	0.82321	0.998593	0.107727	0.0664889
cg23873669_5:169809621	cg23873669	rs79484313	5:169809621	479800	T	C	0.0584192	YES	-5.9852	-0.0384607	0.00642596	6.67e-09	0.0134653		0.00143808	0.00146422	0.00660854	0.328	1	0.0347821	0.00616324	0.183198	8.74e-08	9.62447e-07	-5.26364	4.51e-07	1.88e-06	SSE_Female		ENSG00000182132	KCNIP1		0.0186618	0.75124	0.955986	0.00952547	0.871	0.988	0.0909591	0.122	0.396	0.0815137	0.165489	0.643433	0.0560927	0.340336	0.910025	-0.130586	0.0259078
cg25201511_5:3305931	cg25201511	rs6555186	5:3305931	548794	A	G	0.383162	YES	-5.77212	-0.050722	0.00878741	2.09e-08	0.029228		-0.0165834	0.0057323	0.0545698	0.00441	1	0.0162785	0.00607647	0.048109	0.00826	0.028571	-3.93386	0.000105	0.00024	OED_Female_FDR		ENSG00000249541	AC116359.1		-0.238117	4.07e-05	0.00211867	-0.01037	0.860182	0.988223	-0.0692631	0.238848	0.576111	-0.215991	0.000205151	0.00411091	0.0192514	0.743651	0.989819	0.316205	3.53e-08
cg27107171_5:119526786	cg27107171	rs12517802	5:119526786	273078	G	T	0.0773196	YES	-5.86514	-0.0430269	0.00733603	1.28e-08	0.0211536		-0.000106869	0.00257462	1.19e-05	0.966947	1	0.035524	0.00716919	0.147418	2.03e-06	1.06968e-05	-4.67752	5.7e-06	1.59e-05	SSE_Female		ENSG00000184838	PRR16		-0.11198	0.056388	0.375197	-0.0244729	0.677599	0.970433	-0.0137439	0.815408	0.927372	-0.0427132	0.467944	0.936499	0.033395	0.570454	0.977653	0.0915392	0.119211
cg00539360_6:43831859	cg00539360	rs80265200	6:43831859	94723	A	G	0.0549828	YES	5.60669	0.0508918	0.00907697	4.99e-08	0.0478149		0.00290375	0.00427333	0.00317421	0.498	1	-0.0107764	0.00542636	0.0270238	0.049	0.154564	1.98062	0.0486	0.0992	Unclassified (sex difference FDR pdff>0.05)		NA	NA		-0.135259	0.0209978	0.209245	-0.430502	1.47e-14	1.09e-12	-0.132071	0.0242502	0.13733	-0.263042	5.41e-06	0.000165829	0.0521359	0.375538	0.910025	0.461747	8.97e-17
cg00750225_6:674728	cg00750225	rs67934143	6:674728	989945	C	T	0.0584192	YES	5.7537	0.054505	0.00947304	2.31e-08	0.0307685		0.00261548	0.00246044	0.00773278	0.29	1	-0.0478907	0.0089509	0.167773	3.44e-07	2.65248e-06	5.44077	1.89e-07	9.85e-07	SSE_Female		ENSG00000112685	EXOC2		-0.00276563	0.962533	0.999231	-0.0736534	0.210305	0.690308	0.00333824	0.954783	0.976423	-0.0557911	0.342942	0.884436	0.0118232	0.840834	0.998593	0.0953568	0.104511
cg01082907_6:169236144	cg01082907	rs9294917	6:169236144	527077	T	C	0.104811	YES	5.71387	0.042458	0.00743069	2.85e-08	0.0358077		0.0057384	0.00320405	0.0216428	0.0754	1	-0.0259185	0.00643088	0.102649	9.05e-05	0.000366182	4.40606	1.68e-05	4.4e-05	SSE_Female		ENSG00000235815	AL136099.1		-0.066319	0.259451	0.725582	-0.201808	0.000533249	0.0118609	-0.0923834	0.115829	0.381942	-0.10521	0.0731328	0.423367	-0.00102274	0.98614	0.998593	0.257097	8.92e-06
cg01792601_6:28753779	cg01792601	rs57558053	6:28753779	306939	A	C	0.0652921	NO	5.80566	0.0853633	0.0147035	1.75e-08	0.0263387		0.110108	0.012193	0.359959	9.71e-16	1.65e-11	0.0349497	0.00710143	0.145717	2.35e-06	1.22426e-05	5.3265	2.35e-07	1.11e-06	CED_Both		ENSG00000187987	ZSCAN23		0.0630677	0.283589	0.725582	-0.032796	0.577391	0.9286	0.0654104	0.266049	0.605291	-0.0206541	0.725698	0.959748	0.0593117	0.313303	0.86825	-0.0552155	0.347953
cg01792601_6:28574415	cg01792601	rs911178	6:28574415	127575	T	C	0.103093	YES	5.82958	0.071148	0.0122047	1.54e-08	0.0240211		0.0782366	0.0101511	0.290609	1.87e-12	1.82e-08	0.0180815	0.00592753	0.0614988	0.00273	0.00968294	5.1174	6.44e-07	2.56e-06	CED_Both		ENSG00000187987	ZSCAN23		0.0630677	0.283589	0.725582	-0.032796	0.577391	0.9286	0.0654104	0.266049	0.605291	-0.0206541	0.725698	0.959748	0.0593117	0.313303	0.86825	-0.0552155	0.347953
cg03879000_6:163265490	cg03879000	rs71567684	6:163265490	830845	A	G	0.0635739	NO	-5.85348	-0.0582138	0.00994516	1.36e-08	0.0219293		-0.0378229	0.00759614	0.146017	1.79e-06	0.00428418	0.00908907	0.00502522	0.022519	0.0726	0.224389	-5.15068	5.23e-07	2.12e-06	SSE_Male		ENSG00000112530	PACRG		-0.0868747	0.139304	0.525921	-0.186902	0.00136072	0.0232904	-0.0951112	0.105412	0.361105	-0.150772	0.0100051	0.0983524	0.0211056	0.71995	0.985971	0.241395	3.16e-05
cg03879000_6:163254346	cg03879000	rs36113249	6:163254346	841989	A	T	0.0618557	NO	-5.73738	-0.0574504	0.0100133	2.52e-08	0.0326325		-0.0378229	0.00759614	0.146017	1.79e-06	0.00428418	0.00822137	0.00513506	0.0177313	0.112	0.337652	-5.02174	9.62e-07	3.46e-06	SSE_Male		ENSG00000112530	PACRG		-0.0868747	0.139304	0.525921	-0.186902	0.00136072	0.0232904	-0.0951112	0.105412	0.361105	-0.150772	0.0100051	0.0983524	0.0211056	0.71995	0.985971	0.241395	3.16e-05
cg03879000_6:163265551	cg03879000	rs71567685	6:163265551	830784	T	C	0.056701	NO	-5.92129	-0.0609166	0.0102877	9.43e-09	0.0173329		-0.0422228	0.007948	0.162921	3.99e-07	0.00116625	0.00852072	0.00523912	0.0182866	0.106	0.321148	-5.33053	2.18e-07	1.06e-06	SSE_Male		ENSG00000112530	PACRG		-0.0868747	0.139304	0.525921	-0.186902	0.00136072	0.0232904	-0.0951112	0.105412	0.361105	-0.150772	0.0100051	0.0983524	0.0211056	0.71995	0.985971	0.241395	3.16e-05
cg03879000_6:163258815	cg03879000	rs34465643	6:163258815	837520	C	G	0.0618557	NO	-5.73738	-0.0574504	0.0100133	2.52e-08	0.0326325		-0.0378229	0.00759614	0.146017	1.79e-06	0.00428418	0.00822137	0.00513506	0.0177313	0.112	0.337652	-5.02174	9.62e-07	3.46e-06	SSE_Male		ENSG00000112530	PACRG		-0.0868747	0.139304	0.525921	-0.186902	0.00136072	0.0232904	-0.0951112	0.105412	0.361105	-0.150772	0.0100051	0.0983524	0.0211056	0.71995	0.985971	0.241395	3.16e-05
cg03879000_6:163270143	cg03879000	rs13202482	6:163270143	826192	T	C	0.056701	NO	-5.92129	-0.0609166	0.0102877	9.43e-09	0.0173329		-0.0422228	0.007948	0.162921	3.99e-07	0.00116625	0.00852072	0.00523912	0.0182866	0.106	0.321148	-5.33053	2.18e-07	1.06e-06	SSE_Male		ENSG00000112530	PACRG		-0.0868747	0.139304	0.525921	-0.186902	0.00136072	0.0232904	-0.0951112	0.105412	0.361105	-0.150772	0.0100051	0.0983524	0.0211056	0.71995	0.985971	0.241395	3.16e-05
cg03879000_6:163274757	cg03879000	rs13216389	6:163274757	821578	G	A	0.056701	YES	-5.92129	-0.0609166	0.0102877	9.43e-09	0.0173329		-0.0422228	0.007948	0.162921	3.99e-07	0.00116625	0.00852072	0.00523912	0.0182866	0.106	0.321148	-5.33053	2.18e-07	1.06e-06	SSE_Male		ENSG00000112530	PACRG		-0.0868747	0.139304	0.525921	-0.186902	0.00136072	0.0232904	-0.0951112	0.105412	0.361105	-0.150772	0.0100051	0.0983524	0.0211056	0.71995	0.985971	0.241395	3.16e-05
cg03879000_6:163255020	cg03879000	rs35674304	6:163255020	841315	G	C	0.0618557	NO	-5.73738	-0.0574504	0.0100133	2.52e-08	0.0326		-0.0378229	0.00759614	0.146017	1.79e-06	0.00428418	0.00822137	0.00513506	0.0177313	0.112	0.337652	-5.02174	9.62e-07	3.46e-06	SSE_Male		ENSG00000112530	PACRG		-0.0868747	0.139304	0.525921	-0.186902	0.00136072	0.0232904	-0.0951112	0.105412	0.361105	-0.150772	0.0100051	0.0983524	0.0211056	0.71995	0.985971	0.241395	3.16e-05
cg03879000_6:163262868	cg03879000	rs373610007	6:163262868	833467	A	C	0.056701	NO	-5.92129	-0.0609166	0.0102877	9.43e-09	0.0173329		-0.0422	0.007948	0.163	3.99e-07	0.00116625	0.00852072	0.00523912	0.0182866	0.106089	0.321148	-5.33053	2.18e-07	1.06e-06	SSE_Male		ENSG00000112530	PACRG		-0.0868747	0.139304	0.525921	-0.186902	0.00136072	0.0232904	-0.0951112	0.105412	0.361105	-0.150772	0.0100051	0.0983524	0.0211056	0.71995	0.985971	0.241395	3.16e-05
cg03879000_6:163259801	cg03879000	rs375978336	6:163259801	836534	G	A	0.0584192	NO	-5.75651	-0.0585668	0.010174	2.27e-08	0.0307		-0.0398506	0.00776615	0.154	9.09e-07	0.00238966	0.00852072	0.00523912	0.0182866	0.106	0.321148	-5.1634	4.88e-07	1.99e-06	SSE_Male		ENSG00000112530	PACRG		-0.0868747	0.139304	0.525921	-0.186902	0.00136072	0.0232904	-0.0951112	0.105412	0.361105	-0.150772	0.0100051	0.0983524	0.0211056	0.71995	0.985971	0.241395	3.16e-05
cg03879000_6:163271944	cg03879000	rs13209887	6:163271944	824391	A	G	0.056701	NO	-5.92129	-0.0609166	0.0102877	9.43e-09	0.0173329		-0.0422228	0.007948	0.162921	3.99e-07	0.00116625	0.00852072	0.00523912	0.0182866	0.106	0.321148	-5.33053	2.18e-07	1.06e-06	SSE_Male		ENSG00000112530	PACRG		-0.0868747	0.139304	0.525921	-0.186902	0.00136072	0.0232904	-0.0951112	0.105412	0.361105	-0.150772	0.0100051	0.0983524	0.0211056	0.71995	0.985971	0.241395	3.16e-05
cg03879000_6:163255890	cg03879000	rs35460101	6:163255890	840445	T	G	0.0618557	NO	-5.73738	-0.0574504	0.0100133	2.52e-08	0.0326325		-0.0378229	0.00759614	0.146017	1.79e-06	0.00428418	0.00822137	0.00513506	0.0177313	0.112	0.337652	-5.02174	9.62e-07	3.46e-06	SSE_Male		ENSG00000112530	PACRG		-0.0868747	0.139304	0.525921	-0.186902	0.00136072	0.0232904	-0.0951112	0.105412	0.361105	-0.150772	0.0100051	0.0983524	0.0211056	0.71995	0.985971	0.241395	3.16e-05
cg04408379_6:74395330	cg04408379	rs12199588	6:74395330	31493	T	G	0.0876289	NO	-7.88108	-0.0651163	0.00826236	7.47e-14	2.93e-06		0.00857	0.00238521	0.0817	0.000449873	0.356575	0.0622674	0.00734164	0.336245	2.62e-14	2.92011e-12	-6.95673	6.89e-11	4.97e-09	CED_Female_FDR		ENSG00000231652	AL590428.1		-0.074491	0.205151	0.636211	0.0451959	0.442453	0.898578	0.0598883	0.308614	0.643152	0.0232963	0.69229	0.959748	-0.0228185	0.698291	0.982109	0.0379652	0.518874
cg04408379_6:75049878	cg04408379	rs4708152	6:75049878	686041	A	G	0.0893471	NO	-5.8337	-0.0569014	0.00975391	1.51e-08	0.0236046		-0.0017748	0.00199678	0.00541891	0.376	1	0.048173	0.0100836	0.13847	4.38e-06	2.11136e-05	-4.85902	2.88e-06	8.68e-06	SSE_Female		ENSG00000156535	CD109		-0.074491	0.205151	0.636211	0.0451959	0.442453	0.898578	0.0598883	0.308614	0.643152	0.0232963	0.69229	0.959748	-0.0228185	0.698291	0.982109	0.0379652	0.518874
cg04408379_6:74390555	cg04408379	rs12190206	6:74390555	26718	A	G	0.0910653	NO	-7.34452	-0.0613486	0.00835298	2.31e-12	4.45e-05		0.00856575	0.00238521	0.0816776	0.00045	0.356575	0.0591015	0.00729397	0.316174	2.24e-13	1.75292e-11	-6.58527	5.22e-10	2.31e-08	CED_Female_FDR		ENSG00000231652	AL590428.1		-0.074491	0.205151	0.636211	0.0451959	0.442453	0.898578	0.0598883	0.308614	0.643152	0.0232963	0.69229	0.959748	-0.0228185	0.698291	0.982109	0.0379652	0.518874
cg04408379_6:74387363	cg04408379	rs12528245	6:74387363	23526	T	A	0.0876289	NO	-7.88108	-0.0651163	0.00826236	7.47e-14	2.93e-06		0.00856575	0.00238521	0.0816776	0.000449873	0.356575	0.0622674	0.00734164	0.336245	2.62e-14	2.92011e-12	-6.95673	6.89e-11	4.97e-09	CED_Female_FDR		ENSG00000231652	AL590428.1		-0.074491	0.205151	0.636211	0.0451959	0.442453	0.898578	0.0598883	0.308614	0.643152	0.0232963	0.69229	0.959748	-0.0228185	0.698291	0.982109	0.0379652	0.518874
cg04408379_6:75048177	cg04408379	rs9360778	6:75048177	684340	C	A	0.0876289	NO	-5.75383	-0.0561431	0.00975752	2.31e-08	0.0307685		-0.00160581	0.0020165	0.00435438	0.427	1	0.048173	0.0100836	0.13847	4.38e-06	2.11136e-05	-4.84077	3.11e-06	9.27e-06	SSE_Female		ENSG00000156535	CD109		-0.074491	0.205151	0.636211	0.0451959	0.442453	0.898578	0.0598883	0.308614	0.643152	0.0232963	0.69229	0.959748	-0.0228185	0.698291	0.982109	0.0379652	0.518874
cg04408379_6:74403248	cg04408379	rs3915865	6:74403248	39411	G	A	0.0910653	NO	-7.76685	-0.0619925	0.00798168	1.57e-13	5.1e-06		0.0100446	0.00218476	0.12723	9.23e-06	0.0173451	0.0608183	0.0073074	0.327873	6.46e-14	6.78854e-12	-6.65709	3.77e-10	1.98e-08	CED_Both		ENSG00000231652	AL590428.1		-0.074491	0.205151	0.636211	0.0451959	0.442453	0.898578	0.0598883	0.308614	0.643152	0.0232963	0.69229	0.959748	-0.0228185	0.698291	0.982109	0.0379652	0.518874
cg04408379_6:74393202	cg04408379	rs12208980	6:74393202	29365	G	A	0.0910653	NO	-7.34452	-0.0613486	0.00835298	2.31e-12	4.45e-05		0.00856575	0.00238521	0.0816776	0.000449873	0.356575	0.0591015	0.00729397	0.316174	2.24e-13	1.75292e-11	-6.58527	5.22e-10	2.31e-08	CED_Female_FDR		ENSG00000231652	AL590428.1		-0.074491	0.205151	0.636211	0.0451959	0.442	0.899	0.0598883	0.308614	0.643152	0.0232963	0.692	0.96	-0.0228185	0.698291	0.982109	0.0379652	0.519
cg04408379_6:74336034	cg04408379	rs12210690	6:74336034	27803	T	C	0.0790378	NO	-8.31036	-0.0674634	0.00811799	4.31e-15	5.74e-07		0.0131101	0.00233773	0.178237	1e-07	0.000346344	0.0688362	0.00734072	0.382431	1.47e-16	2.70333e-14	-7.23343	1.49e-11	1.96e-09	CED_Both		ENSG00000119899	SLC17A5		-0.074491	0.205151	0.636211	0.0451959	0.442453	0.898578	0.0598883	0.308614	0.643152	0.0232963	0.69229	0.959748	-0.0228185	0.698291	0.982109	0.0379652	0.518874
cg04408379_6:74382213	cg04408379	rs2351127	6:74382213	18376	T	C	0.0910653	NO	-7.34452	-0.0613486	0.00835298	2.31e-12	4.45e-05		0.00856575	0.00238521	0.0816776	0.00045	0.356575	0.0591015	0.00729397	0.316174	2.24e-13	1.75292e-11	-6.58527	5.22e-10	2.31e-08	CED_Female_FDR		ENSG00000119899	SLC17A5		-0.074491	0.205151	0.636211	0.0451959	0.442453	0.898578	0.0598883	0.309	0.643	0.0232963	0.69229	0.959748	-0.0228185	0.698291	0.982109	0.0379652	0.519
cg04408379_6:74386398	cg04408379	rs62440498	6:74386398	22561	C	A	0.0910653	NO	-7.34452	-0.0613486	0.00835298	2.31e-12	4.45e-05		0.00856575	0.00238521	0.0816776	0.00045	0.356575	0.0591015	0.00729397	0.316174	2.24e-13	1.75292e-11	-6.58527	5.22e-10	2.31e-08	CED_Female_FDR		ENSG00000231652	AL590428.1		-0.074491	0.205151	0.636211	0.0451959	0.442453	0.898578	0.0598883	0.308614	0.643152	0.0232963	0.69229	0.959748	-0.0228185	0.698291	0.982109	0.0379652	0.518874
cg04408379_6:74314482	cg04408379	rs1703460	6:74314482	49355	G	A	0.187285	NO	-5.6247	-0.0401624	0.00714035	4.54e-08	0.0458		0.00371952	0.00171656	0.0313653	0.0319	1	0.0339462	0.0064847	0.162	5.82e-07	3.97769e-06	-4.50603	1.26e-05	3.34e-05	CED_Female_FDR		ENSG00000119899	SLC17A5		-0.074491	0.205151	0.636211	0.0451959	0.442453	0.898578	0.0598883	0.308614	0.643152	0.0232963	0.692	0.959748	-0.0228185	0.698291	0.982109	0.0379652	0.518874
cg04408379_6:74384065	cg04408379	rs62440496	6:74384065	20228	G	A	0.0910653	NO	-7.34452	-0.0613486	0.00835298	2.31e-12	4.45e-05		0.00856575	0.00238521	0.0816776	0.000449873	0.356575	0.0591015	0.00729397	0.316174	2.24e-13	1.75292e-11	-6.58527	5.22e-10	2.31e-08	CED_Female_FDR		ENSG00000231652	AL590428.1		-0.074491	0.205151	0.636211	0.0451959	0.442453	0.898578	0.0598883	0.308614	0.643152	0.0232963	0.69229	0.959748	-0.0228185	0.698291	0.982109	0.0379652	0.518874
cg04408379_6:74298575	cg04408379	rs201151216	6:74298575	65262	T	G	0.0945017	YES	-8.50098	-0.0672814	0.00791455	1.18e-15	2.05e-07		0.00886705	0.00222407	0.0987915	0.000106	0.12482	0.0631787	0.00728661	0.346158	8.88e-15	1.30643e-12	-7.12894	2.79e-11	3.31e-09	CED_Female_FDR		ENSG00000119899	SLC17A5		-0.074491	0.205151	0.636211	0.0451959	0.442453	0.898578	0.0598883	0.308614	0.643152	0.0232963	0.69229	0.959748	-0.0228185	0.698291	0.982109	0.0379652	0.518874
cg04408379_6:74382557	cg04408379	rs2351310	6:74382557	18720	G	A	0.0910653	NO	-7.34452	-0.0613486	0.00835298	2.31e-12	4.45e-05		0.00856575	0.00238521	0.0816776	0.000449873	0.356575	0.0591015	0.00729397	0.316174	2.24e-13	1.75292e-11	-6.58527	5.22e-10	2.31e-08	CED_Female_FDR		ENSG00000119899	SLC17A5		-0.074491	0.205151	0.636211	0.0451959	0.442453	0.898578	0.0598883	0.308614	0.643152	0.0232963	0.69229	0.959748	-0.0228185	0.698291	0.982109	0.0379652	0.518874
cg04408379_6:74383698	cg04408379	rs148285096	6:74383698	19861	T	G	0.0876289	NO	-7.88108	-0.0651163	0.00826236	7.47e-14	2.93e-06		0.00856575	0.00238521	0.0816776	0.00045	0.356575	0.0622674	0.00734164	0.336245	2.62e-14	2.92e-12	-6.95673	6.89e-11	4.97e-09	CED_Female_FDR		ENSG00000119899	SLC17A5		-0.074491	0.205151	0.636211	0.0451959	0.442453	0.898578	0.0598883	0.308614	0.643152	0.0232963	0.69229	0.959748	-0.0228185	0.698291	0.982109	0.0379652	0.518874
cg04408379_6:74386395	cg04408379	rs62440497	6:74386395	22558	A	G	0.0876289	NO	-7.88108	-0.0651163	0.00826236	7.47e-14	2.93e-06		0.00856575	0.00238521	0.0816776	0.000449873	0.356575	0.0622674	0.00734164	0.336245	2.62e-14	2.92011e-12	-6.95673	6.89e-11	4.97e-09	CED_Female_FDR		ENSG00000231652	AL590428.1		-0.074491	0.205151	0.636211	0.0451959	0.442453	0.898578	0.0598883	0.308614	0.643152	0.0232963	0.69229	0.959748	-0.0228185	0.698291	0.982109	0.0379652	0.518874
cg04408379_6:74392587	cg04408379	rs2882624	6:74392587	28750	T	C	0.0910653	NO	-7.34452	-0.0613486	0.00835298	2.31e-12	4.45e-05		0.00856575	0.00238521	0.0816776	0.00045	0.356575	0.0591015	0.00729397	0.316174	2.24e-13	1.75292e-11	-6.58527	5.22e-10	2.31e-08	CED_Female_FDR		ENSG00000231652	AL590428.1		-0.074491	0.205151	0.636211	0.0451959	0.442453	0.898578	0.0598883	0.308614	0.643152	0.0232963	0.69229	0.959748	-0.0228185	0.698291	0.982109	0.0379652	0.518874
cg04408379_6:74385999	cg04408379	rs72953342	6:74385999	22162	T	G	0.0910653	NO	-7.34452	-0.0613486	0.00835298	2.31e-12	4.45e-05		0.00856575	0.00238521	0.0816776	0.00045	0.356575	0.0591015	0.00729397	0.316174	2.24e-13	1.75e-11	-6.58527	5.22e-10	2.31e-08	CED_Female_FDR		ENSG00000231652	AL590428.1		-0.074491	0.205151	0.636211	0.0451959	0.442453	0.898578	0.0598883	0.308614	0.643152	0.0232963	0.69229	0.959748	-0.0228185	0.698291	0.982109	0.0379652	0.518874
cg04408379_6:74314478	cg04408379	rs1703459	6:74314478	49359	A	G	0.187285	NO	-5.6247	-0.0401624	0.00714035	4.54e-08	0.0457731		0.00371952	0.00171656	0.0313653	0.0319	1	0.0339462	0.0064847	0.161763	5.82e-07	3.97769e-06	-4.50603	1.26e-05	3.34e-05	CED_Female_FDR		ENSG00000119899	SLC17A5		-0.074491	0.205	0.636	0.0451959	0.442453	0.898578	0.0598883	0.308614	0.643152	0.0232963	0.69229	0.959748	-0.0228185	0.698291	0.982109	0.0379652	0.518874
cg04408379_6:75060947	cg04408379	rs9343143	6:75060947	697110	G	C	0.0841924	YES	-5.86784	-0.0579741	0.00987998	1.26e-08	0.0209309		-0.00182993	0.00203493	0.00554607	0.370006	1	0.0500522	0.0102485	0.143814	2.77e-06	1.39372e-05	-4.96547	1.8e-06	5.75e-06	SSE_Female		ENSG00000156535	CD109		-0.074491	0.205151	0.636211	0.0451959	0.442453	0.898578	0.0598883	0.308614	0.643152	0.0232963	0.69229	0.959748	-0.0228185	0.698291	0.982109	0.0379652	0.518874
cg04408379_6:74400829	cg04408379	rs62440517	6:74400829	36992	T	C	0.0876289	NO	-7.88108	-0.0651163	0.00826236	7.47e-14	2.93e-06		0.00856575	0.00238521	0.0816776	0.00045	0.356575	0.0622674	0.00734164	0.336245	2.62e-14	2.92011e-12	-6.95673	6.89e-11	4.97e-09	CED_Female_FDR		ENSG00000231652	AL590428.1		-0.074491	0.205151	0.636211	0.0451959	0.442453	0.898578	0.0598883	0.308614	0.643152	0.0232963	0.69229	0.959748	-0.0228185	0.698291	0.982109	0.0379652	0.518874
cg04408379_6:74290606	cg04408379	rs5877371	6:74290606	73231	C	T	0.104811	NO	-7.06775	-0.0567744	0.00803288	1.28e-11	0.000164		0.00983615	0.00216266	0.124849	1.13e-05	0.0205925	0.0566463	0.00713077	0.307674	5.45e-13	4.17606e-11	-6.28197	2.73e-09	7.18e-08	CED_Both		ENSG00000119899	SLC17A5		-0.074491	0.205151	0.636211	0.0451959	0.442453	0.898578	0.0598883	0.308614	0.643152	0.0232963	0.69229	0.959748	-0.0228185	0.698291	0.982109	0.0379652	0.518874
cg04408379_6:74301742	cg04408379	rs10943109	6:74301742	62095	G	C	0.166667	NO	-6.03896	-0.0420422	0.00696183	4.98e-09	0.010712		0.00505252	0.00167756	0.0588762	0.00306	1	0.0420678	0.00655397	0.224888	1.92e-09	4.25407e-08	-5.47138	1.67e-07	8.92e-07	CED_Female_FDR		ENSG00000119899	SLC17A5		-0.074491	0.205151	0.636211	0.0451959	0.442453	0.898578	0.0598883	0.308614	0.643152	0.0232963	0.69229	0.959748	-0.0228185	0.698291	0.982109	0.0379652	0.518874
cg04408379_6:74401445	cg04408379	rs12208005	6:74401445	37608	C	T	0.0910653	NO	-7.34452	-0.0613486	0.00835298	2.31e-12	4.45e-05		0.00856575	0.00238521	0.0816776	0.000449873	0.356575	0.0591015	0.00729397	0.316174	2.24e-13	1.75292e-11	-6.58527	5.22e-10	2.31e-08	CED_Female_FDR		ENSG00000231652	AL590428.1		-0.074491	0.205151	0.636211	0.0451959	0.442453	0.898578	0.0598883	0.308614	0.643152	0.0232963	0.69229	0.959748	-0.0228185	0.698291	0.982109	0.0379652	0.519
cg04408379_6:74370491	cg04408379	rs376462855	6:74370491	6654	A	G	0.0962199	NO	-6.88105	-0.0559473	0.00813064	3.96e-11	0.00040805		0.00992242	0.00222836	0.120292	1.68e-05	0.0285517	0.0563301	0.0071036	0.306917	5.9e-13	4.42861e-11	-6.23348	3.45e-09	8.57e-08	CED_Both		ENSG00000119899	SLC17A5		-0.074491	0.205151	0.636211	0.0451959	0.442453	0.898578	0.0598883	0.308614	0.643152	0.0232963	0.69229	0.959748	-0.0228185	0.698291	0.982109	0.0379652	0.518874
cg04408379_6:75047333	cg04408379	rs12110379	6:75047333	683496	A	G	0.0910653	NO	-5.66029	-0.0548129	0.00968377	3.77e-08	0.0420959		-0.00209	0.00199467	0.00752	0.296	1	0.0466693	0.00992216	0.134797	6e-06	2.79196e-05	-4.81786	3.44e-06	1.01e-05	SSE_Female		ENSG00000156535	CD109		-0.074491	0.205151	0.636211	0.0451959	0.442453	0.898578	0.0598883	0.308614	0.643152	0.0232963	0.69229	0.959748	-0.0228185	0.698291	0.982109	0.0379652	0.518874
cg04408379_6:74383477	cg04408379	rs149100850	6:74383477	19640	A	G	0.0910653	NO	-7.34452	-0.0613486	0.00835298	2.31e-12	4.45e-05		0.00857	0.00238521	0.0817	0.000449873	0.356575	0.0591015	0.00729397	0.316174	2.24e-13	1.75292e-11	-6.58527	5.22e-10	2.31e-08	CED_Female_FDR		ENSG00000119899	SLC17A5		-0.074491	0.205151	0.636211	0.0451959	0.442453	0.898578	0.0598883	0.308614	0.643152	0.0232963	0.69229	0.959748	-0.0228185	0.698291	0.982109	0.0379652	0.518874
cg04408379_6:74377732	cg04408379	rs4082760	6:74377732	13895	G	C	0.0876289	NO	-7.88108	-0.0651163	0.00826236	7.47e-14	2.93e-06		0.00856575	0.00238521	0.0816776	0.000449873	0.356575	0.0622674	0.00734164	0.336245	2.62e-14	2.92011e-12	-6.95673	6.89e-11	4.97e-09	CED_Female_FDR		ENSG00000119899	SLC17A5		-0.074491	0.205151	0.636211	0.0451959	0.442453	0.898578	0.0598883	0.308614	0.643152	0.0232963	0.69229	0.959748	-0.0228185	0.698291	0.982109	0.0379652	0.518874
cg04408379_6:74395711	cg04408379	rs3914035	6:74395711	31874	C	T	0.0876289	NO	-7.88108	-0.0651163	0.00826236	7.47e-14	2.93e-06		0.00856575	0.00238521	0.0816776	0.00045	0.356575	0.0622674	0.00734164	0.336245	2.62e-14	2.92011e-12	-6.95673	6.89e-11	4.97e-09	CED_Female_FDR		ENSG00000231652	AL590428.1		-0.074491	0.205151	0.636211	0.0451959	0.442453	0.898578	0.0598883	0.308614	0.643152	0.0232963	0.69229	0.959748	-0.0228185	0.698291	0.982109	0.0379652	0.518874
cg04744301_6:32420761	cg04744301	rs9501633	6:32420761	484607	C	T	0.0687285	NO	5.62346	0.120429	0.0214155	4.57e-08	0.0459		0.000262549	0.00281371	6e-05	0.926	1	-0.111104	0.0212792	0.161062	6.19e-07	4.14696e-06	5.18843	6.87e-07	2.68e-06	SSE_Female		ENSG00000204287	HLA-DRA		-0.0396755	0.500205	0.851176	-0.177714	0.00234406	0.0321383	-0.0483928	0.410822	0.723102	-0.0459966	0.434402	0.936499	-0.00252902	0.965736	0.998593	0.164805	0.00482389
cg04744301_6:32425876	cg04744301	rs76187645	6:32425876	489722	G	A	0.0618557	NO	5.73098	0.126519	0.0220763	2.6e-08	0.0331817		8.56e-05	0.0029566	5.78e-06	0.97694	1	-0.115267	0.02169	0.165892	4.05e-07	2.95e-06	5.26951	4.74e-07	1.94e-06	SSE_Female		ENSG00000204287	HLA-DRA		-0.0396755	0.500205	0.851176	-0.177714	0.00234406	0.0321383	-0.0483928	0.410822	0.723102	-0.0459966	0.434402	0.936499	-0.00252902	0.965736	0.998593	0.164805	0.00482389
cg04744301_6:32415218	cg04744301	rs9469113	6:32415218	479064	A	G	0.0687285	NO	5.62346	0.120429	0.0214155	4.57e-08	0.0458836		0.000262549	0.00281371	6e-05	0.926	1	-0.111104	0.0212792	0.161062	6.19e-07	4.14696e-06	5.18843	6.87e-07	2.68e-06	SSE_Female		ENSG00000204287	HLA-DRA		-0.0396755	0.500205	0.851176	-0.177714	0.00234406	0.0321383	-0.0483928	0.410822	0.723102	-0.0459966	0.434402	0.936499	-0.00252902	0.965736	0.998593	0.164805	0.00482389
cg04744301_6:32413560	cg04744301	rs16822660	6:32413560	477406	C	T	0.0618557	NO	5.73098	0.126519	0.0220763	2.6e-08	0.0331817		8.56e-05	0.0029566	5.78e-06	0.977	1	-0.115267	0.02169	0.165892	4.05e-07	2.95e-06	5.26951	4.74e-07	1.94e-06	SSE_Female		ENSG00000204287	HLA-DRA		-0.0396755	0.500205	0.851176	-0.177714	0.00234406	0.0321383	-0.0483928	0.410822	0.723102	-0.0459966	0.434402	0.936499	-0.00252902	0.965736	0.998593	0.164805	0.00482389
cg04744301_6:32417794	cg04744301	rs6937167	6:32417794	481640	G	A	0.0687285	NO	5.62346	0.120429	0.0214155	4.57e-08	0.0459		0.000262549	0.00281371	6e-05	0.926	1	-0.111104	0.0212792	0.161062	6.19e-07	4.14696e-06	5.18843	6.87e-07	2.68e-06	SSE_Female		ENSG00000204287	HLA-DRA		-0.0396755	0.500205	0.851176	-0.177714	0.00234406	0.0321383	-0.0483928	0.410822	0.723102	-0.0459966	0.434402	0.936499	-0.00252902	0.965736	0.998593	0.164805	0.00482389
cg04744301_6:32416432	cg04744301	rs9501630	6:32416432	480278	T	G	0.0687285	NO	5.62346	0.120429	0.0214155	4.57e-08	0.0458836		0.000262549	0.00281371	6e-05	0.926	1	-0.111104	0.0212792	0.161062	6.19e-07	4.14696e-06	5.18843	6.87e-07	2.68e-06	SSE_Female		ENSG00000204287	HLA-DRA		-0.0396755	0.500205	0.851176	-0.177714	0.00234406	0.0321383	-0.0483928	0.410822	0.723102	-0.0459966	0.434402	0.936499	-0.00252902	0.965736	0.998593	0.164805	0.00482389
cg04744301_6:32424192	cg04744301	rs56083136	6:32424192	488038	G	A	0.0687285	NO	5.62346	0.120429	0.0214155	4.57e-08	0.0458836		0.000262549	0.00281371	6e-05	0.926	1	-0.111104	0.0212792	0.161062	6.19e-07	4.14696e-06	5.18843	6.87e-07	2.68e-06	SSE_Female		ENSG00000204287	HLA-DRA		-0.0396755	0.500205	0.851176	-0.177714	0.00234406	0.0321383	-0.0483928	0.410822	0.723102	-0.0459966	0.434402	0.936499	-0.00252902	0.965736	0.998593	0.164805	0.00482389
cg04744301_6:32424712	cg04744301	rs9501639	6:32424712	488558	G	A	0.0618557	NO	5.73098	0.126519	0.0220763	2.6e-08	0.0331817		8.56e-05	0.0029566	5.78e-06	0.977	1	-0.115267	0.02169	0.165892	4.05e-07	2.95e-06	5.26951	4.74e-07	1.94e-06	SSE_Female		ENSG00000204287	HLA-DRA		-0.0396755	0.500205	0.851176	-0.177714	0.00234406	0.0321383	-0.0483928	0.410822	0.723102	-0.0459966	0.434402	0.936499	-0.00252902	0.965736	0.998593	0.164805	0.00482389
cg04744301_6:32424928	cg04744301	rs9501640	6:32424928	488774	C	A	0.0687285	NO	5.62346	0.120429	0.0214155	4.57e-08	0.0458836		0.000262549	0.00281371	6e-05	0.925786	1	-0.111104	0.0212792	0.161062	6.19e-07	4.14696e-06	5.18843	6.87e-07	2.68e-06	SSE_Female		ENSG00000204287	HLA-DRA		-0.0396755	0.500205	0.851176	-0.177714	0.00234406	0.0321383	-0.0483928	0.410822	0.723102	-0.0459966	0.434402	0.936499	-0.00252902	0.965736	0.998593	0.164805	0.00482389
cg06332484_6:158149648	cg06332484	rs16900377	6:158149648	684568	T	C	0.0549828	NO	6.35402	0.0728382	0.0114633	8.59e-10	0.00322		-0.00236674	0.00280619	0.00488171	0.4	1	-0.0709877	0.0113668	0.215	4.62e-09	8.22245e-08	5.861	2.54e-08	2.67e-07	SSE_Female		ENSG00000175048	ZDHHC14		0.00668855	0.909548	0.993448	-0.0338414	0.565311	0.9286	-0.0165903	0.778088	0.915004	0.0311887	0.596196	0.959748	0.0165578	0.778512	0.995896	0.0163338	0.781432
cg06332484_6:158097179	cg06332484	rs12234167	6:158097179	737037	T	C	0.0515464	NO	5.64635	0.0641719	0.0113652	4.06e-08	0.0427459		-0.00266021	0.00292878	0.00565751	0.365	1	-0.0562021	0.0101856	0.176553	1.58e-07	1.49774e-06	5.05193	1.14e-06	4e-06	SSE_Female		ENSG00000175048	ZDHHC14		0.00668855	0.909548	0.993448	-0.0338414	0.565311	0.9286	-0.0165903	0.778088	0.915004	0.0311887	0.596196	0.959748	0.0165578	0.778512	0.995896	0.0163338	0.781432
cg06332484_6:158139135	cg06332484	rs12524227	6:158139135	695081	G	A	0.0549828	NO	6.57978	0.0756512	0.0114975	2.35e-10	0.00131887		-0.00159245	0.00280996	0.00221005	0.571783	1	-0.0682	0.0114863	0.198889	2.12e-08	3.03399e-07	5.63277	7.79e-08	5.37e-07	SSE_Female		ENSG00000175048	ZDHHC14		0.00668855	0.909548	0.993448	-0.0338414	0.565	0.929	-0.0165903	0.778088	0.915004	0.0311887	0.596	0.96	0.0165578	0.778512	0.995896	0.0163338	0.781
cg06332484_6:158152456	cg06332484	rs4709544	6:158152456	681760	C	T	0.0601375	NO	5.89993	0.0664692	0.0112661	1.06e-08	0.0186557		-0.00254409	0.00269526	0.00610712	0.347	1	-0.0626294	0.0112794	0.178387	1.34e-07	1.3004e-06	5.18113	6.59e-07	2.61e-06	SSE_Female		ENSG00000175048	ZDHHC14		0.00668855	0.909548	0.993448	-0.0338414	0.565311	0.9286	-0.0165903	0.778088	0.915004	0.0311887	0.596196	0.959748	0.0165578	0.778512	0.995896	0.0163338	0.781432
cg06332484_6:158140926	cg06332484	rs9364603	6:158140926	693290	A	G	0.0549828	YES	6.57978	0.0756512	0.0114975	2.35e-10	0.00131887		-0.00159245	0.00280996	0.00221005	0.572	1	-0.0682	0.0114863	0.198889	2.12e-08	3.03399e-07	5.63277	7.79e-08	5.37e-07	SSE_Female		ENSG00000175048	ZDHHC14		0.00668855	0.909548	0.993448	-0.0338414	0.565311	0.9286	-0.0165903	0.778088	0.915004	0.0311887	0.596196	0.959748	0.0165578	0.779	0.995896	0.0163338	0.781432
cg06332484_6:158151725	cg06332484	rs138894063	6:158151725	682491	A	G	0.0601375	NO	5.89993	0.0664692	0.0112661	1.06e-08	0.0186557		-0.00254409	0.00269526	0.00611	0.347	1	-0.0626294	0.0112794	0.178387	1.34e-07	1.3004e-06	5.18113	6.59e-07	2.61e-06	SSE_Female		ENSG00000175048	ZDHHC14		0.00668855	0.909548	0.993448	-0.0338414	0.565311	0.9286	-0.0165903	0.778088	0.915004	0.0311887	0.596196	0.959748	0.0165578	0.778512	0.995896	0.0163338	0.781432
cg06671654_6:32610313	cg06671654	rs77179964	6:32610313	860148	G	C	0.056701	NO	-6.52178	-0.0664983	0.0101963	3.28e-10	0.00157503		-0.0625886	0.0104167	0.199344	1.44e-08	6.18e-05	-0.000461137	0.000891405	0.00188106	0.606	1	-5.9425	1.93e-08	2.21e-07	SSE_Male		ENSG00000196735	HLA-DQA1		-0.0140192	0.811779	0.965781	-0.0354629	0.547	0.922	0.0182203	0.757	0.913	-0.0782381	0.183209	0.686704	0.0305859	0.60332	0.982109	0.0612207	0.298
cg06671654_6:32611122	cg06671654	rs62404112	6:32611122	860957	C	T	0.056701	NO	-6.52178	-0.0664983	0.0101963	3.28e-10	0.00157503		-0.0625886	0.0104167	0.199	1.44e-08	6.18e-05	-0.000461137	0.000891405	0.00188106	0.606	1	-5.9425	1.93e-08	2.21e-07	SSE_Male		ENSG00000196735	HLA-DQA1		-0.0140192	0.811779	0.965781	-0.0354629	0.546816	0.921978	0.0182203	0.756939	0.912882	-0.0782381	0.183209	0.686704	0.0305859	0.60332	0.982109	0.0612207	0.297955
cg06671654_6:32608977	cg06671654	rs75174795	6:32608977	858812	G	A	0.056701	NO	-6.52178	-0.0664983	0.0101963	3.28e-10	0.00158		-0.0625886	0.0104167	0.199344	1.44e-08	6.18e-05	-0.000461137	0.000891405	0.00188	0.606	1	-5.9425	1.93e-08	2.21e-07	SSE_Male		ENSG00000196735	HLA-DQA1		-0.0140192	0.811779	0.965781	-0.0354629	0.546816	0.921978	0.0182203	0.756939	0.912882	-0.0782381	0.183209	0.686704	0.0305859	0.60332	0.982109	0.0612207	0.297955
cg06671654_6:32611709	cg06671654	rs36214506	6:32611709	861544	C	T	0.056701	NO	-6.52178	-0.0664983	0.0101963	3.28e-10	0.00157503		-0.0625886	0.0104167	0.199344	1.44e-08	6.18e-05	-0.000461137	0.000891405	0.00188106	0.606	1	-5.9425	1.93e-08	2.21e-07	SSE_Male		ENSG00000196735	HLA-DQA1		-0.0140192	0.811779	0.965781	-0.0354629	0.546816	0.921978	0.0182203	0.756939	0.912882	-0.0782381	0.183209	0.686704	0.0305859	0.60332	0.982109	0.0612207	0.297955
cg06671654_6:32608967	cg06671654	rs78496075	6:32608967	858802	G	A	0.056701	NO	-6.52178	-0.0664983	0.0101963	3.28e-10	0.00157503		-0.0625886	0.0104167	0.199344	1.44e-08	6.18e-05	-0.000461137	0.000891405	0.00188106	0.606	1	-5.9425	1.93e-08	2.21e-07	SSE_Male		ENSG00000196735	HLA-DQA1		-0.0140192	0.811779	0.965781	-0.0354629	0.546816	0.921978	0.0182203	0.756939	0.912882	-0.0782381	0.183209	0.686704	0.0305859	0.603	0.982109	0.0612207	0.297955
cg06671654_6:32611299	cg06671654	rs45512899	6:32611299	861134	T	A	0.056701	NO	-6.52178	-0.0664983	0.0101963	3.28e-10	0.00157503		-0.0625886	0.0104167	0.199344	1.44e-08	6.18e-05	-0.000461137	0.000891405	0.00188106	0.606	1	-5.9425	1.93e-08	2.21e-07	SSE_Male		ENSG00000196735	HLA-DQA1		-0.0140192	0.811779	0.965781	-0.0354629	0.546816	0.921978	0.0182203	0.756939	0.912882	-0.0782381	0.183209	0.686704	0.0305859	0.60332	0.982109	0.0612207	0.297955
cg06671654_6:32610151	cg06671654	rs62404092	6:32610151	859986	A	T	0.056701	NO	-6.52178	-0.0664983	0.0101963	3.28e-10	0.00157503		-0.0625886	0.0104167	0.199344	1.44e-08	6.18e-05	-0.000461137	0.000891405	0.00188106	0.606	1	-5.9425	1.93e-08	2.21e-07	SSE_Male		ENSG00000196735	HLA-DQA1		-0.0140192	0.811779	0.965781	-0.0354629	0.546816	0.921978	0.0182203	0.756939	0.912882	-0.0782381	0.183209	0.686704	0.0305859	0.60332	0.982109	0.0612207	0.297955
cg06671654_6:32610749	cg06671654	rs7708	6:32610749	860584	A	G	0.056701	NO	-6.52178	-0.0664983	0.0101963	3.28e-10	0.00157503		-0.0625886	0.0104167	0.199344	1.44e-08	6.18e-05	-0.000461137	0.000891405	0.00188106	0.606	1	-5.9425	1.93e-08	2.21e-07	SSE_Male		ENSG00000196735	HLA-DQA1		-0.0140192	0.811779	0.965781	-0.0354629	0.546816	0.921978	0.0182203	0.756939	0.912882	-0.0782381	0.183209	0.686704	0.0305859	0.60332	0.982109	0.0612207	0.297955
cg06671654_6:32610075	cg06671654	rs35975014	6:32610075	859910	G	A	0.056701	NO	-6.52178	-0.0664983	0.0101963	3.28e-10	0.00157503		-0.0625886	0.0104167	0.199344	1.44e-08	6.18e-05	-0.000461137	0.000891405	0.00188106	0.606	1	-5.9425	1.93e-08	2.21e-07	SSE_Male		ENSG00000196735	HLA-DQA1		-0.0140192	0.811779	0.965781	-0.0354629	0.546816	0.921978	0.0182203	0.756939	0.912882	-0.0782381	0.183209	0.686704	0.0305859	0.60332	0.982109	0.0612207	0.297955
cg06671654_6:32611094	cg06671654	rs36216730	6:32611094	860929	T	A	0.056701	NO	-6.52178	-0.0664983	0.0101963	3.28e-10	0.00157503		-0.0625886	0.0104167	0.199344	1.44e-08	6.18e-05	-0.000461137	0.000891405	0.00188106	0.606	1	-5.9425	1.93e-08	2.21e-07	SSE_Male		ENSG00000196735	HLA-DQA1		-0.0140192	0.811779	0.965781	-0.0354629	0.546816	0.921978	0.0182203	0.756939	0.912882	-0.0782381	0.183209	0.686704	0.0305859	0.60332	0.982109	0.0612207	0.297955
cg06671654_6:32610696	cg06671654	rs62404094	6:32610696	860531	A	G	0.056701	NO	-6.52178	-0.0664983	0.0101963	3.28e-10	0.00157503		-0.0625886	0.0104167	0.199	1.44e-08	6.18e-05	-0.000461137	0.000891405	0.00188106	0.606	1	-5.9425	1.93e-08	2.21e-07	SSE_Male		ENSG00000196735	HLA-DQA1		-0.0140192	0.811779	0.965781	-0.0354629	0.546816	0.921978	0.0182203	0.756939	0.912882	-0.0782381	0.183209	0.686704	0.0305859	0.60332	0.982109	0.0612207	0.297955
cg06671654_6:32609195	cg06671654	rs36219699	6:32609195	859030	A	G	0.056701	NO	-6.52178	-0.0664983	0.0101963	3.28e-10	0.00157503		-0.0625886	0.0104167	0.199344	1.44e-08	6.18e-05	-0.000461137	0.000891405	0.00188106	0.606	1	-5.9425	1.93e-08	2.21e-07	SSE_Male		ENSG00000196735	HLA-DQA1		-0.0140192	0.811779	0.965781	-0.0354629	0.546816	0.921978	0.0182203	0.756939	0.912882	-0.0782381	0.183209	0.686704	0.0305859	0.60332	0.982109	0.0612207	0.297955
cg06671654_6:32610688	cg06671654	rs35444025	6:32610688	860523	C	G	0.056701	NO	-6.52178	-0.0664983	0.0101963	3.28e-10	0.00157503		-0.0625886	0.0104167	0.199344	1.44e-08	6.18e-05	-0.000461137	0.000891405	0.00188106	0.606	1	-5.9425	1.93e-08	2.21e-07	SSE_Male		ENSG00000196735	HLA-DQA1		-0.0140192	0.811779	0.965781	-0.0354629	0.546816	0.921978	0.0182203	0.756939	0.912882	-0.0782381	0.183209	0.686704	0.0305859	0.60332	0.982109	0.0612207	0.297955
cg06671654_6:32610976	cg06671654	rs9492	6:32610976	860811	C	A	0.056701	NO	-6.52178	-0.0664983	0.0101963	3.28e-10	0.00158		-0.0625886	0.0104167	0.199344	1.44e-08	6.18e-05	-0.000461137	0.000891405	0.00188106	0.606	1	-5.9425	1.93e-08	2.21e-07	SSE_Male		ENSG00000196735	HLA-DQA1		-0.0140192	0.811779	0.965781	-0.0354629	0.546816	0.921978	0.0182203	0.756939	0.912882	-0.0782381	0.183	0.686704	0.0305859	0.60332	0.982109	0.0612207	0.298
cg06671654_6:32611759	cg06671654	rs36214159	6:32611759	861594	G	T	0.056701	NO	-6.52178	-0.0664983	0.0101963	3.28e-10	0.00157503		-0.0625886	0.0104167	0.199344	1.44e-08	6.18e-05	-0.000461137	0.000891405	0.00188106	0.606	1	-5.9425	1.93e-08	2.21e-07	SSE_Male		ENSG00000196735	HLA-DQA1		-0.0140192	0.811779	0.965781	-0.0354629	0.546816	0.921978	0.0182203	0.756939	0.912882	-0.0782381	0.183209	0.686704	0.0305859	0.60332	0.982109	0.0612207	0.297955
cg06671654_6:32609874	cg06671654	rs41547417	6:32609874	859709	G	T	0.056701	NO	-6.52178	-0.0664983	0.0101963	3.28e-10	0.00157503		-0.0625886	0.0104167	0.199344	1.44e-08	6.18e-05	-0.000461137	0.000891405	0.00188106	0.606	1	-5.9425	1.93e-08	2.21e-07	SSE_Male		ENSG00000196735	HLA-DQA1		-0.0140192	0.811779	0.965781	-0.0354629	0.546816	0.921978	0.0182203	0.756939	0.912882	-0.0782381	0.183209	0.686704	0.0305859	0.60332	0.982109	0.0612207	0.297955
cg06671654_6:32610300	cg06671654	rs78712211	6:32610300	860135	T	C	0.056701	NO	-6.52178	-0.0664983	0.0101963	3.28e-10	0.00157503		-0.0625886	0.0104167	0.199344	1.44e-08	6.18e-05	-0.000461137	0.000891405	0.00188106	0.606	1	-5.9425	1.93e-08	2.21e-07	SSE_Male		ENSG00000196735	HLA-DQA1		-0.0140192	0.811779	0.965781	-0.0354629	0.547	0.922	0.0182203	0.757	0.913	-0.0782381	0.183209	0.686704	0.0305859	0.60332	0.982109	0.0612207	0.298
cg06671654_6:32610643	cg06671654	rs36027005	6:32610643	860478	T	G	0.056701	NO	-6.52178	-0.0664983	0.0101963	3.28e-10	0.00158		-0.0625886	0.0104167	0.199	1.44e-08	6.18e-05	-0.000461137	0.000891405	0.00188106	0.606	1	-5.9425	1.93e-08	2.21e-07	SSE_Male		ENSG00000196735	HLA-DQA1		-0.0140192	0.811779	0.965781	-0.0354629	0.546816	0.921978	0.0182203	0.756939	0.912882	-0.0782381	0.183209	0.686704	0.0305859	0.60332	0.982109	0.0612207	0.297955
cg06671654_6:32611215	cg06671654	rs36216571	6:32611215	861050	T	C	0.056701	NO	-6.52178	-0.0664983	0.0101963	3.28e-10	0.00157503		-0.0625886	0.0104167	0.199344	1.44e-08	6.18e-05	-0.000461137	0.000891405	0.00188106	0.606	1	-5.9425	1.93e-08	2.21e-07	SSE_Male		ENSG00000196735	HLA-DQA1		-0.0140192	0.811779	0.965781	-0.0354629	0.546816	0.921978	0.0182203	0.756939	0.912882	-0.0782381	0.183209	0.686704	0.0305859	0.60332	0.982109	0.0612207	0.297955
cg06671654_6:32608946	cg06671654	rs78824971	6:32608946	858781	A	G	0.056701	NO	-6.52178	-0.0664983	0.0101963	3.28e-10	0.00157503		-0.0625886	0.0104167	0.199344	1.44e-08	6.18e-05	-0.000461137	0.000891405	0.00188106	0.606	1	-5.9425	1.93e-08	2.21e-07	SSE_Male		ENSG00000196735	HLA-DQA1		-0.0140192	0.811779	0.965781	-0.0354629	0.546816	0.921978	0.0182203	0.756939	0.912882	-0.0782381	0.183209	0.686704	0.0305859	0.60332	0.982109	0.0612207	0.297955
cg06671654_6:32608934	cg06671654	rs75503615	6:32608934	858769	T	A	0.056701	NO	-6.52178	-0.0664983	0.0101963	3.28e-10	0.00157503		-0.0625886	0.0104167	0.199344	1.44e-08	6.18e-05	-0.000461137	0.000891405	0.00188106	0.606	1	-5.9425	1.93e-08	2.21e-07	SSE_Male		ENSG00000196735	HLA-DQA1		-0.0140192	0.811779	0.965781	-0.0354629	0.546816	0.921978	0.0182203	0.756939	0.912882	-0.0782381	0.183209	0.686704	0.0305859	0.60332	0.982109	0.0612207	0.297955
cg08198704_6:31000998	cg08198704	rs60105357	6:31000998	413468	G	A	0.0704467	NO	-5.68609	-0.0537971	0.00946116	3.3e-08	0.0393		-0.0457201	0.00890343	0.153874	8.93e-07	0.00235394	-0.00170999	0.00117216	0.0147661	0.147	0.427404	-4.90076	2.44e-06	7.57e-06	SSE_Male		ENSG00000204536	CCHCR1		-0.0268859	0.647853	0.930979	0.0249118	0.672	0.97	-0.189035	0.00119496	0.0155644	0.0396111	0.501	0.936	-0.286038	6.96e-07	3.99e-05	0.0996869	0.0896
cg08198704_6:30998155	cg08198704	rs12110477	6:30998155	410625	A	G	0.0704467	NO	-5.68609	-0.0537971	0.00946116	3.3e-08	0.0393158		-0.0457201	0.00890343	0.153874	8.93e-07	0.00235394	-0.00170999	0.00117216	0.0147661	0.147	0.427404	-4.90076	2.44e-06	7.57e-06	SSE_Male		ENSG00000204536	CCHCR1		-0.0268859	0.647853	0.930979	0.0249118	0.67215	0.970433	-0.189035	0.00119496	0.0155644	0.0396111	0.500902	0.936499	-0.286038	6.96e-07	3.99e-05	0.0996869	0.0896131
cg08198704_6:30998646	cg08198704	rs73727170	6:30998646	411116	G	A	0.0704467	NO	-5.68609	-0.0537971	0.00946116	3.3e-08	0.0393158		-0.0457201	0.00890343	0.153874	8.93e-07	0.00235394	-0.00170999	0.00117216	0.0147661	0.147	0.427404	-4.90076	2.44e-06	7.57e-06	SSE_Male		ENSG00000204536	CCHCR1		-0.0268859	0.647853	0.930979	0.0249118	0.672	0.97	-0.189035	0.00119496	0.0155644	0.0396111	0.501	0.936	-0.286038	6.96e-07	3.99e-05	0.0996869	0.0896
cg08198704_6:30999568	cg08198704	rs59656860	6:30999568	412038	A	C	0.0704467	NO	-5.68609	-0.0537971	0.00946116	3.3e-08	0.0393		-0.0457201	0.00890343	0.153874	8.93e-07	0.00235394	-0.00170999	0.00117216	0.0147661	0.147	0.427404	-4.90076	2.44e-06	7.57e-06	SSE_Male		ENSG00000204536	CCHCR1		-0.0268859	0.647853	0.930979	0.0249118	0.672	0.97	-0.189035	0.00119496	0.0155644	0.0396111	0.501	0.936	-0.286038	6.96e-07	3.99e-05	0.0996869	0.0896
cg08198704_6:30998398	cg08198704	rs28374934	6:30998398	410868	T	C	0.0704467	NO	-5.68609	-0.0537971	0.00946116	3.3e-08	0.0393158		-0.0457201	0.00890343	0.153874	8.93e-07	0.00235394	-0.00170999	0.00117216	0.0147661	0.147	0.427404	-4.90076	2.44e-06	7.57e-06	SSE_Male		ENSG00000204536	CCHCR1		-0.0268859	0.648	0.930979	0.0249118	0.672	0.97	-0.189035	0.00119496	0.0155644	0.0396111	0.501	0.936	-0.286038	6.96e-07	3.99e-05	0.0996869	0.0896
cg08198704_6:30998368	cg08198704	rs28562172	6:30998368	410838	G	T	0.0704467	NO	-5.68609	-0.0537971	0.00946116	3.3e-08	0.0393158		-0.0457201	0.00890343	0.153874	8.93e-07	0.00235394	-0.00170999	0.00117216	0.0147661	0.147	0.427404	-4.90076	2.44e-06	7.57e-06	SSE_Male		ENSG00000204536	CCHCR1		-0.0268859	0.648	0.930979	0.0249118	0.67215	0.970433	-0.189035	0.00119496	0.0155644	0.0396111	0.500902	0.936499	-0.286038	6.96e-07	3.99e-05	0.0996869	0.0896131
cg08198704_6:30998329	cg08198704	rs12110795	6:30998329	410799	C	T	0.0704467	NO	-5.68609	-0.0537971	0.00946116	3.3e-08	0.0393158		-0.0457201	0.00890343	0.153874	8.93e-07	0.00235394	-0.00170999	0.00117216	0.0147661	0.147	0.427404	-4.90076	2.44e-06	7.57e-06	SSE_Male		ENSG00000204536	CCHCR1		-0.0268859	0.647853	0.930979	0.0249118	0.67215	0.970433	-0.189035	0.00119496	0.0155644	0.0396111	0.500902	0.936499	-0.286038	6.96e-07	3.99e-05	0.0996869	0.0896131
cg09292581_6:28694392	cg09292581	rs1419094	6:28694392	178025	T	G	0.0618557	NO	6.11236	0.0451056	0.00737941	3.32e-09	0.00789507		-0.000164	0.00339478	1.62e-05	0.961448	1	-0.0442032	0.0064121	0.250752	1.64e-10	4.6e-09	6.06987	5.62e-09	1.1e-07	SSE_Female		ENSG00000187987	ZSCAN23		-0.0102527	0.861748	0.976195	-0.00858381	0.884	0.988	-0.0249388	0.671814	0.868602	-0.113604	0.0529	0.35	0.0594003	0.31258	0.86825	0.0910856	0.121
cg09292581_6:28714424	cg09292581	rs115592698	6:28714424	157993	T	C	0.0515464	NO	6.35006	0.0504528	0.00794525	8.78e-10	0.00322222		-0.00227	0.00383013	0.00242	0.554434	1	-0.0489694	0.00670117	0.273289	1.8e-11	6.6204e-10	6.05038	5.88e-09	1.1e-07	SSE_Female		ENSG00000187987	ZSCAN23		-0.0102527	0.861748	0.976195	-0.00858381	0.884	0.988	-0.0249388	0.671814	0.868602	-0.113604	0.0529	0.35	0.0594003	0.31258	0.86825	0.0910856	0.121
cg09292581_6:28715516	cg09292581	rs116157862	6:28715516	156901	G	C	0.0515464	NO	6.35006	0.0504528	0.00794525	8.78e-10	0.00322222		-0.00227	0.00383013	0.00242	0.554434	1	-0.0489694	0.00670117	0.273289	1.8e-11	6.6204e-10	6.05038	5.88e-09	1.1e-07	SSE_Female		ENSG00000187987	ZSCAN23		-0.0102527	0.861748	0.976195	-0.00858381	0.884	0.988	-0.0249388	0.671814	0.868602	-0.113604	0.0529	0.35	0.0594003	0.31258	0.86825	0.0910856	0.121
cg09292581_6:28722296	cg09292581	rs147743910	6:28722296	150121	A	C	0.0515464	YES	6.35006	0.0504528	0.00794525	8.78e-10	0.00322222		-0.00227	0.00383013	0.00242	0.554	1	-0.0489694	0.00670117	0.273289	1.8e-11	6.6204e-10	6.05038	5.88e-09	1.1e-07	SSE_Female		ENSG00000187987	ZSCAN23		-0.0102527	0.861748	0.976195	-0.00858381	0.884	0.988	-0.0249388	0.671814	0.868602	-0.113604	0.0529	0.35	0.0594003	0.31258	0.86825	0.0910856	0.121
cg09292581_6:28715583	cg09292581	rs114227105	6:28715583	156834	T	C	0.0515464	NO	6.35006	0.0504528	0.00794525	8.78e-10	0.00322222		-0.00227	0.00383013	0.00242	0.554	1	-0.0489694	0.00670117	0.273289	1.8e-11	6.6204e-10	6.05038	5.88e-09	1.1e-07	SSE_Female		ENSG00000187987	ZSCAN23		-0.0102527	0.861748	0.976195	-0.00858381	0.884	0.988	-0.0249388	0.671814	0.868602	-0.113604	0.0529	0.35	0.0594003	0.31258	0.86825	0.0910856	0.121
cg09292581_6:28698668	cg09292581	rs2211495	6:28698668	173749	A	G	0.0515464	NO	6.35006	0.0504528	0.00794525	8.78e-10	0.00322222		-0.00227	0.00383013	0.00242	0.554	1	-0.0489694	0.00670117	0.273	1.8e-11	6.6204e-10	6.05038	5.88e-09	1.1e-07	SSE_Female		ENSG00000187987	ZSCAN23		-0.0102527	0.861748	0.976195	-0.00858381	0.884	0.988	-0.0249388	0.671814	0.868602	-0.113604	0.0529	0.35	0.0594003	0.31258	0.86825	0.0910856	0.121
cg09292581_6:28686084	cg09292581	rs115162286	6:28686084	186333	G	A	0.0618557	NO	6.11236	0.0451056	0.00737941	3.32e-09	0.00789507		-0.000164375	0.00339478	1.62e-05	0.961	1	-0.0442032	0.0064121	0.250752	1.64e-10	4.60452e-09	6.06987	5.62e-09	1.1e-07	SSE_Female		ENSG00000187987	ZSCAN23		-0.0102527	0.861748	0.976195	-0.00858381	0.884078	0.988223	-0.0249388	0.671814	0.868602	-0.113604	0.0528846	0.350449	0.0594003	0.31258	0.86825	0.0910856	0.12106
cg09292581_6:28713877	cg09292581	rs116776021	6:28713877	158540	T	C	0.0515464	NO	6.35006	0.0504528	0.00794525	8.78e-10	0.00322222		-0.00227	0.00383013	0.00242	0.554	1	-0.0489694	0.00670117	0.273	1.8e-11	6.6204e-10	6.05038	5.88e-09	1.1e-07	SSE_Female		ENSG00000187987	ZSCAN23		-0.0102527	0.861748	0.976195	-0.00858381	0.884	0.988	-0.0249388	0.671814	0.868602	-0.113604	0.0529	0.35	0.0594003	0.31258	0.86825	0.0910856	0.121
cg09292581_6:28706891	cg09292581	rs116118793	6:28706891	165526	A	G	0.0515464	NO	6.35006	0.0504528	0.00794525	8.78e-10	0.00322222		-0.00227	0.00383013	0.00242	0.554	1	-0.0489694	0.00670117	0.273	1.8e-11	6.6204e-10	6.05038	5.88e-09	1.1e-07	SSE_Female		ENSG00000187987	ZSCAN23		-0.0102527	0.861748	0.976195	-0.00858381	0.884	0.988	-0.0249388	0.671814	0.868602	-0.113604	0.0529	0.35	0.0594003	0.31258	0.86825	0.0910856	0.121
cg09292581_6:28697964	cg09292581	rs16894234	6:28697964	174453	C	G	0.0635739	NO	5.70489	0.042015	0.00736473	2.99e-08	0.0370658		-0.000164	0.00339478	1.62e-05	0.961448	1	-0.0406046	0.0063581	0.223128	2.27e-09	4.99944e-08	5.61075	6.06e-08	4.92e-07	SSE_Female		ENSG00000187987	ZSCAN23		-0.0102527	0.861748	0.976195	-0.00858381	0.884	0.988	-0.0249388	0.671814	0.868602	-0.113604	0.0529	0.35	0.0594003	0.31258	0.86825	0.0910856	0.121
cg09292581_6:28723499	cg09292581	rs138113368	6:28723499	148918	C	G	0.0515464	NO	6.35006	0.0504528	0.00794525	8.78e-10	0.00322222		-0.00226938	0.00383013	0.00241528	0.554	1	-0.0489694	0.00670117	0.273289	1.8e-11	6.62e-10	6.05038	5.88e-09	1.1e-07	SSE_Female		ENSG00000187987	ZSCAN23		-0.0102527	0.861748	0.976195	-0.00858381	0.884	0.988	-0.0249388	0.671814	0.868602	-0.113604	0.0529	0.35	0.0594003	0.31258	0.86825	0.0910856	0.121
cg09292581_6:28833225	cg09292581	rs4713182	6:28833225	39192	A	G	0.0635739	NO	5.63915	0.0438187	0.00777045	4.21e-08	0.0438902		0.000593967	0.00381265	0.000167352	0.876416	1	-0.0366395	0.00632971	0.190914	4.37e-08	5.46696e-07	5.03885	9.34e-07	3.37e-06	SSE_Female		ENSG00000187987	ZSCAN23		-0.0102527	0.861748	0.976195	-0.00858381	0.884	0.988	-0.0249388	0.671814	0.868602	-0.113604	0.0529	0.35	0.0594003	0.31258	0.86825	0.0910856	0.121
cg09298934_6:42943876	cg09298934	rs113493169	6:42943876	328696	C	T	0.137457	YES	-6.12042	-0.0556968	0.00910016	3.18e-09	0.00773157		-0.0315369	0.00817376	0.093107	0.000171275	0.179866	0.00192308	0.00231108	0.00485249	0.407	1	-3.93916	0.000119	0.000272	Unclassified (sex stratified result nominal)		ENSG00000124587	PEX6		0.127213	0.0300393	0.253261	-0.020986	0.721	0.97	-0.120884	0.0393204	0.200843	0.0606598	0.302	0.856	-0.161197	0.00585086	0.0762075	-0.00986374	0.867
cg09298934_6:42943006	cg09298934	rs2274518	6:42943006	329566	A	G	0.151203	NO	-5.63205	-0.0494536	0.00878075	4.37e-08	0.0449475		-0.0276	0.00772475	0.0808756	0.000481341	0.373187	0.00243703	0.00227085	0.00804538	0.285	0.746071	-3.72962	0.000261	0.000576	Unclassified (sex stratified result nominal)		ENSG00000124587	PEX6		0.127213	0.0300393	0.253261	-0.020986	0.721	0.97	-0.120884	0.0393204	0.200843	0.0606598	0.302	0.856	-0.161197	0.00585086	0.0762075	-0.00986374	0.867
cg09329340_6:30802063	cg09329340	rs75796258	6:30802063	641424	T	C	0.0584192	NO	6.52449	0.0577234	0.00884719	3.23e-10	0.00157503		0.00316549	0.00297376	0.00775394	0.289	1	-0.047064	0.00845289	0.179192	1.25e-07	1.25251e-06	5.60552	7.8e-08	5.37e-07	SSE_Female		ENSG00000204580	DDR1		0.0672032	0.253138	0.717628	-0.05592	0.342	0.824	-0.0419803	0.475622	0.774372	-0.0251678	0.669	0.96	-0.037755	0.521192	0.963321	0.0256241	0.663
cg09329340_6:30881031	cg09329340	rs3218825	6:30881031	720392	T	C	0.0584192	NO	6.52449	0.0577234	0.00884719	3.23e-10	0.00158		0.00316549	0.00297376	0.00775394	0.289	1	-0.047064	0.00845289	0.179192	1.25e-07	1.25251e-06	5.60552	7.8e-08	5.37e-07	SSE_Female		ENSG00000204580	DDR1		0.0672032	0.253138	0.717628	-0.05592	0.341827	0.824498	-0.0419803	0.476	0.774372	-0.0251678	0.668978	0.959748	-0.037755	0.521192	0.963321	0.0256241	0.663341
cg09329340_6:30849292	cg09329340	rs73727104	6:30849292	688653	C	G	0.0584192	NO	6.52449	0.0577234	0.00884719	3.23e-10	0.00157503		0.00316549	0.00297376	0.00775394	0.288883	1	-0.047064	0.00845289	0.179192	1.25e-07	1.25251e-06	5.60552	7.8e-08	5.37e-07	SSE_Female		ENSG00000204580	DDR1		0.0672032	0.253138	0.717628	-0.05592	0.342	0.824	-0.0419803	0.475622	0.774372	-0.0251678	0.669	0.96	-0.037755	0.521192	0.963321	0.0256241	0.663
cg09329340_6:30990719	cg09329340	rs75990476	6:30990719	830080	A	C	0.0549828	NO	6.13424	0.055016	0.00896867	2.94e-09	0.00744068		0.00317438	0.00314365	0.00698295	0.314	1	-0.0456837	0.00823453	0.178138	1.37e-07	1.31563e-06	5.54311	1.02e-07	6.25e-07	SSE_Female		ENSG00000204536	CCHCR1		0.0672032	0.253138	0.717628	-0.05592	0.341827	0.824498	-0.0419803	0.475622	0.774372	-0.0251678	0.668978	0.959748	-0.037755	0.521192	0.963321	0.0256241	0.663341
cg09329340_6:30836225	cg09329340	rs10947109	6:30836225	675586	C	T	0.0584192	NO	6.52449	0.0577234	0.00884719	3.23e-10	0.00157503		0.00316549	0.00297376	0.00775394	0.288883	1	-0.047064	0.00845289	0.179192	1.25e-07	1.25251e-06	5.60552	7.8e-08	5.37e-07	SSE_Female		ENSG00000204580	DDR1		0.0672032	0.253138	0.717628	-0.05592	0.342	0.824	-0.0419803	0.475622	0.774372	-0.0251678	0.669	0.96	-0.037755	0.521192	0.963321	0.0256241	0.663
cg09329340_6:30806808	cg09329340	rs73727480	6:30806808	646169	A	G	0.0584192	NO	6.52449	0.0577234	0.00884719	3.23e-10	0.00157503		0.00316549	0.00297376	0.00775394	0.288883	1	-0.047064	0.00845289	0.179192	1.25e-07	1.25251e-06	5.60552	7.8e-08	5.37e-07	SSE_Female		ENSG00000204580	DDR1		0.0672032	0.253138	0.717628	-0.05592	0.342	0.824	-0.0419803	0.475622	0.774372	-0.0251678	0.669	0.96	-0.037755	0.521192	0.963321	0.0256241	0.663
cg09329340_6:30948458	cg09329340	rs140090401	6:30948458	787819	C	T	0.0549828	NO	6.13424	0.055016	0.00896867	2.94e-09	0.00744068		0.00317438	0.00314365	0.00698295	0.314	1	-0.0456837	0.00823453	0.178138	1.37e-07	1.31563e-06	5.54311	1.02e-07	6.25e-07	SSE_Female		ENSG00000204580	DDR1		0.0672032	0.253138	0.717628	-0.05592	0.341827	0.824498	-0.0419803	0.475622	0.774372	-0.0251678	0.668978	0.959748	-0.037755	0.521192	0.963321	0.0256241	0.663341
cg09329340_6:30804778	cg09329340	rs78112277	6:30804778	644139	A	G	0.0584192	NO	6.52449	0.0577234	0.00884719	3.23e-10	0.00157503		0.00316549	0.00297376	0.00775394	0.288883	1	-0.047064	0.00845289	0.179192	1.25e-07	1.25251e-06	5.60552	7.8e-08	5.37e-07	SSE_Female		ENSG00000204580	DDR1		0.0672032	0.253138	0.717628	-0.05592	0.342	0.824	-0.0419803	0.475622	0.774372	-0.0251678	0.669	0.96	-0.037755	0.521	0.963	0.0256241	0.663
cg09329340_6:30887242	cg09329340	rs111371873	6:30887242	726603	A	G	0.0584192	NO	6.52449	0.0577234	0.00884719	3.23e-10	0.00157503		0.00316549	0.00297376	0.00775394	0.289	1	-0.047064	0.00845289	0.179192	1.25e-07	1.25251e-06	5.60552	7.8e-08	5.37e-07	SSE_Female		ENSG00000204580	DDR1		0.0672032	0.253138	0.717628	-0.05592	0.341827	0.824498	-0.0419803	0.475622	0.774372	-0.0251678	0.668978	0.959748	-0.037755	0.521192	0.963321	0.0256241	0.663341
cg09329340_6:30832511	cg09329340	rs55697712	6:30832511	671872	T	C	0.0584192	NO	6.52449	0.0577234	0.00884719	3.23e-10	0.00157503		0.00316549	0.00297376	0.00775394	0.288883	1	-0.047064	0.00845289	0.179192	1.25e-07	1.25251e-06	5.60552	7.8e-08	5.37e-07	SSE_Female		ENSG00000204580	DDR1		0.0672032	0.253138	0.717628	-0.05592	0.342	0.824	-0.0419803	0.475622	0.774372	-0.0251678	0.669	0.96	-0.037755	0.521192	0.963321	0.0256241	0.663
cg09329340_6:30820592	cg09329340	rs545369397	6:30820592	659953	T	C	0.0584192	NO	6.52449	0.0577234	0.00884719	3.23e-10	0.00157503		0.00316549	0.00297376	0.00775394	0.288883	1	-0.047064	0.00845289	0.179192	1.25e-07	1.25251e-06	5.60552	7.8e-08	5.37e-07	SSE_Female		ENSG00000204580	DDR1		0.0672032	0.253138	0.717628	-0.05592	0.342	0.824	-0.0419803	0.475622	0.774372	-0.0251678	0.669	0.96	-0.037755	0.521192	0.963321	0.0256241	0.663
cg09329340_6:30870579	cg09329340	rs59124304	6:30870579	709940	A	G	0.0584192	NO	6.52449	0.0577234	0.00884719	3.23e-10	0.00157503		0.00316549	0.00297376	0.00775394	0.288883	1	-0.047064	0.00845289	0.179192	1.25e-07	1.25251e-06	5.60552	7.8e-08	5.37e-07	SSE_Female		ENSG00000204580	DDR1		0.0672032	0.253138	0.717628	-0.05592	0.342	0.824	-0.0419803	0.476	0.774372	-0.0251678	0.669	0.96	-0.037755	0.521192	0.963321	0.0256241	0.663
cg09329340_6:30819196	cg09329340	rs76211388	6:30819196	658557	T	A	0.0584192	NO	6.52449	0.0577234	0.00884719	3.23e-10	0.00157503		0.00316549	0.00297376	0.00775394	0.288883	1	-0.047064	0.00845289	0.179192	1.25e-07	1.25251e-06	5.60552	7.8e-08	5.37e-07	SSE_Female		ENSG00000204580	DDR1		0.0672032	0.253138	0.717628	-0.05592	0.342	0.824	-0.0419803	0.475622	0.774372	-0.0251678	0.669	0.96	-0.037755	0.521192	0.963321	0.0256241	0.663
cg09329340_6:30951558	cg09329340	rs73727148	6:30951558	790919	T	G	0.0549828	NO	6.13424	0.055016	0.00896867	2.94e-09	0.00744068		0.00317438	0.00314365	0.00698295	0.314	1	-0.0456837	0.00823453	0.178138	1.37e-07	1.31563e-06	5.54311	1.02e-07	6.25e-07	SSE_Female		ENSG00000204580	DDR1		0.0672032	0.253138	0.717628	-0.05592	0.341827	0.824498	-0.0419803	0.475622	0.774372	-0.0251678	0.668978	0.959748	-0.037755	0.521192	0.963321	0.0256241	0.663341
cg09329340_6:31091328	cg09329340	rs3778630	6:31091328	930689	A	G	0.0635739	NO	5.78996	0.051262	0.00885361	1.91e-08	0.0278577		-0.00176954	0.00293288	0.00250423	0.547	1	-0.0482285	0.0085333	0.18364	8.4e-08	9.30578e-07	5.14881	6.95e-07	2.71e-06	SSE_Female		ENSG00000204536	CCHCR1		0.0672032	0.253138	0.717628	-0.05592	0.341827	0.824498	-0.0419803	0.476	0.774	-0.0251678	0.668978	0.959748	-0.037755	0.521192	0.963321	0.0256241	0.663341
cg09329340_6:30849478	cg09329340	rs73727106	6:30849478	688839	T	C	0.0584192	NO	6.52449	0.0577234	0.00884719	3.23e-10	0.00157503		0.00316549	0.00297376	0.00775394	0.288883	1	-0.047064	0.00845289	0.179192	1.25e-07	1.25251e-06	5.60552	7.8e-08	5.37e-07	SSE_Female		ENSG00000204580	DDR1		0.0672032	0.253138	0.717628	-0.05592	0.342	0.824	-0.0419803	0.475622	0.774372	-0.0251678	0.669	0.96	-0.037755	0.521192	0.963321	0.0256241	0.663
cg09329340_6:30973783	cg09329340	rs12110532	6:30973783	813144	G	C	0.0549828	NO	6.13424	0.055016	0.00896867	2.94e-09	0.00744068		0.00317438	0.00314365	0.00698295	0.314	1	-0.0456837	0.00823453	0.178138	1.37e-07	1.31563e-06	5.54311	1.02e-07	6.25e-07	SSE_Female		ENSG00000204580	DDR1		0.0672032	0.253138	0.717628	-0.05592	0.341827	0.824498	-0.0419803	0.475622	0.774372	-0.0251678	0.668978	0.959748	-0.037755	0.521192	0.963321	0.0256241	0.663341
cg09768294_6:122148340	cg09768294	rs75251733	6:122148340	144316	T	A	0.0601375	YES	-6.98647	-0.068951	0.00986923	2.1e-11	0.000247079		-0.0648896	0.00950888	0.24309	2.24e-10	1.44e-06	0.000912773	0.00136404	0.00314352	0.504	1	-6.84998	1.72e-10	1.02e-08	SSE_Male		ENSG00000220184	HMGB3P18		-0.0660293	0.261543	0.725582	0.0206693	0.725504	0.970433	-0.176265	0.002548	0.0265502	0.0391218	0.50621	0.936499	-0.263058	5.4e-06	0.000165596	0.124661	0.0335285
cg10781663_6:31279997	cg10781663	rs28367691	6:31279997	590087	C	T	0.0635739	NO	5.94118	0.0349208	0.00587776	8.47e-09	0.0162741		0.0339959	0.00548301	0.209562	5.56e-09	2.63e-05	-0.000330773	0.00191445	0.00021018	0.863	1	5.91062	1.66e-08	2.21e-07	SSE_Male		ENSG00000204525	HLA-C		-0.0680321	0.247319	0.717628	-0.000430885	0.994	0.996	0.138216	0.018326	0.111852	0.0900528	0.125	0.583	0.225772	0.000102296	0.00197393	-0.0766413	0.192
cg10781663_6:31280187	cg10781663	rs17192659	6:31280187	589897	T	C	0.0635739	NO	5.94118	0.0349208	0.00587776	8.47e-09	0.0162741		0.0339959	0.00548301	0.209562	5.56e-09	2.63e-05	-0.000330773	0.00191445	0.00021018	0.863	1	5.91062	1.66e-08	2.21e-07	SSE_Male		ENSG00000204525	HLA-C		-0.0680321	0.247319	0.717628	-0.000430885	0.994161	0.996072	0.138216	0.018326	0.111852	0.0900528	0.125352	0.583113	0.225772	0.000102	0.00197	-0.0766413	0.192338
cg10781663_6:31282666	cg10781663	rs28367693	6:31282666	587418	G	A	0.0635739	NO	5.94118	0.0349208	0.00587776	8.47e-09	0.0162741		0.0339959	0.00548301	0.21	5.56e-09	2.63e-05	-0.000330773	0.00191445	0.00021018	0.863	1	5.91062	1.66e-08	2.21e-07	SSE_Male		ENSG00000234745	HLA-B		-0.0680321	0.247319	0.717628	-0.000430885	0.994161	0.996072	0.138216	0.018326	0.111852	0.0900528	0.125352	0.583113	0.225772	0.000102296	0.00197393	-0.0766413	0.192338
cg11318895_6:30933848	cg11318895	rs2254847	6:30933848	632313	T	A	0.0756014	NO	5.7484	0.074505	0.012961	2.37e-08	0.0314012		0.000753866	0.00287722	0.000473225	0.794	1	-0.0733321	0.0131407	0.179865	1.18e-07	1.25251e-06	5.50743	1.46e-07	8.3e-07	SSE_Female		ENSG00000204580	DDR1		0.0283413	0.630174	0.914542	-0.0440071	0.454559	0.901194	0.0249764	0.671349	0.868602	-0.0392511	0.504805	0.936499	-0.0401384	0.495	0.954	0.00351081	0.952449
cg11668876_6:29918986	cg11668876	rs9260412	6:29918986	247764	A	G	0.0584192	NO	-5.61408	-0.0589582	0.0105018	4.8e-08	0.0466		-0.0468708	0.00843166	0.175674	1.27e-07	0.000425569	0.00479388	0.00473965	0.00715	0.314	0.793195	-5.3414	2.22e-07	1.06e-06	SSE_Male		ENSG00000206503	HLA-A		0.00972055	0.868857	0.980681	0.0437848	0.457	0.901	0.0576478	0.327096	0.65798	-0.06791	0.248	0.823	-0.0694861	0.237336	0.792643	0.0590474	0.315
cg11668876_6:29919037	cg11668876	rs9260419	6:29919037	247713	C	T	0.0584192	NO	-5.61408	-0.0589582	0.0105018	4.8e-08	0.0466317		-0.0468708	0.00843166	0.175674	1.27e-07	0.000425569	0.00479388	0.00473965	0.0071528	0.314	0.793195	-5.3414	2.22e-07	1.06e-06	SSE_Male		ENSG00000206503	HLA-A		0.00972055	0.868857	0.980681	0.0437848	0.457	0.901	0.0576478	0.327096	0.65798	-0.06791	0.248	0.823	-0.0694861	0.237336	0.792643	0.0590474	0.315
cg11668876_6:29919204	cg11668876	rs9260430	6:29919204	247546	T	A	0.0584192	NO	-5.61408	-0.0589582	0.0105018	4.8e-08	0.0466317		-0.0468708	0.00843166	0.175674	1.27e-07	0.000425569	0.00479388	0.00473965	0.0071528	0.314	0.793195	-5.3414	2.22e-07	1.06e-06	SSE_Male		ENSG00000206503	HLA-A		0.00972055	0.868857	0.980681	0.0437848	0.457	0.901	0.0576478	0.327096	0.65798	-0.06791	0.248	0.823	-0.0694861	0.237336	0.792643	0.0590474	0.315
cg11668876_6:29918976	cg11668876	rs9260411	6:29918976	247774	G	A	0.0584192	NO	-5.61408	-0.0589582	0.0105018	4.8e-08	0.0466317		-0.0468708	0.00843166	0.175674	1.27e-07	0.000425569	0.00479388	0.00473965	0.0071528	0.314	0.793195	-5.3414	2.22e-07	1.06e-06	SSE_Male		ENSG00000206503	HLA-A		0.00972055	0.868857	0.980681	0.0437848	0.457	0.901	0.0576478	0.327096	0.65798	-0.06791	0.248	0.823	-0.0694861	0.237336	0.792643	0.0590474	0.315
cg11668876_6:29919209	cg11668876	rs9260431	6:29919209	247541	A	G	0.0584192	NO	-5.61408	-0.0589582	0.0105018	4.8e-08	0.0466317		-0.0468708	0.00843166	0.175674	1.27e-07	0.000425569	0.00479388	0.00473965	0.0071528	0.313525	0.793195	-5.3414	2.22e-07	1.06e-06	SSE_Male		ENSG00000206503	HLA-A		0.00972055	0.868857	0.980681	0.0437848	0.456843	0.901194	0.0576478	0.327096	0.65798	-0.06791	0.24817	0.823183	-0.0694861	0.237336	0.792643	0.0590474	0.315468
cg11668876_6:29919219	cg11668876	rs9260432	6:29919219	247531	A	C	0.0584192	NO	-5.61408	-0.0589582	0.0105018	4.8e-08	0.0466317		-0.0468708	0.00843166	0.175674	1.27e-07	0.000425569	0.00479388	0.00473965	0.0071528	0.314	0.793195	-5.3414	2.22e-07	1.06e-06	SSE_Male		ENSG00000206503	HLA-A		0.00972055	0.868857	0.980681	0.0437848	0.456843	0.901194	0.0576478	0.327096	0.65798	-0.06791	0.24817	0.823183	-0.0694861	0.237336	0.792643	0.0590474	0.315468
cg11668876_6:29919331	cg11668876	rs9260436	6:29919331	247419	G	A	0.0584192	NO	-5.61408	-0.0589582	0.0105018	4.8e-08	0.0466317		-0.0468708	0.00843166	0.175674	1.27e-07	0.000425569	0.00479388	0.00473965	0.0071528	0.314	0.793195	-5.3414	2.22e-07	1.06e-06	SSE_Male		ENSG00000206503	HLA-A		0.00972055	0.868857	0.980681	0.0437848	0.457	0.901	0.0576478	0.327096	0.65798	-0.06791	0.248	0.823	-0.0694861	0.237336	0.792643	0.0590474	0.315
cg11668876_6:29919270	cg11668876	rs9260434	6:29919270	247480	A	G	0.0584192	NO	-5.61408	-0.0589582	0.0105018	4.8e-08	0.0466317		-0.0469	0.00843166	0.176	1.27e-07	0.000425569	0.00479388	0.00473965	0.0071528	0.314	0.793	-5.3414	2.22e-07	1.06e-06	SSE_Male		ENSG00000206503	HLA-A		0.00972055	0.868857	0.980681	0.0437848	0.456843	0.901194	0.0576478	0.327096	0.65798	-0.06791	0.24817	0.823183	-0.0694861	0.237336	0.792643	0.0590474	0.315468
cg11668876_6:29917924	cg11668876	rs9260372	6:29917924	248826	C	T	0.0584192	NO	-5.61408	-0.0589582	0.0105018	4.8e-08	0.0466317		-0.0468708	0.00843166	0.175674	1.27e-07	0.000425569	0.00479388	0.00473965	0.0071528	0.314	0.793195	-5.3414	2.22e-07	1.06e-06	SSE_Male		ENSG00000206503	HLA-A		0.00972055	0.869	0.980681	0.0437848	0.456843	0.901194	0.0576478	0.327096	0.65798	-0.06791	0.248	0.823	-0.0694861	0.237336	0.792643	0.0590474	0.315
cg11668876_6:29919323	cg11668876	rs9260435	6:29919323	247427	C	T	0.0584192	NO	-5.61408	-0.0589582	0.0105018	4.8e-08	0.0466317		-0.0468708	0.00843166	0.175674	1.27e-07	0.000425569	0.00479388	0.00473965	0.0071528	0.314	0.793195	-5.3414	2.22e-07	1.06e-06	SSE_Male		ENSG00000206503	HLA-A		0.00972055	0.868857	0.980681	0.0437848	0.456843	0.901194	0.0576478	0.327096	0.65798	-0.06791	0.24817	0.823183	-0.0694861	0.237336	0.792643	0.0590474	0.315468
cg11668876_6:29917913	cg11668876	rs9260371	6:29917913	248837	T	A	0.0584192	NO	-5.61408	-0.0589582	0.0105018	4.8e-08	0.0466317		-0.0468708	0.00843166	0.175674	1.27e-07	0.000425569	0.00479388	0.00473965	0.0071528	0.314	0.793195	-5.3414	2.22e-07	1.06e-06	SSE_Male		ENSG00000206503	HLA-A		0.00972055	0.868857	0.980681	0.0437848	0.456843	0.901194	0.0576478	0.327096	0.65798	-0.06791	0.24817	0.823183	-0.0694861	0.237336	0.792643	0.0590474	0.315468
cg11668876_6:29919065	cg11668876	rs9260422	6:29919065	247685	A	T	0.0584192	NO	-5.61408	-0.0589582	0.0105018	4.8e-08	0.0466317		-0.0468708	0.00843166	0.175674	1.27e-07	0.000425569	0.00479388	0.00473965	0.0071528	0.313525	0.793195	-5.3414	2.22e-07	1.06e-06	SSE_Male		ENSG00000206503	HLA-A		0.00972055	0.868857	0.980681	0.0437848	0.456843	0.901194	0.0576478	0.327096	0.65798	-0.06791	0.24817	0.823183	-0.0694861	0.237336	0.792643	0.0590474	0.315468
cg11668876_6:29918284	cg11668876	rs9260386	6:29918284	248466	C	T	0.0584192	NO	-5.61408	-0.0589582	0.0105018	4.8e-08	0.0466317		-0.0468708	0.00843166	0.175674	1.27e-07	0.000425569	0.00479388	0.00473965	0.0071528	0.314	0.793195	-5.3414	2.22e-07	1.06e-06	SSE_Male		ENSG00000206503	HLA-A		0.00972055	0.868857	0.980681	0.0437848	0.457	0.901	0.0576478	0.327096	0.65798	-0.06791	0.248	0.823	-0.0694861	0.237336	0.792643	0.0590474	0.315
cg11668876_6:29919760	cg11668876	rs9260457	6:29919760	246990	A	C	0.0532646	NO	-5.6713	-0.061254	0.0108007	3.56e-08	0.0411495		-0.0532626	0.00872005	0.204644	8.81e-09	3.98e-05	0.00331939	0.00486732	0.00326458	0.496	1	-5.66585	4.38e-08	3.93e-07	SSE_Male		ENSG00000206503	HLA-A		0.00972055	0.868857	0.980681	0.0437848	0.456843	0.901194	0.0576478	0.327096	0.65798	-0.06791	0.24817	0.823183	-0.0694861	0.237336	0.792643	0.0590474	0.315468
cg11668876_6:29919257	cg11668876	rs9260433	6:29919257	247493	G	T	0.0584192	NO	-5.61408	-0.0589582	0.0105018	4.8e-08	0.0466317		-0.0468708	0.00843166	0.175674	1.27e-07	0.000425569	0.00479388	0.00473965	0.0071528	0.313525	0.793195	-5.3414	2.22e-07	1.06e-06	SSE_Male		ENSG00000206503	HLA-A		0.00972055	0.868857	0.980681	0.0437848	0.456843	0.901194	0.0576478	0.327096	0.65798	-0.06791	0.24817	0.823183	-0.0694861	0.237336	0.792643	0.0590474	0.315468
cg11668876_6:29919034	cg11668876	rs9260418	6:29919034	247716	C	T	0.0584192	NO	-5.61408	-0.0589582	0.0105018	4.8e-08	0.0466317		-0.0468708	0.00843166	0.175674	1.27e-07	0.000425569	0.00479388	0.00473965	0.0071528	0.314	0.793195	-5.3414	2.22e-07	1.06e-06	SSE_Male		ENSG00000206503	HLA-A		0.00972055	0.868857	0.980681	0.0437848	0.457	0.901	0.0576478	0.327096	0.65798	-0.06791	0.248	0.823	-0.0694861	0.237336	0.792643	0.0590474	0.315
cg11668876_6:29918256	cg11668876	rs9260385	6:29918256	248494	T	C	0.0584192	NO	-5.61408	-0.0589582	0.0105018	4.8e-08	0.0466		-0.0468708	0.00843166	0.175674	1.27e-07	0.000425569	0.00479388	0.00473965	0.0071528	0.314	0.793195	-5.3414	2.22e-07	1.06e-06	SSE_Male		ENSG00000206503	HLA-A		0.00972055	0.868857	0.980681	0.0437848	0.456843	0.901194	0.0576478	0.327096	0.65798	-0.06791	0.24817	0.823183	-0.0694861	0.237	0.793	0.0590474	0.315468
cg11668876_6:29917925	cg11668876	rs9260373	6:29917925	248825	A	G	0.0584192	NO	-5.61408	-0.0589582	0.0105018	4.8e-08	0.0466317		-0.0468708	0.00843166	0.175674	1.27e-07	0.000425569	0.00479388	0.00473965	0.0071528	0.314	0.793195	-5.3414	2.22e-07	1.06e-06	SSE_Male		ENSG00000206503	HLA-A		0.00972055	0.869	0.980681	0.0437848	0.456843	0.901194	0.0576478	0.327096	0.65798	-0.06791	0.248	0.823	-0.0694861	0.237336	0.792643	0.0590474	0.315
cg11668876_6:29919052	cg11668876	rs9260420	6:29919052	247698	A	T	0.0584192	NO	-5.61408	-0.0589582	0.0105018	4.8e-08	0.0466317		-0.0468708	0.00843166	0.175674	1.27e-07	0.000425569	0.00479388	0.00473965	0.0071528	0.314	0.793195	-5.3414	2.22e-07	1.06e-06	SSE_Male		ENSG00000206503	HLA-A		0.00972055	0.868857	0.980681	0.0437848	0.457	0.901	0.0576478	0.327096	0.65798	-0.06791	0.248	0.823	-0.0694861	0.237336	0.792643	0.0590474	0.315
cg11874760_6:14932578	cg11874760	rs443275	6:14932578	814163	G	C	0.271478	YES	5.83389	0.0410568	0.00703763	1.51e-08	0.0236017		0.0161199	0.00410489	0.0961296	0.000133	0.148326	-0.018476	0.00526225	0.0798783	0.000599	0.002177	5.18373	4.25e-07	1.83e-06	OED_Female_FDR		ENSG00000234261	AL138720.1		-0.191392	0.00103355	0.0283409	-0.0596958	0.310175	0.794718	-0.101915	0.0826372	0.323795	0.0299853	0.610455	0.959748	0.0283966	0.629506	0.982109	0.185726	0.00146084
cg11874760_6:14927375	cg11874760	rs364668	6:14927375	808960	C	G	0.271478	NO	5.75414	0.0398133	0.00691908	2.3e-08	0.0307449		0.0155645	0.0040375	0.0929618	0.000173	0.181508	-0.0167074	0.00520657	0.0676122	0.00165	0.00592	4.89814	1.67e-06	5.38e-06	OED_Female_FDR		ENSG00000234261	AL138720.1		-0.191392	0.00103355	0.0283409	-0.0596958	0.310175	0.794718	-0.101915	0.0826372	0.323795	0.0299853	0.610455	0.959748	0.0283966	0.63	0.982	0.185726	0.00146084
cg12199321_6:10450277	cg12199321	rs35473842	6:10450277	123193	T	C	0.0721649	NO	5.80467	0.0922741	0.0158965	1.76e-08	0.0264095		0.00698554	0.00601687	0.00921029	0.248	1	-0.035448	0.00917947	0.0950366	0.000171	0.000685118	3.86614	0.000141	0.00032	SSE_Female		ENSG00000183674	LINC00518		-0.0174858	0.766448	0.958731	-0.16906	0.00382329	0.047427	-0.00897081	0.878891	0.95198	-0.220172	0.000152934	0.00318715	0.0817577	0.164223	0.66463	0.1891	0.00119025
cg12199321_6:10445577	cg12199321	rs71561196	6:10445577	127893	A	G	0.0756014	YES	6.19428	0.0931583	0.0150394	2.11e-09	0.00581397		0.00698554	0.00601687	0.00921029	0.248	1	-0.0431562	0.00819048	0.16354	4.98e-07	3.5497e-06	4.93375	1.43e-06	4.76e-06	SSE_Female		ENSG00000183674	LINC00518		-0.0174858	0.766448	0.958731	-0.16906	0.00382329	0.047427	-0.00897081	0.878891	0.95198	-0.220172	0.000152934	0.00318715	0.0817577	0.164223	0.66463	0.1891	0.00119025
cg12584458_6:28753779	cg12584458	rs57558053	6:28753779	306672	A	C	0.0652921	NO	6.04836	0.117934	0.0194984	4.73e-09	0.0104204		0.151111	0.0147302	0.420554	6.65e-19	1.8e-14	0.0397415	0.0106126	0.0898793	0.000262	0.00104177	6.13435	3.11e-09	7.99e-08	CED_Both		ENSG00000187987	ZSCAN23		0.0425408	0.469744	0.849779	0.0173017	0.768837	0.970433	0.108376	0.0648576	0.279263	-0.00420984	0.942995	0.986547	0.142449	0.0150176	0.16022	-0.0831653	0.157057
cg12790373_6:29894389	cg12790373	rs1625485	6:29894389	259042	C	A	0.467354	NO	5.97065	0.0700239	0.011728	7.22e-09	0.014317		0.0318007	0.00771186	0.104961	6.25e-05	0.0828	-0.0226942	0.00782763	0.0558866	0.00434	0.0150874	4.95932	1.21e-06	4.21e-06	OED_Female_FDR		ENSG00000230795	HLA-K		-0.110092	0.0607028	0.381038	0.116262	0.0475388	0.294854	0.0388244	0.509451	0.795849	-0.0285196	0.628022	0.959748	0.00435659	0.941012	0.998593	0.0545799	0.353539
cg12790373_6:29896925	cg12790373	rs2916818	6:29896925	261578	G	C	0.479381	NO	6.05921	0.0710585	0.0117274	4.45e-09	0.00999678		0.033104	0.00763762	0.114701	2.72e-05	0.0424	-0.0227966	0.0078694	0.0557997	0.00437	0.0151774	5.09747	6.24e-07	2.49e-06	OED_Both_FDR		ENSG00000230795	HLA-K		-0.110092	0.0607028	0.381038	0.116262	0.0475	0.295	0.0388244	0.509451	0.795849	-0.0285196	0.628	0.96	0.00435659	0.941012	0.998593	0.0545799	0.354
cg12790373_6:29905119	cg12790373	rs1655924	6:29905119	269772	C	T	0.489691	NO	5.74006	0.069037	0.0120272	2.48e-08	0.0322956		0.0328	0.00778872	0.109	4.48e-05	0.0635031	-0.0232165	0.00810501	0.0546262	0.00481	0.0166898	4.98172	1.09e-06	3.83e-06	OED_Female_FDR		ENSG00000206503	HLA-A		-0.110092	0.0607028	0.381038	0.116262	0.0475388	0.294854	0.0388244	0.509451	0.795849	-0.0285196	0.628022	0.959748	0.00435659	0.941012	0.998593	0.0545799	0.353539
cg13104508_6:157105854	cg13104508	rs1355908	6:157105854	421677	G	A	0.0876289	YES	5.77989	0.0266981	0.00461914	2.01e-08	0.0284265		0.00138737	0.00220527	0.00272211	0.53	1	-0.02126	0.00355726	0.200984	1.75e-08	2.54407e-07	5.41108	1.52e-07	8.53e-07	SSE_Female		ENSG00000049618	ARID1B		0.0312543	0.595423	0.890244	-0.102719	0.0802326	0.398106	-0.163287	0.00523447	0.0426119	-0.124476	0.0337936	0.26094	-0.0250789	0.670079	0.982109	0.137337	0.0190866
cg13104508_6:157091713	cg13104508	rs73572239	6:157091713	435818	T	C	0.0841924	NO	5.71834	0.0267898	0.00468488	2.78e-08	0.0352051		0.00118907	0.00224669	0.00192808	0.597	1	-0.0212877	0.00360876	0.196819	2.56e-08	3.56655e-07	5.28744	2.79e-07	1.29e-06	SSE_Female		ENSG00000271551	AL355297.4		0.0312543	0.595423	0.890244	-0.102719	0.0802	0.398	-0.163287	0.00523447	0.0426119	-0.124476	0.0338	0.261	-0.0250789	0.670079	0.982109	0.137337	0.0191
cg13139020_6:2995459	cg13139020	rs11242816	6:2995459	4599	T	C	0.121993	NO	-6.27422	-0.0542605	0.00864817	1.35e-09	0.00421679		0.0151764	0.00306259	0.144826	1.99e-06	0.00469061	0.0446827	0.00681105	0.23259	9.32e-10	2.3006e-08	-3.95107	0.000108	0.000246	CED_Both		ENSG00000124588	NQO2		-0.0224607	0.702795	0.936633	-0.00119448	0.983813	0.995275	0.020159	0.732018	0.896552	0.0391307	0.506113	0.936499	0.0545814	0.353525	0.910025	-0.0145536	0.804746
cg13139020_6:2999248	cg13139020	rs28383589	6:2999248	810	T	G	0.135739	YES	-6.89458	-0.0535187	0.00776243	3.65e-11	0.00037849		0.0157291	0.00295888	0.163102	3.93e-07	0.00115005	0.0491027	0.00589086	0.328539	6.02e-14	6.51222e-12	-5.06258	8.99e-07	3.32e-06	CED_Both		ENSG00000124588	NQO2		-0.0224607	0.702795	0.936633	-0.00119448	0.983813	0.995275	0.020159	0.732018	0.896552	0.0391307	0.506113	0.936499	0.0545814	0.353525	0.910025	-0.0145536	0.804746
cg13194994_6:26176517	cg13194994	rs72834698	6:26176517	75300	A	G	0.0738832	YES	-5.89848	-0.0290526	0.00492543	1.07e-08	0.0187833		-0.00096947	0.0015413	0.0027211	0.53	1	0.0257334	0.00477085	0.170047	2.81e-07	2.22e-06	-5.32604	3.1e-07	1.41e-06	SSE_Female		ENSG00000158373	HIST1H2BD		0.00777849	0.894888	0.989347	0.0114837	0.845345	0.981059	0.099579	0.0899623	0.337197	0.0117672	0.841578	0.963887	0.012622	0.830238	0.998593	-0.0555604	0.344945
cg13535098_6:2999248	cg13535098	rs28383589	6:2999248	805	T	G	0.135739	YES	-7.76926	-0.0485107	0.00624393	1.55e-13	5.1e-06		0.00562022	0.00124559	0.123119	1.32e-05	0.0233251	0.0365587	0.00480679	0.289452	3.55e-12	1.7e-10	-6.23062	3.85e-09	9.26e-08	CED_Both		ENSG00000124588	NQO2		-0.00888222	0.880078	0.989347	-0.0365628	0.534443	0.921978	0.0176379	0.764475	0.915004	-0.000115572	0.998434	0.998434	0.00367299	0.950255	0.998593	0.0250901	0.669941
cg13535098_6:2999964	cg13535098	rs143236381	6:2999964	89	T	C	0.0635739	NO	-5.85395	-0.0589428	0.0100689	1.35e-08	0.0219114		0.00237924	0.00180262	0.0118718	0.189	1	0.0362891	0.00771452	0.135	5.99e-06	2.79196e-05	-4.28029	3.22e-05	8.08e-05	SSE_Female		ENSG00000124588	NQO2		-0.00888222	0.880078	0.989347	-0.0365628	0.534443	0.921978	0.0176379	0.764475	0.915004	-0.000115572	0.998434	0.998434	0.00367299	0.950255	0.998593	0.0250901	0.669941
cg13535098_6:2995459	cg13535098	rs11242816	6:2995459	4594	T	C	0.121993	NO	-7.27521	-0.0498204	0.00684798	3.57e-12	6.14e-05		0.0057069	0.00127688	0.121082	1.57e-05	0.0269827	0.034262	0.00545601	0.217348	3.89e-09	7.2997e-08	-5.096	9.76e-07	3.5e-06	CED_Both		ENSG00000124588	NQO2		-0.00888222	0.880078	0.989347	-0.0365628	0.534443	0.921978	0.0176379	0.764475	0.915004	-0.000115572	0.998434	0.998434	0.00367299	0.950255	0.998593	0.0250901	0.669941
cg13796823_6:131049789	cg13796823	rs74360122	6:131049789	363197	T	C	0.11512	YES	5.79051	0.0199551	0.00344617	1.9e-08	0.0278226		0.00851024	0.00244734	0.0769738	0.000669	0.461707	-0.00310754	0.00121728	0.0438809	0.0117	0.0398725	4.25037	3.19e-05	8.02e-05	OED_Female_FDR		ENSG00000079819	EPB41L2		-0.121974	0.0375681	0.277619	-0.0224335	0.703138	0.970433	0.0409214	0.486833	0.782676	-0.0174521	0.766885	0.963887	0.0242477	0.680402	0.982109	0.0585803	0.319318
cg13796823_6:131047028	cg13796823	rs6935004	6:131047028	360436	C	A	0.11512	NO	5.79051	0.0199551	0.00344617	1.9e-08	0.0278226		0.00851024	0.00244734	0.0769738	0.000669	0.461707	-0.00310754	0.00121728	0.0438809	0.0117	0.0397713	4.25037	3.19e-05	8.02e-05	OED_Female_FDR		ENSG00000079819	EPB41L2		-0.121974	0.0375681	0.277619	-0.0224335	0.703138	0.970433	0.0409214	0.486833	0.782676	-0.0174521	0.766885	0.963887	0.0242477	0.680402	0.982109	0.0585803	0.319318
cg13796823_6:131049931	cg13796823	rs140468764	6:131049931	363339	G	T	0.11512	NO	5.79051	0.0199551	0.00344617	1.9e-08	0.0278		0.00851024	0.00244734	0.0769738	0.000669	0.461707	-0.00310754	0.00121728	0.0438809	0.0117	0.0397713	4.25037	3.19e-05	8.02e-05	OED_Female_FDR		ENSG00000079819	EPB41L2		-0.121974	0.0375681	0.277619	-0.0224335	0.703138	0.970433	0.0409214	0.486833	0.782676	-0.0174521	0.766885	0.963887	0.0242477	0.680402	0.982109	0.0585803	0.319318
cg13983052_6:30933848	cg13983052	rs2254847	6:30933848	248728	T	A	0.0756014	NO	-5.75602	-0.0256408	0.0044546	2.28e-08	0.0307187		-0.000511204	0.00155015	0.000749463	0.742	1	0.0257337	0.00435839	0.197114	2.49e-08	3.51e-07	-5.67353	5.55e-08	4.64e-07	SSE_Female		ENSG00000204580	DDR1		-0.0252107	0.668448	0.930979	0.0455325	0.439058	0.898578	0.0381302	0.517058	0.796184	0.0793287	0.177161	0.673728	0.0175859	0.765151	0.995896	-0.0544338	0.35483
cg14128584_6:29603600	cg14128584	rs1233379	6:29603600	3017	A	G	0.130584	YES	-5.62309	-0.0151098	0.00268711	4.58e-08	0.0459		-0.00431625	0.00139802	0.0616835	0.00241984	0.93681	0.00972775	0.00212486	0.128613	1.02e-05	4.48215e-05	-5.52148	8.46e-08	5.44e-07	OED_Female_FDR		ENSG00000204642	HLA-F		-0.0561328	0.33999	0.760235	0.00377602	0.948861	0.988378	-0.00425134	0.942434	0.974223	-0.049572	0.3995	0.913948	0.136378	0.0199492	0.183033	0.0408889	0.48718
cg14216285_6:27993411	cg14216285	rs149986	6:27993411	784713	C	G	0.121993	YES	-6.00199	-0.0118573	0.00197557	6.09e-09	0.012547		-0.000536016	0.00100161	0.0019712	0.593364	1	0.00791226	0.00168754	0.134	6.39e-06	2.9378e-05	-4.30507	2.46e-05	6.34e-05	SSE_Female		ENSG00000272009	AL121944.1		0.096339	0.100971	0.466008	-0.1866	0.00139	0.0232904	-0.0371411	0.528	0.796	0.0225088	0.702189	0.959748	0.0451466	0.443	0.938654	-0.00687326	0.907062
cg14216285_6:27993417	cg14216285	rs149987	6:27993417	784707	C	T	0.121993	NO	-6.00199	-0.0118573	0.00197557	6.09e-09	0.012547		-0.000536016	0.00100161	0.0019712	0.593364	1	0.00791226	0.00168754	0.134059	6.39e-06	2.9378e-05	-4.30507	2.46e-05	6.34e-05	SSE_Female		ENSG00000272009	AL121944.1		0.096339	0.100971	0.466008	-0.1866	0.0013858	0.0232904	-0.0371411	0.527994	0.796184	0.0225088	0.702189	0.959748	0.0451466	0.442951	0.938654	-0.00687326	0.907062
cg15415945_6:31282666	cg15415945	rs28367693	6:31282666	345012	G	A	0.0635739	NO	5.79523	0.0750975	0.0129585	1.85e-08	0.0274828		0.0666171	0.00868009	0.288871	2.24e-12	2.15e-08	-0.00119631	0.00739664	0.000184183	0.872	1	5.94639	8.07e-09	1.32e-07	SSE_Male		ENSG00000234745	HLA-B		0.0363474	0.536855	0.863867	-0.0375637	0.523307	0.921978	0.0427969	0.467072	0.774372	0.0343182	0.559841	0.959748	0.0522439	0.374549	0.910025	0.00355679	0.951826
cg15415945_6:31280187	cg15415945	rs17192659	6:31280187	347491	T	C	0.0635739	NO	5.79523	0.0750975	0.0129585	1.85e-08	0.0274828		0.0666171	0.00868009	0.288871	2.24e-12	2.15e-08	-0.00119631	0.00739664	0.000184	0.871743	1	5.94639	8.07e-09	1.32e-07	SSE_Male		ENSG00000204525	HLA-C		0.0363474	0.536855	0.863867	-0.0375637	0.523307	0.921978	0.0427969	0.467072	0.774372	0.0343182	0.559841	0.959748	0.0522439	0.374549	0.910025	0.00355679	0.951826
cg15415945_6:31279997	cg15415945	rs28367691	6:31279997	347681	C	T	0.0635739	NO	5.79523	0.0750975	0.0129585	1.85e-08	0.0274828		0.0666171	0.00868009	0.288871	2.24e-12	2.15e-08	-0.00119631	0.00739664	0.000184183	0.872	1	5.94639	8.07e-09	1.32e-07	SSE_Male		ENSG00000204525	HLA-C		0.0363474	0.536855	0.863867	-0.0375637	0.523307	0.921978	0.0427969	0.467072	0.774372	0.0343182	0.559841	0.959748	0.0522439	0.374549	0.910025	0.00355679	0.951826
cg15920621_6:168683906	cg15920621	rs62423946	6:168683906	287179	T	C	0.0549828	YES	-5.84149	-0.0629809	0.0107816	1.45e-08	0.0230165		-0.0577229	0.00963853	0.198299	1.59e-08	6.75e-05	-0.000863194	0.00126107	0.00328865	0.495	1	-5.84936	2.95e-08	2.96e-07	SSE_Male		ENSG00000230711	CTAGE13P		-0.0417576	0.477968	0.851176	0.0229204	0.697009	0.970433	-0.177829	0.00232847	0.0247578	0.0541345	0.357486	0.884436	-0.278883	1.34e-06	5.84e-05	0.0941839	0.108867
cg16707952_6:30832511	cg16707952	rs55697712	6:30832511	19121	T	C	0.0584192	NO	5.75444	0.0702891	0.0122148	2.3e-08	0.0307187		0.0143617	0.00647933	0.0327724	0.0282	1	-0.0537719	0.00976893	0.175847	1.68e-07	1.49969e-06	5.81228	1.88e-08	2.21e-07	OED_Female_FDR		ENSG00000204580	DDR1		0.285411	7.38e-07	0.000107683	0.401713	1.04e-12	6.75e-11	0.259455	7.33e-06	0.000249217	0.307085	9.01e-08	3.39e-06	0.0229384	0.696783	0.982109	-0.503041	4.53e-20
cg16707952_6:30870579	cg16707952	rs59124304	6:30870579	18947	A	G	0.0584192	NO	5.75444	0.0702891	0.0122148	2.3e-08	0.0307187		0.0143617	0.00647933	0.0327724	0.0282126	1	-0.0537719	0.00976893	0.175847	1.68e-07	1.49969e-06	5.81228	1.88e-08	2.21e-07	OED_Female_FDR		ENSG00000204580	DDR1		0.285411	7.38e-07	0.000107683	0.401713	1.04e-12	6.75e-11	0.259455	7.33e-06	0.000249217	0.307085	9.01e-08	3.39e-06	0.0229384	0.696783	0.982109	-0.503041	4.53e-20
cg16707952_6:30802063	cg16707952	rs75796258	6:30802063	49569	T	C	0.0584192	NO	5.75444	0.0702891	0.0122148	2.3e-08	0.0307		0.0143617	0.00647933	0.0327724	0.0282126	1	-0.0537719	0.00976893	0.175847	1.68e-07	1.49969e-06	5.81228	1.88e-08	2.21e-07	OED_Female_FDR		ENSG00000204580	DDR1		0.285411	7.38e-07	0.000107683	0.401713	1.04e-12	6.75e-11	0.259455	7.33e-06	0.000249217	0.307085	9.01e-08	3.39e-06	0.0229384	0.696783	0.982109	-0.503041	4.53e-20
cg16707952_6:30881031	cg16707952	rs3218825	6:30881031	29399	T	C	0.0584192	NO	5.75444	0.0702891	0.0122148	2.3e-08	0.0307187		0.0143617	0.00647933	0.0327724	0.0282126	1	-0.0537719	0.00976893	0.175847	1.68e-07	1.49969e-06	5.81228	1.88e-08	2.21e-07	OED_Female_FDR		ENSG00000204580	DDR1		0.285411	7.38e-07	0.000107683	0.401713	1.04e-12	6.75e-11	0.259455	7.33e-06	0.000249217	0.307085	9.01e-08	3.39e-06	0.0229384	0.696783	0.982109	-0.503041	4.53e-20
cg16707952_6:30806808	cg16707952	rs73727480	6:30806808	44824	A	G	0.0584192	NO	5.75444	0.0702891	0.0122148	2.3e-08	0.0307187		0.0143617	0.00647933	0.0327724	0.0282	1	-0.0537719	0.00976893	0.175847	1.68e-07	1.49969e-06	5.81228	1.88e-08	2.21e-07	OED_Female_FDR		ENSG00000204580	DDR1		0.285411	7.38e-07	0.000107683	0.401713	1.04e-12	6.75e-11	0.259455	7.33e-06	0.000249217	0.307085	9.01e-08	3.39e-06	0.0229384	0.696783	0.982109	-0.503041	4.53e-20
cg16707952_6:30819196	cg16707952	rs76211388	6:30819196	32436	T	A	0.0584192	NO	5.75444	0.0702891	0.0122148	2.3e-08	0.0307187		0.0143617	0.00647933	0.0327724	0.0282	1	-0.0537719	0.00976893	0.175847	1.68e-07	1.49969e-06	5.81228	1.88e-08	2.21e-07	OED_Female_FDR		ENSG00000204580	DDR1		0.285411	7.38e-07	0.000107683	0.401713	1.04e-12	6.75e-11	0.259455	7.33e-06	0.000249217	0.307085	9.01e-08	3.39e-06	0.0229384	0.696783	0.982109	-0.503041	4.53e-20
cg16707952_6:30849478	cg16707952	rs73727106	6:30849478	2154	T	C	0.0584192	NO	5.75444	0.0702891	0.0122148	2.3e-08	0.0307187		0.0143617	0.00647933	0.0327724	0.0282126	1	-0.0537719	0.00976893	0.175847	1.68e-07	1.49969e-06	5.81228	1.88e-08	2.21e-07	OED_Female_FDR		ENSG00000204580	DDR1		0.285411	7.38e-07	0.000107683	0.401713	1.04e-12	6.75e-11	0.259455	7.33e-06	0.000249217	0.307085	9.01e-08	3.39e-06	0.0229384	0.696783	0.982109	-0.503041	4.53e-20
cg16707952_6:30820592	cg16707952	rs545369397	6:30820592	31040	T	C	0.0584192	NO	5.75444	0.0702891	0.0122148	2.3e-08	0.0307187		0.0143617	0.00647933	0.0327724	0.0282126	1	-0.0537719	0.00976893	0.175847	1.68e-07	1.49969e-06	5.81228	1.88e-08	2.21e-07	OED_Female_FDR		ENSG00000204580	DDR1		0.285411	7.38e-07	0.000107683	0.401713	1.04e-12	6.75e-11	0.259455	7.33e-06	0.000249217	0.307085	9.01e-08	3.39e-06	0.0229384	0.696783	0.982109	-0.503041	4.53e-20
cg16707952_6:30804778	cg16707952	rs78112277	6:30804778	46854	A	G	0.0584192	NO	5.75444	0.0702891	0.0122148	2.3e-08	0.0307187		0.0143617	0.00647933	0.0327724	0.0282126	1	-0.0537719	0.00976893	0.175847	1.68e-07	1.49969e-06	5.81228	1.88e-08	2.21e-07	OED_Female_FDR		ENSG00000204580	DDR1		0.285411	7.38e-07	0.000107683	0.401713	1.04e-12	6.75e-11	0.259455	7.33e-06	0.000249217	0.307085	9.01e-08	3.39e-06	0.0229384	0.696783	0.982109	-0.503041	4.53e-20
cg16707952_6:30887242	cg16707952	rs111371873	6:30887242	35610	A	G	0.0584192	NO	5.75444	0.0702891	0.0122148	2.3e-08	0.0307		0.0143617	0.00647933	0.0327724	0.0282126	1	-0.0537719	0.00976893	0.175847	1.68e-07	1.49969e-06	5.81228	1.88e-08	2.21e-07	OED_Female_FDR		ENSG00000204580	DDR1		0.285411	7.38e-07	0.000107683	0.401713	1.04e-12	6.75e-11	0.259455	7.33e-06	0.000249217	0.307085	9.01e-08	3.39e-06	0.0229384	0.696783	0.982109	-0.503041	4.53e-20
cg16707952_6:30836225	cg16707952	rs10947109	6:30836225	15407	C	T	0.0584192	NO	5.75444	0.0702891	0.0122148	2.3e-08	0.0307187		0.0143617	0.00647933	0.0327724	0.0282	1	-0.0537719	0.00976893	0.175847	1.68e-07	1.49969e-06	5.81228	1.88e-08	2.21e-07	OED_Female_FDR		ENSG00000204580	DDR1		0.285411	7.38e-07	0.000107683	0.401713	1.04e-12	6.75e-11	0.259455	7.33e-06	0.000249217	0.307085	9.01e-08	3.39e-06	0.0229384	0.696783	0.982109	-0.503041	4.53e-20
cg16707952_6:30849292	cg16707952	rs73727104	6:30849292	2340	C	G	0.0584192	NO	5.75444	0.0702891	0.0122148	2.3e-08	0.0307187		0.0143617	0.00647933	0.0327724	0.0282	1	-0.0537719	0.00976893	0.175847	1.68e-07	1.49969e-06	5.81228	1.88e-08	2.21e-07	OED_Female_FDR		ENSG00000204580	DDR1		0.285411	7.38e-07	0.000107683	0.401713	1.04e-12	6.75e-11	0.259455	7.33e-06	0.000249217	0.307085	9.01e-08	3.39e-06	0.0229384	0.696783	0.982109	-0.503041	4.53e-20
cg17016145_6:141662952	cg17016145	rs78689004	6:141662952	142198	T	C	0.0532646	YES	7.59013	0.0671193	0.00884297	4.9e-13	1.35e-05		0.00313501	0.00350367	0.00549	0.372	1	-0.0604736	0.00848761	0.26335	4.81e-11	1.55186e-09	6.92728	6.42e-11	4.97e-09	SSE_Female		ENSG00000234147	AL035446.1		-0.0577998	0.325819	0.754453	-0.103765	0.0771861	0.390427	-0.189172	0.00118496	0.0155644	-0.0145734	0.804485	0.963887	0.0221078	0.707249	0.982109	0.155487	0.00788008
cg17016145_6:141668696	cg17016145	rs1335297	6:141668696	147942	C	A	0.0532646	NO	7.59013	0.0671193	0.00884297	4.9e-13	1.35e-05		0.00313501	0.00350367	0.00549	0.372389	1	-0.0604736	0.00848761	0.26335	4.81e-11	1.55186e-09	6.92728	6.42e-11	4.97e-09	SSE_Female		ENSG00000234147	AL035446.1		-0.0577998	0.325819	0.754453	-0.103765	0.0771861	0.390427	-0.189172	0.00118496	0.0155644	-0.0145734	0.804485	0.963887	0.0221078	0.707249	0.982109	0.155487	0.00788008
cg17107112_6:33242825	cg17107112	rs458434	6:33242825	778721	A	C	0.135739	NO	-5.6297	-0.0338406	0.00601109	4.42e-08	0.0451		-0.0104626	0.00330665	0.0645863	0.0019	0.833892	0.020168	0.00423783	0.137557	4.74e-06	2.24084e-05	-5.69847	3.14e-08	3.04e-07	OED_Female_FDR		ENSG00000231500	RPS18		0.146628	0.0122776	0.17381	0.306981	9.1e-08	3.95e-06	0.363275	1.66e-10	2.88e-08	0.0955054	0.104	0.515018	0.12992	0.0266826	0.213871	-0.324408	1.48e-08
cg17107112_6:33239905	cg17107112	rs465658	6:33239905	781641	G	A	0.135739	NO	-5.6297	-0.0338406	0.00601109	4.42e-08	0.0450719		-0.0104626	0.00330665	0.0645863	0.00189559	0.833892	0.020168	0.00423783	0.137557	4.74e-06	2.24084e-05	-5.69847	3.14e-08	3.04e-07	OED_Female_FDR		ENSG00000231500	RPS18		0.146628	0.0122776	0.17381	0.306981	9.1e-08	3.95e-06	0.363275	1.66e-10	2.88e-08	0.0955054	0.103969	0.515018	0.12992	0.0266826	0.213871	-0.324408	1.48e-08
cg17107112_6:33223462	cg17107112	rs407819	6:33223462	798084	A	G	0.123711	NO	-5.69024	-0.0350978	0.00616807	3.22e-08	0.0388446		-0.0105863	0.00336093	0.0640414	0.00198	0.853	0.0205267	0.00441396	0.132169	7.51e-06	3.37262e-05	-5.6081	5.08e-08	4.32e-07	OED_Female_FDR		ENSG00000231500	RPS18		0.146628	0.0122776	0.17381	0.306981	9.1e-08	3.95e-06	0.363275	1.66e-10	2.88e-08	0.0955054	0.103969	0.515018	0.12992	0.0266826	0.213871	-0.324408	1.48e-08
cg17107112_6:33240699	cg17107112	rs466886	6:33240699	780847	T	G	0.135739	NO	-5.6297	-0.0338406	0.00601109	4.42e-08	0.0451		-0.0104626	0.00330665	0.0645863	0.0019	0.833892	0.020168	0.00423783	0.137557	4.74e-06	2.24084e-05	-5.69847	3.14e-08	3.04e-07	OED_Female_FDR		ENSG00000231500	RPS18		0.146628	0.0122776	0.17381	0.306981	9.1e-08	3.95e-06	0.363275	1.66e-10	2.88e-08	0.0955054	0.103969	0.515018	0.12992	0.0266826	0.213871	-0.324408	1.48e-08
cg17107112_6:33222163	cg17107112	rs462618	6:33222163	799383	T	G	0.135739	NO	-5.6297	-0.0338406	0.00601109	4.42e-08	0.0451		-0.0104626	0.00330665	0.0645863	0.0019	0.833892	0.020168	0.00423783	0.137557	4.74e-06	2.24084e-05	-5.69847	3.14e-08	3.04e-07	OED_Female_FDR		ENSG00000231500	RPS18		0.146628	0.0122776	0.17381	0.306981	9.1e-08	3.95e-06	0.363275	1.66e-10	2.88e-08	0.0955054	0.103969	0.515018	0.12992	0.0266826	0.213871	-0.324408	1.48e-08
cg17107112_6:33215280	cg17107112	rs461512	6:33215280	806266	T	G	0.135739	NO	-5.6297	-0.0338406	0.00601109	4.42e-08	0.0451		-0.0104626	0.00330665	0.0645863	0.00189559	0.834	0.020168	0.00423783	0.137557	4.74e-06	2.24e-05	-5.69847	3.14e-08	3.04e-07	OED_Female_FDR		ENSG00000231500	RPS18		0.146628	0.0122776	0.17381	0.306981	9.1e-08	3.95e-06	0.363275	1.66e-10	2.88e-08	0.0955054	0.103969	0.515018	0.12992	0.0266826	0.213871	-0.324408	1.48e-08
cg17107112_6:33238824	cg17107112	rs415748	6:33238824	782722	G	A	0.135739	NO	-5.6297	-0.0338406	0.00601109	4.42e-08	0.0450719		-0.0104626	0.00330665	0.0645863	0.0019	0.833892	0.020168	0.00423783	0.137557	4.74e-06	2.24084e-05	-5.69847	3.14e-08	3.04e-07	OED_Female_FDR		ENSG00000231500	RPS18		0.146628	0.0122776	0.17381	0.306981	9.1e-08	3.95e-06	0.363275	1.66e-10	2.88e-08	0.0955054	0.103969	0.515018	0.12992	0.0266826	0.213871	-0.324408	1.48e-08
cg17107112_6:33218868	cg17107112	rs107861	6:33218868	802678	G	C	0.135739	NO	-5.6297	-0.0338406	0.00601109	4.42e-08	0.0451		-0.0104626	0.00330665	0.0645863	0.00189559	0.834	0.020168	0.00423783	0.137557	4.74e-06	2.24e-05	-5.69847	3.14e-08	3.04e-07	OED_Female_FDR		ENSG00000231500	RPS18		0.146628	0.0122776	0.17381	0.306981	9.1e-08	3.95e-06	0.363275	1.66e-10	2.88e-08	0.0955054	0.103969	0.515018	0.12992	0.0266826	0.213871	-0.324408	1.48e-08
cg17107112_6:33211790	cg17107112	rs9277956	6:33211790	809756	C	G	0.134021	YES	-5.70145	-0.0344351	0.00603971	3.04e-08	0.0374882		-0.0104626	0.00330665	0.0645863	0.00189559	0.833892	0.0202408	0.00427882	0.136134	5.35e-06	2.50347e-05	-5.67781	3.52e-08	3.34e-07	OED_Female_FDR		ENSG00000231500	RPS18		0.146628	0.0122776	0.17381	0.306981	9.1e-08	3.95e-06	0.363275	1.66e-10	2.88e-08	0.0955054	0.103969	0.515018	0.12992	0.0266826	0.213871	-0.324408	1.48e-08
cg17107112_6:33242492	cg17107112	rs458679	6:33242492	779054	G	C	0.135739	NO	-5.6297	-0.0338406	0.00601109	4.42e-08	0.0451		-0.0104626	0.00330665	0.0645863	0.0019	0.833892	0.020168	0.00423783	0.137557	4.74e-06	2.24084e-05	-5.69847	3.14e-08	3.04e-07	OED_Female_FDR		ENSG00000231500	RPS18		0.146628	0.0122776	0.17381	0.306981	9.1e-08	3.95e-06	0.363275	1.66e-10	2.88e-08	0.0955054	0.104	0.515018	0.12992	0.0266826	0.213871	-0.324408	1.48e-08
cg17107112_6:33238962	cg17107112	rs463749	6:33238962	782584	T	A	0.135739	NO	-5.6297	-0.0338406	0.00601109	4.42e-08	0.0450719		-0.0104626	0.00330665	0.0645863	0.0019	0.833892	0.020168	0.00423783	0.137557	4.74e-06	2.24084e-05	-5.69847	3.14e-08	3.04e-07	OED_Female_FDR		ENSG00000231500	RPS18		0.146628	0.0122776	0.17381	0.306981	9.1e-08	3.95e-06	0.363275	1.66e-10	2.88e-08	0.0955054	0.103969	0.515018	0.12992	0.0266826	0.213871	-0.324408	1.48e-08
cg17107112_6:33212446	cg17107112	rs9277958	6:33212446	809100	A	G	0.134021	NO	-5.70145	-0.0344351	0.00603971	3.04e-08	0.0374882		-0.0104626	0.00330665	0.0645863	0.00189559	0.833892	0.0202408	0.00427882	0.136134	5.35e-06	2.50347e-05	-5.67781	3.52e-08	3.34e-07	OED_Female_FDR		ENSG00000231500	RPS18		0.146628	0.0122776	0.17381	0.306981	9.1e-08	3.95e-06	0.363275	1.66e-10	2.88e-08	0.0955054	0.103969	0.515018	0.12992	0.0266826	0.213871	-0.324408	1.48e-08
cg18337139_6:31342093	cg18337139	rs3094602	6:31342093	821727	A	G	0.109966	NO	5.73513	0.0102932	0.00179477	2.55e-08	0.0326801		0.00667432	0.00141687	0.132722	5.73e-06	0.0115833	-0.00425967	0.00105611	0.102787	8.94e-05	0.000362129	6.18729	2.27e-09	6.31e-08	OED_Both_FDR		ENSG00000234745	HLA-B		-0.0242332	0.680582	0.930979	-0.0332034	0.573	0.9286	0.101909	0.0826579	0.323795	0.0849034	0.148537	0.639568	0.0636569	0.279106	0.840544	-0.0764315	0.193562
cg18762252_6:30660298	cg18762252	rs13220362	6:30660298	119674	G	A	0.0945017	NO	5.71676	0.0431354	0.00754542	2.81e-08	0.0354198		0.00456542	0.00229091	0.0267	0.048156	1	-0.0374122	0.0072333	0.158528	7.73e-07	5.01428e-06	5.53253	1.16e-07	6.94e-07	OED_Female_FDR		ENSG00000137331	IER3		0.125698	0.032071	0.253261	-0.161629	0.00571824	0.0647653	-0.102322	0.0814116	0.323782	-0.0284449	0.628924	0.959748	-0.0365773	0.534281	0.966529	0.0559347	0.341699
cg19267163_6:124547246	cg19267163	rs1880203	6:124547246	457738	C	G	0.152921	YES	5.6472	0.0869926	0.0154046	4.04e-08	0.0427459		0.0193202	0.009001	0.0307956	0.0335	1	-0.04019	0.0108251	0.0884804	0.000294	0.00116397	4.22706	3.21e-05	8.08e-05	OED_Female_FDR		ENSG00000188580	NKAIN2		0.11956	0.0415412	0.292473	-0.0633954	0.28109	0.785501	0.0717329	0.222474	0.559946	-0.0139582	0.812582	0.963887	0.0314584	0.593022	0.982109	-0.0546244	0.353146
cg19665765_6:155409266	cg19665765	rs7775974	6:155409266	166223	A	G	0.118557	YES	5.81174	0.0421958	0.00726044	1.7e-08	0.0256554		0.00251443	0.00279455	0.00555226	0.37	1	-0.0391212	0.00645167	0.205678	1.14e-08	1.76916e-07	5.92181	1.42e-08	2.02e-07	SSE_Female		ENSG00000146426	TIAM2		0.00217718	0.970501	0.999231	0.0698948	0.234582	0.745077	-0.101052	0.0852845	0.327884	-0.0828796	0.158492	0.643323	-0.0495207	0.399989	0.914009	0.0910266	0.121302
cg19740707_6:150717198	cg19740707	rs610171	6:150717198	965869	C	A	0.108247	YES	5.94118	0.0523562	0.00881242	8.47e-09	0.0163		0.00154694	0.00177794	0.00519383	0.385695	1	-0.0427337	0.00905211	0.135656	5.57e-06	2.60311e-05	4.80004	3.72e-06	1.09e-05	SSE_Female		ENSG00000198729	PPP1R14C		-0.00418503	0.943331	0.999231	-0.0383969	0.514128	0.921978	0.0198283	0.73625	0.896552	0.0147103	0.802687	0.963887	0.00938027	0.873409	0.998593	0.0237384	0.686756
cg19740707_6:150720439	cg19740707	rs672605	6:150720439	969110	C	T	0.0996564	NO	5.72962	0.0517261	0.00902784	2.62e-08	0.0333949		0.00254982	0.00184024	0.0130675	0.167998	1	-0.0413038	0.00909873	0.12673	1.19e-05	5.17967e-05	4.7241	5.15e-06	1.46e-05	SSE_Female		ENSG00000198729	PPP1R14C		-0.00418503	0.943331	0.999231	-0.0383969	0.514128	0.921978	0.0198283	0.73625	0.896552	0.0147103	0.802687	0.963887	0.00938027	0.873409	0.998593	0.0237384	0.686756
cg19748937_6:29928557	cg19748937	rs116174003	6:29928557	761944	A	G	0.0652921	NO	5.61779	0.0478577	0.00851896	4.71e-08	0.0463131		0.0468184	0.00815539	0.185195	5.32e-08	0.000197681	0.00267	0.00199387	0.0125	0.183	0.511	5.25853	4.49e-07	1.88e-06	SSE_Male		ENSG00000206503	HLA-A		0.13496	0.0212859	0.209245	0.141913	0.0154054	0.131577	0.0539274	0.359331	0.684552	0.0436733	0.457991	0.936499	0.00898934	0.878643	0.998593	-0.175606	0.00264611
cg19748937_6:29926415	cg19748937	rs115280716	6:29926415	764086	A	C	0.0652921	NO	5.61779	0.0478577	0.00851896	4.71e-08	0.0463131		0.0468184	0.00815539	0.185195	5.32e-08	0.000197681	0.00266991	0.00199387	0.0124698	0.183	0.510933	5.25853	4.49e-07	1.88e-06	SSE_Male		ENSG00000206503	HLA-A		0.13496	0.0212859	0.209245	0.141913	0.0154054	0.131577	0.0539274	0.359331	0.684552	0.0436733	0.457991	0.936499	0.00898934	0.878643	0.998593	-0.175606	0.00264611
cg19748937_6:29925281	cg19748937	rs117485380	6:29925281	765220	G	C	0.0652921	NO	5.61779	0.0478577	0.00851896	4.71e-08	0.0463131		0.0468184	0.00815539	0.185195	5.32e-08	0.000197681	0.00266991	0.00199387	0.0124698	0.183	0.510933	5.25853	4.49e-07	1.88e-06	SSE_Male		ENSG00000206503	HLA-A		0.13496	0.0212859	0.209245	0.141913	0.0154054	0.131577	0.0539274	0.359331	0.684552	0.0436733	0.457991	0.936499	0.00898934	0.879	0.999	-0.175606	0.00264611
cg19748937_6:29936106	cg19748937	rs17180107	6:29936106	754395	C	A	0.0652921	NO	5.61779	0.0478577	0.00851896	4.71e-08	0.0463131		0.0468184	0.00815539	0.185195	5.32e-08	0.000198	0.00266991	0.00199387	0.0124698	0.183	0.510933	5.25853	4.49e-07	1.88e-06	SSE_Male		ENSG00000206503	HLA-A		0.13496	0.0212859	0.209245	0.141913	0.0154054	0.131577	0.0539274	0.359331	0.684552	0.0436733	0.457991	0.936499	0.00898934	0.878643	0.998593	-0.175606	0.00264611
cg19748937_6:29929324	cg19748937	rs17179992	6:29929324	761177	C	T	0.0652921	NO	5.61779	0.0478577	0.00851896	4.71e-08	0.0463131		0.0468	0.00815539	0.185	5.32e-08	0.000197681	0.00266991	0.00199387	0.0124698	0.183	0.510933	5.25853	4.49e-07	1.88e-06	SSE_Male		ENSG00000206503	HLA-A		0.13496	0.0212859	0.209245	0.141913	0.0154	0.131577	0.0539274	0.359331	0.684552	0.0436733	0.457991	0.936499	0.00898934	0.878643	0.998593	-0.175606	0.00264611
cg19748937_6:29934891	cg19748937	rs3869062	6:29934891	755610	G	A	0.0652921	NO	5.61779	0.0478577	0.00851896	4.71e-08	0.0463131		0.0468184	0.00815539	0.185195	5.32e-08	0.000197681	0.00266991	0.00199387	0.0124698	0.182692	0.510933	5.25853	4.49e-07	1.88e-06	SSE_Male		ENSG00000206503	HLA-A		0.13496	0.0212859	0.209245	0.141913	0.0154054	0.131577	0.0539274	0.359331	0.684552	0.0436733	0.457991	0.936499	0.00898934	0.878643	0.998593	-0.175606	0.00264611
cg19748937_6:29941011	cg19748937	rs56289102	6:29941011	749490	T	C	0.0670103	NO	5.79181	0.048982	0.00845711	1.89e-08	0.0277491		0.0468184	0.00815539	0.185195	5.32e-08	0.000197681	0.00253764	0.00196316	0.0116301	0.198	0.542093	5.27884	4.1e-07	1.78e-06	SSE_Male		ENSG00000206503	HLA-A		0.13496	0.0212859	0.209245	0.141913	0.0154054	0.131577	0.0539274	0.359331	0.684552	0.0436733	0.457991	0.936499	0.00898934	0.878643	0.998593	-0.175606	0.00264611
cg19748937_6:29940786	cg19748937	rs2394249	6:29940786	749715	T	A	0.0670103	NO	5.79181	0.048982	0.00845711	1.89e-08	0.0277		0.0468184	0.00815539	0.185195	5.32e-08	0.000197681	0.00253764	0.00196316	0.0116301	0.198	0.542093	5.27884	4.1e-07	1.78e-06	SSE_Male		ENSG00000206503	HLA-A		0.13496	0.0212859	0.209245	0.141913	0.0154	0.131577	0.0539274	0.359331	0.684552	0.0436733	0.457991	0.936499	0.00898934	0.878643	0.998593	-0.175606	0.00264611
cg19748937_6:29942489	cg19748937	rs62388723	6:29942489	748012	T	C	0.0670103	NO	5.79181	0.048982	0.00845711	1.89e-08	0.0277491		0.0468184	0.00815539	0.185195	5.32e-08	0.000197681	0.00253764	0.00196316	0.0116301	0.198	0.542093	5.27884	4.1e-07	1.78e-06	SSE_Male		ENSG00000206503	HLA-A		0.13496	0.0213	0.209	0.141913	0.0154	0.132	0.0539274	0.359	0.685	0.0436733	0.458	0.936	0.00898934	0.878643	0.998593	-0.175606	0.00265
cg19748937_6:29943832	cg19748937	rs2893999	6:29943832	746669	C	T	0.0670103	NO	5.79181	0.048982	0.00845711	1.89e-08	0.0277491		0.0468184	0.00815539	0.185195	5.32e-08	0.000197681	0.00253764	0.00196316	0.0116301	0.198237	0.542	5.27884	4.1e-07	1.78e-06	SSE_Male		ENSG00000206503	HLA-A		0.13496	0.0212859	0.209245	0.141913	0.0154054	0.131577	0.0539274	0.359331	0.684552	0.0436733	0.457991	0.936499	0.00898934	0.878643	0.998593	-0.175606	0.00264611
cg19748937_6:29943906	cg19748937	rs3823368	6:29943906	746595	C	T	0.0670103	NO	5.79181	0.048982	0.00845711	1.89e-08	0.0277491		0.0468184	0.00815539	0.185195	5.32e-08	0.000197681	0.00253764	0.00196316	0.0116301	0.198	0.542093	5.27884	4.1e-07	1.78e-06	SSE_Male		ENSG00000206503	HLA-A		0.13496	0.0212859	0.209245	0.141913	0.0154054	0.131577	0.0539274	0.359331	0.684552	0.0436733	0.457991	0.936499	0.00898934	0.878643	0.998593	-0.175606	0.00264611
cg19748937_6:29925877	cg19748937	rs62392216	6:29925877	764624	A	G	0.0652921	NO	5.61779	0.0478577	0.00851896	4.71e-08	0.0463131		0.0468184	0.00815539	0.185195	5.32e-08	0.000197681	0.00267	0.00199387	0.0125	0.183	0.510933	5.25853	4.49e-07	1.88e-06	SSE_Male		ENSG00000206503	HLA-A		0.13496	0.0212859	0.209245	0.141913	0.0154054	0.131577	0.0539274	0.359331	0.684552	0.0436733	0.457991	0.936499	0.00898934	0.878643	0.998593	-0.175606	0.00264611
cg19748937_6:29929360	cg19748937	rs17180006	6:29929360	761141	C	T	0.0652921	NO	5.61779	0.0478577	0.00851896	4.71e-08	0.0463131		0.0468	0.00815539	0.185	5.32e-08	0.000197681	0.00266991	0.00199387	0.0124698	0.183	0.511	5.25853	4.49e-07	1.88e-06	SSE_Male		ENSG00000206503	HLA-A		0.13496	0.0212859	0.209245	0.141913	0.0154054	0.131577	0.0539274	0.359331	0.684552	0.0436733	0.457991	0.936499	0.00898934	0.878643	0.998593	-0.175606	0.00264611
cg19748937_6:29938736	cg19748937	rs17180227	6:29938736	751765	T	C	0.0652921	NO	5.61779	0.0478577	0.00851896	4.71e-08	0.0463131		0.0468184	0.00815539	0.185	5.32e-08	0.000197681	0.00266991	0.00199387	0.0124698	0.183	0.510933	5.25853	4.49e-07	1.88e-06	SSE_Male		ENSG00000206503	HLA-A		0.13496	0.0212859	0.209245	0.141913	0.0154054	0.131577	0.0539274	0.359331	0.684552	0.0436733	0.457991	0.936499	0.00898934	0.878643	0.998593	-0.175606	0.00264611
cg19748937_6:29930402	cg19748937	rs62388660	6:29930402	760099	C	T	0.0652921	NO	5.61779	0.0478577	0.00851896	4.71e-08	0.0463131		0.0468	0.00815539	0.185	5.32e-08	0.000197681	0.00266991	0.00199387	0.0124698	0.183	0.511	5.25853	4.49e-07	1.88e-06	SSE_Male		ENSG00000206503	HLA-A		0.13496	0.0212859	0.209245	0.141913	0.0154054	0.131577	0.0539274	0.359331	0.684552	0.0436733	0.457991	0.936499	0.00898934	0.878643	0.998593	-0.175606	0.00264611
cg19748937_6:29926389	cg19748937	rs115200927	6:29926389	764112	A	G	0.0652921	NO	5.61779	0.0478577	0.00851896	4.71e-08	0.0463131		0.0468184	0.00815539	0.185195	5.32e-08	0.000197681	0.00266991	0.00199387	0.0124698	0.183	0.510933	5.25853	4.49e-07	1.88e-06	SSE_Male		ENSG00000206503	HLA-A		0.13496	0.0212859	0.209245	0.141913	0.0154054	0.131577	0.0539274	0.359331	0.684552	0.0436733	0.457991	0.936499	0.00898934	0.878643	0.998593	-0.175606	0.00264611
cg19748937_6:29935997	cg19748937	rs17180093	6:29935997	754504	C	A	0.0652921	NO	5.61779	0.0478577	0.00851896	4.71e-08	0.0463131		0.0468184	0.00815539	0.185195	5.32e-08	0.000197681	0.00266991	0.00199387	0.0124698	0.183	0.511	5.25853	4.49e-07	1.88e-06	SSE_Male		ENSG00000206503	HLA-A		0.13496	0.0212859	0.209245	0.141913	0.0154054	0.131577	0.0539274	0.359331	0.684552	0.0436733	0.457991	0.936499	0.00898934	0.878643	0.998593	-0.175606	0.00264611
cg19748937_6:29928188	cg19748937	rs55897388	6:29928188	762313	A	G	0.0652921	NO	5.61779	0.0478577	0.00851896	4.71e-08	0.0463131		0.0468	0.00815539	0.185	5.32e-08	0.000197681	0.00266991	0.00199387	0.0124698	0.183	0.510933	5.25853	4.49e-07	1.88e-06	SSE_Male		ENSG00000206503	HLA-A		0.13496	0.0212859	0.209245	0.141913	0.0154054	0.131577	0.0539274	0.359331	0.684552	0.0436733	0.457991	0.936499	0.00898934	0.878643	0.998593	-0.175606	0.00264611
cg19748937_6:29938293	cg19748937	rs17186566	6:29938293	752208	T	A	0.0652921	NO	5.61779	0.0478577	0.00851896	4.71e-08	0.0463131		0.0468184	0.00815539	0.185195	5.32e-08	0.000197681	0.00266991	0.00199387	0.0124698	0.183	0.510933	5.25853	4.49e-07	1.88e-06	SSE_Male		ENSG00000206503	HLA-A		0.13496	0.0212859	0.209245	0.141913	0.0154054	0.131577	0.0539274	0.359331	0.684552	0.0436733	0.457991	0.936499	0.00898934	0.878643	0.998593	-0.175606	0.00264611
cg19748937_6:29927014	cg19748937	rs114905642	6:29927014	763487	C	A	0.0652921	NO	5.61779	0.0478577	0.00851896	4.71e-08	0.0463131		0.0468184	0.00815539	0.185195	5.32e-08	0.000197681	0.00266991	0.00199387	0.0124698	0.183	0.510933	5.25853	4.49e-07	1.88e-06	SSE_Male		ENSG00000206503	HLA-A		0.13496	0.0212859	0.209245	0.141913	0.0154054	0.131577	0.0539274	0.359331	0.684552	0.0436733	0.457991	0.936499	0.00898934	0.878643	0.998593	-0.175606	0.00264611
cg19748937_6:29931646	cg19748937	rs56052321	6:29931646	758855	C	T	0.0652921	NO	5.61779	0.0478577	0.00851896	4.71e-08	0.0463		0.0468	0.00815539	0.185	5.32e-08	0.000197681	0.00266991	0.00199387	0.0124698	0.183	0.510933	5.25853	4.49e-07	1.88e-06	SSE_Male		ENSG00000206503	HLA-A		0.13496	0.0212859	0.209245	0.141913	0.0154054	0.131577	0.0539274	0.359331	0.684552	0.0436733	0.457991	0.936499	0.00898934	0.878643	0.998593	-0.175606	0.00264611
cg20334627_6:129881843	cg20334627	rs4326250	6:129881843	804854	C	T	0.0635739	NO	6.07083	0.0167669	0.00276188	4.18e-09	0.00945234		0.0101577	0.00214028	0.134454	4.93e-06	0.0102	-0.000310019	0.00138674	0.00035184	0.823	1	4.10456	5.49e-05	0.000134	SSE_Male		ENSG00000146376	ARHGAP18		-0.0671873	0.253251	0.717628	0.00853441	0.884741	0.988223	0.0632177	0.282443	0.615702	0.0139941	0.81211	0.963887	0.0687214	0.242551	0.799803	-0.00543917	0.926391
cg20334627_6:129879908	cg20334627	rs12663734	6:129879908	806789	T	C	0.0635739	NO	6.07083	0.0167669	0.00276188	4.18e-09	0.00945234		0.0101577	0.00214028	0.134454	4.93e-06	0.0102	-0.000310019	0.00138674	0.00035184	0.823	1	4.10456	5.49e-05	0.000134	SSE_Male		ENSG00000146376	ARHGAP18		-0.0671873	0.253251	0.717628	0.00853441	0.884741	0.988223	0.0632177	0.282443	0.615702	0.0139941	0.81211	0.963887	0.0687214	0.242551	0.799803	-0.00543917	0.926
cg20334627_6:129881481	cg20334627	rs201603699	6:129881481	805216	T	A	0.0584192	NO	6.44129	0.018197	0.00282506	5.22e-10	0.00213624		0.0109689	0.00216504	0.150398	1.22e-06	0.00307268	-0.000808459	0.00144177	0.00220942	0.576	1	4.52771	9.18e-06	2.49e-05	SSE_Male		ENSG00000146376	ARHGAP18		-0.0671873	0.253251	0.717628	0.00853441	0.884741	0.988223	0.0632177	0.282443	0.615702	0.0139941	0.81211	0.963887	0.0687214	0.242551	0.799803	-0.00543917	0.926391
cg20334627_6:129884997	cg20334627	rs9492345	6:129884997	801700	T	C	0.0584192	YES	6.44129	0.018197	0.00282506	5.22e-10	0.00214		0.0109689	0.00216504	0.150398	1.22e-06	0.00307	-0.000808459	0.00144177	0.00220942	0.576	1	4.52771	9.18e-06	2.49e-05	SSE_Male		ENSG00000146376	ARHGAP18		-0.0671873	0.253251	0.717628	0.00853441	0.884741	0.988223	0.0632177	0.282443	0.615702	0.0139941	0.81211	0.963887	0.0687214	0.242551	0.799803	-0.00543917	0.926391
cg20334627_6:129883085	cg20334627	rs12660726	6:129883085	803612	G	T	0.0635739	NO	6.07083	0.0167669	0.00276188	4.18e-09	0.00945234		0.0101577	0.00214028	0.134454	4.93e-06	0.0102	-0.000310019	0.00138674	0.00035184	0.823	1	4.10456	5.49e-05	0.000134	SSE_Male		ENSG00000146376	ARHGAP18		-0.0671873	0.253251	0.717628	0.00853441	0.884741	0.988223	0.0632177	0.282443	0.615702	0.0139941	0.81211	0.963887	0.0687214	0.242551	0.799803	-0.00543917	0.926391
cg20637405_6:42453908	cg20637405	rs111784830	6:42453908	407531	G	A	0.080756	YES	-6.12551	-0.0519227	0.00847646	3.09e-09	0.0075981		-0.0479285	0.00955793	0.147788	1.53e-06	0.00374766	9.92e-05	0.000886417	8.82e-05	0.911	1	-5.00343	1.57e-06	5.1e-06	SSE_Male		ENSG00000124496	TRERF1		0.0527651	0.369796	0.788982	-0.00535558	0.927519	0.988223	0.00698849	0.905511	0.96564	-0.0183704	0.755	0.963887	-0.0259394	0.659457	0.982109	-0.01791	0.760952
cg21307043_6:85262959	cg21307043	rs4580832	6:85262959	865494	C	G	0.0773196	NO	-6.19119	-0.0603913	0.00975439	2.15e-09	0.00582167		-0.0360346	0.00706912	0.151968	1.06e-06	0.00272655	0.00101445	0.00305399	0.000776432	0.74	1	-4.81119	2.96e-06	8.88e-06	SSE_Male		ENSG00000112837	TBX18		-0.0647144	0.271181	0.725582	-0.0459513	0.434856	0.898578	0.0275809	0.639385	0.856348	-0.132518	0.0237694	0.190521	0.0633654	0.281318	0.842337	0.149351	0.0107387
cg21307043_6:85265998	cg21307043	rs9344409	6:85265998	862455	C	T	0.0773196	NO	-6.19119	-0.0603913	0.00975439	2.15e-09	0.00582167		-0.0360346	0.00706912	0.151968	1.06e-06	0.00272655	0.00101445	0.00305399	0.000776432	0.74	1	-4.81119	2.96e-06	8.88e-06	SSE_Male		ENSG00000112837	TBX18		-0.0647144	0.271	0.725582	-0.0459513	0.434856	0.898578	0.0275809	0.639385	0.856348	-0.132518	0.0238	0.191	0.0633654	0.281318	0.842337	0.149351	0.0107
cg21307043_6:85251659	cg21307043	rs59957300	6:85251659	876794	T	C	0.0790378	NO	-6.11371	-0.0591851	0.00968072	3.3e-09	0.00789507		-0.0360346	0.00706912	0.151968	1.06e-06	0.00273	-0.000196786	0.00300596	3.02e-05	0.948	1	-4.66536	5.68e-06	1.59e-05	SSE_Male		ENSG00000112837	TBX18		-0.0647144	0.271181	0.725582	-0.0459513	0.434856	0.898578	0.0275809	0.639385	0.856348	-0.132518	0.0237694	0.190521	0.0633654	0.281318	0.842337	0.149351	0.0107387
cg21307043_6:85239781	cg21307043	rs75973411	6:85239781	888672	A	T	0.0584192	NO	-5.80731	-0.0637809	0.0109829	1.74e-08	0.0261372		-0.0383234	0.00730922	0.159375	5.48e-07	0.00154	0.00236188	0.00372201	0.00282776	0.527	1	-4.96022	1.42e-06	4.73e-06	SSE_Male		ENSG00000112837	TBX18		-0.0647144	0.271181	0.725582	-0.0459513	0.434856	0.898578	0.0275809	0.639385	0.856348	-0.132518	0.0237694	0.190521	0.0633654	0.281318	0.842337	0.149351	0.0107387
cg21307043_6:85230493	cg21307043	rs76418318	6:85230493	897960	G	A	0.0601375	NO	-5.668	-0.0620097	0.0109403	3.62e-08	0.0413083		-0.037	0.00718842	0.154719	8.29e-07	0.0022	0.00236188	0.00372201	0.00282776	0.527	1	-4.86664	2.17e-06	6.85e-06	SSE_Male		ENSG00000112837	TBX18		-0.0647144	0.271181	0.725582	-0.0459513	0.434856	0.898578	0.0275809	0.639385	0.856348	-0.132518	0.0237694	0.190521	0.0633654	0.281318	0.842337	0.149351	0.0107387
cg21307043_6:85263513	cg21307043	rs9351003	6:85263513	864940	C	T	0.0773196	YES	-6.19119	-0.0603913	0.00975439	2.15e-09	0.00582		-0.0360346	0.00706912	0.151968	1.06e-06	0.00272655	0.00101445	0.00305399	0.000776432	0.74	1	-4.81119	2.96e-06	8.88e-06	SSE_Male		ENSG00000112837	TBX18		-0.0647144	0.271	0.725582	-0.0459513	0.434856	0.898578	0.0275809	0.639385	0.856348	-0.132518	0.0238	0.191	0.0633654	0.281318	0.842337	0.149351	0.0107
cg21307043_6:85235969	cg21307043	rs75581576	6:85235969	892484	C	T	0.0584192	NO	-5.80731	-0.0637809	0.0109829	1.74e-08	0.0261372		-0.0383234	0.00730922	0.159375	5.48e-07	0.00154	0.00236188	0.00372201	0.00282776	0.527	1	-4.96022	1.42e-06	4.73e-06	SSE_Male		ENSG00000112837	TBX18		-0.0647144	0.271181	0.725582	-0.0459513	0.434856	0.898578	0.0275809	0.639385	0.856348	-0.132518	0.0237694	0.190521	0.0633654	0.281318	0.842337	0.149351	0.0107387
cg21307043_6:85254614	cg21307043	rs138271278	6:85254614	873839	T	C	0.0790378	NO	-6.11371	-0.0591851	0.00968072	3.3e-09	0.00789507		-0.0360346	0.00706912	0.151968	1.06e-06	0.00272655	-0.000196786	0.00300596	3.02e-05	0.948	1	-4.66536	5.68e-06	1.59e-05	SSE_Male		ENSG00000112837	TBX18		-0.0647144	0.271181	0.725582	-0.0459513	0.434856	0.898578	0.0275809	0.639385	0.856348	-0.132518	0.0237694	0.190521	0.0633654	0.281318	0.842337	0.149351	0.0107387
cg22272129_6:30324079	cg22272129	rs77599976	6:30324079	151646	T	C	0.0618557	NO	5.67425	0.0468845	0.00826268	3.51e-08	0.040873		-0.00604372	0.00309259	0.0256628	0.0526	1	-0.0468462	0.00751693	0.214771	4.94e-09	8.69345e-08	5.01984	1.18e-06	4.13e-06	SSE_Female		ENSG00000204614	TRIM40		0.135454	0.0208113	0.209245	-0.017241	0.769625	0.970433	0.0303643	0.605949	0.832979	0.0612899	0.297408	0.851372	-0.0649131	0.269709	0.840544	-0.0382494	0.515747
cg23867085_6:40793770	cg23867085	rs58106828	6:40793770	767702	C	T	0.0601375	YES	7.29114	0.0547414	0.00750793	3.23e-12	5.7e-05		0.00314226	0.00271948	0.00912353	0.249802	1	-0.0495054	0.00699425	0.260795	6.18e-11	1.91e-09	7.01563	4.16e-11	4.31e-09	SSE_Female		ENSG00000124602	UNC5CL		-0.0347641	0.55475	0.875833	-0.0955591	0.103774	0.44059	-0.173259	0.00302379	0.0292971	0.0236008	0.688478	0.959748	-0.0384021	0.51407	0.963321	0.14556	0.0129319
cg23867085_6:40832346	cg23867085	rs141196288	6:40832346	729126	T	G	0.0824742	NO	5.79733	0.0394039	0.0067969	1.83e-08	0.0272709		0.00822974	0.00230758	0.0806448	0.000491	0.378	-0.0302389	0.00623671	0.142037	3.22e-06	1.60259e-05	5.78482	3.12e-08	3.04e-07	OED_Female_FDR		ENSG00000124602	UNC5CL		-0.0347641	0.55475	0.875833	-0.0955591	0.104	0.441	-0.173259	0.00302	0.0293	0.0236008	0.688478	0.959748	-0.0384021	0.51407	0.963321	0.14556	0.0129
cg23867085_6:40828521	cg23867085	rs56060376	6:40828521	732951	C	T	0.0841924	NO	5.81035	0.0390881	0.00672733	1.71e-08	0.0258241		0.00822974	0.00230758	0.0806448	0.000490796	0.378	-0.0294248	0.00611695	0.140122	3.8e-06	1.85118e-05	5.75957	3.51e-08	3.34e-07	OED_Female_FDR		ENSG00000124602	UNC5CL		-0.0347641	0.55475	0.875833	-0.0955591	0.103774	0.44059	-0.173259	0.00302379	0.0292971	0.0236008	0.688478	0.959748	-0.0384021	0.51407	0.963321	0.14556	0.0129319
cg23908794_6:32888885	cg23908794	rs151726	6:32888885	505420	C	G	0.0532646	NO	-5.62675	-0.0309209	0.00549533	4.49e-08	0.0454		-0.000992516	0.00217447	0.00143475	0.649	1	0.0283076	0.00486479	0.192536	3.77e-08	4.83e-07	-5.4986	1.17e-07	6.96e-07	SSE_Female		ENSG00000242574	HLA-DMB		0.07884	0.179852	0.589327	0.14013	0.0167581	0.140823	0.259186	7.5e-06	0.000249217	0.0403106	0.493365	0.936499	-0.0743158	0.206221	0.743454	-0.162138	0.0055657
cg24104616_6:29603512	cg24104616	rs111508444	6:29603512	634413	G	A	0.0756014	YES	5.66001	0.0865027	0.0152831	3.78e-08	0.0421		0.00640573	0.00413646	0.0162699	0.124	1	-0.0796908	0.0141083	0.183466	8.53e-08	9.42142e-07	5.85603	2.44e-08	2.6e-07	SSE_Female		ENSG00000204642	HLA-F		0.0961539	0.101631	0.466008	-0.141958	0.015372	0.131577	-0.061957	0.292171	0.625676	0.010921	0.852835	0.963887	-0.103426	0.0781626	0.434477	-0.00232251	0.969
cg24389102_6:128626302	cg24389102	rs17055596	6:128626302	132759	T	G	0.0601375	YES	6.1392	0.101996	0.0166139	2.86e-09	0.00729232		-0.000405332	0.00573507	3.44e-05	0.944	1	-0.0724586	0.0117616	0.210904	7.06e-09	1.13392e-07	5.50641	1.08e-07	6.55e-07	SSE_Female		ENSG00000152894	PTPRK		0.0107094	0.855655	0.976195	0.00142414	0.980701	0.995275	-0.0832171	0.156797	0.461534	0.0326171	0.57947	0.959748	0.0141654	0.809852	0.998593	0.0107779	0.854742
cg24389102_6:128619282	cg24389102	rs60623065	6:128619282	139779	T	C	0.121993	NO	6.00887	0.0719807	0.0119791	5.86e-09	0.0122017		0.00135833	0.0038243	0.000869288	0.723	1	-0.0373275	0.0095063	0.0979445	0.000134	0.000539225	3.77544	0.000214	0.000475	SSE_Female		ENSG00000152894	PTPRK		0.0107094	0.855655	0.976195	0.00142414	0.980701	0.995275	-0.0832171	0.156797	0.461534	0.0326171	0.57947	0.959748	0.0141654	0.809852	0.998593	0.0107779	0.854742
cg24549277_6:27993411	cg24549277	rs149986	6:27993411	784710	C	G	0.121993	YES	-5.61284	-0.0220997	0.00393734	4.83e-08	0.0467665		-0.00173454	0.00175791	0.00666964	0.325	1	0.0140252	0.00341179	0.106349	6.64e-05	0.000270453	-4.10619	5.72e-05	0.00014	SSE_Female		ENSG00000272009	AL121944.1		0.041367	0.482098	0.851176	-0.136927	0.0194516	0.149985	0.0720266	0.220581	0.557877	-0.00839011	0.886676	0.963887	0.183547	0.00166448	0.0270998	-0.0288059	0.624574
cg24549277_6:27993417	cg24549277	rs149987	6:27993417	784704	C	T	0.121993	NO	-5.61284	-0.0220997	0.00393734	4.83e-08	0.0467665		-0.00173454	0.00175791	0.00666964	0.325	1	0.0140252	0.00341179	0.106349	6.64e-05	0.000270453	-4.10619	5.72e-05	0.00014	SSE_Female		ENSG00000272009	AL121944.1		0.041367	0.482098	0.851176	-0.136927	0.0194516	0.149985	0.0720266	0.220581	0.557877	-0.00839011	0.886676	0.963887	0.183547	0.00166448	0.0270998	-0.0288059	0.624574
cg24740568_6:150418974	cg24740568	rs60091146	6:150418974	156203	T	C	0.135739	YES	5.90867	0.0550412	0.00931534	1.01e-08	0.0182255		0.0277211	0.00691378	0.0998067	9.7e-05	0.116742	0.00039654	0.00473641	4.94e-05	0.933	1	3.26047	0.00126	0.0027	Unclassified (sex stratified result nominal)		ENSG00000131019	ULBP3		-0.12055	0.0398718	0.288517	0.0581324	0.323039	0.809151	0.00646972	0.912496	0.970225	-0.0304077	0.605433	0.959748	0.107638	0.0667131	0.404157	0.0637865	0.278126
cg24740568_6:150423807	cg24740568	rs75811154	6:150423807	161036	C	A	0.135739	NO	5.86217	0.0557597	0.00951179	1.3e-08	0.0212		0.0289	0.00700662	0.105	6.37e-05	0.0839824	-7.83e-05	0.00477756	1.89e-06	0.987	1	3.4124	0.000748	0.00161	Unclassified (sex stratified result nominal)		ENSG00000131019	ULBP3		-0.12055	0.0398718	0.288517	0.0581324	0.323039	0.809151	0.00646972	0.912496	0.970225	-0.0304077	0.605433	0.959748	0.107638	0.0667131	0.404157	0.0637865	0.278126
cg24740568_6:150423943	cg24740568	rs9479683	6:150423943	161172	A	T	0.135739	NO	5.86217	0.0557597	0.00951179	1.3e-08	0.0212243		0.0289	0.00700662	0.105	6.37e-05	0.0839824	-7.83e-05	0.00477756	1.89e-06	0.987	1	3.4124	0.000748	0.00161	Unclassified (sex stratified result nominal)		ENSG00000131019	ULBP3		-0.12055	0.0398718	0.288517	0.0581324	0.323039	0.809151	0.00646972	0.912496	0.970225	-0.0304077	0.605433	0.959748	0.107638	0.0667131	0.404157	0.0637865	0.278126
cg25419928_6:34237941	cg25419928	rs55793253	6:34237941	581148	C	T	0.116838	YES	-5.81861	-0.0926925	0.0159304	1.64e-08	0.0251		-0.0377418	0.0103989	0.0832802	0.000393	0.32533	0.0485744	0.0112997	0.11515	3.17e-05	0.000132041	-5.62085	4.51e-08	3.95e-07	OED_Female_FDR		ENSG00000220583	RPL35P2		0.224268	0.000114076	0.00457181	-0.0128552	0.82715	0.972788	-0.0410884	0.485057	0.782676	0.354165	5.03e-10	2.91e-08	-0.00951458	0.871612	0.998593	-0.227256	9.18e-05
cg26643856_6:32888885	cg26643856	rs151726	6:32888885	88464	C	G	0.0532646	NO	-6.94777	-0.0635479	0.00914652	2.65e-11	0.000299953		-0.00373639	0.00293104	0.0111	0.204	1	0.054528	0.00842225	0.22791	1.45e-09	3.44071e-08	-6.53357	6.58e-10	2.6e-08	SSE_Female		ENSG00000242574	HLA-DMB		0.0426885	0.468202	0.849779	0.278664	1.37e-06	4.76e-05	0.27427	2.03e-06	8.15e-05	-0.0487909	0.406979	0.913948	-0.0643339	0.274015	0.840544	-0.176813	0.00246909
cg26985471_6:32367017	cg26985471	rs3117116	6:32367017	281440	G	A	0.101375	NO	-6.58014	-0.0480923	0.0073087	2.34e-10	0.00131887		-0.0397442	0.00684311	0.188729	3.85e-08	0.000148364	0.00424651	0.00252357	0.019551	0.0946237	0.289539	-6.03141	8.66e-09	1.37e-07	SSE_Male		ENSG00000204287	HLA-DRA		0.0415999	0.479633	0.851176	-0.121468	0.0383731	0.259024	-0.0734411	0.211626	0.548544	-0.0437404	0.4573	0.936499	-0.053833	0.360174	0.910025	0.0726162	0.216816
cg00567592_7:151476195	cg00567592	rs78667038	7:151476195	586791	C	T	0.0738832	YES	-5.95845	-0.0463438	0.00777783	7.71e-09	0.0150883		-0.0406687	0.00734034	0.174713	1.38e-07	0.000459	0.00592645	0.0031504	0.0243152	0.062	0.192598	-5.83326	2.19e-08	2.37e-07	SSE_Male		ENSG00000106617	PRKAG2		0.0170131	0.772586	0.958731	0.095261	0.104862	0.44059	-0.244574	2.46e-05	0.000712153	0.140637	0.0163636	0.144499	-0.149621	0.0105958	0.128382	0.0720665	0.220325
cg00688820_7:138482235	cg00688820	rs3823486	7:138482235	121261	T	C	0.0635739	NO	5.94478	0.0530901	0.00893054	8.31e-09	0.0160681		-0.00167077	0.00291941	0.0022537	0.568	1	-0.0513982	0.00859292	0.20125	1.71e-08	2.5e-07	5.47942	1.46e-07	8.3e-07	SSE_Female		ENSG00000105929	ATP6V0A4		0.0161688	0.783585	0.958731	-0.095388	0.104	0.44059	-0.039961	0.497125	0.78724	-0.0187178	0.750518	0.963887	0.008291	0.888006	0.998593	0.0935613	0.111236
cg00688820_7:138482599	cg00688820	rs79675355	7:138482599	120897	T	C	0.0601375	NO	6.27454	0.0577742	0.00920771	1.35e-09	0.00422		-0.00167077	0.00291941	0.0022537	0.568	1	-0.0563971	0.00909473	0.213093	5.76e-09	9.45771e-08	5.72942	4.41e-08	3.93e-07	SSE_Female		ENSG00000105929	ATP6V0A4		0.0161688	0.783585	0.958731	-0.095388	0.104398	0.44059	-0.039961	0.497125	0.78724	-0.0187178	0.750518	0.963887	0.008291	0.888006	0.998593	0.0935613	0.111236
cg00688820_7:138482447	cg00688820	rs79089432	7:138482447	121049	G	A	0.0635739	NO	5.94478	0.0530901	0.00893054	8.31e-09	0.0160681		-0.00167077	0.00291941	0.0022537	0.568	1	-0.0513982	0.00859292	0.20125	1.71e-08	2.49579e-07	5.47942	1.46e-07	8.3e-07	SSE_Female		ENSG00000105929	ATP6V0A4		0.0161688	0.783585	0.958731	-0.095388	0.104398	0.44059	-0.039961	0.497125	0.78724	-0.0187178	0.750518	0.963887	0.008291	0.888006	0.998593	0.0935613	0.111236
cg00688820_7:138482395	cg00688820	rs78294137	7:138482395	121101	G	C	0.0635739	NO	5.94478	0.0530901	0.00893054	8.31e-09	0.0160681		-0.00167077	0.00291941	0.0022537	0.568	1	-0.0513982	0.00859292	0.20125	1.71e-08	2.5e-07	5.47942	1.46e-07	8.3e-07	SSE_Female		ENSG00000105929	ATP6V0A4		0.0161688	0.784	0.958731	-0.095388	0.104398	0.44059	-0.039961	0.497125	0.78724	-0.0187178	0.750518	0.963887	0.008291	0.888006	0.998593	0.0935613	0.111
cg00688820_7:138482570	cg00688820	rs75431559	7:138482570	120926	G	A	0.0635739	YES	6.33692	0.0575765	0.00908588	9.46e-10	0.00338395		-0.000726883	0.00283051	0.000454605	0.798	1	-0.0563971	0.00909473	0.213093	5.76e-09	9.45771e-08	5.84463	2.52e-08	2.66e-07	SSE_Female		ENSG00000105929	ATP6V0A4		0.0161688	0.783585	0.958731	-0.095388	0.104398	0.44059	-0.039961	0.497125	0.78724	-0.0187178	0.750518	0.963887	0.008291	0.888006	0.998593	0.0935613	0.111236
cg00945244_7:75145623	cg00945244	rs17764652	7:75145623	29956	C	A	0.056701	YES	6.71718	0.0468927	0.006981	1.05e-10	0.000766467		0.0378679	0.00650889	0.189	3.67e-08	0.000142097	0.000221251	0.00146159	0.000161347	0.88	1	5.64335	7.37e-08	5.35e-07	SSE_Male		ENSG00000127946	HIP1		0.199906	0.000603234	0.0184874	0.0429363	0.465621	0.901194	0.0405406	0.4909	0.782676	-0.00263623	0.964285	0.993193	0.00365743	0.950465	0.998593	-0.170279	0.00357346
cg01250141_7:35110028	cg01250141	rs329548	7:35110028	113546	A	G	0.0670103	NO	-5.60719	-0.0679185	0.0121127	4.97e-08	0.0478149		-0.0618159	0.0101039	0.205177	8.38e-09	3.8e-05	1.14e-05	0.0057246	2.79e-08	0.998	1	-5.32401	2.41e-07	1.14e-06	SSE_Male		ENSG00000189212	DPY19L2P1		-0.145438	0.0130088	0.17381	-0.148157	0.011391	0.104118	-0.128341	0.0285988	0.156842	-0.236055	4.76e-05	0.00124012	-0.116171	0.0477131	0.331447	0.331156	7.08e-09
cg01250141_7:35096509	cg01250141	rs28698107	7:35096509	127065	A	G	0.0687285	YES	-5.67842	-0.0683822	0.0120425	3.43e-08	0.0405653		-0.0618159	0.0101039	0.205177	8.38e-09	3.8e-05	0.000225996	0.00565542	1.12e-05	0.968	1	-5.35815	2.05e-07	1.03e-06	SSE_Male		ENSG00000173852	DPY19L1		-0.145438	0.0130088	0.17381	-0.148157	0.011391	0.104118	-0.128341	0.0285988	0.156842	-0.236055	4.76e-05	0.00124012	-0.116171	0.0477131	0.331447	0.331156	7.08e-09
cg02507480_7:111766668	cg02507480	rs151224471	7:111766668	265478	G	C	0.0601375	YES	-6.58356	-0.0831576	0.0126311	2.3e-10	0.00130722		-0.00305909	0.00241301	0.0109625	0.206921	1	0.0785542	0.0115172	0.247	2.41e-10	6.47006e-09	-6.93562	1.02e-10	7.22e-09	SSE_Female		ENSG00000128512	DOCK4		-0.0979112	0.0955026	0.465017	0.0342336	0.56081	0.9286	-0.0121999	0.835833	0.927372	-0.0598991	0.308526	0.859718	0.0927943	0.11421	0.538786	0.0679939	0.247585
cg02759531_7:29753710	cg02759531	rs73299537	7:29753710	891248	G	A	0.0927835	YES	-6.1248	-0.0565811	0.00923802	3.1e-09	0.00761713		-0.0454866	0.00876748	0.156567	7.03e-07	0.00191205	0.00170876	0.00312315	0.00210364	0.585	1	-5.07088	9.68e-07	3.48e-06	SSE_Male		ENSG00000227855	DPY19L2P3		-0.0428075	0.466961	0.849779	-0.0170335	0.772321	0.970433	-0.208951	0.000332208	0.00641038	0.00951857	0.872	0.964	-0.21376	0.000239413	0.0044548	0.135609	0.0207
cg03150622_7:143105828	cg03150622	rs79587607	7:143105828	2	T	C	0.0670103	YES	5.75838	0.0240355	0.00417401	2.25e-08	0.0305332		0.0197003	0.00222334	0.351	2.61e-15	4.14e-11	-0.000968206	0.00175206	0.00214594	0.581	1	7.30151	3.07e-12	9.12e-10	SSE_Male		ENSG00000146904	EPHA1		-0.0579928	0.324204	0.754453	0.0613599	0.296856	0.786512	0.0226509	0.7004	0.8857	0.015971	0.786169	0.963887	0.0227071	0.699692	0.982109	0.0111492	0.849796
cg03711348_7:22707922	cg03711348	rs60129508	7:22707922	154586	A	C	0.127148	YES	5.62166	0.016771	0.00298328	4.61e-08	0.0462		0.0132	0.00282377	0.13	7.07e-06	0.0138523	-0.00130487	0.00100024	0.0118431	0.194	0.532884	4.82916	2.9e-06	8.71e-06	SSE_Male		ENSG00000105889	STEAP1B		0.0837514	0.154143	0.5577	-0.0521863	0.375076	0.845952	0.0544508	0.35468	0.681875	0.0388064	0.509647	0.936499	-0.055102	0.348946	0.910025	-0.0526931	0.37045
cg03770210_7:12747688	cg03770210	rs79050202	7:12747688	497020	G	C	0.0738832	NO	-6.0473	-0.0189247	0.00312944	4.75e-09	0.0104548		-0.000649542	0.00106263	0.00257018	0.542	1	0.0151213	0.00308449	0.145	2.55e-06	1.32097e-05	-4.83412	2.9e-06	8.71e-06	SSE_Female		ENSG00000122644	ARL4A		-0.0289826	0.62245	0.910945	-0.00617984	0.916402	0.988223	0.108539	0.0644531	0.279263	-0.00288665	0.960895	0.993193	0.0710689	0.226795	0.774007	-0.05496	0.350192
cg03770210_7:12745419	cg03770210	rs76321494	7:12745419	494751	A	G	0.0704467	YES	-6.52915	-0.0206545	0.00316343	3.15e-10	0.00157503		-0.00104604	0.00107263	0.00651613	0.331	1	0.0160664	0.00314287	0.155429	1.01e-06	6.32842e-06	-5.153	6.83e-07	2.68e-06	SSE_Female		ENSG00000122644	ARL4A		-0.0289826	0.62245	0.910945	-0.00617984	0.916402	0.988223	0.108539	0.0644531	0.279263	-0.00288665	0.960895	0.993193	0.0710689	0.227	0.774	-0.05496	0.350192
cg03770210_7:12750759	cg03770210	rs111548099	7:12750759	500091	T	C	0.0738832	NO	-6.0473	-0.0189247	0.00312944	4.75e-09	0.0104548		-0.000649542	0.00106263	0.00257018	0.541986	1	0.0151213	0.00308449	0.145	2.55e-06	1.32097e-05	-4.83412	2.9e-06	8.71e-06	SSE_Female		ENSG00000122644	ARL4A		-0.0289826	0.62245	0.910945	-0.00617984	0.916402	0.988223	0.108539	0.0644531	0.279263	-0.00288665	0.960895	0.993193	0.0710689	0.226795	0.774007	-0.05496	0.350192
cg03770210_7:12739417	cg03770210	rs80036712	7:12739417	488749	C	T	0.0756014	NO	-6.26791	-0.0192429	0.00307006	1.4e-09	0.00426		-0.00116612	0.00105958	0.00828396	0.273	1	0.0147156	0.00301494	0.143666	2.8e-06	1.40114e-05	-4.9697	1.57e-06	5.09e-06	SSE_Female		ENSG00000122644	ARL4A		-0.0289826	0.62245	0.910945	-0.00617984	0.916402	0.988223	0.108539	0.0644531	0.279263	-0.00288665	0.960895	0.993193	0.0710689	0.226795	0.774007	-0.05496	0.350192
cg03770210_7:12746428	cg03770210	rs76881511	7:12746428	495760	C	G	0.0738832	NO	-6.01356	-0.0186904	0.00310805	5.72e-09	0.0119363		-0.00105	0.00107263	0.00652	0.33108	1	0.0140903	0.0030359	0.131716	7.8e-06	3.49432e-05	-4.70099	5.17e-06	1.46e-05	SSE_Female		ENSG00000122644	ARL4A		-0.0289826	0.62245	0.910945	-0.00617984	0.916402	0.988223	0.108539	0.0644531	0.279263	-0.00288665	0.960895	0.993193	0.0710689	0.226795	0.774007	-0.05496	0.350192
cg04943729_7:12745419	cg04943729	rs76321494	7:12745419	494659	A	G	0.0704467	YES	-7.13464	-0.0539755	0.00756528	8.5e-12	0.000131		-0.00115255	0.00166796	0.0032821	0.491	1	0.0461968	0.00800795	0.19	4.8e-08	5.80737e-07	-5.78856	3.8e-08	3.55e-07	SSE_Female		ENSG00000122644	ARL4A		-0.00430404	0.941722	0.999231	-0.0632955	0.28185	0.785501	0.0276306	0.638781	0.856348	-0.0130788	0.824192	0.963887	0.0124926	0.831951	0.998593	0.00877805	0.881
cg04943729_7:12743592	cg04943729	rs2217801	7:12743592	492832	T	C	0.0859107	NO	-5.81346	-0.0421131	0.00724406	1.68e-08	0.0256234		-0.000553483	0.00158531	0.000839937	0.727	1	0.0380184	0.0074686	0.154	1.11e-06	6.84997e-06	-5.05198	1.21e-06	4.21e-06	SSE_Female		ENSG00000122644	ARL4A		-0.00430404	0.941722	0.999231	-0.0632955	0.28185	0.785501	0.0276306	0.638781	0.856348	-0.0130788	0.824	0.963887	0.0124926	0.831951	0.998593	0.00877805	0.881474
cg04943729_7:12746428	cg04943729	rs76881511	7:12746428	495668	C	G	0.0738832	NO	-6.56234	-0.0488847	0.00744928	2.6e-10	0.00143		-0.00115255	0.00166796	0.0032821	0.491	1	0.0407515	0.00775551	0.163	5.32e-07	3.68493e-06	-5.28235	4.22e-07	1.82e-06	SSE_Female		ENSG00000122644	ARL4A		-0.00430404	0.941722	0.999231	-0.0632955	0.28185	0.785501	0.0276306	0.638781	0.856348	-0.0130788	0.824192	0.963887	0.0124926	0.831951	0.998593	0.00877805	0.881474
cg04943729_7:12747688	cg04943729	rs79050202	7:12747688	496928	G	C	0.0738832	NO	-6.9037	-0.0514424	0.00745143	3.46e-11	0.000365		-0.000940469	0.00165	0.00223554	0.57	1	0.0446877	0.00782482	0.187	6.33e-08	7.16361e-07	-5.70574	5.68e-08	4.69e-07	SSE_Female		ENSG00000122644	ARL4A		-0.00430404	0.942	0.999231	-0.0632955	0.28185	0.785501	0.0276306	0.638781	0.856348	-0.0130788	0.824	0.964	0.0124926	0.831951	0.998593	0.00877805	0.881
cg04943729_7:12750759	cg04943729	rs111548099	7:12750759	499999	T	C	0.0738832	NO	-6.9037	-0.0514424	0.00745143	3.46e-11	0.000364874		-0.000940469	0.00165	0.00223554	0.57	1	0.0446877	0.00782482	0.186786	6.33e-08	7.16361e-07	-5.70574	5.68e-08	4.69e-07	SSE_Female		ENSG00000122644	ARL4A		-0.00430404	0.942	0.999231	-0.0632955	0.28185	0.785501	0.0276306	0.638781	0.856348	-0.0130788	0.824	0.964	0.0124926	0.831951	0.998593	0.00877805	0.881
cg04943729_7:12739417	cg04943729	rs80036712	7:12739417	488657	C	T	0.0756014	NO	-6.56605	-0.0484777	0.00738309	2.54e-10	0.00140564		-0.00103892	0.00164959	0.00272808	0.53	1	0.0416542	0.00772167	0.170077	2.8e-07	2.21e-06	-5.40699	2.36e-07	1.12e-06	SSE_Female		ENSG00000122644	ARL4A		-0.00430404	0.941722	0.999231	-0.0632955	0.28185	0.785501	0.0276306	0.638781	0.856348	-0.0130788	0.824192	0.963887	0.0124926	0.831951	0.998593	0.00877805	0.881474
cg06218066_7:6453269	cg06218066	rs117101144	7:6453269	163746	G	A	0.056701	YES	-6.45942	-0.0283127	0.00438316	4.7e-10	0.00196708		-0.000205	0.000734075	0.000537	0.780635	1	0.0235273	0.00436103	0.170099	2.8e-07	2.21e-06	-5.36637	2.96e-07	1.35e-06	SSE_Female		ENSG00000164535	DAGLB		-0.0473486	0.421	0.827377	-0.0142871	0.808251	0.970433	0.0245839	0.676219	0.869902	-0.0119063	0.84	0.964	0.0524989	0.372219	0.910025	0.0335224	0.569
cg06286300_7:12750759	cg06286300	rs111548099	7:12750759	500598	T	C	0.0738832	NO	-5.88314	-0.0262561	0.00446293	1.16e-08	0.0200209		-0.000611034	0.00136032	0.00138956	0.653969	1	0.0221684	0.00452971	0.144327	2.65e-06	1.37e-05	-4.8164	3.24e-06	9.6e-06	SSE_Female		ENSG00000122644	ARL4A		0.020813	0.723674	0.947262	-0.0279976	0.63433	0.944778	0.114954	0.0501101	0.239517	-0.0139838	0.812245	0.963887	-0.00913475	0.876695	0.998593	-0.031253	0.595439
cg06286300_7:12747688	cg06286300	rs79050202	7:12747688	497527	G	C	0.0738832	NO	-5.88314	-0.0262561	0.00446293	1.16e-08	0.0200209		-0.000611034	0.00136032	0.00138956	0.653969	1	0.0221684	0.00452971	0.144327	2.65e-06	1.37e-05	-4.8164	3.24e-06	9.6e-06	SSE_Female		ENSG00000122644	ARL4A		0.020813	0.723674	0.947262	-0.0279976	0.63433	0.944778	0.114954	0.0501101	0.239517	-0.0139838	0.812245	0.963887	-0.00913475	0.876695	0.998593	-0.031253	0.595439
cg06286300_7:12745419	cg06286300	rs76321494	7:12745419	495258	A	G	0.0704467	YES	-5.99717	-0.0271579	0.00452846	6.25e-09	0.0128202		-0.000160996	0.00137674	9.43e-05	0.907	1	0.0232232	0.00462732	0.150654	1.53e-06	8.65745e-06	-4.84367	2.88e-06	8.68e-06	SSE_Female		ENSG00000122644	ARL4A		0.020813	0.723674	0.947262	-0.0279976	0.63433	0.944778	0.114954	0.0501101	0.239517	-0.0139838	0.812245	0.963887	-0.00913475	0.876695	0.998593	-0.031253	0.595439
cg06286300_7:12743592	cg06286300	rs2217801	7:12743592	493431	T	C	0.0859107	NO	-5.68337	-0.0240622	0.00423379	3.34e-08	0.0397157		-0.000334886	0.00130669	0.00045278	0.798	1	0.0200498	0.00426332	0.134763	6.02e-06	2.79196e-05	-4.57151	9.3e-06	2.51e-05	SSE_Female		ENSG00000122644	ARL4A		0.020813	0.724	0.947262	-0.0279976	0.63433	0.944778	0.114954	0.0501101	0.239517	-0.0139838	0.812245	0.963887	-0.00913475	0.876695	0.998593	-0.031253	0.595439
cg06329737_7:1691600	cg06329737	rs16870435	7:1691600	381223	C	T	0.0584192	NO	5.7024	0.0451626	0.00791993	3.03e-08	0.0373544		0.000206928	0.0026855	4.09e-05	0.939	1	-0.026296	0.00707025	0.0887669	0.000287	0.00113748	3.50425	0.000575	0.00125	SSE_Female		ENSG00000225968	ELFN1		0.136804	0.0195616	0.209245	-0.0205454	0.727085	0.970433	-0.0141206	0.810444	0.927372	0.0558138	0.342746	0.884436	0.0258003	0.661169	0.982109	-0.0711847	0.226037
cg06329737_7:1735782	cg06329737	rs79617852	7:1735782	337041	A	G	0.0584192	YES	6.63768	0.0531015	0.00800001	1.67e-10	0.00107339		0.00127874	0.00268345	0.0015636	0.634	1	-0.0289978	0.00745187	0.0963619	0.000153	0.000614338	3.82265	0.000182	0.000406	SSE_Female		ENSG00000225968	ELFN1		0.136804	0.0195616	0.209245	-0.0205454	0.727085	0.970433	-0.0141206	0.810444	0.927372	0.0558138	0.342746	0.884436	0.0258003	0.661169	0.982109	-0.0711847	0.226037
cg06329737_7:1704302	cg06329737	rs138571839	7:1704302	368521	T	C	0.0635739	NO	5.75927	0.0449968	0.00781293	2.24e-08	0.0304138		-0.000999766	0.00255953	0.00105112	0.697	1	-0.026296	0.00707025	0.0887669	0.000287	0.00113748	3.36418	0.000938	0.00202	SSE_Female		ENSG00000225968	ELFN1		0.136804	0.0195616	0.209245	-0.0205454	0.727085	0.970433	-0.0141206	0.810444	0.927372	0.0558138	0.342746	0.884436	0.0258003	0.661169	0.982109	-0.0711847	0.226037
cg07302069_7:26951194	cg07302069	rs62446163	7:26951194	245092	A	C	0.0618557	NO	-5.64768	-0.0996512	0.0176446	4.03e-08	0.0427459		-0.0126771	0.00807251	0.0167237	0.1185	1	0.0561503	0.0152891	0.0867445	0.000339	0.00129311	-3.98091	9.36e-05	0.000215	SSE_Female		ENSG00000005020	SKAP2		-0.0238406	0.685479	0.930979	-0.01409	0.810846	0.970433	-0.113412	0.0532874	0.248775	-0.0307109	0.601839	0.959748	0.0574329	0.328905	0.898755	0.0587145	0.318209
cg07302069_7:26986060	cg07302069	rs17426751	7:26986060	210226	T	C	0.0618557	NO	-5.64768	-0.0996512	0.0176446	4.03e-08	0.0427459		-0.0126771	0.00807251	0.0167237	0.1185	1	0.0561503	0.0152891	0.0867445	0.000339	0.00129311	-3.98091	9.36e-05	0.000215	SSE_Female		ENSG00000005020	SKAP2		-0.0238406	0.685479	0.930979	-0.01409	0.811	0.97	-0.113412	0.0532874	0.248775	-0.0307109	0.602	0.96	0.0574329	0.328905	0.898755	0.0587145	0.318
cg07302069_7:26936195	cg07302069	rs79205492	7:26936195	260091	C	T	0.0618557	NO	-5.64768	-0.0996512	0.0176446	4.03e-08	0.0427459		-0.0126771	0.00807251	0.0167237	0.119	1	0.0561503	0.0152891	0.0867445	0.000339	0.00129311	-3.98091	9.36e-05	0.000215	SSE_Female		ENSG00000005020	SKAP2		-0.0238406	0.685479	0.930979	-0.01409	0.810846	0.970433	-0.113412	0.0532874	0.248775	-0.0307109	0.601839	0.959748	0.0574329	0.328905	0.898755	0.0587145	0.318209
cg07302069_7:27097670	cg07302069	rs62454368	7:27097670	98616	T	C	0.0618557	NO	-5.64768	-0.0996512	0.0176446	4.03e-08	0.0427459		-0.0126771	0.00807251	0.0167237	0.119	1	0.0562	0.0152891	0.0867	0.000339275	0.00129311	-3.98091	9.36e-05	0.000215	SSE_Female		ENSG00000105991	HOXA1		-0.0238406	0.685479	0.930979	-0.01409	0.811	0.970433	-0.113412	0.0532874	0.248775	-0.0307109	0.602	0.96	0.0574329	0.328905	0.898755	0.0587145	0.318
cg07302069_7:27049529	cg07302069	rs17436757	7:27049529	146757	C	T	0.0618557	NO	-5.64768	-0.0996512	0.0176446	4.03e-08	0.0427459		-0.0126771	0.00807251	0.0167237	0.1185	1	0.0561503	0.0152891	0.0867445	0.000339	0.00129311	-3.98091	9.36e-05	0.000215	SSE_Female		ENSG00000005020	SKAP2		-0.0238406	0.685479	0.930979	-0.01409	0.810846	0.970433	-0.113412	0.0532874	0.248775	-0.0307109	0.601839	0.959748	0.0574329	0.328905	0.898755	0.0587145	0.318
cg07302069_7:27098999	cg07302069	rs62454370	7:27098999	97287	A	G	0.0618557	NO	-5.64768	-0.0996512	0.0176446	4.03e-08	0.0427459		-0.0126771	0.00807251	0.0167237	0.119	1	0.0561503	0.0152891	0.0867445	0.000339	0.00129311	-3.98091	9.36e-05	0.000215	SSE_Female		ENSG00000105991	HOXA1		-0.0238406	0.685479	0.930979	-0.01409	0.811	0.970433	-0.113412	0.0532874	0.248775	-0.0307109	0.602	0.96	0.0574329	0.328905	0.898755	0.0587145	0.318
cg07302069_7:27117520	cg07302069	rs62454372	7:27117520	78766	A	G	0.0618557	NO	-5.64768	-0.0996512	0.0176446	4.03e-08	0.0427		-0.0126771	0.00807251	0.0167237	0.119	1	0.0561503	0.0152891	0.0867445	0.000339	0.00129311	-3.98091	9.36e-05	0.000215	SSE_Female		ENSG00000105991	HOXA1		-0.0238406	0.685479	0.930979	-0.01409	0.811	0.97	-0.113412	0.0533	0.249	-0.0307109	0.601839	0.959748	0.0574329	0.328905	0.898755	0.0587145	0.318
cg07302069_7:26972842	cg07302069	rs75703723	7:26972842	223444	C	G	0.0601375	NO	-5.68523	-0.100766	0.0177242	3.31e-08	0.0393594		-0.0128842	0.00820123	0.0167363	0.118	1	0.0561503	0.0152891	0.0867445	0.000339	0.00129311	-3.97897	9.41e-05	0.000216	SSE_Female		ENSG00000005020	SKAP2		-0.0238406	0.685479	0.930979	-0.01409	0.811	0.97	-0.113412	0.0532874	0.248775	-0.0307109	0.602	0.96	0.0574329	0.328905	0.898755	0.0587145	0.318
cg07302069_7:26928220	cg07302069	rs62448208	7:26928220	268066	T	A	0.0618557	NO	-5.64768	-0.0996512	0.0176446	4.03e-08	0.0427459		-0.0126771	0.00807251	0.0167237	0.119	1	0.0561503	0.0152891	0.0867445	0.000339	0.00129311	-3.98091	9.36e-05	0.000215	SSE_Female		ENSG00000005020	SKAP2		-0.0238406	0.685479	0.930979	-0.01409	0.810846	0.970433	-0.113412	0.0532874	0.248775	-0.0307109	0.601839	0.959748	0.0574329	0.328905	0.898755	0.0587145	0.318209
cg07302069_7:27085171	cg07302069	rs368195885	7:27085171	111115	T	C	0.0618557	NO	-5.64768	-0.0996512	0.0176446	4.03e-08	0.0427459		-0.0126771	0.00807251	0.0167237	0.119	1	0.0561503	0.0152891	0.0867445	0.000339	0.00129311	-3.98091	9.36e-05	0.000215	SSE_Female		ENSG00000105991	HOXA1		-0.0238406	0.685479	0.930979	-0.01409	0.811	0.97	-0.113412	0.0532874	0.248775	-0.0307109	0.602	0.96	0.0574329	0.328905	0.898755	0.0587145	0.318
cg07302069_7:27085393	cg07302069	rs142156716	7:27085393	110893	A	G	0.0618557	NO	-5.64768	-0.0996512	0.0176446	4.03e-08	0.0427459		-0.0126771	0.00807251	0.0167237	0.119	1	0.0561503	0.0152891	0.0867445	0.000339275	0.00129311	-3.98091	9.36e-05	0.000215	SSE_Female		ENSG00000105991	HOXA1		-0.0238406	0.685479	0.930979	-0.01409	0.810846	0.970433	-0.113412	0.0532874	0.248775	-0.0307109	0.601839	0.959748	0.0574329	0.328905	0.898755	0.0587145	0.318209
cg07302069_7:26953819	cg07302069	rs62446164	7:26953819	242467	T	C	0.0601375	NO	-5.68523	-0.100766	0.0177242	3.31e-08	0.0393594		-0.0128842	0.00820123	0.0167363	0.11836	1	0.0561503	0.0152891	0.0867445	0.000339	0.00129311	-3.97897	9.41e-05	0.000216	SSE_Female		ENSG00000005020	SKAP2		-0.0238406	0.685479	0.930979	-0.01409	0.810846	0.970433	-0.113412	0.0532874	0.248775	-0.0307109	0.601839	0.959748	0.0574329	0.328905	0.898755	0.0587145	0.318209
cg07302069_7:27098804	cg07302069	rs62454369	7:27098804	97482	A	G	0.0618557	NO	-5.64768	-0.0996512	0.0176446	4.03e-08	0.0427459		-0.0126771	0.00807251	0.0167237	0.119	1	0.0561503	0.0152891	0.0867445	0.000339	0.00129311	-3.98091	9.36e-05	0.000215	SSE_Female		ENSG00000105991	HOXA1		-0.0238406	0.685479	0.930979	-0.01409	0.811	0.970433	-0.113412	0.0532874	0.248775	-0.0307109	0.602	0.96	0.0574329	0.328905	0.898755	0.0587145	0.318
cg07302069_7:26971411	cg07302069	rs12667139	7:26971411	224875	A	G	0.0601375	NO	-5.68523	-0.100766	0.0177242	3.31e-08	0.0393594		-0.0128842	0.00820123	0.0167	0.118	1	0.0561503	0.0152891	0.0867445	0.000339	0.00129311	-3.97897	9.41e-05	0.000216	SSE_Female		ENSG00000005020	SKAP2		-0.0238406	0.685479	0.930979	-0.01409	0.810846	0.970433	-0.113412	0.0532874	0.248775	-0.0307109	0.601839	0.959748	0.0574329	0.328905	0.898755	0.0587145	0.318209
cg07302069_7:27050767	cg07302069	rs62457403	7:27050767	145519	A	G	0.0618557	NO	-5.64768	-0.0996512	0.0176446	4.03e-08	0.0427459		-0.0126771	0.00807251	0.0167237	0.119	1	0.0561503	0.0152891	0.0867445	0.000339	0.00129311	-3.98091	9.36e-05	0.000215	SSE_Female		ENSG00000005020	SKAP2		-0.0238406	0.685479	0.930979	-0.01409	0.810846	0.970433	-0.113412	0.0532874	0.248775	-0.0307109	0.601839	0.959748	0.0574329	0.328905	0.898755	0.0587145	0.318209
cg07302069_7:27010698	cg07302069	rs17448689	7:27010698	185588	G	A	0.0618557	NO	-5.64768	-0.0996512	0.0176446	4.03e-08	0.0427		-0.0126771	0.00807251	0.0167237	0.119	1	0.0561503	0.0152891	0.0867445	0.000339	0.00129311	-3.98091	9.36e-05	0.000215	SSE_Female		ENSG00000005020	SKAP2		-0.0238406	0.685	0.930979	-0.01409	0.810846	0.970433	-0.113412	0.0532874	0.248775	-0.0307109	0.602	0.96	0.0574329	0.328905	0.898755	0.0587145	0.318
cg07302069_7:27070597	cg07302069	rs2301719	7:27070597	125689	T	C	0.0618557	NO	-5.64768	-0.0996512	0.0176446	4.03e-08	0.0427459		-0.0126771	0.00807251	0.0167237	0.119	1	0.0561503	0.0152891	0.0867445	0.000339275	0.00129311	-3.98091	9.36e-05	0.000215	SSE_Female		ENSG00000005020	SKAP2		-0.0238406	0.685479	0.930979	-0.01409	0.810846	0.970433	-0.113412	0.0533	0.248775	-0.0307109	0.601839	0.959748	0.0574329	0.328905	0.898755	0.0587145	0.318209
cg07302069_7:27002408	cg07302069	rs813501	7:27002408	193878	T	C	0.0618557	NO	-5.64768	-0.0996512	0.0176446	4.03e-08	0.0427		-0.0126771	0.00807251	0.0167237	0.119	1	0.0561503	0.0152891	0.0867445	0.000339	0.00129311	-3.98091	9.36e-05	0.000215	SSE_Female		ENSG00000005020	SKAP2		-0.0238406	0.685479	0.930979	-0.01409	0.811	0.97	-0.113412	0.0532874	0.248775	-0.0307109	0.602	0.96	0.0574329	0.328905	0.898755	0.0587145	0.318
cg07302069_7:27089040	cg07302069	rs17448911	7:27089040	107246	C	T	0.0618557	NO	-5.64768	-0.0996512	0.0176446	4.03e-08	0.0427459		-0.0126771	0.00807251	0.0167237	0.119	1	0.0561503	0.0152891	0.0867445	0.000339275	0.00129311	-3.98091	9.36e-05	0.000215	SSE_Female		ENSG00000105991	HOXA1		-0.0238406	0.685479	0.930979	-0.01409	0.811	0.970433	-0.113412	0.0532874	0.248775	-0.0307109	0.602	0.96	0.0574329	0.328905	0.898755	0.0587145	0.318
cg07302069_7:27127090	cg07302069	rs62454375	7:27127090	69196	C	G	0.0618557	NO	-5.64768	-0.0996512	0.0176446	4.03e-08	0.0427459		-0.0126771	0.00807251	0.0167237	0.1185	1	0.0561503	0.0152891	0.0867445	0.000339	0.00129311	-3.98091	9.36e-05	0.000215	SSE_Female		ENSG00000105991	HOXA1		-0.0238406	0.685479	0.930979	-0.01409	0.811	0.97	-0.113412	0.0533	0.249	-0.0307109	0.601839	0.959748	0.0574329	0.328905	0.898755	0.0587145	0.318209
cg07302069_7:26995403	cg07302069	rs62454250	7:26995403	200883	C	A	0.0618557	NO	-5.64768	-0.0996512	0.0176446	4.03e-08	0.0427459		-0.0126771	0.00807251	0.0167237	0.119	1	0.0561503	0.0152891	0.0867445	0.000339275	0.00129311	-3.98091	9.36e-05	0.000215	SSE_Female		ENSG00000005020	SKAP2		-0.0238406	0.685479	0.930979	-0.01409	0.811	0.97	-0.113412	0.0532874	0.248775	-0.0307109	0.602	0.96	0.0574329	0.328905	0.898755	0.0587145	0.318
cg07302069_7:26991230	cg07302069	rs17426772	7:26991230	205056	C	T	0.0618557	NO	-5.64768	-0.0996512	0.0176446	4.03e-08	0.0427459		-0.0126771	0.00807251	0.0167237	0.119	1	0.0561503	0.0152891	0.0867445	0.000339275	0.00129311	-3.98091	9.36e-05	0.000215	SSE_Female		ENSG00000005020	SKAP2		-0.0238406	0.685479	0.930979	-0.01409	0.811	0.97	-0.113412	0.0532874	0.248775	-0.0307109	0.602	0.96	0.0574329	0.328905	0.898755	0.0587145	0.318
cg07302069_7:27125051	cg07302069	rs17437154	7:27125051	71235	A	G	0.0618557	NO	-5.64768	-0.0996512	0.0176446	4.03e-08	0.0427		-0.0126771	0.00807251	0.0167237	0.119	1	0.0561503	0.0152891	0.0867445	0.000339	0.00129311	-3.98091	9.36e-05	0.000215	SSE_Female		ENSG00000105991	HOXA1		-0.0238406	0.685479	0.930979	-0.01409	0.810846	0.970433	-0.113412	0.0532874	0.248775	-0.0307109	0.601839	0.959748	0.0574329	0.328905	0.898755	0.0587145	0.318209
cg07302069_7:27075533	cg07302069	rs62457404	7:27075533	120753	A	G	0.0618557	NO	-5.64768	-0.0996512	0.0176446	4.03e-08	0.0427459		-0.0126771	0.00807251	0.0167237	0.119	1	0.0561503	0.0152891	0.0867445	0.000339275	0.00129311	-3.98091	9.36e-05	0.000215	SSE_Female		ENSG00000005020	SKAP2		-0.0238406	0.685479	0.930979	-0.01409	0.810846	0.970433	-0.113412	0.0532874	0.248775	-0.0307109	0.601839	0.959748	0.0574329	0.328905	0.898755	0.0587145	0.318209
cg07302069_7:27063705	cg07302069	rs17436827	7:27063705	132581	A	G	0.0618557	NO	-5.64768	-0.0996512	0.0176446	4.03e-08	0.0427459		-0.0126771	0.00807251	0.0167237	0.119	1	0.0561503	0.0152891	0.0867445	0.000339	0.00129311	-3.98091	9.36e-05	0.000215	SSE_Female		ENSG00000005020	SKAP2		-0.0238406	0.685479	0.930979	-0.01409	0.811	0.97	-0.113412	0.0533	0.249	-0.0307109	0.601839	0.959748	0.0574329	0.328905	0.898755	0.0587145	0.318
cg07302069_7:26971037	cg07302069	rs62454246	7:26971037	225249	T	C	0.0601375	NO	-5.68523	-0.100766	0.0177242	3.31e-08	0.0393594		-0.0129	0.00820123	0.0167	0.118	1	0.0561503	0.0152891	0.0867445	0.000339	0.00129311	-3.97897	9.41e-05	0.000216	SSE_Female		ENSG00000005020	SKAP2		-0.0238406	0.685479	0.930979	-0.01409	0.810846	0.970433	-0.113412	0.0532874	0.248775	-0.0307109	0.601839	0.959748	0.0574329	0.328905	0.898755	0.0587145	0.318209
cg07302069_7:27018292	cg07302069	rs144851521	7:27018292	177994	T	G	0.0618557	NO	-5.64768	-0.0996512	0.0176446	4.03e-08	0.0427459		-0.0126771	0.00807251	0.0167237	0.119	1	0.0561503	0.0152891	0.0867445	0.000339	0.00129311	-3.98091	9.36e-05	0.000215	SSE_Female		ENSG00000005020	SKAP2		-0.0238406	0.685479	0.930979	-0.01409	0.810846	0.970433	-0.113412	0.0532874	0.248775	-0.0307109	0.601839	0.959748	0.0574329	0.328905	0.898755	0.0587145	0.318
cg07302069_7:27134638	cg07302069	rs74458426	7:27134638	61648	T	C	0.0687285	YES	-5.76594	-0.0999852	0.0173407	2.16e-08	0.0297086		-0.0103337	0.00764911	0.0124305	0.179	1	0.0561503	0.0152891	0.0867445	0.000339	0.00129311	-3.88891	0.000135	0.000306	SSE_Female		ENSG00000105991	HOXA1		-0.0238406	0.685479	0.930979	-0.01409	0.811	0.97	-0.113412	0.0533	0.249	-0.0307109	0.601839	0.959748	0.0574329	0.328905	0.898755	0.0587145	0.318
cg07302069_7:27110387	cg07302069	rs12674308	7:27110387	85899	A	G	0.0618557	NO	-5.64768	-0.0996512	0.0176446	4.03e-08	0.0427459		-0.0126771	0.00807251	0.0167237	0.119	1	0.0561503	0.0152891	0.0867445	0.000339	0.00129311	-3.98091	9.36e-05	0.000215	SSE_Female		ENSG00000105991	HOXA1		-0.0238406	0.685479	0.930979	-0.01409	0.810846	0.970433	-0.113412	0.0532874	0.248775	-0.0307109	0.601839	0.959748	0.0574329	0.328905	0.898755	0.0587145	0.318209
cg07302069_7:27040521	cg07302069	rs62457400	7:27040521	155765	C	T	0.0618557	NO	-5.64768	-0.0996512	0.0176446	4.03e-08	0.0427459		-0.0126771	0.00807251	0.0167237	0.119	1	0.0561503	0.0152891	0.0867445	0.000339	0.00129311	-3.98091	9.36e-05	0.000215	SSE_Female		ENSG00000005020	SKAP2		-0.0238406	0.685479	0.930979	-0.01409	0.810846	0.970433	-0.113412	0.0532874	0.248775	-0.0307109	0.601839	0.959748	0.0574329	0.328905	0.898755	0.0587145	0.318209
cg07302069_7:26932988	cg07302069	rs79860050	7:26932988	263298	T	G	0.0601375	NO	-5.63287	-0.10226	0.0181542	4.35e-08	0.0448091		-0.0137826	0.00859857	0.0174107	0.111	1	0.0561503	0.0152891	0.0867445	0.000339	0.00129311	-3.98679	9.05e-05	0.000213	SSE_Female		ENSG00000005020	SKAP2		-0.0238406	0.685479	0.930979	-0.01409	0.810846	0.970433	-0.113412	0.0532874	0.248775	-0.0307109	0.601839	0.959748	0.0574329	0.328905	0.898755	0.0587145	0.318209
cg07302069_7:26922612	cg07302069	rs62448205	7:26922612	273674	A	G	0.0618557	NO	-5.64768	-0.0996512	0.0176446	4.03e-08	0.0427459		-0.0126771	0.00807251	0.0167237	0.119	1	0.0561503	0.0152891	0.0867445	0.000339	0.00129311	-3.98091	9.36e-05	0.000215	SSE_Female		ENSG00000005020	SKAP2		-0.0238406	0.685479	0.930979	-0.01409	0.810846	0.970433	-0.113412	0.0532874	0.248775	-0.0307109	0.601839	0.959748	0.0574329	0.328905	0.898755	0.0587145	0.318209
cg07302069_7:26369285	cg07302069	rs12671122	7:26369285	827001	T	G	0.0618557	YES	-5.61302	-0.102332	0.0182311	4.82e-08	0.0467665		-0.0112935	0.00784936	0.0140756	0.152	1	0.0709425	0.0158993	0.122966	1.64e-05	7.01386e-05	-4.63789	6.2e-06	1.72e-05	SSE_Female		ENSG00000086300	SNX10		-0.0238406	0.685479	0.930979	-0.01409	0.811	0.97	-0.113412	0.0532874	0.248775	-0.0307109	0.602	0.96	0.0574329	0.328905	0.898755	0.0587145	0.318
cg07302069_7:27009616	cg07302069	rs17471054	7:27009616	186670	A	C	0.0618557	NO	-5.64768	-0.0996512	0.0176446	4.03e-08	0.0427459		-0.0126771	0.00807251	0.0167237	0.119	1	0.0561503	0.0152891	0.0867445	0.000339	0.00129	-3.98091	9.36e-05	0.000215	SSE_Female		ENSG00000005020	SKAP2		-0.0238406	0.685479	0.930979	-0.01409	0.810846	0.970433	-0.113412	0.0532874	0.248775	-0.0307109	0.601839	0.959748	0.0574329	0.328905	0.898755	0.0587145	0.318209
cg07302069_7:27004610	cg07302069	rs75855912	7:27004610	191676	T	A	0.0618557	NO	-5.64768	-0.0996512	0.0176446	4.03e-08	0.0427		-0.0126771	0.00807251	0.0167237	0.119	1	0.0561503	0.0152891	0.0867445	0.000339	0.00129311	-3.98091	9.36e-05	0.000215	SSE_Female		ENSG00000005020	SKAP2		-0.0238406	0.685479	0.930979	-0.01409	0.811	0.97	-0.113412	0.0532874	0.248775	-0.0307109	0.602	0.96	0.0574329	0.328905	0.898755	0.0587145	0.318
cg07302069_7:27126904	cg07302069	rs62454374	7:27126904	69382	G	A	0.0618557	NO	-5.64768	-0.0996512	0.0176446	4.03e-08	0.0427459		-0.0126771	0.00807251	0.0167	0.1185	1	0.0561503	0.0152891	0.0867445	0.000339	0.00129311	-3.98091	9.36e-05	0.000215	SSE_Female		ENSG00000105991	HOXA1		-0.0238406	0.685479	0.930979	-0.01409	0.810846	0.970433	-0.113412	0.0532874	0.248775	-0.0307109	0.601839	0.959748	0.0574329	0.328905	0.898755	0.0587145	0.318209
cg07302069_7:27104869	cg07302069	rs62454371	7:27104869	91417	T	C	0.0618557	NO	-5.64768	-0.0996512	0.0176446	4.03e-08	0.0427459		-0.0126771	0.00807251	0.0167237	0.119	1	0.0561503	0.0152891	0.0867445	0.000339	0.00129311	-3.98091	9.36e-05	0.000215	SSE_Female		ENSG00000105991	HOXA1		-0.0238406	0.685	0.930979	-0.01409	0.811	0.970433	-0.113412	0.0532874	0.248775	-0.0307109	0.602	0.96	0.0574329	0.328905	0.898755	0.0587145	0.318
cg07879287_7:1296207	cg07879287	rs77971440	7:1296207	833729	T	C	0.0549828	YES	-5.9786	-0.0575758	0.00963032	6.92e-09	0.0138553		-0.0454924	0.00837242	0.169169	2.28e-07	0.000714446	-0.00026208	0.00332281	4.38e-05	0.937	1	-5.0213	1.17e-06	4.1e-06	SSE_Male		ENSG00000229043	AC091729.3		0.0460485	0.433884	0.827377	0.00220774	0.970087	0.995212	-0.0227061	0.699704	0.8857	0.0204602	0.728171	0.959748	-0.0369573	0.530039	0.963321	0.0374928	0.524092
cg07879287_7:1296435	cg07879287	rs12666462	7:1296435	833501	T	G	0.0532646	NO	-5.94712	-0.0581412	0.00977636	8.2e-09	0.0159368		-0.0454924	0.00837242	0.169	2.28e-07	0.000714	0.00021694	0.00341848	2.84e-05	0.949	1	-5.05443	9.98e-07	3.56e-06	SSE_Male		ENSG00000229043	AC091729.3		0.0460485	0.433884	0.827377	0.00220774	0.970087	0.995212	-0.0227061	0.699704	0.8857	0.0204602	0.728171	0.959748	-0.0369573	0.530039	0.963321	0.0374928	0.524092
cg08024992_7:2005132	cg08024992	rs12669018	7:2005132	128309	G	A	0.0652921	NO	5.99998	0.0377557	0.00629263	6.16e-09	0.0126551		-0.000141	0.00260862	2.01e-05	0.957	1	-0.0357419	0.00499465	0.265044	4.07e-11	1.3486e-09	6.31801	1.49e-09	4.65e-08	SSE_Female		ENSG00000002822	MAD1L1		-0.00386924	0.9476	0.999231	-0.1629	0.00534381	0.0621274	-0.15381	0.00858461	0.0629941	-0.149966	0.0104154	0.100489	-0.0752707	0.200435	0.743454	0.23093	7e-05
cg08024992_7:2167383	cg08024992	rs3778986	7:2167383	33942	G	T	0.080756	NO	5.76483	0.0320072	0.00555215	2.18e-08	0.0298361		-0.00865188	0.00238846	0.0829842	0.000402941	0.33093	-0.0381728	0.00418457	0.369494	6.52e-16	1.04263e-13	6.12692	3.9e-09	9.26e-08	CED_Female_FDR		ENSG00000002822	MAD1L1		-0.00386924	0.9476	0.999231	-0.1629	0.00534381	0.0621274	-0.15381	0.00858461	0.0629941	-0.149966	0.0104154	0.100489	-0.0752707	0.200435	0.743454	0.23093	7e-05
cg08024992_7:2111580	cg08024992	rs12536239	7:2111580	21861	T	C	0.080756	YES	6.47789	0.035141	0.00542476	4.23e-10	0.00179499		-0.000561253	0.00211222	0.000487	0.790834	1	-0.0339284	0.00477226	0.26251	5.22e-11	1.6551e-09	6.39364	1.15e-09	3.88e-08	SSE_Female		ENSG00000002822	MAD1L1		-0.00386924	0.9476	0.999231	-0.1629	0.00534	0.0621	-0.15381	0.00858461	0.0629941	-0.149966	0.0104	0.1	-0.0752707	0.200435	0.743454	0.23093	7e-05
cg08045192_7:30821958	cg08045192	rs75555700	7:30821958	81808	G	T	0.0652921	YES	5.8715	0.0740595	0.0126134	1.23e-08	0.020734		0.00378008	0.00360242	0.00753632	0.296	1	-0.0445974	0.0108211	0.106836	6.37e-05	0.0002609	4.24178	3.59e-05	8.97e-05	SSE_Female		ENSG00000106125	MINDY4		-0.00501687	0.932092	0.999231	-0.0711476	0.22628	0.723555	-0.0793565	0.177008	0.501203	-0.180523	0.00199028	0.024689	-0.061397	0.296564	0.858387	0.181608	0.00186728
cg08906366_7:4498523	cg08906366	rs57434831	7:4498523	305288	C	G	0.0652921	NO	-5.78485	-0.0525766	0.00908867	1.96e-08	0.028312		-0.0469743	0.00895591	0.159473	5.43e-07	0.00153	-0.000787637	0.00129754	0.0025882	0.545	1	-5.10383	9.8e-07	3.51e-06	SSE_Male		ENSG00000164916	FOXK1		0.0813151	0.166526	0.584049	0.101317	0.0845	0.411	-0.142968	0.0146502	0.0930826	0.10501	0.0737	0.423	-0.349781	8.46e-10	1.47e-07	-0.041404	0.482
cg08906366_7:4495205	cg08906366	rs73311021	7:4495205	308606	G	C	0.0652921	NO	-5.78485	-0.0525766	0.00908867	1.96e-08	0.0283		-0.0469743	0.00895591	0.159473	5.43e-07	0.00153	-0.000787637	0.00129754	0.0025882	0.545	1	-5.10383	9.8e-07	3.51e-06	SSE_Male		ENSG00000146555	SDK1		0.0813151	0.166526	0.584049	0.101317	0.0845	0.411	-0.142968	0.0146502	0.0930826	0.10501	0.0737	0.423	-0.349781	8.46e-10	1.47e-07	-0.041404	0.482
cg08906366_7:4500796	cg08906366	rs73311026	7:4500796	303015	A	G	0.0721649	YES	-5.83219	-0.0506987	0.00869291	1.52e-08	0.0237746		-0.0454482	0.00881706	0.155	8.18e-07	0.00218	-0.000691871	0.00118831	0.00238158	0.561	1	-5.03062	1.37e-06	4.62e-06	SSE_Male		ENSG00000164916	FOXK1		0.0813151	0.166526	0.584049	0.101317	0.0845	0.411	-0.142968	0.0146502	0.0930826	0.10501	0.0737	0.423	-0.349781	8.46e-10	1.47e-07	-0.041404	0.482
cg09179585_7:75145623	cg09179585	rs17764652	7:75145623	29954	C	A	0.056701	YES	6.67886	0.0408663	0.00611875	1.31e-10	0.000940604		0.0329404	0.00563414	0.190769	3.19e-08	0.000125521	0.00110918	0.00138655	0.00448635	0.425	1	5.48602	1.54e-07	8.6e-07	SSE_Male		ENSG00000127946	HIP1		0.185309	0.00149801	0.0371649	0.0501571	0.393954	0.871783	0.0402741	0.493757	0.784291	0.0161145	0.784294	0.963887	0.010484	0.858661	0.998593	-0.184406	0.00158128
cg11187662_7:5189538	cg11187662	rs13239641	7:5189538	206593	G	C	0.0601375	YES	-5.69036	-0.0453889	0.00797646	3.22e-08	0.0388446		-0.0501379	0.00686698	0.268818	1.74e-11	1.4e-07	0.00061784	0.00291153	0.000317017	0.832	1	-6.80489	1.19e-10	8.11e-09	SSE_Male		ENSG00000157954	WIPI2		0.0923361	0.116016	0.504685	0.00218616	0.970379	0.995212	-0.0195392	0.739957	0.896552	0.0652322	0.267357	0.829125	-0.0241276	0.681898	0.982109	-0.0544263	0.354897
cg11291798_7:143611564	cg11291798	rs76839031	7:143611564	507705	C	T	0.0515464	YES	6.6198	0.0992759	0.0149968	1.86e-10	0.00112098		0.0116669	0.00796826	0.0145694	0.145	1	-0.0631546	0.0116133	0.172366	2.29e-07	1.89699e-06	5.31248	2.36e-07	1.12e-06	SSE_Female		ENSG00000198420	TCAF1		-0.219593	0.000159335	0.00518835	-0.108723	0.0639995	0.347331	-0.0770754	0.189824	0.520518	-0.398403	1.65e-12	1.72e-10	0.00839551	0.886604	0.998593	0.400843	1.17e-12
cg11321433_7:32348032	cg11321433	rs146563975	7:32348032	9490	A	G	0.0515464	NO	5.61173	0.01939	0.00345527	4.86e-08	0.0468877		0.01449	0.00285732	0.150641	1.19e-06	0.00301716	-0.00110404	0.00163934	0.00318387	0.502	1	4.7338	3.83e-06	1.12e-05	SSE_Male		ENSG00000154678	PDE1C		-0.0655465	0.265	0.725582	-0.0448315	0.446144	0.898578	0.0891477	0.12921	0.405534	0.0231393	0.694	0.96	0.0606694	0.302335	0.866045	-0.00900225	0.878
cg11321433_7:32340280	cg11321433	rs55821175	7:32340280	1738	T	C	0.0515464	YES	5.61173	0.01939	0.00345527	4.86e-08	0.0468877		0.01449	0.00285732	0.150641	1.19e-06	0.00301716	-0.00110404	0.00163934	0.00318387	0.502	1	4.7338	3.83e-06	1.12e-05	SSE_Male		ENSG00000154678	PDE1C		-0.0655465	0.265054	0.725582	-0.0448315	0.446144	0.898578	0.0891477	0.12921	0.405534	0.0231393	0.69426	0.959748	0.0606694	0.302335	0.866045	-0.00900225	0.87847
cg11321433_7:32352287	cg11321433	rs138632395	7:32352287	13745	C	T	0.0515464	NO	5.61173	0.01939	0.00345527	4.86e-08	0.0468877		0.01449	0.00285732	0.150641	1.19e-06	0.00301716	-0.00110404	0.00163934	0.00318387	0.502	1	4.7338	3.83e-06	1.12e-05	SSE_Male		ENSG00000154678	PDE1C		-0.0655465	0.265	0.725582	-0.0448315	0.446144	0.898578	0.0891477	0.12921	0.405534	0.0231393	0.694	0.96	0.0606694	0.302335	0.866045	-0.00900225	0.878
cg11494213_7:75145623	cg11494213	rs17764652	7:75145623	29996	C	A	0.056701	YES	7.09334	0.0687997	0.0096992	1.09e-11	0.000153295		0.0552508	0.00907607	0.20355	9.76e-09	4.36e-05	0.00262361	0.00114369	0.0357347	0.0232585	0.076653	5.75296	4.74e-08	4.08e-07	CED_Male_FDR		ENSG00000127946	HIP1		0.222909	0.000125803	0.00468167	0.0536172	0.362105	0.838999	0.00342509	0.953608	0.976423	0.0121892	0.835974	0.963887	-0.0505706	0.390061	0.914009	-0.179497	0.00211341
cg13607835_7:3511493	cg13607835	rs73671840	7:3511493	783728	G	A	0.0635739	NO	5.60261	0.061918	0.0110516	5.09e-08	0.0484286		0.0567758	0.0105158	0.167386	2.67e-07	0.000821952	0.000810884	0.00471972	0.000207829	0.864	1	4.85537	2.4e-06	7.51e-06	SSE_Male		ENSG00000146555	SDK1		-0.125689	0.032083	0.253261	0.0240215	0.683221	0.970433	0.0380026	0.518461	0.796184	-0.15822	0.00684147	0.072743	0.157907	0.00695369	0.0883627	0.106187	0.0704919
cg14735364_7:129408366	cg14735364	rs4351362	7:129408366	132895	C	G	0.056701	YES	-8.47213	-0.132809	0.015676	1.44e-15	2.27e-07		-0.00284326	0.0035156	0.00449069	0.42	1	0.124243	0.0160402	0.297018	1.64e-12	8.04256e-11	-7.73928	1.15e-12	7.06e-10	SSE_Female		ENSG00000106459	NRF1		-0.0374138	0.524967	0.862954	-0.0050576	0.931542	0.988223	0.0250836	0.670021	0.868602	0.0321607	0.584791	0.959748	-0.0546788	0.352666	0.910025	0.0224425	0.703025
cg15227302_7:135899150	cg15227302	rs76528286	7:135899150	703803	T	A	0.0584192	YES	-6.2458	-0.0486358	0.00778696	1.58e-09	0.0046474		-0.00160925	0.00145817	0.00832964	0.272	1	0.0482271	0.00678497	0.262425	5.27e-11	1.65667e-09	-7.18114	2.65e-11	3.24e-09	SSE_Female		ENSG00000232053	AC078845.1		0.0121201	0.836892	0.973261	0.0397004	0.499936	0.919885	0.0334202	0.570164	0.813506	0.0660013	0.261745	0.829125	0.0689471	0.241003	0.799763	-0.0852995	0.146645
cg15227302_7:135915683	cg15227302	rs78066202	7:135915683	720336	T	C	0.0532646	NO	-5.95937	-0.048665	0.00816613	7.68e-09	0.0150546		-0.00111752	0.00160351	0.00334	0.487	1	0.0482748	0.00678258	0.262944	5.01e-11	1.60233e-09	-7.08687	4.22e-11	4.31e-09	SSE_Female		ENSG00000232053	AC078845.1		0.0121201	0.836892	0.973261	0.0397004	0.499936	0.919885	0.0334202	0.570164	0.813506	0.0660013	0.261745	0.829125	0.0689471	0.241003	0.799763	-0.0852995	0.146645
cg15614872_7:158319010	cg15614872	rs11766174	7:158319010	212742	A	G	0.0549828	YES	5.66653	0.136633	0.0241122	3.65e-08	0.0415221		-0.0242146	0.0132297	0.0226	0.0693	1	-0.136466	0.0186735	0.273311	1.8e-11	6.62e-10	4.90501	1.65e-06	5.34e-06	SSE_Female		ENSG00000155093	PTPRN2		0.0367189	0.532698	0.863867	-0.062743	0.28608	0.786512	-0.0364494	0.535712	0.796703	-0.0127854	0.828074	0.963887	0.0182822	0.756139	0.995896	0.0248492	0.672926
cg15797110_7:26369285	cg15797110	rs12671122	7:26369285	827029	T	G	0.0618557	YES	-6.4463	-0.0791298	0.0122752	5.07e-10	0.0020906		-0.00547	0.0053385	0.00719	0.307	1	0.0567287	0.0111311	0.155	1.09e-06	6.73785e-06	-5.03826	1.03e-06	3.64e-06	SSE_Female		ENSG00000086300	SNX10		-0.0630003	0.284105	0.725582	0.0251532	0.669	0.97	-0.0296673	0.614248	0.83557	-0.0896755	0.127	0.585	0.0656726	0.264133	0.840544	0.0750858	0.202
cg17022727_7:100121224	cg17022727	rs148954281	7:100121224	429572	A	G	0.0841924	YES	-6.72761	-0.0643569	0.00956608	9.87e-11	0.000733087		-0.0420366	0.00734341	0.184333	5.76e-08	0.000212	0.00515189	0.00487976	0.00778846	0.293	0.765	-5.35205	1.95e-07	1e-06	SSE_Male		ENSG00000106351	AGFG2		-0.0283528	0.630034	0.914542	-0.0606433	0.302544	0.788127	-0.11513	0.0497561	0.239517	-0.112134	0.0560476	0.359827	-0.0939633	0.109702	0.529209	0.201799	0.000533579
cg17309289_7:75145623	cg17309289	rs17764652	7:75145623	30321	C	A	0.056701	YES	5.99251	0.0356615	0.00595101	6.41e-09	0.0131184		0.0277056	0.00539513	0.153884	8.93e-07	0.0023521	-0.000936509	0.0014583	0.00289588	0.522	1	5.12496	8.14e-07	3.05e-06	SSE_Male		ENSG00000127946	HIP1		0.13501	0.021237	0.209245	0.0393574	0.503651	0.919885	0.00489541	0.934	0.974223	0.0294145	0.61727	0.959748	-0.00307889	0.958293	0.998593	-0.136452	0.0198815
cg17802552_7:139369736	cg17802552	rs28797003	7:139369736	888428	A	G	0.0841924	YES	-6.62981	-0.128915	0.0194447	1.75e-10	0.00107		-0.0941352	0.0134878	0.25146	9.83e-11	6.83e-07	0.0131745	0.0109399	0.0101097	0.23	0.621101	-6.17905	2.28e-09	6.31e-08	SSE_Male		ENSG00000064393	HIPK2		-0.0747607	0.20351	0.634937	-0.0145071	0.805	0.970433	0.0197613	0.737	0.897	-0.198063	0.000679098	0.0110566	0.0474245	0.42	0.935705	0.162435	0.00547817
cg17802552_7:139372306	cg17802552	rs28512385	7:139372306	890998	G	T	0.0824742	NO	-6.40239	-0.126383	0.01974	6.52e-10	0.00262		-0.0910741	0.0133067	0.244175	2.01e-10	1.31e-06	0.0100875	0.0116817	0.00522381	0.389	0.967371	-5.71315	2.79e-08	2.88e-07	SSE_Male		ENSG00000064393	HIPK2		-0.0747607	0.20351	0.634937	-0.0145071	0.805357	0.970433	0.0197613	0.737108	0.896552	-0.198063	0.000679098	0.0110566	0.0474245	0.420259	0.935705	0.162435	0.00547817
cg17802552_7:139379038	cg17802552	rs28571622	7:139379038	897730	A	G	0.0721649	NO	-5.75307	-0.124793	0.0216915	2.32e-08	0.0307998		-0.0912279	0.0147535	0.208667	6.04e-09	2.84e-05	0.00846408	0.0125872	0.00317417	0.502	1	-5.14051	5.12e-07	2.08e-06	SSE_Male		ENSG00000064393	HIPK2		-0.0747607	0.20351	0.634937	-0.0145071	0.805357	0.970433	0.0197613	0.737108	0.896552	-0.198063	0.000679098	0.0110566	0.0474245	0.420259	0.935705	0.162435	0.00547817
cg18279776_7:5594458	cg18279776	rs532741639	7:5594458	826318	A	G	0.0532646	YES	6.15395	0.109648	0.0178175	2.64e-09	0.00680957		-0.00904051	0.00445636	0.0275996	0.0443	1	-0.0438	0.0170127	0.0445962	0.0111	0.0379422	1.97647	0.0498	0.101	Unclassified (sex difference FDR pdff>0.05)		NA	NA		0.0112233	0.849	0.976195	-0.144939	0.0133268	0.118992	0.0321233	0.585227	0.823884	-0.0853578	0.146	0.635	-0.0542318	0.356622	0.910025	0.113088	0.054
cg18356683_7:139958584	cg18356683	rs78883037	7:139958584	706969	T	A	0.0635739	NO	6.54798	0.0548384	0.00837485	2.82e-10	0.00154865		0.00483508	0.00302572	0.0173	0.112222	1	-0.0468195	0.00810083	0.190439	4.56e-08	5.66611e-07	5.97339	1.19e-08	1.78e-07	SSE_Female		ENSG00000157800	SLC37A3		0.0497122	0.398167	0.812798	-0.00739233	0.900078	0.988223	-0.017058	0.772003	0.915004	-0.0829556	0.158109	0.643323	-0.0296727	0.614183	0.982109	0.051235	0.383856
cg18356683_7:139956916	cg18356683	rs56691631	7:139956916	705301	G	A	0.0618557	YES	6.84839	0.0581546	0.00849172	4.82e-11	0.000480245		0.00483508	0.00302572	0.0173061	0.112	1	-0.05	0.00830815	0.204	1.39e-08	2.10388e-07	6.20668	3.62e-09	8.89e-08	SSE_Female		ENSG00000157800	SLC37A3		0.0497122	0.398167	0.812798	-0.00739233	0.900078	0.988223	-0.017058	0.772003	0.915004	-0.0829556	0.158109	0.643323	-0.0296727	0.614183	0.982109	0.051235	0.383856
cg18477666_7:43489045	cg18477666	rs28479941	7:43489045	278584	A	C	0.0773196	YES	5.6981	0.0598888	0.0105103	3.09e-08	0.0378898		0.00308302	0.00385192	0.00439862	0.425	1	-0.036516	0.00748106	0.143678	2.8e-06	1.40114e-05	4.70605	4.53e-06	1.3e-05	SSE_Female		ENSG00000002746	HECW1		-0.110965	0.0586763	0.375197	0.0759115	0.196619	0.660894	0.00115049	0.984409	0.99011	-0.222481	0.000129724	0.00281608	-0.0666765	0.256886	0.826157	0.189269	0.001178
cg18738553_7:12745419	cg18738553	rs76321494	7:12745419	494698	A	G	0.0704467	YES	-6.67309	-0.0263341	0.00394632	1.36e-10	0.000961134		-0.000850143	0.000968827	0.0052823	0.382	1	0.0207853	0.0041517	0.150029	1.62e-06	8.98697e-06	-5.07488	1.07e-06	3.79e-06	SSE_Female		ENSG00000122644	ARL4A		-0.0304828	0.604542	0.894792	-0.0647489	0.270925	0.780432	0.0259402	0.659448	0.868602	-0.0505752	0.390018	0.913948	0.0300889	0.609222	0.982109	0.0511257	0.384873
cg18738553_7:12739417	cg18738553	rs80036712	7:12739417	488696	C	T	0.0756014	NO	-6.09561	-0.0235323	0.00386054	3.64e-09	0.00849		-0.000958194	0.000957131	0.00686443	0.318	1	0.0184124	0.00400224	0.129714	9.25e-06	4.08421e-05	-4.7072	5.42e-06	1.52e-05	SSE_Female		ENSG00000122644	ARL4A		-0.0304828	0.604542	0.894792	-0.0647489	0.270925	0.780432	0.0259402	0.659448	0.868602	-0.0505752	0.390018	0.913948	0.0300889	0.609222	0.982109	0.0511257	0.384873
cg18738553_7:12747688	cg18738553	rs79050202	7:12747688	496967	G	C	0.0738832	NO	-6.44867	-0.0250708	0.00388774	5e-10	0.00207224		-0.000769528	0.000958305	0.00442738	0.423	1	0.0200665	0.00405624	0.147012	2.1e-06	1.09869e-05	-4.99916	1.51e-06	4.92e-06	SSE_Female		ENSG00000122644	ARL4A		-0.0304828	0.604542	0.894792	-0.0647489	0.270925	0.780432	0.0259402	0.659448	0.868602	-0.0505752	0.390018	0.913948	0.0300889	0.609222	0.982109	0.0511257	0.384873
cg18738553_7:12743592	cg18738553	rs2217801	7:12743592	492871	T	C	0.0859107	NO	-5.78339	-0.0217268	0.00375676	1.97e-08	0.0284265		-0.00112	0.000917447	0.0101	0.225	1	0.0161503	0.00388086	0.108702	5.45e-05	0.000224469	-4.33032	2.63e-05	6.76e-05	SSE_Female		ENSG00000122644	ARL4A		-0.0304828	0.604542	0.894792	-0.0647489	0.270925	0.780432	0.0259402	0.659448	0.868602	-0.0505752	0.390018	0.913948	0.0300889	0.609222	0.982109	0.0511257	0.384873
cg18738553_7:12746428	cg18738553	rs76881511	7:12746428	495707	C	G	0.0738832	NO	-6.05364	-0.0235415	0.00388881	4.59e-09	0.0102141		-0.000850143	0.000968827	0.0052823	0.382	1	0.0180194	0.00401482	0.124236	1.47e-05	6.32358e-05	-4.56883	9.76e-06	2.64e-05	SSE_Female		ENSG00000122644	ARL4A		-0.0304828	0.604542	0.894792	-0.0647489	0.270925	0.780432	0.0259402	0.659448	0.868602	-0.0505752	0.390018	0.913948	0.0300889	0.609222	0.982109	0.0511257	0.384873
cg18738553_7:12750759	cg18738553	rs111548099	7:12750759	500038	T	C	0.0738832	NO	-6.44867	-0.0250708	0.00388774	5e-10	0.00207224		-0.00077	0.000958305	0.00443	0.423284	1	0.0200665	0.00405624	0.147012	2.1e-06	1.09869e-05	-4.99916	1.51e-06	4.92e-06	SSE_Female		ENSG00000122644	ARL4A		-0.0304828	0.604542	0.894792	-0.0647489	0.270925	0.780432	0.0259402	0.659448	0.868602	-0.0505752	0.390018	0.913948	0.0300889	0.609222	0.982109	0.0511257	0.384873
cg19111265_7:143618134	cg19111265	rs11983440	7:143618134	511597	C	T	0.245704	YES	-5.87495	-0.0384502	0.00654476	1.21e-08	0.0205432		-0.0135974	0.00432804	0.0637324	0.00204	0.863914	0.0140291	0.00442546	0.0660931	0.00187	0.00670357	-4.46305	1.16e-05	3.09e-05	OED_Female_FDR		ENSG00000198420	TCAF1		0.484158	1.66e-18	8.63e-16	0.393331	3.32e-12	1.92e-10	0.283677	8.66e-07	3.76e-05	0.383261	1.29e-11	1.12e-09	0.00840007	0.886543	0.998593	-0.666132	1.09e-38
cg20293594_7:27049529	cg20293594	rs17436757	7:27049529	146767	C	T	0.0618557	NO	-5.6448	-0.0563341	0.00997983	4.09e-08	0.0427		-0.00801863	0.00438567	0.0225352	0.0695	1	0.0318662	0.00885046	0.0836565	0.000438	0.00159684	-4.03795	7.56e-05	0.00018	SSE_Female		ENSG00000005020	SKAP2		-0.0320816	0.585715	0.888681	0.00814348	0.889986	0.988223	-0.0840264	0.152791	0.45488	-0.0204703	0.728043	0.959748	0.0412776	0.483046	0.946117	0.0413207	0.482589
cg20293594_7:27097670	cg20293594	rs62454368	7:27097670	98626	T	C	0.0618557	NO	-5.6448	-0.0563341	0.00997983	4.09e-08	0.0427459		-0.00801863	0.00438567	0.0225352	0.0695	1	0.0318662	0.00885046	0.0836565	0.000438	0.00159684	-4.03795	7.56e-05	0.00018	SSE_Female		ENSG00000105991	HOXA1		-0.0320816	0.585715	0.888681	0.00814348	0.889986	0.988223	-0.0840264	0.152791	0.45488	-0.0204703	0.728043	0.959748	0.0412776	0.483046	0.946117	0.0413207	0.482589
cg20293594_7:27018292	cg20293594	rs144851521	7:27018292	178004	T	G	0.0618557	NO	-5.6448	-0.0563341	0.00997983	4.09e-08	0.0427459		-0.00801863	0.00438567	0.0225352	0.0695	1	0.0318662	0.00885046	0.0836565	0.000438066	0.00159684	-4.03795	7.56e-05	0.00018	SSE_Female		ENSG00000005020	SKAP2		-0.0320816	0.585715	0.888681	0.00814348	0.889986	0.988223	-0.0840264	0.152791	0.45488	-0.0204703	0.728043	0.959748	0.0412776	0.483046	0.946117	0.0413207	0.482589
cg20293594_7:26971411	cg20293594	rs12667139	7:26971411	224885	A	G	0.0601375	NO	-5.66134	-0.0567607	0.010026	3.75e-08	0.0419743		-0.00782566	0.00445959	0.0207949	0.0814	1	0.0318662	0.00885046	0.0836565	0.000438066	0.00159684	-4.00502	8.59e-05	0.000203	SSE_Female		ENSG00000005020	SKAP2		-0.0320816	0.585715	0.888681	0.00814348	0.889986	0.988223	-0.0840264	0.152791	0.45488	-0.0204703	0.728043	0.959748	0.0412776	0.483046	0.946117	0.0413207	0.482589
cg20293594_7:27104869	cg20293594	rs62454371	7:27104869	91427	T	C	0.0618557	NO	-5.6448	-0.0563341	0.00997983	4.09e-08	0.0427459		-0.00801863	0.00438567	0.0225352	0.0695	1	0.0318662	0.00885046	0.0837	0.000438066	0.00159684	-4.03795	7.56e-05	0.00018	SSE_Female		ENSG00000105991	HOXA1		-0.0320816	0.585715	0.888681	0.00814348	0.889986	0.988223	-0.0840264	0.152791	0.45488	-0.0204703	0.728043	0.959748	0.0412776	0.483046	0.946117	0.0413207	0.482589
cg20293594_7:27002408	cg20293594	rs813501	7:27002408	193888	T	C	0.0618557	NO	-5.6448	-0.0563341	0.00997983	4.09e-08	0.0427		-0.00801863	0.00438567	0.0225352	0.0695	1	0.0318662	0.00885046	0.0836565	0.000438	0.00159684	-4.03795	7.56e-05	0.00018	SSE_Female		ENSG00000005020	SKAP2		-0.0320816	0.585715	0.888681	0.00814348	0.89	0.988	-0.0840264	0.152791	0.45488	-0.0204703	0.728043	0.959748	0.0412776	0.483046	0.946117	0.0413207	0.482589
cg20293594_7:26922612	cg20293594	rs62448205	7:26922612	273684	A	G	0.0618557	NO	-5.6448	-0.0563341	0.00997983	4.09e-08	0.0427		-0.00801863	0.00438567	0.0225352	0.0695	1	0.0318662	0.00885046	0.0836565	0.000438	0.00159684	-4.03795	7.56e-05	0.00018	SSE_Female		ENSG00000005020	SKAP2		-0.0320816	0.585715	0.888681	0.00814348	0.89	0.988	-0.0840264	0.152791	0.45488	-0.0204703	0.728	0.96	0.0412776	0.483046	0.946117	0.0413207	0.483
cg20293594_7:27098804	cg20293594	rs62454369	7:27098804	97492	A	G	0.0618557	NO	-5.6448	-0.0563341	0.00997983	4.09e-08	0.0427459		-0.00801863	0.00438567	0.0225352	0.0695	1	0.0318662	0.00885046	0.0836565	0.000438	0.00159684	-4.03795	7.56e-05	0.00018	SSE_Female		ENSG00000105991	HOXA1		-0.0320816	0.585715	0.888681	0.00814348	0.889986	0.988223	-0.0840264	0.152791	0.45488	-0.0204703	0.728043	0.959748	0.0412776	0.483046	0.946117	0.0413207	0.482589
cg20293594_7:27075533	cg20293594	rs62457404	7:27075533	120763	A	G	0.0618557	NO	-5.6448	-0.0563341	0.00997983	4.09e-08	0.0427459		-0.00801863	0.00438567	0.0225352	0.0695	1	0.0318662	0.00885046	0.0836565	0.000438066	0.00159684	-4.03795	7.56e-05	0.00018	SSE_Female		ENSG00000005020	SKAP2		-0.0320816	0.585715	0.888681	0.00814348	0.889986	0.988223	-0.0840264	0.152791	0.45488	-0.0204703	0.728043	0.959748	0.0412776	0.483046	0.946117	0.0413207	0.482589
cg20293594_7:27089040	cg20293594	rs17448911	7:27089040	107256	C	T	0.0618557	NO	-5.6448	-0.0563341	0.00997983	4.09e-08	0.0427459		-0.00801863	0.00438567	0.0225352	0.0695	1	0.0318662	0.00885046	0.0836565	0.000438	0.00159684	-4.03795	7.56e-05	0.00018	SSE_Female		ENSG00000105991	HOXA1		-0.0320816	0.585715	0.888681	0.00814348	0.89	0.988	-0.0840264	0.153	0.455	-0.0204703	0.728043	0.959748	0.0412776	0.483046	0.946117	0.0413207	0.483
cg20293594_7:27085171	cg20293594	rs368195885	7:27085171	111125	T	C	0.0618557	NO	-5.6448	-0.0563341	0.00997983	4.09e-08	0.0427459		-0.00801863	0.00438567	0.0225352	0.0695	1	0.0318662	0.00885046	0.0836565	0.000438066	0.00159684	-4.03795	7.56e-05	0.00018	SSE_Female		ENSG00000105991	HOXA1		-0.0320816	0.585715	0.888681	0.00814348	0.889986	0.988223	-0.0840264	0.152791	0.45488	-0.0204703	0.728043	0.959748	0.0412776	0.483046	0.946117	0.0413207	0.482589
cg20293594_7:27126904	cg20293594	rs62454374	7:27126904	69392	G	A	0.0618557	NO	-5.6448	-0.0563341	0.00997983	4.09e-08	0.0427		-0.00802	0.00438567	0.0225352	0.0695	1	0.0318662	0.00885046	0.0836565	0.000438	0.00159684	-4.03795	7.56e-05	0.00018	SSE_Female		ENSG00000105991	HOXA1		-0.0320816	0.586	0.888681	0.00814348	0.89	0.988	-0.0840264	0.152791	0.45488	-0.0204703	0.728	0.96	0.0412776	0.483046	0.946117	0.0413207	0.483
cg20293594_7:26972842	cg20293594	rs75703723	7:26972842	223454	C	G	0.0601375	NO	-5.66134	-0.0567607	0.010026	3.75e-08	0.0419743		-0.00782566	0.00445959	0.0207949	0.0814	1	0.0318662	0.00885046	0.0836565	0.000438066	0.00159684	-4.00502	8.59e-05	0.000203	SSE_Female		ENSG00000005020	SKAP2		-0.0320816	0.585715	0.888681	0.00814348	0.889986	0.988223	-0.0840264	0.152791	0.45488	-0.0204703	0.728043	0.959748	0.0412776	0.483046	0.946117	0.0413207	0.482589
cg20293594_7:27127090	cg20293594	rs62454375	7:27127090	69206	C	G	0.0618557	NO	-5.6448	-0.0563341	0.00997983	4.09e-08	0.0427		-0.00801863	0.00438567	0.0225352	0.0695489	1	0.0318662	0.00885046	0.0836565	0.000438	0.00159684	-4.03795	7.56e-05	0.00018	SSE_Female		ENSG00000105991	HOXA1		-0.0320816	0.585715	0.888681	0.00814348	0.89	0.988	-0.0840264	0.152791	0.45488	-0.0204703	0.728	0.96	0.0412776	0.483046	0.946117	0.0413207	0.483
cg20293594_7:26986060	cg20293594	rs17426751	7:26986060	210236	T	C	0.0618557	NO	-5.6448	-0.0563341	0.00997983	4.09e-08	0.0427459		-0.00801863	0.00438567	0.0225352	0.0695	1	0.0318662	0.00885046	0.0836565	0.000438	0.00159684	-4.03795	7.56e-05	0.00018	SSE_Female		ENSG00000005020	SKAP2		-0.0320816	0.585715	0.888681	0.00814348	0.889986	0.988223	-0.0840264	0.152791	0.45488	-0.0204703	0.728043	0.959748	0.0412776	0.483046	0.946117	0.0413207	0.482589
cg20293594_7:27040521	cg20293594	rs62457400	7:27040521	155775	C	T	0.0618557	NO	-5.6448	-0.0563341	0.00997983	4.09e-08	0.0427459		-0.00801863	0.00438567	0.0225352	0.0695	1	0.0318662	0.00885046	0.0836565	0.000438066	0.00159684	-4.03795	7.56e-05	0.00018	SSE_Female		ENSG00000005020	SKAP2		-0.0320816	0.585715	0.888681	0.00814348	0.889986	0.988223	-0.0840264	0.152791	0.45488	-0.0204703	0.728043	0.959748	0.0412776	0.483046	0.946117	0.0413207	0.482589
cg20293594_7:27110387	cg20293594	rs12674308	7:27110387	85909	A	G	0.0618557	NO	-5.6448	-0.0563341	0.00997983	4.09e-08	0.0427459		-0.00801863	0.00438567	0.0225352	0.0695	1	0.0318662	0.00885046	0.0836565	0.000438066	0.00159684	-4.03795	7.56e-05	0.00018	SSE_Female		ENSG00000105991	HOXA1		-0.0320816	0.585715	0.888681	0.00814348	0.889986	0.988223	-0.0840264	0.152791	0.45488	-0.0204703	0.728043	0.959748	0.0412776	0.483046	0.946117	0.0413207	0.482589
cg20293594_7:27070597	cg20293594	rs2301719	7:27070597	125699	T	C	0.0618557	NO	-5.6448	-0.0563341	0.00997983	4.09e-08	0.0427459		-0.00801863	0.00438567	0.0225352	0.0695	1	0.0318662	0.00885046	0.0836565	0.000438066	0.0016	-4.03795	7.56e-05	0.00018	SSE_Female		ENSG00000005020	SKAP2		-0.0320816	0.585715	0.888681	0.00814348	0.89	0.988	-0.0840264	0.152791	0.45488	-0.0204703	0.728	0.96	0.0412776	0.483046	0.946117	0.0413207	0.483
cg20293594_7:26971037	cg20293594	rs62454246	7:26971037	225259	T	C	0.0601375	NO	-5.66134	-0.0567607	0.010026	3.75e-08	0.0419743		-0.00782566	0.00445959	0.0207949	0.0814	1	0.0318662	0.00885046	0.0836565	0.000438066	0.00159684	-4.00502	8.59e-05	0.000203	SSE_Female		ENSG00000005020	SKAP2		-0.0320816	0.585715	0.888681	0.00814348	0.889986	0.988223	-0.0840264	0.153	0.45488	-0.0204703	0.728043	0.959748	0.0412776	0.483046	0.946117	0.0413207	0.483
cg20293594_7:27010698	cg20293594	rs17448689	7:27010698	185598	G	A	0.0618557	NO	-5.6448	-0.0563341	0.00997983	4.09e-08	0.0427459		-0.00801863	0.00438567	0.0225352	0.0695	1	0.0318662	0.00885046	0.0836565	0.000438	0.00159684	-4.03795	7.56e-05	0.00018	SSE_Female		ENSG00000005020	SKAP2		-0.0320816	0.585715	0.888681	0.00814348	0.889986	0.988223	-0.0840264	0.152791	0.45488	-0.0204703	0.728043	0.959748	0.0412776	0.483046	0.946117	0.0413207	0.482589
cg20293594_7:27009616	cg20293594	rs17471054	7:27009616	186680	A	C	0.0618557	NO	-5.6448	-0.0563341	0.00997983	4.09e-08	0.0427		-0.00801863	0.00438567	0.0225352	0.0695	1	0.0318662	0.00885046	0.0836565	0.000438066	0.00159684	-4.03795	7.56e-05	0.00018	SSE_Female		ENSG00000005020	SKAP2		-0.0320816	0.585715	0.888681	0.00814348	0.889986	0.988223	-0.0840264	0.152791	0.45488	-0.0204703	0.728043	0.959748	0.0412776	0.483046	0.946117	0.0413207	0.482589
cg20293594_7:27134638	cg20293594	rs74458426	7:27134638	61658	T	C	0.0687285	YES	-5.68741	-0.0558061	0.00981223	3.27e-08	0.0393158		-0.00677773	0.00415618	0.0180102	0.105	1	0.0318662	0.00885046	0.0836565	0.000438	0.00159684	-3.95223	0.000107	0.000244	SSE_Female		ENSG00000105991	HOXA1		-0.0320816	0.585715	0.888681	0.00814348	0.889986	0.988223	-0.0840264	0.152791	0.45488	-0.0204703	0.728043	0.959748	0.0412776	0.483046	0.946117	0.0413207	0.482589
cg20293594_7:27063705	cg20293594	rs17436827	7:27063705	132591	A	G	0.0618557	NO	-5.6448	-0.0563341	0.00997983	4.09e-08	0.0427459		-0.00801863	0.00438567	0.0225352	0.0695	1	0.0318662	0.00885046	0.0836565	0.000438066	0.00159684	-4.03795	7.56e-05	0.00018	SSE_Female		ENSG00000005020	SKAP2		-0.0320816	0.585715	0.888681	0.00814348	0.89	0.988223	-0.0840264	0.152791	0.45488	-0.0204703	0.728043	0.959748	0.0412776	0.483046	0.946117	0.0413207	0.482589
cg20293594_7:27098999	cg20293594	rs62454370	7:27098999	97297	A	G	0.0618557	NO	-5.6448	-0.0563341	0.00997983	4.09e-08	0.0427459		-0.00801863	0.00438567	0.0225352	0.0695	1	0.0318662	0.00885046	0.0836565	0.000438	0.00159684	-4.03795	7.56e-05	0.00018	SSE_Female		ENSG00000105991	HOXA1		-0.0320816	0.585715	0.888681	0.00814348	0.889986	0.988223	-0.0840264	0.152791	0.45488	-0.0204703	0.728043	0.959748	0.0412776	0.483046	0.946117	0.0413207	0.482589
cg20293594_7:27117520	cg20293594	rs62454372	7:27117520	78776	A	G	0.0618557	NO	-5.6448	-0.0563341	0.00997983	4.09e-08	0.0427459		-0.00801863	0.00438567	0.0225352	0.0695	1	0.0318662	0.00885046	0.0836565	0.000438	0.00159684	-4.03795	7.56e-05	0.00018	SSE_Female		ENSG00000105991	HOXA1		-0.0320816	0.585715	0.888681	0.00814348	0.889986	0.988223	-0.0840264	0.152791	0.45488	-0.0204703	0.728043	0.959748	0.0412776	0.483046	0.946117	0.0413207	0.483
cg20293594_7:26369285	cg20293594	rs12671122	7:26369285	827011	T	G	0.0618557	YES	-5.66398	-0.058114	0.0102603	3.7e-08	0.0416		-0.00454238	0.00429096	0.00766911	0.292	1	0.0415537	0.00917051	0.126326	1.23e-05	5.31603e-05	-4.55281	9.12e-06	2.47e-05	SSE_Female		ENSG00000086300	SNX10		-0.0320816	0.586	0.888681	0.00814348	0.89	0.988	-0.0840264	0.153	0.45488	-0.0204703	0.728	0.96	0.0412776	0.483046	0.946117	0.0413207	0.483
cg20293594_7:26936195	cg20293594	rs79205492	7:26936195	260101	C	T	0.0618557	NO	-5.6448	-0.0563341	0.00997983	4.09e-08	0.0427		-0.00801863	0.00438567	0.0225352	0.0695	1	0.0318662	0.00885046	0.0836565	0.000438	0.00159684	-4.03795	7.56e-05	0.00018	SSE_Female		ENSG00000005020	SKAP2		-0.0320816	0.585715	0.888681	0.00814348	0.889986	0.988223	-0.0840264	0.152791	0.45488	-0.0204703	0.728043	0.959748	0.0412776	0.483046	0.946117	0.0413207	0.482589
cg20293594_7:26928220	cg20293594	rs62448208	7:26928220	268076	T	A	0.0618557	NO	-5.6448	-0.0563341	0.00997983	4.09e-08	0.0427		-0.00801863	0.00438567	0.0225352	0.0695	1	0.0318662	0.00885046	0.0836565	0.000438	0.00159684	-4.03795	7.56e-05	0.00018	SSE_Female		ENSG00000005020	SKAP2		-0.0320816	0.585715	0.888681	0.00814348	0.889986	0.988223	-0.0840264	0.152791	0.45488	-0.0204703	0.728043	0.959748	0.0412776	0.483046	0.946117	0.0413207	0.482589
cg20293594_7:26953819	cg20293594	rs62446164	7:26953819	242477	T	C	0.0601375	NO	-5.66134	-0.0567607	0.010026	3.75e-08	0.042		-0.00782566	0.00445959	0.0207949	0.0814	1	0.0318662	0.00885046	0.0836565	0.000438	0.00159684	-4.00502	8.59e-05	0.000203	SSE_Female		ENSG00000005020	SKAP2		-0.0320816	0.585715	0.888681	0.00814348	0.89	0.988	-0.0840264	0.152791	0.45488	-0.0204703	0.728	0.96	0.0412776	0.483046	0.946117	0.0413207	0.483
cg20293594_7:26995403	cg20293594	rs62454250	7:26995403	200893	C	A	0.0618557	NO	-5.6448	-0.0563341	0.00997983	4.09e-08	0.0427459		-0.00801863	0.00438567	0.0225352	0.0695	1	0.0318662	0.00885046	0.0836565	0.000438066	0.00159684	-4.03795	7.56e-05	0.00018	SSE_Female		ENSG00000005020	SKAP2		-0.0320816	0.585715	0.888681	0.00814348	0.889986	0.988223	-0.0840264	0.152791	0.45488	-0.0204703	0.728043	0.959748	0.0412776	0.483046	0.946117	0.0413207	0.482589
cg20293594_7:27050767	cg20293594	rs62457403	7:27050767	145529	A	G	0.0618557	NO	-5.6448	-0.0563341	0.00997983	4.09e-08	0.0427		-0.00801863	0.00438567	0.0225352	0.0695	1	0.0318662	0.00885046	0.0836565	0.000438	0.00159684	-4.03795	7.56e-05	0.00018	SSE_Female		ENSG00000005020	SKAP2		-0.0320816	0.585715	0.888681	0.00814348	0.889986	0.988223	-0.0840264	0.152791	0.45488	-0.0204703	0.728043	0.959748	0.0412776	0.483046	0.946117	0.0413207	0.482589
cg20293594_7:27004610	cg20293594	rs75855912	7:27004610	191686	T	A	0.0618557	NO	-5.6448	-0.0563341	0.00997983	4.09e-08	0.0427459		-0.00801863	0.00438567	0.0225352	0.0695	1	0.0318662	0.00885046	0.0836565	0.000438	0.00159684	-4.03795	7.56e-05	0.00018	SSE_Female		ENSG00000005020	SKAP2		-0.0320816	0.585715	0.888681	0.00814348	0.889986	0.988223	-0.0840264	0.152791	0.45488	-0.0204703	0.728043	0.959748	0.0412776	0.483046	0.946117	0.0413207	0.482589
cg20293594_7:27125051	cg20293594	rs17437154	7:27125051	71245	A	G	0.0618557	NO	-5.6448	-0.0563341	0.00997983	4.09e-08	0.0427		-0.00801863	0.00438567	0.0225352	0.0695489	1	0.0318662	0.00885046	0.0836565	0.000438	0.00159684	-4.03795	7.56e-05	0.00018	SSE_Female		ENSG00000105991	HOXA1		-0.0320816	0.586	0.888681	0.00814348	0.889986	0.988223	-0.0840264	0.152791	0.45488	-0.0204703	0.728043	0.959748	0.0412776	0.483	0.946	0.0413207	0.482589
cg20293594_7:27085393	cg20293594	rs142156716	7:27085393	110903	A	G	0.0618557	NO	-5.6448	-0.0563341	0.00997983	4.09e-08	0.0427459		-0.00801863	0.00438567	0.0225352	0.0695	1	0.0318662	0.00885046	0.0836565	0.000438	0.00159684	-4.03795	7.56e-05	0.00018	SSE_Female		ENSG00000105991	HOXA1		-0.0320816	0.585715	0.888681	0.00814348	0.89	0.988	-0.0840264	0.153	0.455	-0.0204703	0.728043	0.959748	0.0412776	0.483046	0.946117	0.0413207	0.483
cg20293594_7:26991230	cg20293594	rs17426772	7:26991230	205066	C	T	0.0618557	NO	-5.6448	-0.0563341	0.00997983	4.09e-08	0.0427459		-0.00801863	0.00438567	0.0225352	0.0695	1	0.0318662	0.00885046	0.0836565	0.000438	0.00159684	-4.03795	7.56e-05	0.00018	SSE_Female		ENSG00000005020	SKAP2		-0.0320816	0.585715	0.888681	0.00814348	0.889986	0.988223	-0.0840264	0.152791	0.45488	-0.0204703	0.728043	0.959748	0.0412776	0.483046	0.946117	0.0413207	0.482589
cg20293594_7:26951194	cg20293594	rs62446163	7:26951194	245102	A	C	0.0618557	NO	-5.6448	-0.0563341	0.00997983	4.09e-08	0.0427		-0.00801863	0.00438567	0.0225352	0.0695	1	0.0318662	0.00885046	0.0836565	0.000438	0.00159684	-4.03795	7.56e-05	0.00018	SSE_Female		ENSG00000005020	SKAP2		-0.0320816	0.585715	0.888681	0.00814348	0.889986	0.988223	-0.0840264	0.152791	0.45488	-0.0204703	0.728043	0.959748	0.0412776	0.483046	0.946117	0.0413207	0.482589
cg20293594_7:26932988	cg20293594	rs79860050	7:26932988	263308	T	G	0.0601375	NO	-5.63271	-0.0578353	0.0102678	4.35e-08	0.0448		-0.00878415	0.00467003	0.023819	0.062	1	0.0318662	0.00885046	0.0836565	0.000438	0.00159684	-4.0622	6.79e-05	0.000165	SSE_Female		ENSG00000005020	SKAP2		-0.0320816	0.585715	0.888681	0.00814348	0.89	0.988	-0.0840264	0.152791	0.45488	-0.0204703	0.728	0.96	0.0412776	0.483046	0.946117	0.0413207	0.483
cg21129531_7:127054905	cg21129531	rs10243337	7:127054905	615798	T	C	0.0584192	YES	5.98663	0.0635301	0.010612	6.62e-09	0.0133878		0.0109867	0.00592099	0.0231945	0.0655	1	-0.00758111	0.00657281	0.00928164	0.251	0.67104	2.0989	0.0367	0.0754	Unclassified (sex difference FDR pdff>0.05)		NA	NA		-0.135337	0.0209232	0.209245	-0.0848884	0.148609	0.543878	-0.294982	2.98e-07	1.41e-05	-0.187444	0.0013167	0.0180526	-0.0797919	0.174637	0.689032	0.353127	5.69e-10
cg21597649_7:12746428	cg21597649	rs76881511	7:12746428	495086	C	G	0.0738832	NO	-5.63917	-0.0253244	0.00449079	4.21e-08	0.0438902		-0.00310066	0.001594	0.0254317	0.0537	1	0.0198686	0.00436455	0.127352	1.13e-05	4.93e-05	-4.94333	1.75e-06	5.61e-06	SSE_Female		ENSG00000122644	ARL4A		-0.0159485	0.786462	0.958731	-0.0056956	0.922931	0.988223	0.0703233	0.231719	0.574883	0.047415	0.420352	0.914365	0.0225826	0.701259	0.982109	-0.0412371	0.483477
cg21597649_7:12747688	cg21597649	rs79050202	7:12747688	496346	G	C	0.0738832	NO	-5.87494	-0.0265236	0.00451471	1.21e-08	0.0205432		-0.00303276	0.00157645	0.0248885	0.0563	1	0.0210964	0.00444329	0.137003	4.97e-06	2.33457e-05	-5.1179	7.94e-07	3.01e-06	SSE_Female		ENSG00000122644	ARL4A		-0.0159485	0.786462	0.958731	-0.0056956	0.922931	0.988223	0.0703233	0.231719	0.574883	0.047415	0.420352	0.914365	0.0225826	0.701259	0.982109	-0.0412371	0.483477
cg21597649_7:12745419	cg21597649	rs76321494	7:12745419	494077	A	G	0.0704467	YES	-6.04171	-0.0277084	0.00458617	4.9e-09	0.0106443		-0.00310066	0.001594	0.0254317	0.0537	1	0.0220035	0.00454334	0.14176	3.3e-06	1.63577e-05	-5.2139	5.1e-07	2.07e-06	SSE_Female		ENSG00000122644	ARL4A		-0.0159485	0.786462	0.958731	-0.0056956	0.922931	0.988223	0.0703233	0.231719	0.574883	0.047415	0.420352	0.914365	0.0225826	0.701259	0.982109	-0.0412371	0.483477
cg21597649_7:12750759	cg21597649	rs111548099	7:12750759	499417	T	C	0.0738832	NO	-5.87494	-0.0265236	0.00451471	1.21e-08	0.0205432		-0.00303276	0.00157645	0.0248885	0.0563	1	0.0210964	0.00444329	0.137003	4.97e-06	2.33457e-05	-5.1179	7.94e-07	3.01e-06	SSE_Female		ENSG00000122644	ARL4A		-0.0159485	0.786462	0.958731	-0.0056956	0.922931	0.988223	0.0703233	0.231719	0.574883	0.047415	0.420352	0.914365	0.0225826	0.701259	0.982109	-0.0412371	0.483477
cg22497014_7:160018	cg22497014	rs55980330	7:160018	733991	G	C	0.0635739	YES	-6.30966	-0.0590209	0.00935406	1.1e-09	0.00386826		-0.0565095	0.00900121	0.213722	3.75e-09	1.85e-05	0.000189614	0.00175009	8.27e-05	0.914	1	-6.18327	5.2e-09	1.05e-07	SSE_Male		ENSG00000261795	AC093627.7		-0.00812706	0.890207	0.989347	-0.00225136	0.969496	0.995212	-0.184982	0.00152768	0.0175316	0.0616016	0.294954	0.851322	-0.313057	4.89e-08	5.1e-06	0.0986222	0.0931084
cg22893405_7:5351823	cg22893405	rs6463393	7:5351823	846781	T	C	0.0635739	YES	5.70483	0.0372266	0.00652545	2.99e-08	0.0370658		0.000213956	0.00291113	3.73e-05	0.941513	1	-0.0259368	0.00536839	0.141176	3.47e-06	1.71541e-05	4.28216	2.76e-05	7.09e-05	SSE_Female		ENSG00000182095	TNRC18		0.00190852	0.97414	0.999231	-0.0551398	0.348615	0.825583	-0.121751	0.0379219	0.195617	-0.0135414	0.81808	0.963887	0.0281646	0.632309	0.982109	0.0796903	0.175188
cg23490407_7:135570434	cg23490407	rs536249172	7:135570434	132595	T	C	0.0876289	YES	7.03307	0.0922085	0.0131107	1.58e-11	0.000195513		-0.00056494	0.00232262	0.000407854	0.808168	1	-0.0735623	0.0110869	0.236658	6.34e-10	1.6538e-08	6.44422	1.38e-09	4.35e-08	SSE_Female		ENSG00000224746	AC015987.1		-0.0186491	0.751405	0.955986	-0.14858	0.011156	0.103791	-0.0379499	0.519042	0.796184	-0.0974695	0.0970145	0.505445	0.0527028	0.370362	0.910025	0.116406	0.0472634
cg23490407_7:135584957	cg23490407	rs35604319	7:135584957	147118	T	C	0.103093	NO	5.92656	0.0789881	0.0133278	9.17e-09	0.0171198		-0.000865281	0.00225131	0.00101773	0.701	1	-0.0708111	0.010854	0.230612	1.12e-09	2.71e-08	6.30994	2.78e-09	7.2e-08	SSE_Female		ENSG00000224746	AC015987.1		-0.0186491	0.751405	0.955986	-0.14858	0.0112	0.103791	-0.0379499	0.519042	0.796184	-0.0974695	0.0970145	0.505445	0.0527028	0.370362	0.910025	0.116406	0.0472634
cg23490407_7:135586212	cg23490407	rs66968334	7:135586212	148373	C	T	0.103093	NO	5.92656	0.0789881	0.0133278	9.17e-09	0.0171198		-0.000865281	0.00225131	0.00101773	0.701	1	-0.0708111	0.010854	0.230612	1.12e-09	2.71e-08	6.30994	2.78e-09	7.2e-08	SSE_Female		ENSG00000224746	AC015987.1		-0.0186491	0.751	0.955986	-0.14858	0.011156	0.103791	-0.0379499	0.519042	0.796184	-0.0974695	0.0970145	0.505445	0.0527028	0.370362	0.910025	0.116406	0.0473
cg23490407_7:135570421	cg23490407	rs80350107	7:135570421	132582	T	A	0.0893471	NO	6.84797	0.0899497	0.0131352	4.83e-11	0.000480245		-0.00056494	0.00232262	0.000408	0.808	1	-0.0718418	0.0110443	0.229572	1.24e-09	2.96151e-08	6.31558	2.69e-09	7.11e-08	SSE_Female		ENSG00000224746	AC015987.1		-0.0186491	0.751405	0.955986	-0.14858	0.011156	0.103791	-0.0379499	0.519042	0.796184	-0.0974695	0.0970145	0.505445	0.0527028	0.370362	0.910025	0.116406	0.0472634
cg23495031_7:150761597	cg23495031	rs34262985	7:150761597	611071	T	C	0.0635739	YES	5.7688	0.0612196	0.0106122	2.13e-08	0.0296417		-0.00214687	0.00456414	0.00152358	0.639	1	-0.0396791	0.00921049	0.115591	3.06e-05	0.000127604	3.65124	0.00033	0.000727	SSE_Female		ENSG00000164889	SLC4A2		-0.156554	0.00745878	0.125356	-0.0120696	0.837561	0.976218	-0.000937887	0.98729	0.990947	-0.194496	0.000851538	0.0130782	0.00916982	0.876226	0.998593	0.228763	8.22e-05
cg24443559_7:158751481	cg24443559	rs886657	7:158751481	85386	T	C	0.0859107	YES	-6.68414	-0.103287	0.0154525	1.27e-10	0.000915656		-0.0765462	0.0118962	0.222114	1.69e-09	9.01e-06	0.00324895	0.00884668	0.00094891	0.714	1	-5.38244	1.6e-07	8.61e-07	SSE_Male		ENSG00000126870	WDR60		-0.0444126	0.450408	0.838082	0.172481	0.00316	0.042206	-0.0332497	0.572134	0.813506	-0.0014728	0.980042	0.993193	-0.0355545	0.54578	0.972544	0.0333351	0.571146
cg24764114_7:64410478	cg24764114	rs10278052	7:64410478	1760	T	C	0.0584192	YES	8.05162	0.162649	0.0202008	2.43e-14	2.34e-06		-0.131428	0.0146836	0.355886	1.55e-15	2.54e-11	-0.212942	0.0155946	0.567672	1.23e-27	5.65493e-25	3.80558	0.000173	0.000387	CED_Both		ENSG00000270948	MTDHP1		-0.0258308	0.660794	0.930979	-0.0294011	0.617431	0.935754	0.0723321	0.218624	0.555625	-0.0820935	0.162491	0.643323	0.0422432	0.472859	0.946117	0.0408109	0.488012
cg24764114_7:64775490	cg24764114	rs583427	7:64775490	363252	G	A	0.0756014	NO	5.62067	0.134193	0.023875	4.64e-08	0.0463131		-0.0719342	0.0132566	0.168791	2.36e-07	0.000735971	-0.179686	0.0178303	0.416973	2.37e-18	4.8427e-16	4.84967	2.11e-06	6.69e-06	CED_Both		ENSG00000146757	ZNF92		-0.0258308	0.660794	0.930979	-0.0294011	0.617431	0.935754	0.0723321	0.218624	0.555625	-0.0820935	0.162491	0.643323	0.0422432	0.472859	0.946117	0.0408109	0.488012
cg24764114_7:64417195	cg24764114	rs10240996	7:64417195	4957	G	A	0.0584192	NO	8.05162	0.162649	0.0202008	2.43e-14	2.34e-06		-0.131	0.0146836	0.356	1.55e-15	2.54e-11	-0.212942	0.0155946	0.567672	1.23e-27	5.65493e-25	3.80558	0.000173	0.000387	CED_Both		ENSG00000270948	MTDHP1		-0.0258308	0.660794	0.930979	-0.0294011	0.617431	0.935754	0.0723321	0.218624	0.555625	-0.0820935	0.162491	0.643323	0.0422432	0.472859	0.946117	0.0408109	0.488012
cg24764114_7:64841027	cg24764114	rs78725386	7:64841027	428789	C	T	0.0721649	NO	6.65037	0.150788	0.0226736	1.55e-10	0.00103879		-0.0943126	0.0133395	0.256362	6.05e-11	4.38e-07	-0.185007	0.0169818	0.455289	1.82e-20	4.46264e-18	4.19988	3.62e-05	9.03e-05	CED_Both		ENSG00000146757	ZNF92		-0.0258308	0.660794	0.930979	-0.0294011	0.617431	0.935754	0.0723321	0.218624	0.555625	-0.0820935	0.162491	0.643323	0.0422432	0.472859	0.946117	0.0408109	0.488012
cg24764114_7:64840402	cg24764114	rs7799794	7:64840402	428164	A	C	0.0721649	NO	6.65037	0.150788	0.0226736	1.55e-10	0.00103879		-0.0943	0.0133395	0.256	6.05e-11	4.38e-07	-0.185007	0.0169818	0.455289	1.82e-20	4.46264e-18	4.19988	3.62e-05	9.03e-05	CED_Both		ENSG00000146757	ZNF92		-0.0258308	0.660794	0.930979	-0.0294011	0.617431	0.935754	0.0723321	0.218624	0.555625	-0.0820935	0.162491	0.643323	0.0422432	0.473	0.946117	0.0408109	0.488012
cg24764114_7:64934134	cg24764114	rs56964437	7:64934134	521896	T	C	0.204467	NO	5.61255	0.101164	0.0180245	4.84e-08	0.0467665		-0.0186825	0.00893977	0.029239	0.0384	1	-0.0690777	0.013609	0.153576	1.19e-06	7.27047e-06	3.09503	0.00219	0.00465	CED_Female_FDR		ENSG00000146757	ZNF92		-0.0258308	0.660794	0.930979	-0.0294011	0.617431	0.935754	0.0723321	0.218624	0.555625	-0.0820935	0.162491	0.643323	0.0422432	0.472859	0.946117	0.0408109	0.488012
cg24764114_7:64420929	cg24764114	rs2419083	7:64420929	8691	C	T	0.0584192	NO	8.05162	0.162649	0.0202008	2.43e-14	2.34e-06		-0.131428	0.0146836	0.355886	1.55e-15	2.54e-11	-0.212942	0.0155946	0.567672	1.23e-27	5.65493e-25	3.80558	0.000173	0.000387	CED_Both		ENSG00000152926	ZNF117		-0.0258308	0.660794	0.930979	-0.0294011	0.617431	0.935754	0.0723321	0.218624	0.555625	-0.0820935	0.162491	0.643323	0.0422432	0.472859	0.946117	0.0408109	0.488012
cg24764114_7:64214830	cg24764114	rs62455856	7:64214830	197408	C	T	0.0721649	NO	5.9522	0.152457	0.0256136	7.98e-09	0.0155395		-0.0405589	0.0154711	0.0452533	0.00969	1	-0.160131	0.0171315	0.380911	1.76e-16	2.9424e-14	5.18	4.2e-07	1.81e-06	CED_Female_FDR		ENSG00000197008	ZNF138		-0.0258308	0.660794	0.930979	-0.0294011	0.617431	0.935754	0.0723321	0.218624	0.555625	-0.0820935	0.162491	0.643323	0.0422432	0.472859	0.946117	0.0408109	0.488012
cg24764114_7:64212747	cg24764114	rs62455853	7:64212747	199491	A	C	0.0721649	NO	5.9522	0.152457	0.0256136	7.98e-09	0.0155395		-0.0405589	0.0154711	0.0452533	0.00969	1	-0.160131	0.0171315	0.380911	1.76e-16	2.9424e-14	5.18	4.2e-07	1.81e-06	CED_Female_FDR		ENSG00000196247	ZNF107		-0.0258308	0.660794	0.930979	-0.0294011	0.617431	0.935754	0.0723321	0.218624	0.555625	-0.0820935	0.162491	0.643323	0.0422432	0.472859	0.946117	0.0408109	0.488012
cg24949795_7:12739417	cg24949795	rs80036712	7:12739417	488900	C	T	0.0756014	NO	-5.61083	-0.0290876	0.00518419	4.88e-08	0.0470547		-0.00110192	0.001153	0.00625956	0.341	1	0.0241626	0.00538334	0.124245	1.47e-05	6.32358e-05	-4.58902	9.1e-06	2.47e-05	SSE_Female		ENSG00000122644	ARL4A		0.00517475	0.92996	0.999231	0.0316587	0.590669	0.9286	0.0669897	0.254653	0.594951	-0.0366232	0.533768	0.944055	0.0278687	0.635892	0.982109	-0.0368977	0.530704
cg24949795_7:12745419	cg24949795	rs76321494	7:12745419	494902	A	G	0.0704467	YES	-5.92877	-0.0316874	0.00534468	9.06e-09	0.0169963		-0.000862627	0.00116763	0.00375003	0.461	1	0.0262	0.00562313	0.133	7.13e-06	3.21769e-05	-4.71544	5.33e-06	1.5e-05	SSE_Female		ENSG00000122644	ARL4A		0.00517475	0.92996	0.999231	0.0316587	0.590669	0.9286	0.0669897	0.254653	0.594951	-0.0366232	0.533768	0.944055	0.0278687	0.635892	0.982109	-0.0368977	0.530704
cg25424200_7:12743592	cg25424200	rs2217801	7:12743592	493284	T	C	0.0859107	NO	-5.84913	-0.0353448	0.00604274	1.39e-08	0.0223		0.001201	0.00135013	0.00542755	0.375184	1	0.0301808	0.00622525	0.142016	3.23e-06	1.60323e-05	-4.54944	1.07e-05	2.88e-05	SSE_Female		ENSG00000122644	ARL4A		-0.0570442	0.332195	0.760235	0.00947726	0.872	0.988	0.0572993	0.33	0.661	-0.0234119	0.690843	0.959748	-0.00379943	0.948544	0.998593	0.0284329	0.629
cg25424200_7:12746428	cg25424200	rs76881511	7:12746428	496120	C	G	0.0738832	NO	-6.08155	-0.0378541	0.00622442	3.94e-09	0.00904		0.00282579	0.00140669	0.0270765	0.0464	1	0.0328817	0.00644853	0.154766	1.07e-06	6.65898e-06	-4.5538	1.05e-05	2.83e-05	CED_Female_FDR		ENSG00000122644	ARL4A		-0.0570442	0.332	0.760235	0.00947726	0.872	0.988	0.0572993	0.33	0.661336	-0.0234119	0.691	0.96	-0.00379943	0.948544	0.998593	0.0284329	0.629
cg25424200_7:12750759	cg25424200	rs111548099	7:12750759	500451	T	C	0.0738832	NO	-6.2161	-0.0389622	0.00626794	1.87e-09	0.00538		0.00274753	0.00139145	0.0261853	0.0502	1	0.0347181	0.00656282	0.164634	4.53e-07	3.26693e-06	-4.76553	4.28e-06	1.24e-05	SSE_Female		ENSG00000122644	ARL4A		-0.0570442	0.332195	0.760235	0.00947726	0.872	0.988223	0.0572993	0.330033	0.661336	-0.0234119	0.690843	0.959748	-0.00379943	0.948544	0.998593	0.0284329	0.629068
cg25424200_7:12739417	cg25424200	rs80036712	7:12739417	489109	C	T	0.0756014	NO	-5.89422	-0.0364564	0.0061851	1.09e-08	0.0191		0.00337384	0.00138192	0.039484	0.0158339	1	0.0337871	0.00641549	0.163406	5.04e-07	3.58552e-06	-4.6343	7.51e-06	2.07e-05	CED_Female_FDR		ENSG00000122644	ARL4A		-0.0570442	0.332195	0.760235	0.00947726	0.872111	0.988223	0.0572993	0.330033	0.661336	-0.0234119	0.690843	0.959748	-0.00379943	0.948544	0.998593	0.0284329	0.629068
cg25424200_7:12745419	cg25424200	rs76321494	7:12745419	495111	A	G	0.0704467	YES	-6.44931	-0.0410356	0.00636278	4.99e-10	0.00207		0.00282579	0.00140669	0.0270765	0.0464	1	0.0359916	0.00671442	0.168293	3.28e-07	2.53976e-06	-4.83453	3.18e-06	9.46e-06	CED_Female_FDR		ENSG00000122644	ARL4A		-0.0570442	0.332195	0.760235	0.00947726	0.872111	0.988223	0.0572993	0.330033	0.661336	-0.0234119	0.690843	0.959748	-0.00379943	0.949	0.998593	0.0284329	0.629068
cg25424200_7:12747688	cg25424200	rs79050202	7:12747688	497380	G	C	0.0738832	NO	-6.2161	-0.0389622	0.00626794	1.87e-09	0.00538		0.00274753	0.00139145	0.0261853	0.0502	1	0.0347181	0.00656282	0.164634	4.53e-07	3.26693e-06	-4.76553	4.28e-06	1.24e-05	SSE_Female		ENSG00000122644	ARL4A		-0.0570442	0.332195	0.760235	0.00947726	0.872111	0.988223	0.0572993	0.330033	0.661336	-0.0234119	0.690843	0.959748	-0.00379943	0.948544	0.998593	0.0284329	0.629068
cg25920483_7:141039602	cg25920483	rs12333339	7:141039602	267145	A	G	0.0756014	YES	6.2661	0.0347141	0.00553998	1.41e-09	0.00428512		0.0251683	0.00488575	0.1547	8.3e-07	0.00220793	-0.00612541	0.00221958	0.050904	0.00655	0.0226785	5.83153	2.13e-08	2.35e-07	OED_Both_FDR		ENSG00000261115	TMEM178B		-0.146026	0.0126425	0.17381	0.0674789	0.251193	0.762764	0.0105019	0.858422	0.937081	0.0272071	0.643933	0.959748	0.103348	0.0783894	0.434477	0.0640295	0.276296
cg25985683_7:100400654	cg25985683	rs56326327	7:100400654	176184	C	G	0.0841924	YES	6.67141	0.0419996	0.00629546	1.37e-10	0.000962777		0.0332986	0.00573364	0.188712	3.85e-08	0.000148567	0.000241397	0.00221224	8.38e-05	0.913262	1	5.37899	2.2e-07	1.06e-06	SSE_Male		ENSG00000196411	EPHB4		-0.000658882	0.991071	0.999231	0.061699	0.294189	0.786512	0.0494324	0.400831	0.718458	0.0556035	0.34457	0.884436	0.0448648	0.445806	0.940343	-0.0961018	0.101817
cg25985683_7:100399802	cg25985683	rs55982265	7:100399802	175332	T	C	0.0841924	NO	6.67141	0.0419996	0.00629546	1.37e-10	0.000963		0.0332986	0.00573364	0.188712	3.85e-08	0.000148567	0.000241397	0.00221224	8.38e-05	0.913	1	5.37899	2.2e-07	1.06e-06	SSE_Male		ENSG00000196411	EPHB4		-0.000658882	0.991071	0.999231	0.061699	0.294189	0.786512	0.0494324	0.400831	0.718458	0.0556035	0.34457	0.884436	0.0448648	0.445806	0.940343	-0.0961018	0.101817
cg26220323_7:75349359	cg26220323	rs78721140	7:75349359	22724	A	G	0.135739	NO	5.82298	0.132366	0.0227317	1.6e-08	0.0246		-0.01983	0.0107293	0.0230156	0.0666	1	-0.119124	0.0181534	0.232684	9.23e-10	2.29378e-08	4.70877	4.28e-06	1.24e-05	SSE_Female		ENSG00000127946	HIP1		0.00231988	0.968568	0.999231	-0.0564462	0.337296	0.821174	-0.0118272	0.84078	0.927372	0.0219216	0.709603	0.959748	-0.0380885	0.517516	0.963321	0.0342989	0.560063
cg26220323_7:75357791	cg26220323	rs78842785	7:75357791	14292	C	T	0.132302	YES	5.92143	0.134716	0.0227506	9.43e-09	0.0173		-0.0224157	0.010783	0.0289403	0.0394	1	-0.11825	0.0183165	0.226911	1.59e-09	3.7e-08	4.50883	1.03e-05	2.78e-05	CED_Female_FDR		ENSG00000127946	HIP1		0.00231988	0.968568	0.999231	-0.0564462	0.337296	0.821174	-0.0118272	0.84078	0.927372	0.0219216	0.709603	0.959748	-0.0380885	0.517516	0.963321	0.0342989	0.560063
cg26220323_7:75356243	cg26220323	rs113925342	7:75356243	15840	C	A	0.132302	NO	5.92143	0.134716	0.0227506	9.43e-09	0.0173329		-0.0224157	0.010783	0.0289403	0.0394	1	-0.11825	0.0183165	0.226911	1.59e-09	3.70128e-08	4.50883	1.03e-05	2.78e-05	CED_Female_FDR		ENSG00000127946	HIP1		0.00231988	0.968568	0.999231	-0.0564462	0.337296	0.821174	-0.0118272	0.84078	0.927372	0.0219216	0.709603	0.959748	-0.0380885	0.517516	0.963321	0.0342989	0.560063
cg26220323_7:75351138	cg26220323	rs4392824	7:75351138	20945	A	G	0.130584	NO	5.69611	0.132361	0.023237	3.13e-08	0.0380379		-0.0247999	0.0111967	0.0327266	0.0283	1	-0.11825	0.0183165	0.226911	1.59e-09	3.7e-08	4.35306	2e-05	5.19e-05	CED_Female_FDR		ENSG00000127946	HIP1		0.00231988	0.968568	0.999231	-0.0564462	0.337296	0.821174	-0.0118272	0.84078	0.927372	0.0219216	0.709603	0.959748	-0.0380885	0.517516	0.963321	0.0342989	0.560063
cg26220323_7:75349093	cg26220323	rs4348431	7:75349093	22990	T	C	0.137457	NO	5.70006	0.129494	0.022718	3.06e-08	0.0377094		-0.0227665	0.010689	0.0303369	0.0349	1	-0.115282	0.0182113	0.220089	3.01e-09	6.39929e-08	4.3812	1.79e-05	4.66e-05	CED_Female_FDR		ENSG00000127946	HIP1		0.00231988	0.968568	0.999231	-0.0564462	0.337296	0.821174	-0.0118272	0.84078	0.927372	0.0219216	0.709603	0.959748	-0.0380885	0.517516	0.963321	0.0342989	0.560063
cg27378486_7:5674369	cg27378486	rs56391533	7:5674369	924796	G	C	0.0704467	NO	-5.67801	-0.0442417	0.00779177	3.44e-08	0.0406249		-0.00368411	0.00286328	0.0112886	0.200258	1	-0.00036587	0.00255278	0.000144636	0.886	1	-0.865021	0.388	0.781	Unclassified (sex difference FDR pdff>0.05)		NA	NA		0.0172875	0.769022	0.958731	-0.0968621	0.0991249	0.44059	-0.0683442	0.245152	0.583214	-0.00147163	0.980058	0.993193	0.0647589	0.270851	0.840544	0.0496568	0.398693
cg27378486_7:5748370	cg27378486	rs3801017	7:5748370	998797	T	C	0.0670103	YES	-5.80525	-0.0448998	0.00773434	1.76e-08	0.0263512		-0.00417836	0.00292275	0.013899	0.154983	1	-0.00196392	0.00246495	0.00445045	0.427	1	-0.57918	0.563	1	Unclassified (sex difference FDR pdff>0.05)		NA	NA		0.0172875	0.769022	0.958731	-0.0968621	0.0991249	0.44059	-0.0683442	0.245152	0.583214	-0.00147163	0.980058	0.993193	0.0647589	0.270851	0.840544	0.0496568	0.398693
cg27378486_7:5645116	cg27378486	rs116036920	7:5645116	895543	C	T	0.0721649	NO	-5.59581	-0.042427	0.00758193	5.27e-08	0.049675		-0.00368411	0.00286328	0.0112886	0.200258	1	-0.000955653	0.00239147	0.0011233	0.69	1	-0.731369	0.465	0.935	Unclassified (sex difference FDR pdff>0.05)		NA	NA		0.0172875	0.769022	0.958731	-0.0968621	0.0991249	0.44059	-0.0683442	0.245152	0.583214	-0.00147163	0.980058	0.993193	0.0647589	0.270851	0.840544	0.0496568	0.398693
cg27437510_7:151668225	cg27437510	rs1919521	7:151668225	851028	A	T	0.0532646	YES	-6.0402	-0.0636503	0.0105378	4.94e-09	0.0106658		-0.0537186	0.00943739	0.182638	6.72e-08	0.000243025	0.000216143	0.00082732	0.000480439	0.794	1	-5.69317	6.47e-08	5.07e-07	SSE_Male		ENSG00000178234	GALNT11		-0.0589154	0.316553	0.746263	0.0224502	0.702927	0.970433	-0.171773	0.00328756	0.0300495	0.0426017	0.469108	0.936499	-0.271899	2.51e-06	8.17e-05	0.111044	0.0584938
cg27576576_7:157619692	cg27576576	rs6459811	7:157619692	833615	A	G	0.16323	YES	5.63805	0.0480474	0.008522	4.24e-08	0.0440369		0.00700716	0.00431791	0.0178382	0.107	1	-0.0291777	0.00708405	0.106718	6.44e-05	0.000263474	4.36158	1.93e-05	5.02e-05	SSE_Female		ENSG00000155093	PTPRN2		-0.171894	0.00326517	0.0672714	-0.219448	0.00016098	0.00415918	-0.241594	3.11e-05	0.000823033	-0.1183	0.0437531	0.299939	-0.147282	0.0118912	0.137674	0.37965	2.07e-11
cg00252803_8:102772180	cg00252803	rs75233308	8:102772180	310305	A	G	0.0549828	YES	6.04212	0.0805962	0.0133391	4.89e-09	0.0106337		0.00472889	0.00347729	0.012594	0.176	1	-0.0259223	0.00977424	0.047195	0.00891	0.0307132	2.95451	0.00355	0.0075	SSE_Female		ENSG00000104490	NCALD		-0.0351884	0.55	0.874	0.0228268	0.698	0.97	0.0117316	0.842	0.927	-0.0674028	0.252	0.823	-0.035472	0.546713	0.972544	0.0497358	0.398
cg00846483_8:125493615	cg00846483	rs72713059	8:125493615	29933	C	T	0.0721649	NO	5.63759	0.0678295	0.0120316	4.25e-08	0.044088		0.0740589	0.0100033	0.274314	9.96e-12	8.44e-08	0.0155548	0.00479164	0.0691	0.00146	0.00525429	5.27458	3.31e-07	1.5e-06	CED_Both		ENSG00000170881	RNF139		-0.0971432	0.0981438	0.466008	-0.110509	0.0597277	0.334247	-0.018966	0.747323	0.903376	-0.0278598	0.636	0.959748	0.0363893	0.536386	0.966979	0.120465	0.0400121
cg00846483_8:125460528	cg00846483	rs72713023	8:125460528	3154	T	C	0.0704467	YES	5.85945	0.0704235	0.0120188	1.32e-08	0.0213787		0.0762827	0.0101066	0.28207	4.51e-12	4.09e-08	0.0155548	0.00479164	0.0690844	0.00146	0.00525	5.42943	1.57e-07	8.61e-07	CED_Both		ENSG00000183665	TRMT12		-0.0971432	0.0981438	0.466008	-0.110509	0.0597277	0.334247	-0.018966	0.747323	0.903376	-0.0278598	0.636	0.959748	0.0363893	0.536386	0.966979	0.120465	0.04
cg00846483_8:125531989	cg00846483	rs17298171	8:125531989	68307	A	G	0.0721649	NO	5.63759	0.0678295	0.0120316	4.25e-08	0.044088		0.0740589	0.0100033	0.274314	9.96e-12	8.44e-08	0.0155548	0.00479164	0.0691	0.00146	0.00525429	5.27458	3.31e-07	1.5e-06	CED_Both		ENSG00000147687	TATDN1		-0.0971432	0.0981438	0.466008	-0.110509	0.0597277	0.334247	-0.018966	0.747323	0.903376	-0.0278598	0.636	0.959748	0.0363893	0.536386	0.966979	0.120465	0.0400121
[truncated: 953 more rows]
[truncated: 190 more columns]
