# Supplementary material for: Sex-differentiated placental methylation and gene expression regulation has implications for neonatal traits and adult diseases
Source: Nat Commun. 2025 May 1;16:4004. doi: 10.1038/s41467-025-58128-3 (PMC12045980; doi:10.1038/s41467-025-58128-3)
Supplement: Supplementary file 7 — Supplementary Data 5 [file 41467_2025_58128_MOESM7_ESM.xlsx]

## Sheet: Supplementary Data 5
SNP	CpG-SNP pair	Nearest Gene to SNP	Nearest Gene to CpG	P-value	FDR P-value
rs3802695	cg09082518_10:61550057	CCDC6	CCDC6	9.36183e-10	7.28208e-07
rs583427	cg24764114_7:64775490	ZNF92	MTDHP1	1.99657e-08	7.78e-06
rs2393571	cg09082518_10:61545454	CCDC6	CCDC6	1.13078e-07	2.19785e-05
rs1877794	cg09082518_10:61546603	CCDC6	CCDC6	1.13078e-07	2.19785e-05
rs7799794	cg24764114_7:64840402	ZNF92	MTDHP1	1.40417e-06	0.000181533
rs78725386	cg24764114_7:64841027	ZNF92	MTDHP1	1.40417e-06	0.000181533
rs11999959	cg14483161_9:133743469	ABL1	ABL1	3.98588e-06	0.00044346
rs17055596	cg24389102_6:128626302	PTPRK	PTPRK	4.69893e-06	0.000457075
rs57558053	cg01792601_6:28753779	ZSCAN23	ZSCAN23	1.97633e-05	0.0017116
rs60623065	cg24389102_6:128619282	PTPRK	PTPRK	4.85419e-05	0.0037733
rs1292089	cg07181257_1:27944000	FGR	AHDC1	6.82781e-05	0.00483067
rs7093024	cg09082518_10:61528790	MRLN	CCDC6	7.50953e-05	0.00486898
rs57558053	cg12584458_6:28753779	ZSCAN23	ZSCAN23	9.78159e-05	0.00585295
rs12242275	cg09082518_10:61528201	MRLN	CCDC6	0.000216346	0.0120227
rs73177236	cg00040322_2:11503405	ROCK2	PQLC3	0.000403716	0.0209394
rs72682720	cg24135923_4:124203507	SPATA5	SPATA5	0.0007643	0.0371641
rs17744570	cg24135923_4:124195796	SPATA5	SPATA5	0.00116565	0.0486172
rs72682732	cg24135923_4:124216817	SPATA5	SPATA5	0.00116565	0.0486172
rs72682747	cg24135923_4:124234303	SPATA5	SPATA5	0.00118731	0.0486172
rs11945458	cg24135923_4:124217252	SPATA5	SPATA5	0.00199834	0.075952
rs17503350	cg03733026_22:28803391	TTC28	ZNRF3	0.00205012	0.075952
rs146288959	cg24135923_4:124161897	SPATA5	SPATA5	0.00384402	0.135938
rs4351362	cg14735364_7:129408366	NRF1	NRF1	0.00455713	0.15415
rs75044059	cg01164221_22:29406460	ZNRF3	ZNRF3	0.00758123	0.245758
rs13005121	cg15865511_2:43293775	LINC01819	LINC01819	0.0101753	0.316656
rs2312921	cg00874835_2:3696140	COLEC11	EIPR1	0.011015	0.329602
rs78506209	cg00874835_2:3699715	COLEC11	EIPR1	0.0140331	0.401891
rs1335297	cg17016145_6:141668696	AL035446.1	AL035446.1	0.0144926	0.401891
rs77719803	cg00874835_2:3701076	COLEC11	EIPR1	0.0151414	0.401891
rs17445240	cg00874835_2:3703041	COLEC11	EIPR1	0.0165591	0.401891
rs76221161	cg00874835_2:3700123	COLEC11	EIPR1	0.0169334	0.401891
rs77027520	cg06954368_5:38797535	OSMR-AS1	OSMR	0.0176353	0.401891
rs80212323	cg00874835_2:3703959	COLEC11	EIPR1	0.0178238	0.401891
rs78689004	cg17016145_6:141662952	AL035446.1	AL035446.1	0.0178374	0.401891
rs2312921	cg13109482_2:3696140	COLEC11	EIPR1	0.0180799	0.401891
rs141196288	cg23867085_6:40832346	UNC5CL	FOXP4	0.0194898	0.421196
rs1292666	cg12464625_1:10908412	CASZ1	CENPS;CORT	0.0226878	0.426348
rs1292663	cg12464625_1:10905090	CASZ1	CENPS;CORT	0.0231843	0.426348
rs12417836	cg11157765_11:70089700	PPFIA1	ANO1	0.024149	0.426348
rs56060376	cg23867085_6:40828521	UNC5CL	FOXP4	0.0248874	0.426348
rs76321494	cg24949795_7:12745419	ARL4A	TMEM106B	0.0283385	0.426348
rs117232954	cg14862171_20:62288817	RTEL1	STMN3	0.0288532	0.426348
rs75897888	cg14862171_20:62303558	RTEL1	STMN3	0.0306274	0.426348
rs56010802	cg14862171_20:62304114	RTEL1	STMN3	0.0306274	0.426348
rs117314802	cg14862171_20:62301849	RTEL1	STMN3	0.0309599	0.426348
rs75526725	cg14862171_20:62292447	RTEL1	STMN3	0.0313321	0.426348
rs3848668	cg14862171_20:62293272	RTEL1	STMN3	0.0313321	0.426348
rs12480249	cg14862171_20:62294062	RTEL1	STMN3	0.0313321	0.426348
rs12481716	cg14862171_20:62294094	RTEL1	STMN3	0.0313321	0.426348
rs79979881	cg14862171_20:62294856	RTEL1	STMN3	0.0313321	0.426348
rs77221632	cg14862171_20:62294961	RTEL1	STMN3	0.0313321	0.426348
rs75671088	cg14862171_20:62296247	RTEL1	STMN3	0.0313321	0.426348
rs12481186	cg14862171_20:62296993	RTEL1	STMN3	0.0313321	0.426348
rs79391682	cg14862171_20:62297768	RTEL1	STMN3	0.0313321	0.426348
rs76832249	cg14862171_20:62307776	RTEL1	STMN3	0.0313321	0.426348
rs2566729	cg03123136_2:131589647	ARHGEF4	PTPN18	0.0334237	0.426348
rs78506209	cg13109482_2:3699715	COLEC11	EIPR1	0.0346131	0.426348
rs28445461	cg24135923_4:124149502	SPATA5	SPATA5	0.0350905	0.426348
rs72680859	cg24135923_4:124150922	SPATA5	SPATA5	0.0350905	0.426348
rs111551457	cg24135923_4:124174471	SPATA5	SPATA5	0.0350905	0.426348
rs112689654	cg24135923_4:124174489	SPATA5	SPATA5	0.0350905	0.426348
rs12626777	cg12430776_21:18580041	CXADR	C21orf91	0.0369387	0.426348
rs12627051	cg12430776_21:18580156	CXADR	C21orf91	0.0369387	0.426348
rs77719803	cg13109482_2:3701076	COLEC11	EIPR1	0.0370721	0.426348
rs17445240	cg13109482_2:3703041	COLEC11	EIPR1	0.0373901	0.426348
rs76221161	cg13109482_2:3700123	COLEC11	EIPR1	0.0375766	0.426348
rs76321494	cg21597649_7:12745419	ARL4A	TMEM106B	0.0416722	0.426348
rs76881511	cg21597649_7:12746428	ARL4A	TMEM106B	0.0416722	0.426348
rs79050202	cg21597649_7:12747688	ARL4A	TMEM106B	0.0416722	0.426348
rs111548099	cg21597649_7:12750759	ARL4A	TMEM106B	0.0416722	0.426348
rs1151625	cg14862171_20:62369997	LIME1	STMN3	0.0418102	0.426348
rs4809331	cg14862171_20:62370890	SLC2A4RG	STMN3	0.0418102	0.426348
rs2427536	cg14862171_20:62372813	SLC2A4RG	STMN3	0.0418102	0.426348
rs1151626	cg14862171_20:62374219	SLC2A4RG	STMN3	0.0418102	0.426348
rs10883945	cg09926728_10:105661297	STN1	SH3PXD2A	0.0427444	0.426348
rs10883946	cg09926728_10:105663064	STN1	SH3PXD2A	0.0427444	0.426348
rs10883947	cg09926728_10:105666282	STN1	SH3PXD2A	0.0427444	0.426348
rs60806862	cg09926728_10:105671212	STN1	SH3PXD2A	0.0427444	0.426348
rs117675212	cg11157765_11:70102200	PPFIA1	ANO1	0.0472286	0.464714
rs56190131	cg15827505_19:8006865	TIMM44	PEX11G	0.0477855	0.464714
rs80212323	cg13109482_2:3703959	COLEC11	EIPR1	0.048532	0.466147
rs76394012	cg12430776_21:18579630	CXADR	C21orf91	0.0511265	0.477274
rs75226764	cg12430776_21:18582160	CXADR	C21orf91	0.0511265	0.477274
rs12973257	cg15827505_19:8010913	TIMM44	PEX11G	0.0537989	0.477274
rs73008878	cg15827505_19:8012337	TIMM44	PEX11G	0.0537989	0.477274
rs35256012	cg15827505_19:8012109	TIMM44	PEX11G	0.0539582	0.477274
rs148413861	cg11157765_11:70068872	FADD	ANO1	0.0539847	0.477274
rs644817	cg11157765_11:70071927	FADD	ANO1	0.0539847	0.477274
rs2312921	cg02815053_2:3696140	COLEC11	EIPR1	0.0547805	0.478868
rs11734045	cg02482946_4:77595103	SHROOM3	G3BP2	0.0592935	0.506927
rs11725012	cg02482946_4:77595341	SHROOM3	G3BP2	0.0592935	0.506927
rs2858951	cg04154583_22:44833200	RTL6	RTL6	0.0603523	0.510371
rs72834698	cg13194994_6:26176517	HIST1H2BD	HIST1H2BH	0.0661423	0.55332
rs56964437	cg24764114_7:64934134	ZNF92	MTDHP1	0.0683227	0.565479
rs52248	cg09813782_2:166988362	SCN1A	CSRNP3	0.0691891	0.566622
rs76221161	cg02815053_2:3700123	COLEC11	EIPR1	0.0745351	0.598052
rs72680868	cg24135923_4:124168532	SPATA5	SPATA5	0.0745643	0.598052
rs78506209	cg02815053_2:3699715	COLEC11	EIPR1	0.0762273	0.605152
rs72657736	cg14609236_1:37857030	LINC01137	LSM10	0.078418	0.616255
rs77719803	cg02815053_2:3701076	COLEC11	EIPR1	0.0810511	0.630578
rs9621427	cg26934759_22:32754386	RFPL3S	DEPDC5	0.0824679	0.635248
rs12221397	cg05770030_10:43239833	BMS1	RASGEF1A	0.0861612	0.657191
rs4818333	cg12430776_21:18584357	CXADR	C21orf91	0.0870953	0.657866
rs17445240	cg02815053_2:3703041	COLEC11	EIPR1	0.0885178	0.662181
rs11002603	cg27024057_10:80318894	ZMIZ1-AS1	KCNMA1	0.0936802	0.694126
rs6433231	cg13808420_2:171545692	AC007277.1	METTL5	0.0968551	0.71088
rs78813297	cg18424968_16:55107968	CRNDE	CRNDE	0.0986329	0.712709
rs1880203	cg19267163_6:124547246	NKAIN2	NKAIN2	0.100561	0.712709
rs80212323	cg02815053_2:3703959	COLEC11	EIPR1	0.103403	0.712709
rs77461667	cg04379348_19:46341177	SYMPK	SYMPK	0.103772	0.712709
rs77799462	cg04379348_19:46342500	SYMPK	SYMPK	0.103772	0.712709
rs111944575	cg27566948_16:927695	LMF1	UNKL	0.104252	0.712709
rs66543373	cg12403190_3:65175244	MAGI1	MAGI1	0.106166	0.712709
rs71561196	cg12199321_6:10445577	LINC00518	GCNT2	0.106732	0.712709
rs112087793	cg14862171_20:62284170	STMN3	STMN3	0.108995	0.712709
rs644817	cg06393558_11:70071927	FADD	ANO1	0.110816	0.712709
rs12119788	cg06355720_1:153330178	S100A9	S100A9	0.112987	0.712709
rs62455853	cg24764114_7:64212747	ZNF107	MTDHP1	0.114523	0.712709
rs62455856	cg24764114_7:64214830	ZNF138	MTDHP1	0.114523	0.712709
rs112400363	cg04379348_19:46310228	RSPH6A	SYMPK	0.118174	0.712709
rs139063750	cg04379348_19:46312068	RSPH6A	SYMPK	0.118174	0.712709
rs16980027	cg04379348_19:46313105	RSPH6A	SYMPK	0.118174	0.712709
rs75504740	cg04379348_19:46313376	RSPH6A	SYMPK	0.118174	0.712709
rs112263997	cg04379348_19:46314979	RSPH6A	SYMPK	0.118174	0.712709
rs74450753	cg04379348_19:46317709	RSPH6A	SYMPK	0.118174	0.712709
rs77756656	cg04379348_19:46320718	SYMPK	SYMPK	0.118174	0.712709
rs77588767	cg04379348_19:46326472	SYMPK	SYMPK	0.118174	0.712709
rs60283385	cg04379348_19:46329079	SYMPK	SYMPK	0.118174	0.712709
rs56006974	cg04379348_19:46330636	SYMPK	SYMPK	0.118174	0.712709
rs58106828	cg23867085_6:40793770	UNC5CL	FOXP4	0.122451	0.727022
rs76399107	cg05914060_11:20029148	NAV2	PRMT3	0.123405	0.727022
rs11605275	cg05914060_11:20031865	NAV2	PRMT3	0.125327	0.727022
rs66968334	cg23490407_7:135586212	AC015987.1	FAM180A	0.127599	0.727022
rs35604319	cg23490407_7:135584957	AC015987.1	FAM180A	0.127821	0.727022
rs71644064	cg13299927_1:18000044	ARHGEF10L	ARHGEF10L	0.127941	0.727022
rs16840689	cg05384957_4:7621163	SORCS2	GPR78;CPZ	0.128104	0.727022
rs75817710	cg10981717_8:95616072	AC108860.2	AC023632.2	0.13343	0.727022
rs12666462	cg07879287_7:1296435	AC091729.3	MAD1L1	0.135096	0.727022
rs77971440	cg07879287_7:1296207	AC091729.3	MAD1L1	0.143041	0.727022
rs10426894	cg03093076_19:1084583	ARHGAP45	NDUFS7	0.143524	0.727022
rs45505797	cg06319102_19:38028579	ZNF793	HKR1	0.151205	0.727022
rs71644065	cg13299927_1:18001669	ARHGEF10L	ARHGEF10L	0.152487	0.727022
rs41400450	cg09813782_2:167000166	SCN1A	CSRNP3	0.155091	0.727022
rs7558010	cg09813782_2:167001532	SCN1A	CSRNP3	0.155091	0.727022
rs34683207	cg09813782_2:167001842	SCN1A	CSRNP3	0.155091	0.727022
rs35548017	cg09813782_2:166999275	SCN1A	CSRNP3	0.158047	0.727022
rs12737453	cg13299927_1:18006107	ARHGEF10L	ARHGEF10L	0.159202	0.727022
rs35588575	cg13299927_1:18007045	ARHGEF10L	ARHGEF10L	0.159202	0.727022
rs1124447	cg13299927_1:18007598	ARHGEF10L	ARHGEF10L	0.159202	0.727022
rs79923328	cg13299927_1:18008116	ARHGEF10L	ARHGEF10L	0.159202	0.727022
rs79136279	cg13299927_1:18008121	ARHGEF10L	ARHGEF10L	0.159202	0.727022
rs75044419	cg13299927_1:18008241	ARHGEF10L	ARHGEF10L	0.159202	0.727022
rs74043004	cg19456164_13:30656007	LINC00365	SLC7A1	0.159969	0.727022
rs74043005	cg19456164_13:30656012	LINC00365	SLC7A1	0.159969	0.727022
rs56148883	cg13735557_3:184051646	EIF2B5	EIF2B5;EPHB3	0.161459	0.727022
rs10464840	cg09704152_8:100892284	COX6C	VPS13B	0.163104	0.727022
rs78769840	cg21475003_4:58099179	IGFBP7	AASDH	0.166928	0.727022
rs9422671	cg05770030_10:43288626	BMS1	RASGEF1A	0.167219	0.727022
rs9422448	cg05770030_10:43288816	BMS1	RASGEF1A	0.167219	0.727022
rs12982061	cg16283179_19:3656215	PIP5K1C	CACTIN	0.167704	0.727022
rs80036712	cg24949795_7:12739417	ARL4A	TMEM106B	0.16843	0.727022
rs79999947	cg05681957_16:88881638	GALNS	ANKRD11	0.169539	0.727022
rs3823486	cg00688820_7:138482235	ATP6V0A4	KIAA1549	0.172764	0.727022
rs78294137	cg00688820_7:138482395	ATP6V0A4	KIAA1549	0.172764	0.727022
rs79089432	cg00688820_7:138482447	ATP6V0A4	KIAA1549	0.172764	0.727022
rs75431559	cg00688820_7:138482570	ATP6V0A4	KIAA1549	0.172764	0.727022
rs79675355	cg00688820_7:138482599	ATP6V0A4	KIAA1549	0.172764	0.727022
rs443275	cg11874760_6:14932578	AL138720.1	CD83	0.173657	0.727022
rs55956614	cg15827505_19:8002868	TIMM44	PEX11G	0.174902	0.727022
rs34752535	cg15827505_19:8003725	TIMM44	PEX11G	0.174902	0.727022
rs56315928	cg15827505_19:7999321	TIMM44	PEX11G	0.175511	0.727022
rs55658083	cg15827505_19:7999336	TIMM44	PEX11G	0.175511	0.727022
rs11542189	cg15827505_19:8000001	TIMM44	PEX11G	0.175511	0.727022
rs35065193	cg15827505_19:8000727	TIMM44	PEX11G	0.175511	0.727022
rs67733887	cg15827505_19:8001999	TIMM44	PEX11G	0.175511	0.727022
rs55696539	cg15827505_19:8002450	TIMM44	PEX11G	0.175511	0.727022
rs3745389	cg15827505_19:8002771	TIMM44	PEX11G	0.175511	0.727022
rs3745390	cg15827505_19:8002774	TIMM44	PEX11G	0.175511	0.727022
rs35227991	cg15827505_19:8004532	TIMM44	PEX11G	0.175511	0.727022
rs34596874	cg15827505_19:8004666	TIMM44	PEX11G	0.175511	0.727022
rs7254586	cg15827505_19:8005415	TIMM44	PEX11G	0.175511	0.727022
rs34075581	cg15827505_19:8006221	TIMM44	PEX11G	0.175511	0.727022
rs11257364	cg23532197_10:11898922	PROSER2	PROSER2;PROSER2-AS1	0.177149	0.727022
rs17814903	cg00720190_3:37558775	ITGA9	EXOG	0.178034	0.727022
rs11766174	cg15614872_7:158319010	PTPRN2	ESYT2	0.179596	0.727022
rs138764652	cg21658405_8:38923453	ADAM9	DDHD2	0.182987	0.727022
rs150330549	cg21658405_8:38932706	ADAM9	DDHD2	0.182987	0.727022
rs55911403	cg12403190_3:65166277	ADAMTS9-AS2	MAGI1	0.187112	0.727022
rs67981839	cg12403190_3:65168183	MAGI1	MAGI1	0.187112	0.727022
rs12067869	cg13299927_1:17989765	ARHGEF10L	ARHGEF10L	0.190001	0.727022
rs10426894	cg01065100_19:1084583	ARHGAP45	MUM1	0.193273	0.727022
rs364668	cg11874760_6:14927375	AL138720.1	CD83	0.194684	0.727022
rs16980059	cg04379348_19:46353634	SYMPK	SYMPK	0.196204	0.727022
rs76793172	cg04379348_19:46359794	SYMPK	SYMPK	0.196204	0.727022
rs17033124	cg14458903_3:10627693	SLC6A11	HRH1	0.197418	0.727022
rs113666002	cg04379348_19:46350418	SYMPK	SYMPK	0.200893	0.727022
rs107861	cg17107112_6:33218868	RPS18	LINC01016	0.201573	0.727022
rs462618	cg17107112_6:33222163	RPS18	LINC01016	0.201573	0.727022
rs415748	cg17107112_6:33238824	RPS18	LINC01016	0.201573	0.727022
rs463749	cg17107112_6:33238962	RPS18	LINC01016	0.201573	0.727022
rs465658	cg17107112_6:33239905	RPS18	LINC01016	0.201573	0.727022
rs466886	cg17107112_6:33240699	RPS18	LINC01016	0.201573	0.727022
rs458679	cg17107112_6:33242492	RPS18	LINC01016	0.201573	0.727022
rs458434	cg17107112_6:33242825	RPS18	LINC01016	0.201573	0.727022
rs9277956	cg17107112_6:33211790	RPS18	LINC01016	0.202072	0.727022
rs9277958	cg17107112_6:33212446	RPS18	LINC01016	0.202072	0.727022
rs461512	cg17107112_6:33215280	RPS18	LINC01016	0.202072	0.727022
rs72854540	cg20299263_10:130216297	MKI67	PTPRE	0.204199	0.727022
rs17422189	cg11784742_10:88197909	WAPL	MMRN2;SNCG	0.206519	0.727022
rs76814212	cg11784742_10:88201827	WAPL	MMRN2;SNCG	0.206519	0.727022
rs78450388	cg11784742_10:88211984	WAPL	MMRN2;SNCG	0.206519	0.727022
rs185437627	cg11784742_10:88214602	WAPL	MMRN2;SNCG	0.206519	0.727022
rs75643792	cg11784742_10:88227762	WAPL	MMRN2;SNCG	0.206519	0.727022
rs142590480	cg11784742_10:88229096	WAPL	MMRN2;SNCG	0.206519	0.727022
rs77745971	cg11784742_10:88229528	WAPL	MMRN2;SNCG	0.206519	0.727022
rs2288360	cg11784742_10:88230929	WAPL	MMRN2;SNCG	0.206519	0.727022
rs17331685	cg11784742_10:88240172	WAPL	MMRN2;SNCG	0.206519	0.727022
rs3758521	cg11784742_10:88245682	WAPL	MMRN2;SNCG	0.206519	0.727022
rs17422850	cg11784742_10:88247100	WAPL	MMRN2;SNCG	0.206519	0.727022
rs141213519	cg11784742_10:88249844	WAPL	MMRN2;SNCG	0.206519	0.727022
rs79642860	cg11784742_10:88258186	WAPL	MMRN2;SNCG	0.206519	0.727022
rs1040127	cg25616968_17:78824287	RPTOR	ACTG1	0.207945	0.727981
rs13344639	cg01065100_19:1083880	ARHGAP45	MUM1	0.208663	0.727981
rs35473842	cg12199321_6:10450277	LINC00518	GCNT2	0.211767	0.734556
rs6005751	cg01164221_22:28675783	TTC28	ZNRF3	0.212436	0.734556
rs2589149	cg25616968_17:78826134	RPTOR	ACTG1	0.215875	0.739872
rs2672895	cg25616968_17:78826211	RPTOR	ACTG1	0.215875	0.739872
rs75061690	cg14658470_16:88471076	ZNF469	PIEZO1	0.218491	0.745552
rs149050997	cg11784742_10:88263441	WAPL	MMRN2;SNCG	0.225429	0.755421
rs7089916	cg11784742_10:88267407	WAPL	MMRN2;SNCG	0.225429	0.755421
rs79536675	cg11784742_10:88279015	WAPL	MMRN2;SNCG	0.225429	0.755421
rs2691066	cg11784742_10:88292328	AL731569.1	MMRN2;SNCG	0.225429	0.755421
rs111386720	cg04379348_19:46302145	RSPH6A	SYMPK	0.226238	0.755421
rs34629355	cg15827505_19:7995287	TIMM44	PEX11G	0.231904	0.755483
rs34574397	cg15827505_19:7996228	TIMM44	PEX11G	0.231904	0.755483
rs12356576	cg20517784_10:849001	LARP4B	DIP2C	0.232537	0.755483
rs55850302	cg15827505_19:7997683	TIMM44	PEX11G	0.233054	0.755483
rs56405837	cg15827505_19:7999292	TIMM44	PEX11G	0.233054	0.755483
rs35810163	cg15827505_19:7999491	TIMM44	PEX11G	0.233054	0.755483
rs34024100	cg15827505_19:7999645	TIMM44	PEX11G	0.233054	0.755483
rs77818247	cg00457115_14:102389170	PPP2R5C	PPP2R5C	0.235631	0.759152
rs35046330	cg07784293_3:149044079	AC093001.1	WWTR1	0.239362	0.759152
rs407819	cg17107112_6:33223462	RPS18	LINC01016	0.242432	0.759152
rs11000105	cg26952362_10:73699506	CHST3	UNC5B	0.242459	0.759152
rs11000106	cg26952362_10:73699556	CHST3	UNC5B	0.242459	0.759152
rs4818334	cg12430776_21:18584689	CXADR	C21orf91	0.243944	0.759152
rs12626518	cg12430776_21:18591571	CXADR	C21orf91	0.243944	0.759152
rs76037346	cg12430776_21:18595517	CXADR	C21orf91	0.243944	0.759152
rs76295045	cg12430776_21:18595848	CXADR	C21orf91	0.243944	0.759152
rs4818335	cg12430776_21:18601343	CXADR	C21orf91	0.243944	0.759152
rs7775974	cg19665765_6:155409266	TIAM2	TIAM2;AL596202.1	0.24699	0.765572
rs148753499	cg01281038_16:68007575	DPEP3	AC040162.1	0.251552	0.77556
rs75232915	cg17608440_10:115445526	CASP7	TCF7L2	0.2542	0.77556
rs11196431	cg17608440_10:115452443	CASP7	TCF7L2	0.2542	0.77556
rs7911410	cg17608440_10:115455291	CASP7	TCF7L2	0.2542	0.77556
rs329548	cg01250141_7:35110028	DPY19L2P1	DPY19L2P1	0.265677	0.807409
rs76148840	cg12074585_12:7356622	PEX5	RBP5	0.274913	0.829003
rs7975045	cg12074585_12:7358887	PEX5	RBP5	0.274913	0.829003
rs9795298	cg20411756_11:397706	PKP3	DRD4	0.278709	0.833982
rs9795299	cg20411756_11:397732	PKP3	DRD4	0.278709	0.833982
rs71486430	cg02737625_11:58696441	AP001636.3	FAM111A-DT	0.282117	0.83748
rs7112031	cg20411756_11:396473	PKP3	DRD4	0.282763	0.83748
rs9609048	cg03951724_22:31078341	OSBP2	TBC1D10A	0.285278	0.83748
rs2217801	cg06286300_7:12743592	ARL4A	TMEM106B	0.287413	0.83748
rs76321494	cg06286300_7:12745419	ARL4A	TMEM106B	0.287413	0.83748
rs79050202	cg06286300_7:12747688	ARL4A	TMEM106B	0.287413	0.83748
rs111548099	cg06286300_7:12750759	ARL4A	TMEM106B	0.287413	0.83748
rs11159152	cg18164942_14:76282161	TTLL5	PROX2	0.295038	0.853554
rs9547617	cg19890264_13:31997945	B3GLCT	HSPH1	0.295123	0.853554
rs147664497	cg25164957_17:6998716	ASGR2	ACAP1	0.299667	0.861027
rs74568188	cg14006005_11:86572402	PRSS23	PICALM	0.299921	0.861027
rs72975157	cg05350360_19:3883443	DAPK3	HDGFL2	0.303793	0.866892
rs13344639	cg03093076_19:1083880	ARHGAP45	NDUFS7	0.304192	0.866892
rs2113576	cg18164942_14:76210831	TTLL5	PROX2	0.309751	0.879512
rs71486430	cg03365278_11:58696441	AP001636.3	FAM111A-DT;FAM111A	0.311859	0.88095
rs4076580	cg21864845_1:1612809	SLC35E2B	UBE2J2	0.312522	0.88095
rs28498020	cg18135502_10:125790399	CHST15	LHPP	0.333079	0.912116
rs7282827	cg21105493_21:46912074	COL18A1	PCNT	0.335834	0.912116
rs142255067	cg25164957_17:6997201	ASGR2	ACAP1	0.335855	0.912116
rs77247684	cg21105493_21:46916033	COL18A1	PCNT	0.343773	0.912116
rs60253665	cg01339929_16:573694	RAB11FIP3	CAPN15	0.348029	0.912116
rs150720278	cg01339929_16:573827	RAB11FIP3	CAPN15	0.348029	0.912116
rs12040625	cg06355720_1:153365548	S100A8	S100A9	0.349869	0.912116
rs4459459	cg12071073_13:52447909	CTAGE3P	CTAGE3P	0.35075	0.912116
rs146737745	cg06584030_17:63070510	GNA13	RP11-160O5.1	0.353357	0.912116
rs67082663	cg12403190_3:65165417	ADAMTS9-AS2	MAGI1	0.353925	0.912116
rs73031751	cg19214477_19:35817789	CD22	GPI	0.363585	0.912116
rs7116003	cg20411756_11:396406	PKP3	DRD4	0.368553	0.912116
rs11992830	cg07362969_8:64388239	AC011978.2	TTPA	0.370391	0.912116
rs56328817	cg21658405_8:38967899	ADAM32	DDHD2	0.37053	0.912116
rs117485380	cg19748937_6:29925281	HLA-A	IER3	0.372229	0.912116
rs62392216	cg19748937_6:29925877	HLA-A	IER3	0.372229	0.912116
rs74003954	cg01339929_16:565371	RAB11FIP3	CAPN15	0.373133	0.912116
rs57982495	cg01339929_16:567086	RAB11FIP3	CAPN15	0.373133	0.912116
rs77970841	cg01339929_16:569118	RAB11FIP3	CAPN15	0.37377	0.912116
rs16988914	cg02348151_21:33463846	HUNK	IFNAR2	0.374916	0.912116
rs16988915	cg02348151_21:33463875	HUNK	IFNAR2	0.375514	0.912116
rs11000101	cg26952362_10:73693728	CHST3	UNC5B	0.378587	0.912116
rs16940095	cg13317831_17:41757926	AC004149.1	MPP3	0.379124	0.912116
rs11658259	cg13317831_17:41759135	AC004149.1	MPP3	0.379124	0.912116
rs11205287	cg06355720_1:153376807	S100A8	S100A9	0.379603	0.912116
rs11205288	cg06355720_1:153376808	S100A8	S100A9	0.379603	0.912116
rs56328817	cg12021219_8:38967899	ADAM32	DDHD2	0.381523	0.912116
rs867984	cg13299927_1:17982559	ARHGEF10L	ARHGEF10L	0.38158	0.912116
rs28419428	cg18135502_10:125783614	CHST15	LHPP	0.382306	0.912116
rs113577760	cg04379348_19:46365177	SYMPK	SYMPK	0.382707	0.912116
rs11578443	cg06355720_1:153368453	S100A8	S100A9	0.383118	0.912116
rs71304466	cg07784293_3:149049717	AC093001.1	WWTR1	0.384566	0.912116
rs77107888	cg12430776_21:18562486	CXADR	C21orf91	0.38464	0.912116
rs17210736	cg12430776_21:18563243	CXADR	C21orf91	0.38464	0.912116
rs61449169	cg12430776_21:18563805	CXADR	C21orf91	0.38464	0.912116
rs113234763	cg12430776_21:18565747	CXADR	C21orf91	0.38464	0.912116
rs17276696	cg12430776_21:18567441	CXADR	C21orf91	0.38464	0.912116
rs17276703	cg12430776_21:18567888	CXADR	C21orf91	0.38464	0.912116
rs17210771	cg12430776_21:18569128	CXADR	C21orf91	0.38464	0.912116
rs60827837	cg12430776_21:18572260	CXADR	C21orf91	0.38464	0.912116
rs147713346	cg12430776_21:18577059	CXADR	C21orf91	0.38464	0.912116
rs75001572	cg12430776_21:18578153	CXADR	C21orf91	0.38464	0.912116
rs6531620	cg25943096_4:38234195	TBC1D1	FAM114A1	0.385835	0.912116
rs78072772	cg24889694_8:101421471	AP003472.1	ANKRD46	0.387102	0.912116
rs57389273	cg12430776_21:18577629	CXADR	C21orf91	0.393315	0.912116
rs55633044	cg17726266_15:70744705	UACA	UACA	0.397122	0.912116
rs72773714	cg04923532_16:5088956	ALG1	DNAJA3	0.398842	0.912116
rs73125685	cg11652597_20:48501876	SLC9A8	SPATA2	0.401584	0.912116
rs72804075	cg26952362_10:73694764	CHST3	UNC5B	0.402954	0.912116
rs72804082	cg26952362_10:73695904	CHST3	UNC5B	0.402954	0.912116
rs1233379	cg14128584_6:29603600	HLA-F	HLA-F	0.403317	0.912116
rs148129973	cg18164942_14:76138668	TTLL5	PROX2	0.404849	0.912116
rs2218426	cg26883282_4:162246075	FSTL5	FSTL5	0.40726	0.912116
rs9260411	cg11668876_6:29918976	HLA-A	TRIM40	0.408484	0.912116
rs7264756	cg11652597_20:48504117	SLC9A8	SPATA2	0.409216	0.912116
rs28698107	cg01250141_7:35096509	DPY19L1	DPY19L2P1	0.411759	0.912116
rs11000103	cg26952362_10:73696947	CHST3	UNC5B	0.412866	0.912116
rs11000104	cg26952362_10:73697158	CHST3	UNC5B	0.412866	0.912116
rs111404322	cg04379348_19:46360739	SYMPK	SYMPK	0.41448	0.912116
rs113222530	cg04379348_19:46361183	SYMPK	SYMPK	0.41448	0.912116
rs138764652	cg11189715_8:38923453	ADAM9	DDHD2	0.41604	0.912116
rs150330549	cg11189715_8:38932706	ADAM9	DDHD2	0.41604	0.912116
rs75779045	cg23515619_17:62126252	ERN1	KCNH6	0.416855	0.912116
rs1056506	cg05959525_11:457879	PTDSS2	TALDO1	0.418483	0.912116
rs7918442	cg11784742_10:88212687	WAPL	MMRN2;SNCG	0.419268	0.912116
rs12267240	cg11784742_10:88239500	WAPL	MMRN2;SNCG	0.419268	0.912116
rs12265661	cg11784742_10:88239586	WAPL	MMRN2;SNCG	0.419268	0.912116
rs75912996	cg11784742_10:88241471	WAPL	MMRN2;SNCG	0.419268	0.912116
rs77136097	cg18164942_14:76313074	TTLL5	PROX2	0.419983	0.912116
rs75617001	cg02348151_21:33463264	HUNK	IFNAR2	0.421747	0.912116
rs4355735	cg11189715_8:38870446	ADAM9	DDHD2	0.421995	0.912116
rs60834210	cg18164942_14:76227863	TTLL5	PROX2	0.424265	0.912116
rs75617001	cg27237300_21:33463264	HUNK	IFNAR2	0.428014	0.912116
rs56186849	cg24768974_17:47924267	TAC4	ZNF652	0.429659	0.912116
rs73853376	cg23650353_4:148081325	EDNRA	ARHGAP10	0.430137	0.912116
rs952688	cg23650353_4:148081634	EDNRA	ARHGAP10	0.430137	0.912116
rs7707463	cg06850513_5:175962780	RNF44	RNF44	0.431773	0.912116
rs62024971	cg07998072_16:19758650	IQCK	TMC5	0.435018	0.912116
rs62025014	cg07998072_16:19776722	IQCK	TMC5	0.435018	0.912116
rs9260371	cg11668876_6:29917913	HLA-A	TRIM40	0.437111	0.912116
rs9260430	cg11668876_6:29919204	HLA-A	TRIM40	0.439187	0.912116
rs9260431	cg11668876_6:29919209	HLA-A	TRIM40	0.439187	0.912116
rs9260433	cg11668876_6:29919257	HLA-A	TRIM40	0.439187	0.912116
rs9260435	cg11668876_6:29919323	HLA-A	TRIM40	0.439187	0.912116
rs11580813	cg13299927_1:17981913	ARHGEF10L	ARHGEF10L	0.441839	0.912116
rs77698327	cg02699885_16:86919099	C16orf95	ZCCHC14	0.445171	0.912116
rs62025048	cg07998072_16:19827707	IQCK	TMC5	0.446654	0.912116
rs17022494	cg18803303_12:94901115	AC023161.2	CRADD	0.447766	0.912116
rs111508444	cg24104616_6:29603512	HLA-F	ZSCAN23	0.448558	0.912116
rs4761621	cg18803303_12:94898462	AC023161.2	CRADD	0.449199	0.912116
rs17641310	cg23515619_17:62161543	ERN1	KCNH6	0.449868	0.912116
rs78600000	cg23515619_17:62161959	ERN1	KCNH6	0.449868	0.912116
rs76908507	cg09436067_3:186372233	DNAJB11	TRA2B	0.450219	0.912116
rs3810327	cg04379348_19:46376217	SYMPK	SYMPK	0.451826	0.912116
rs76445139	cg20055861_15:67066009	SMAD6	MAP2K5	0.456124	0.912116
rs17065531	cg13711538_13:76615065	LMO7	KCTD12	0.456225	0.912116
rs11842449	cg13711538_13:76615881	LMO7	KCTD12	0.456225	0.912116
rs17065549	cg13711538_13:76616876	LMO7	KCTD12	0.456225	0.912116
rs17065554	cg13711538_13:76617108	LMO7	KCTD12	0.456225	0.912116
rs75413307	cg13711538_13:76617288	LMO7	KCTD12	0.456225	0.912116
rs2217801	cg25424200_7:12743592	ARL4A	TMEM106B	0.456404	0.912116
rs76321494	cg25424200_7:12745419	ARL4A	TMEM106B	0.456404	0.912116
rs76881511	cg25424200_7:12746428	ARL4A	TMEM106B	0.456404	0.912116
rs79050202	cg25424200_7:12747688	ARL4A	TMEM106B	0.456404	0.912116
rs111548099	cg25424200_7:12750759	ARL4A	TMEM106B	0.456404	0.912116
rs9260422	cg11668876_6:29919065	HLA-A	TRIM40	0.457185	0.912116
rs1292089	cg17107840_1:27944000	FGR	MAP3K6	0.461511	0.912116
rs60421454	cg18164942_14:76212526	TTLL5	PROX2	0.461725	0.912116
rs10902155	cg20411756_11:393212	PKP3	DRD4	0.462246	0.912116
rs2063787	cg25616968_17:78827002	RPTOR	ACTG1	0.463236	0.912116
rs72776111	cg18375586_10:15178902	RPP38	FAM171A1	0.463398	0.912116
rs74751406	cg09436067_3:186374215	DNAJB11	TRA2B	0.463524	0.912116
rs117675212	cg06393558_11:70102200	PPFIA1	ANO1	0.466235	0.912116
rs78029970	cg23515619_17:62159497	ERN1	KCNH6	0.471666	0.912116
rs41284467	cg18375586_10:15183159	NMT2	FAM171A1	0.47218	0.912116
rs113526128	cg16109778_10:134030163	STK32C	INPP5A	0.477941	0.912116
rs11911606	cg27237300_21:33460942	HUNK	IFNAR2	0.479251	0.912116
rs74664064	cg27237300_21:33460520	HUNK	IFNAR2	0.481079	0.912116
rs16988915	cg27237300_21:33463875	HUNK	IFNAR2	0.481079	0.912116
rs16988914	cg27237300_21:33463846	HUNK	IFNAR2	0.482008	0.912116
rs11015715	cg07955105_10:27642191	LRRC37A6P	LRRC37A6P	0.483902	0.912116
rs10180207	cg02467154_2:55260946	RTN4	ACYP2	0.486682	0.912116
rs115200927	cg19748937_6:29926389	HLA-A	IER3	0.489758	0.912116
rs115280716	cg19748937_6:29926415	HLA-A	IER3	0.489758	0.912116
rs114905642	cg19748937_6:29927014	HLA-A	IER3	0.489758	0.912116
rs55897388	cg19748937_6:29928188	HLA-A	IER3	0.489758	0.912116
rs116174003	cg19748937_6:29928557	HLA-A	IER3	0.489758	0.912116
rs17179992	cg19748937_6:29929324	HLA-A	IER3	0.489758	0.912116
rs62388660	cg19748937_6:29930402	HLA-A	IER3	0.489758	0.912116
rs3869062	cg19748937_6:29934891	HLA-A	IER3	0.489758	0.912116
rs17180093	cg19748937_6:29935997	HLA-A	IER3	0.489758	0.912116
rs17180107	cg19748937_6:29936106	HLA-A	IER3	0.489758	0.912116
rs17186566	cg19748937_6:29938293	HLA-A	IER3	0.489758	0.912116
rs17180227	cg19748937_6:29938736	HLA-A	IER3	0.489758	0.912116
rs2394249	cg19748937_6:29940786	HLA-A	IER3	0.489758	0.912116
rs56289102	cg19748937_6:29941011	HLA-A	IER3	0.489758	0.912116
rs62388723	cg19748937_6:29942489	HLA-A	IER3	0.489758	0.912116
rs2893999	cg19748937_6:29943832	HLA-A	IER3	0.489758	0.912116
rs3823368	cg19748937_6:29943906	HLA-A	IER3	0.489758	0.912116
rs80263730	cg03096811_10:72441694	ADAMTS14	H2AFY2;AIFM2	0.491178	0.912116
rs79645735	cg03096811_10:72442606	ADAMTS14	H2AFY2;AIFM2	0.491178	0.912116
rs75337354	cg03096811_10:72443340	ADAMTS14	H2AFY2;AIFM2	0.491178	0.912116
rs78325792	cg04873857_19:3369753	NFIC	FSD1	0.492913	0.912116
rs911178	cg01792601_6:28574415	ZSCAN23	ZSCAN23	0.493076	0.912116
rs3784166	cg01935149_14:32615887	ARHGAP5	NPAS3	0.494747	0.912116
rs75207985	cg01935149_14:32616169	ARHGAP5	NPAS3	0.494747	0.912116
rs6598028	cg20411756_11:390003	PKP3	DRD4	0.497238	0.913096
rs12788610	cg20411756_11:392953	PKP3	DRD4	0.500957	0.913096
rs75233308	cg00252803_8:102772180	NCALD	AP001207.3	0.506735	0.913096
rs10191684	cg02467154_2:55244982	RTN4	ACYP2	0.507971	0.913096
rs7203980	cg27075654_16:1729233	JPT2	CLCN7	0.509025	0.913096
rs73031751	cg26615712_19:35817789	CD22	GPI	0.510491	0.913096
rs73299537	cg02759531_7:29753710	DPY19L2P3	CREB5	0.512734	0.913096
rs327844	cg04636251_5:125156733	GRAMD2B	ZNF608	0.513358	0.913096
rs34440142	cg11349429_2:240578727	AC079612.1	HDAC4	0.513782	0.913096
rs13220362	cg18762252_6:30660298	IER3	IER3	0.516544	0.913096
rs72799373	cg01702839_16:69550093	NFAT5	NIP7	0.518549	0.913096
rs55793253	cg25419928_6:34237941	RPL35P2	ITPR3	0.520053	0.913096
rs79773538	cg23515619_17:62119142	ERN1	KCNH6	0.526543	0.913096
rs75160892	cg23515619_17:62119157	ERN1	KCNH6	0.526543	0.913096
rs7395729	cg20411756_11:395343	PKP3	DRD4	0.527141	0.913096
rs74380806	cg23515619_17:62148065	ERN1	KCNH6	0.528015	0.913096
rs12038958	cg14664759_1:195690745	KCNT2	KCNT2	0.530754	0.913096
rs2312921	cg23245316_2:3696140	COLEC11	EIPR1	0.535483	0.913096
rs114272109	cg27312391_2:240610108	AC079612.1	GPC1	0.53647	0.913096
rs116605311	cg09436067_3:186376288	KNG1	TRA2B	0.537268	0.913096
rs111991950	cg14511094_15:42270397	EHD4	CAPN3;AC012651.1	0.538999	0.913096
rs4355735	cg21658405_8:38870446	ADAM9	DDHD2	0.540544	0.913096
rs73428082	cg01164221_22:28847273	TTC28	ZNRF3	0.550017	0.913096
rs672605	cg19740707_6:150720439	PPP1R14C	ZC3H12D	0.551884	0.913096
rs10883861	cg26207201_10:105129665	TAF5	BORCS7	0.552017	0.913096
rs16838850	cg14664759_1:195726377	KCNT2	KCNT2	0.55336	0.913096
rs56377333	cg23532197_10:11888071	PROSER2	PROSER2;PROSER2-AS1	0.555094	0.913096
rs17440761	cg23085049_12:54822089	AC079313.2	AC079313.2;AC079313.1;ZNF385A	0.555124	0.913096
rs61921457	cg23085049_12:54833665	AC079313.2	AC079313.2;AC079313.1;ZNF385A	0.555124	0.913096
rs73123868	cg11652597_20:48450312	SLC9A8	SPATA2	0.558314	0.913096
rs3795391	cg06355720_1:153363105	S100A8	S100A9	0.559175	0.913096
rs17445240	cg07568517_2:3703041	COLEC11	EIPR1	0.562998	0.913096
rs11205282	cg06355720_1:153365310	S100A8	S100A9	0.563501	0.913096
rs2312921	cg07568517_2:3696140	COLEC11	EIPR1	0.565678	0.913096
rs35523869	cg11349429_2:240568043	AC079612.1	HDAC4	0.566003	0.913096
rs34996384	cg11349429_2:240568178	AC079612.1	HDAC4	0.566003	0.913096
rs35786368	cg11349429_2:240568255	AC079612.1	HDAC4	0.566003	0.913096
rs34868319	cg11349429_2:240569831	AC079612.1	HDAC4	0.566003	0.913096
rs56174222	cg11349429_2:240569975	AC079612.1	HDAC4	0.566003	0.913096
rs73000510	cg11349429_2:240570077	AC079612.1	HDAC4	0.566003	0.913096
rs35585028	cg11349429_2:240570195	AC079612.1	HDAC4	0.566003	0.913096
rs13028322	cg11349429_2:240570917	AC079612.1	HDAC4	0.566003	0.913096
rs36043093	cg11349429_2:240571034	AC079612.1	HDAC4	0.566003	0.913096
rs55889439	cg11349429_2:240571210	AC079612.1	HDAC4	0.566003	0.913096
rs13029581	cg11349429_2:240577485	AC079612.1	HDAC4	0.566003	0.913096
rs34373384	cg11349429_2:240578527	AC079612.1	HDAC4	0.566003	0.913096
rs8062809	cg01702839_16:69871739	WWP2	NIP7	0.56662	0.913096
rs17803349	cg20724810_3:182878123	LAMP3	MCF2L2	0.567566	0.913096
rs71314284	cg20724810_3:182878255	LAMP3	MCF2L2	0.567566	0.913096
rs71314285	cg20724810_3:182878673	LAMP3	MCF2L2	0.567566	0.913096
rs78506209	cg07568517_2:3699715	COLEC11	EIPR1	0.571753	0.913096
rs77719803	cg07568517_2:3701076	COLEC11	EIPR1	0.574255	0.913096
rs11205281	cg06355720_1:153364662	S100A8	S100A9	0.576537	0.913096
rs61803339	cg06355720_1:153364926	S100A8	S100A9	0.576537	0.913096
rs3014879	cg06355720_1:153343881	S100A12	S100A9	0.577257	0.913096
rs3014881	cg06355720_1:153344915	S100A12	S100A9	0.577257	0.913096
rs2916192	cg06355720_1:153345682	S100A12	S100A9	0.577257	0.913096
rs2916216	cg06355720_1:153353360	S100A12	S100A9	0.577257	0.913096
rs2916201	cg06355720_1:153354450	S100A12	S100A9	0.577257	0.913096
rs11583949	cg06355720_1:153355322	S100A8	S100A9	0.577257	0.913096
rs3006485	cg06355720_1:153357021	S100A8	S100A9	0.577257	0.913096
rs11205279	cg06355720_1:153358685	S100A8	S100A9	0.577257	0.913096
rs2445762	cg24185116_15:51617708	CYP19A1	TMOD2	0.578269	0.913096
rs62035116	cg16268380_15:81323843	CFAP161	TLNRD1	0.580432	0.913096
rs6010985	cg14862171_20:62275492	STMN3	STMN3	0.580832	0.913096
rs6010987	cg14862171_20:62277675	STMN3	STMN3	0.580832	0.913096
rs6010988	cg14862171_20:62278210	STMN3	STMN3	0.580832	0.913096
rs12033317	cg06355720_1:153343942	S100A12	S100A9	0.580954	0.913096
rs61803337	cg06355720_1:153352809	S100A12	S100A9	0.580954	0.913096
rs12035710	cg06355720_1:153354406	S100A12	S100A9	0.580954	0.913096
rs12040887	cg06355720_1:153356784	S100A8	S100A9	0.580954	0.913096
rs11205280	cg06355720_1:153359781	S100A8	S100A9	0.580954	0.913096
rs4845541	cg06355720_1:153360678	S100A8	S100A9	0.580954	0.913096
rs76655478	cg23329061_3:32348309	CMTM8	TRIM71	0.592801	0.925106
rs113038299	cg14664759_1:195691320	KCNT2	KCNT2	0.593348	0.925106
rs876716	cg14664759_1:195714264	KCNT2	KCNT2	0.593348	0.925106
rs80036712	cg04943729_7:12739417	ARL4A	TMEM106B	0.593352	0.925106
rs147339870	cg18406106_4:593439	PDE6B	SPON2	0.596684	0.928441
rs76221161	cg07568517_2:3700123	COLEC11	EIPR1	0.599547	0.929891
rs79060840	cg17890283_8:80397195	RPL3P9	TPD52	0.601561	0.929891
rs9827118	cg05789005_3:196345637	LINC01063	PIGZ	0.601874	0.929891
rs80036712	cg25424200_7:12739417	ARL4A	TMEM106B	0.602398	0.929891
rs2302591	cg18164942_14:76108422	FLVCR2	PROX2	0.604186	0.930805
rs56096250	cg11349429_2:240616465	AC079612.1	HDAC4	0.606916	0.931843
rs7965441	cg17499247_12:57304289	RDH16	MIP	0.607255	0.931843
rs11839270	cg13711538_13:76588321	LMO7	KCTD12	0.616702	0.942622
rs74094944	cg13711538_13:76588908	LMO7	KCTD12	0.616702	0.942622
rs117352182	cg27534281_16:3263397	ZNF200	TEDC2	0.621414	0.947962
rs7595417	cg04398171_2:205664920	PARD3B	PARD3B	0.630967	0.950989
rs142097145	cg04398171_2:205666723	PARD3B	PARD3B	0.630967	0.950989
rs78067686	cg04398171_2:205676246	PARD3B	PARD3B	0.630967	0.950989
rs76383289	cg16646261_10:61805292	ANK3	CCDC6	0.632098	0.950989
rs117102279	cg16646261_10:61810590	ANK3	CCDC6	0.632098	0.950989
rs61538903	cg13979394_14:65418564	FNTB	LINC02324	0.634074	0.950989
rs57674166	cg13979394_14:65421385	FNTB	LINC02324	0.634074	0.950989
rs80212323	cg07568517_2:3703959	COLEC11	EIPR1	0.634789	0.950989
rs112051573	cg18280125_4:3919617	ALG1L7P	STX18	0.636389	0.950989
rs57319601	cg13979394_14:65415743	FNTB	LINC02324	0.638067	0.950989
rs73281764	cg13979394_14:65416677	FNTB	LINC02324	0.638067	0.950989
rs73281765	cg13979394_14:65416681	FNTB	LINC02324	0.638067	0.950989
rs16914643	cg16646261_10:61814108	ANK3	CCDC6	0.641503	0.952921
rs112427909	cg01339929_16:582668	CAPN15	CAPN15	0.6426	0.952921
rs10509118	cg16646261_10:61812467	ANK3	CCDC6	0.643038	0.952921
rs2312921	cg01102158_2:3696140	COLEC11	EIPR1	0.646045	0.95342
rs61742305	cg26456183_19:50666389	MYH14	NR1H2;NAPSA	0.646477	0.95342
rs16948388	cg24768974_17:47887176	KAT7	ZNF652	0.648216	0.95342
rs77574516	cg07397481_16:82442591	CDH13	PLCG2	0.649249	0.95342
rs78213244	cg23515619_17:62157004	ERN1	KCNH6	0.650385	0.95342
rs78025799	cg00355799_1:244462879	C1orf100	AKT3	0.65154	0.95342
rs1542194	cg26140749_8:142935678	TSNARE1	THEM6	0.655482	0.95342
rs3848346	cg09452257_16:1889821	FAHD1	AC009065.4	0.655677	0.95342
rs73727148	cg09329340_6:30951558	DDR1	TRIM40	0.660178	0.95342
rs10503174	cg03125531_8:2163403	KBTBD11	ARHGEF10	0.663582	0.95342
rs150476998	cg12071073_13:52452538	CTAGE3P	CTAGE3P	0.67453	0.95342
rs1813030	cg14332524_14:66071012	FUT8	PTBP1P	0.676463	0.95342
rs13379229	cg14332524_14:66073711	FUT8	PTBP1P	0.676463	0.95342
rs13379147	cg14332524_14:66075654	FUT8	PTBP1P	0.676463	0.95342
rs7140251	cg14332524_14:66084500	FUT8	PTBP1P	0.676463	0.95342
rs28373922	cg14332524_14:66086956	FUT8	PTBP1P	0.676463	0.95342
rs2092915	cg14332524_14:66088573	FUT8	PTBP1P	0.676463	0.95342
rs7145834	cg14332524_14:66097682	FUT8	PTBP1P	0.676463	0.95342
rs57638372	cg14332524_14:66098934	FUT8	PTBP1P	0.676463	0.95342
rs7148401	cg14332524_14:66103263	FUT8	PTBP1P	0.676463	0.95342
rs10162379	cg14332524_14:66107211	FUT8	PTBP1P	0.676463	0.95342
rs12588029	cg14332524_14:66108215	FUT8	PTBP1P	0.676463	0.95342
rs10162474	cg14332524_14:66109131	FUT8	PTBP1P	0.676463	0.95342
rs8014146	cg14332524_14:66116048	FUT8	PTBP1P	0.676463	0.95342
rs77679152	cg14332524_14:66125171	FUT8	PTBP1P	0.676463	0.95342
rs10483784	cg14332524_14:66126779	FUT8	PTBP1P	0.676463	0.95342
rs1950559	cg14332524_14:66139517	FUT8	PTBP1P	0.676463	0.95342
rs4677750	cg04689082_3:194530036	LINC01968	FAM43A	0.680169	0.956911
rs2279817	cg13299927_1:18021858	ARHGEF10L	ARHGEF10L	0.685878	0.960342
rs7160505	cg14332524_14:66052784	FUT8	PTBP1P	0.690015	0.960342
rs8015947	cg14332524_14:66058038	FUT8	PTBP1P	0.690015	0.960342
rs78828104	cg14332524_14:66060724	FUT8	PTBP1P	0.690015	0.960342
rs3783707	cg14332524_14:66064156	FUT8	PTBP1P	0.690015	0.960342
rs4516142	cg14332524_14:66067316	FUT8	PTBP1P	0.690015	0.960342
rs12110532	cg09329340_6:30973783	DDR1	TRIM40	0.694527	0.960725
rs75990476	cg09329340_6:30990719	CCHCR1	TRIM40	0.694527	0.960725
rs8046750	cg09452257_16:1860805	HAGH	AC009065.4	0.696086	0.960725
rs80212323	cg22829114_2:3703959	COLEC11	EIPR1	0.701521	0.960725
rs12554519	cg13817037_9:36954281	PAX5	RECK	0.704293	0.960725
rs115632231	cg13817037_9:36955721	PAX5	RECK	0.704293	0.960725
rs79854555	cg13817037_9:36956591	PAX5	RECK	0.704293	0.960725
rs56710920	cg13817037_9:36959461	PAX5	RECK	0.704293	0.960725
rs16986377	cg01164221_22:28799312	TTC28	ZNRF3	0.704785	0.960725
rs6005779	cg01164221_22:28807277	TTC28	ZNRF3	0.704785	0.960725
rs16986462	cg01164221_22:28863019	TTC28	ZNRF3	0.704785	0.960725
rs72776111	cg16149053_10:15178902	RPP38	FAM171A1	0.705108	0.960725
rs75638007	cg07848601_5:169765322	LINC01366	RANBP17	0.710214	0.96418
rs35571443	cg09947609_8:103714216	KLF10	BAALC-AS1;FZD6	0.710974	0.96418
rs56328817	cg10007002_8:38967899	ADAM32	DDHD2	0.711386	0.96418
rs138831744	cg25485956_10:81350047	AL132656.2	ZCCHC24	0.712601	0.96418
rs8104844	cg00796360_19:57698113	ZNF264	ZNF583	0.713906	0.964269
rs3751699	cg14658470_16:89751920	CDK10	PIEZO1	0.715202	0.964346
rs4355735	cg10007002_8:38870446	ADAM9	DDHD2	0.719494	0.966468
rs9673241	cg09141856_16:4625126	C16orf96	EEF2KMT	0.720165	0.966468
rs80175527	cg23650353_4:148055391	EDNRA	ARHGAP10	0.73105	0.966468
rs17445240	cg22829114_2:3703041	COLEC11	EIPR1	0.733193	0.966468
rs8015476	cg24675483_14:72789425	RGS6	RGS6	0.73437	0.966468
rs80036712	cg03770210_7:12739417	ARL4A	TMEM106B	0.734649	0.966468
rs13268524	cg16222790_8:144265570	LY6H	ZC3H3	0.736644	0.966468
rs35996527	cg16222790_8:144268906	NA	ZC3H3	0.736644	0.966468
rs78506209	cg03107405_2:3699715	COLEC11	EIPR1	0.737612	0.966468
rs28694288	cg14332524_14:66152947	FUT8	PTBP1P	0.73807	0.966468
rs78506209	cg23245316_2:3699715	COLEC11	EIPR1	0.740235	0.966468
rs16902968	cg18001714_5:13957411	DNAH5	ANKH	0.742775	0.966468
rs79999947	cg09201499_16:88881638	GALNS	PIEZO1	0.743114	0.966468
rs117038333	cg14862171_20:62285039	STMN3	STMN3	0.744138	0.966468
rs138099998	cg14862171_20:62285498	STMN3	STMN3	0.744138	0.966468
rs2312921	cg06259049_2:3696140	COLEC11	EIPR1	0.745405	0.966468
rs77719803	cg03107405_2:3701076	COLEC11	EIPR1	0.746791	0.966468
rs150330549	cg12951224_8:38932706	ADAM9	DDHD2	0.747578	0.966468
rs4677750	cg23670932_3:194530036	LINC01968	FAM43A	0.751256	0.966468
rs76221161	cg01102158_2:3700123	COLEC11	EIPR1	0.751478	0.966468
rs17445240	cg01102158_2:3703041	COLEC11	EIPR1	0.751714	0.966468
rs4922160	cg13734055_8:20207783	LZTS1	ATP6V1B2	0.752642	0.966468
rs72848296	cg00266322_17:72317120	TTYH2	FDXR	0.752676	0.966468
rs76221161	cg03107405_2:3700123	COLEC11	EIPR1	0.752984	0.966468
rs72815584	cg02099410_16:89092653	CBFA2T3	ZNF276;FANCA	0.753501	0.966468
rs77719803	cg23245316_2:3701076	COLEC11	EIPR1	0.753586	0.966468
rs80212323	cg01102158_2:3703959	COLEC11	EIPR1	0.755114	0.966468
rs73428096	cg01164221_22:28870469	TTC28	ZNRF3	0.756621	0.966468
rs80108259	cg18001714_5:13958130	DNAH5	ANKH	0.75739	0.966468
rs16930497	cg07362969_8:64379287	AC011978.2	TTPA	0.757855	0.966468
rs56193926	cg03280624_19:57734703	AURKC	ZNF583	0.758298	0.966468
rs11669590	cg03280624_19:57734933	AURKC	ZNF583	0.758298	0.966468
rs76221161	cg23245316_2:3700123	COLEC11	EIPR1	0.759945	0.966468
rs76051321	cg23515619_17:62170516	ERN1	KCNH6	0.762365	0.966468
rs17445240	cg06259049_2:3703041	COLEC11	EIPR1	0.762405	0.966468
rs8007285	cg27294983_14:25036898	CTSG	RNF31;AL136295.5	0.762889	0.966468
rs56178109	cg11349429_2:240593005	AC079612.1	HDAC4	0.767004	0.966468
rs76221161	cg06259049_2:3700123	COLEC11	EIPR1	0.767419	0.966468
rs80212323	cg14487680_2:3703959	COLEC11	EIPR1	0.76756	0.966468
rs79265982	cg06782692_10:133910673	JAKMIP3	STK32C	0.768279	0.966468
rs77719803	cg01102158_2:3701076	COLEC11	EIPR1	0.76864	0.966468
rs80212323	cg06259049_2:3703959	COLEC11	EIPR1	0.768951	0.966468
rs76221161	cg14487680_2:3700123	COLEC11	EIPR1	0.773175	0.968054
rs78506209	cg01102158_2:3699715	COLEC11	EIPR1	0.773577	0.968054
rs80212323	cg03107405_2:3703959	COLEC11	EIPR1	0.773946	0.968054
rs78506209	cg14487680_2:3699715	COLEC11	EIPR1	0.776284	0.968635
rs77719803	cg14487680_2:3701076	COLEC11	EIPR1	0.777793	0.968635
rs17445240	cg03107405_2:3703041	COLEC11	EIPR1	0.778145	0.968635
rs17445240	cg14487680_2:3703041	COLEC11	EIPR1	0.781668	0.97012
rs138764652	cg10007002_8:38923453	ADAM9	DDHD2	0.783079	0.97012
rs150330549	cg10007002_8:38932706	ADAM9	DDHD2	0.783079	0.97012
rs17445240	cg23245316_2:3703041	COLEC11	EIPR1	0.785104	0.970639
rs76221161	cg22829114_2:3700123	COLEC11	EIPR1	0.786629	0.970639
rs78506209	cg06259049_2:3699715	COLEC11	EIPR1	0.78724	0.970639
rs77719803	cg22829114_2:3701076	COLEC11	EIPR1	0.789403	0.971766
rs35178345	cg14511376_9:36106123	RECK	TESK1	0.796229	0.974685
rs77719803	cg06259049_2:3701076	COLEC11	EIPR1	0.796798	0.974685
rs35588128	cg14511376_9:36131080	GLIPR2	TESK1	0.796855	0.974685
rs80212323	cg23245316_2:3703959	COLEC11	EIPR1	0.797727	0.974685
rs2312921	cg14487680_2:3696140	COLEC11	EIPR1	0.798039	0.974685
rs60756278	cg14511376_9:36121905	RECK	TESK1	0.799482	0.974917
rs1355908	cg13104508_6:157105854	ARID1B	ARID1B	0.80343	0.975711
rs73572239	cg13104508_6:157091713	AL355297.4	ARID1B	0.80389	0.975711
rs12232996	cg09439348_2:47701708	MSH2	TTC7A	0.803895	0.975711
rs41421847	cg14782266_2:41806594	LDHAP3	COX7A2L	0.806623	0.977496
rs78883037	cg18356683_7:139958584	SLC37A3	HIPK2	0.807879	0.977496
rs13283904	cg14511376_9:36113712	RECK	TESK1	0.811748	0.978421
rs17633056	cg04453364_11:95292226	FAM76B	MTMR2	0.814397	0.978421
rs78506209	cg22829114_2:3699715	COLEC11	EIPR1	0.816807	0.978421
rs60129508	cg03711348_7:22707922	STEAP1B	TOMM7	0.819588	0.978421
rs78066202	cg15227302_7:135915683	AC078845.1	CNOT4	0.819725	0.978421
rs378200	cg02993882_16:4143181	ADCY9	ADCY9	0.821757	0.978421
rs1394571	cg16562619_16:78951389	WWOX	WWOX	0.82505	0.978421
rs28452027	cg14332524_14:65913574	FUT8	PTBP1P	0.825757	0.978421
rs73284130	cg14332524_14:65941624	FUT8	PTBP1P	0.825757	0.978421
rs2063850	cg10563352_2:228477002	C2orf83	COL4A4	0.826893	0.978421
rs79999947	cg00711584_16:88881638	GALNS	ANKRD11	0.828762	0.978421
rs17102836	cg14332524_14:66127092	FUT8	PTBP1P	0.829085	0.978421
rs74571584	cg14332524_14:66133722	FUT8	PTBP1P	0.829085	0.978421
rs56179304	cg05208153_9:34549873	CNTFR	FAM219A	0.830176	0.978421
rs11085540	cg22620746_19:22856423	ZNF492	ZNF257	0.831753	0.978421
rs12137270	cg21456300_1:117264336	CD2	IGSF3	0.833116	0.978421
rs17087176	cg06202778_4:57678832	AC022483.1	HOPX	0.83423	0.978421
rs11719860	cg09436067_3:186363099	DNAJB11	TRA2B	0.834267	0.978421
rs75721170	cg21885046_12:130855474	FZD10	FZD10	0.836375	0.978421
rs75849745	cg21885046_12:130855506	FZD10	FZD10	0.836375	0.978421
rs7918407	cg09403956_10:30829484	MAP3K8	ZNF438	0.837451	0.978421
rs11586238	cg21456300_1:117263138	CD2	IGSF3	0.837568	0.978421
rs12405671	cg21456300_1:117263868	CD2	IGSF3	0.837568	0.978421
rs3778630	cg09329340_6:31091328	CCHCR1	TRIM40	0.846783	0.985905
rs2172680	cg23515619_17:62168609	ERN1	KCNH6	0.852062	0.985905
rs1106340	cg14511376_9:36138691	GLIPR2	TESK1	0.852828	0.985905
rs4642615	cg24889694_8:101414098	AP003472.1	ANKRD46	0.856206	0.985905
rs8105266	cg05672380_19:37201334	ZNF567	AC002116.2	0.856504	0.985905
rs7984103	cg13711538_13:76614875	LMO7	KCTD12	0.859146	0.985905
rs12583634	cg13711538_13:76634741	LMO7	KCTD12	0.859146	0.985905
rs73217718	cg13711538_13:76639884	LMO7	KCTD12	0.859146	0.985905
rs73217721	cg13711538_13:76640282	LMO7	KCTD12	0.859146	0.985905
rs72854540	cg13264059_10:130216297	MKI67	PTPRE	0.860989	0.985905
rs111406846	cg14332524_14:66207280	FUT8	PTBP1P	0.864561	0.985905
rs16932967	cg14511376_9:36136198	GLIPR2	TESK1	0.865694	0.985905
rs56328817	cg11189715_8:38967899	ADAM32	DDHD2	0.866282	0.985905
rs41284467	cg04451988_10:15183159	NMT2	FAM171A1	0.866337	0.985905
rs17102896	cg14332524_14:66205671	FUT8	PTBP1P	0.867932	0.985905
rs35783860	cg14511376_9:36132356	GLIPR2	TESK1	0.869767	0.985905
rs4348431	cg26220323_7:75349093	HIP1	HIP1	0.875228	0.985905
rs78721140	cg26220323_7:75349359	HIP1	HIP1	0.875228	0.985905
rs4392824	cg26220323_7:75351138	HIP1	HIP1	0.875228	0.985905
rs7849162	cg14511376_9:36134621	GLIPR2	TESK1	0.877743	0.985905
rs12517802	cg27107171_5:119526786	PRR16	PRR16	0.877852	0.985905
rs4271251	cg21456300_1:117257351	CD2	IGSF3	0.879132	0.985905
rs56261789	cg03280624_19:57732996	ZNF264	ZNF583	0.881697	0.985905
rs56691631	cg18356683_7:139956916	SLC37A3	HIPK2	0.8817	0.985905
rs111613567	cg06680826_15:95051586	NA	MCTP2	0.882589	0.985905
rs72973305	cg20946041_3:127417713	MGLL	PLXNA1	0.882861	0.985905
rs56302030	cg11349429_2:240592650	AC079612.1	HDAC4	0.885053	0.985905
rs2312921	cg03107405_2:3696140	COLEC11	EIPR1	0.887237	0.985905
rs141206156	cg17257175_1:155988391	SSR2	MUC1	0.888148	0.985905
rs6805088	cg08048178_3:195640287	TNK2	TNK2	0.888382	0.985905
rs113925342	cg26220323_7:75356243	HIP1	HIP1	0.891507	0.985905
rs34286060	cg11349429_2:240590610	AC079612.1	HDAC4	0.892472	0.985905
rs3117116	cg26985471_6:32367017	HLA-DRA	AGPAT1	0.892987	0.985905
rs4355735	cg12021219_8:38870446	ADAM9	DDHD2	0.897267	0.985905
rs682133	cg11122451_8:2884582	CSMD1	CSMD1	0.898034	0.985905
rs12066531	cg26247087_1:53802054	LINC01771	GLIS1	0.898834	0.985905
rs12066743	cg26247087_1:53802466	LINC01771	GLIS1	0.898834	0.985905
rs111471766	cg26247087_1:53803047	LINC01771	GLIS1	0.898834	0.985905
rs72897450	cg26247087_1:53803266	LINC01771	GLIS1	0.898834	0.985905
rs12083302	cg26247087_1:53803639	LINC01771	GLIS1	0.898834	0.985905
rs12062816	cg26247087_1:53803824	LINC01771	GLIS1	0.898834	0.985905
rs12073099	cg26247087_1:53803856	LINC01771	GLIS1	0.898834	0.985905
rs57514985	cg26247087_1:53804715	LINC01771	GLIS1	0.898834	0.985905
rs10427118	cg05672380_19:37136404	ZNF461	AC002116.2	0.903189	0.985905
rs10409123	cg05672380_19:37146146	ZNF461	AC002116.2	0.903189	0.985905
rs78842785	cg26220323_7:75357791	HIP1	HIP1	0.903378	0.985905
rs2172679	cg23515619_17:62168578	ERN1	KCNH6	0.90452	0.985905
rs6459811	cg27576576_7:157619692	PTPRN2	MNX1	0.906006	0.985905
rs11669189	cg03280624_19:57705801	ZNF264	ZNF583	0.908101	0.985905
rs80300975	cg14862171_20:62268875	STMN3	STMN3	0.910264	0.985905
rs13022036	cg11349429_2:240591774	AC079612.1	HDAC4	0.918243	0.985905
rs1936951	cg09343544_22:19132385	ESS2	ESS2	0.919035	0.985905
rs6555186	cg25201511_5:3305931	AC116359.1	C5orf38	0.920752	0.985905
rs75614684	cg07955105_10:27637637	LRRC37A6P	LRRC37A6P	0.921089	0.985905
rs12572711	cg07955105_10:27638197	LRRC37A6P	LRRC37A6P	0.921089	0.985905
rs76321494	cg03770210_7:12745419	ARL4A	TMEM106B	0.92459	0.985905
rs76881511	cg03770210_7:12746428	ARL4A	TMEM106B	0.92459	0.985905
rs79050202	cg03770210_7:12747688	ARL4A	TMEM106B	0.92459	0.985905
rs111548099	cg03770210_7:12750759	ARL4A	TMEM106B	0.92459	0.985905
rs8104844	cg03280624_19:57698113	ZNF264	ZNF583	0.924609	0.985905
rs77718362	cg03280624_19:57729733	ZNF264	ZNF583	0.924772	0.985905
rs78525853	cg03280624_19:57731960	ZNF264	ZNF583	0.924772	0.985905
rs17115419	cg26207201_10:104834876	CNNM2	BORCS7	0.92938	0.985905
rs138764652	cg12021219_8:38923453	ADAM9	DDHD2	0.929417	0.985905
rs150330549	cg12021219_8:38932706	ADAM9	DDHD2	0.929417	0.985905
rs74543821	cg14513680_9:16506955	BNC2	CCDC171	0.930055	0.985905
rs112586252	cg07064050_19:19241860	TMEM161A	ARMC6	0.932476	0.985905
rs72993489	cg07064050_19:19242272	TMEM161A	ARMC6	0.932476	0.985905
rs148343196	cg07064050_19:19238377	TMEM161A	ARMC6	0.934114	0.985905
rs17633056	cg23963595_11:95292226	FAM76B	MTMR2	0.936088	0.985905
rs7151690	cg14332524_14:66146292	FUT8	PTBP1P	0.941972	0.985905
rs73270603	cg14332524_14:66182020	FUT8	PTBP1P	0.941972	0.985905
rs73270608	cg14332524_14:66187444	FUT8	PTBP1P	0.941972	0.985905
rs11983440	cg19111265_7:143618134	TCAF1	EPHA1-AS1	0.942196	0.985905
rs117609476	cg00619097_22:50355627	PIM3	CPT1B	0.942436	0.985905
rs77464567	cg14332524_14:66198387	FUT8	PTBP1P	0.943103	0.985905
rs10421461	cg05672380_19:37015887	ZNF260	AC002116.2	0.944059	0.985905
rs34447393	cg03585419_19:54350139	AC008440.3	MYADM	0.945539	0.985905
rs77213760	cg03280624_19:57686731	DUXA	ZNF583	0.945763	0.985905
rs6799673	cg23030339_3:31701082	OSBPL10	OSBPL10	0.952796	0.985905
rs7035471	cg14513680_9:16498584	BNC2	CCDC171	0.95911	0.985905
rs75069622	cg03280624_19:57722442	ZNF264	ZNF583	0.960093	0.985905
rs61088349	cg04420932_11:66530690	C11orf80	RPS6KB2	0.962148	0.985905
rs408781	cg02993882_16:4135295	ADCY9	ADCY9	0.962862	0.985905
rs78771085	cg21885046_12:130852851	FZD10	FZD10	0.963206	0.985905
rs28427101	cg14332524_14:66071926	FUT8	PTBP1P	0.963445	0.985905
rs6573623	cg14332524_14:66115803	FUT8	PTBP1P	0.963445	0.985905
rs2217801	cg04943729_7:12743592	ARL4A	TMEM106B	0.963573	0.985905
rs76321494	cg04943729_7:12745419	ARL4A	TMEM106B	0.963573	0.985905
rs76881511	cg04943729_7:12746428	ARL4A	TMEM106B	0.963573	0.985905
rs79050202	cg04943729_7:12747688	ARL4A	TMEM106B	0.963573	0.985905
rs111548099	cg04943729_7:12750759	ARL4A	TMEM106B	0.963573	0.985905
rs72776111	cg04451988_10:15178902	RPP38	FAM171A1	0.964047	0.985905
rs77740323	cg04420932_11:66548260	C11orf80	RPS6KB2	0.964362	0.985905
rs11227596	cg04420932_11:66551116	C11orf80	RPS6KB2	0.964362	0.985905
rs80337972	cg12071073_13:52446819	CTAGE3P	CTAGE3P	0.970087	0.987765
rs7981766	cg12071073_13:52447449	CTAGE3P	CTAGE3P	0.970087	0.987765
rs1028011	cg05676541_3:89498619	EPHA3	EPHA3	0.970495	0.987765
rs2312921	cg22829114_2:3696140	COLEC11	EIPR1	0.97126	0.987765
rs610171	cg19740707_6:150717198	PPP1R14C	ZC3H12D	0.972729	0.987968
rs10136412	cg14332524_14:66063899	FUT8	PTBP1P	0.980777	0.993547
rs10151921	cg14332524_14:66068202	FUT8	PTBP1P	0.980777	0.993547
rs76528286	cg15227302_7:135899150	AC078845.1	CNOT4	0.987161	0.994284
rs7254212	cg03280624_19:57690178	DUXA	ZNF583	0.988616	0.994284
rs10424565	cg05672380_19:37038416	ZNF529	AC002116.2	0.99045	0.994284
rs71356009	cg05672380_19:37097449	ZNF382	AC002116.2	0.99045	0.994284
rs80120229	cg05672380_19:37097471	ZNF382	AC002116.2	0.99045	0.994284
rs12973571	cg05672380_19:37103381	ZNF382	AC002116.2	0.99045	0.994284
rs10419469	cg05672380_19:37134737	ZNF461	AC002116.2	0.99045	0.994284
rs73818290	cg06202778_4:57685029	AC022483.1	HOPX	0.994308	0.99687
rs10409422	cg05672380_19:37023557	ZNF529	AC002116.2	0.998449	0.999734
rs7314740	cg16025118_12:114683773	TBX5	RBM19	1	1
