# Supplementary material for: Sex-differentiated placental methylation and gene expression regulation has implications for neonatal traits and adult diseases
Source: Nat Commun. 2025 May 1;16:4004. doi: 10.1038/s41467-025-58128-3 (PMC12045980; doi:10.1038/s41467-025-58128-3)
Supplement: Supplementary file 8 — Supplementary Data 6 [file 41467_2025_58128_MOESM8_ESM.xlsx]

## Sheet: Supplementary Data 6
								Replication in RICHS cohort				Tissue and cell-specificity (Human Protein Atlas)
Gene symbol or Ensebml ID	Gene location GRCh37	logFC	Sex with upregulation	FDR p-value	gene_biotype	description		logFC	p-value	FDR p-value		Tau_specificity_score	HPA_Tissue_RNA_Expression_Cluster	HPA_Tissue_Consensus_RNA_Tissue_Specificity	HPA_Tissue_Consensus_RNA_Tissue_Distribution	HPA_Tissue_Single_Cell_RNA_Expression_Cluster	HPA_Tissue_Single_Cell_RNA_Tissue_Specificity	HPA_Tissue_Single_Cell_RNA_Tissue_Distribution	HPA_Tissue_Tissue_Cell_Cell_Type_Enrichment	HPA_Subcell_Location	HPA_Subcell_Main_Location	HPA_Blood_Secretome_Location	HPA_Blood_Secretome_Function	HPA_Immune_Blood_Expression_Cluster	HPA_Immune_Blood_Cell_Specificity	HPA_Immune_Blood_Cell_Distribution	HPA_Immune_Blood_Lineage_Specificity	HPA_Immune_Blood_Lineage_Distribution	HPA_Brain_Expression_Cluster	HPA_Brain_Regional_Specificity	HPA_Brain_Regional_Distribution	HPA_Cell_Line_Expression_Cluster	HPA_Cell_Line_Cancer_Specificity	HPA_Cell_Line_Cancer_Distribution
ANGPT2	8:6357172-6420930	-1.34449	Female	0.0011037	protein_coding	angiopoietin 2 [Source:HGNC Symbol;Acc:HGNC:485]		-0.164376	0.335714	1		0.48	Cluster 34: Non-specific - Mixed function	Low tissue specificity	Detected in many	Cluster 54: Lymphatic endothelial cells - Lymph vessel development	Cell type enriched	Detected in many	Breast - Endothelial cells, Colon - Endothelial cells, Heart muscle - Endothelial cells, Liver - Vascular Endothelial cells, Prostate - Endothelial cells, Skeletal muscle - Endothelial cells, Skin - Endothelial cells, Testis - Endothelial cells			Secreted to blood	Developmental protein	Cluster 34: B-cells - Unknown function	Immune cell enhanced	Detected in single	Low lineage specificity	Detected in single	Cluster 49: Hindbrain - Mixed function	Low region specificity	Detected in all	Cluster 15: Kidney cancer - Membrane components	Cancer enhanced	Detected in many
SLC7A10	19:33699570-33716756	1.3588	Male	0.0437338	protein_coding	solute carrier family 7 member 10 [Source:HGNC Symbol;Acc:HGNC:11058]		0.476334	0.0695265	0.695265		0.91	Cluster 34: Non-specific - Mixed function	Group enriched	Detected in some	Cluster 47: Astrocytes - Unknown function	Cell type enriched	Detected in some	Adipose subcutaneous - Adipocytes (Subcutaneous), Adipose visceral - Adipocytes (Visceral), Breast - Adipocytes (Breast), Skin - Adipocytes (Skin)	Nucleoplasm,Nucleoli	Nucleoplasm, Nucleoli				Not detected in immune cells	Not detected	Not detected	Not detected	Cluster 40: Astrocytes - Astrocyte-neuron interactions	Low region specificity	Detected in many	Cluster 18: Liver cancer - Metabolism	Cancer enhanced	Detected in some
AGPAT5	8:6565878-6617184	-0.869263	Female	0.00198324	protein_coding	1-acylglycerol-3-phosphate O-acyltransferase 5 [Source:HGNC Symbol;Acc:HGNC:20886]		-0.107098	0.446294	1		0.46	Cluster 9: Oligodendrocytes - Myelination	Tissue enhanced	Detected in all	Cluster 37: Glandular & Luminal cells - Unknown function	Cell type enhanced	Detected in all	Testis - Early spermatids	Mitochondria	Mitochondria			Cluster 32: Basophils - Transcription	Low immune cell specificity	Detected in many	Low lineage specificity	Detected in all	Cluster 39: Astrocytes - Mixed function	Low region specificity	Detected in all	Cluster 47: Leukemia - Hemostasis	Low cancer specificity	Detected in all
FNDC5	1:33327869-33338083	-0.814586	Female	0.0437338	protein_coding	fibronectin type III domain containing 5 [Source:HGNC Symbol;Acc:HGNC:20240]		-0.0991762	0.437289	1		0.73	Cluster 14: Skeletal muscle - Muscle contraction	Group enriched	Detected in many	Cluster 53: Fibroblasts - ECM organization	Cell type enhanced	Detected in many	Heart muscle - Cardiomyocytes, Skeletal muscle - Skeletal myocytes			Intracellular and membrane	Hormone		Not detected in immune cells	Not detected	Not detected	Not detected	Cluster 38: Sub-cortical - Mixed function	Low region specificity	Detected in all	Cluster 33: Sarcoma - Muscle contraction	Group enriched	Detected in many
ENSG00000161583	17:34745936-34808104	3.12398	Male	3.19285e-05	protein_coding	NA		NA	NA	NA		NA	NA	NA	NA	NA	NA	NA	NA	NA	NA	NA	NA	NA	NA	NA	NA	NA	NA	NA	NA	NA	NA	NA
DEFB1	8:6728097-6735544	-1.62426	Female	0.0011037	protein_coding	defensin beta 1 [Source:HGNC Symbol;Acc:HGNC:2766]		0.032056	0.895411	1		0.64	Cluster 52: Kidney - Transmembrane transport	Group enriched	Detected in many	Cluster 39: Non-specific - Basic cellular processes	Cell type enhanced	Detected in many	Kidney - Intercalated cells			Secreted in other tissues	Defense		Not detected in immune cells	Not detected	Not detected	Not detected	Cluster 38: Sub-cortical - Mixed function	Group enriched	Detected in many	Cluster 14: Myeloid leukemia - Innate immune response	Cancer enhanced	Detected in many
PKIA	8:79428374-79517502	0.878333	Male	0.000402974	protein_coding	cAMP-dependent protein kinase inhibitor alpha [Source:HGNC Symbol;Acc:HGNC:9017]		0.0888783	0.475856	1		0.69	Cluster 14: Skeletal muscle - Muscle contraction	Group enriched	Detected in many	Cluster 68: Cardiomyocytes - Muscle contraction	Cell type enhanced	Detected in many	Skeletal muscle - Skeletal myocytes, Skin - Keratinocyte (other), Thyroid - Thyroid glandular cells					Cluster 31: T-cells - T-cell receptor	Immune cell enhanced	Detected in many	Lineage enriched	Detected in many	Cluster 33: Neurons - Mixed function	Low region specificity	Detected in all	Cluster 72: Neuronal - Signal transduction	Cancer enhanced	Detected in many
HPSE	4:84213614-84256306	1.22838	Male	0.0011037	protein_coding	heparanase [Source:HGNC Symbol;Acc:HGNC:5164]		0.076804	0.576192	1		0.52	Cluster 29: Squamous epithelium - Innate immune response	Low tissue specificity	Detected in many	Cluster 29: Monocytes - Innate immune response	Cell type enhanced	Detected in many	Breast - Macrophages	Nucleoplasm,Vesicles	Nucleoplasm	Secreted to extracellular matrix	Cell adhesion	Cluster 38: Monocytes & Neutrophils - Degranulation	Immune cell enhanced	Detected in many	Group enriched	Detected in many	Cluster 30: White matter - Myelination	Low region specificity	Detected in all	Cluster 53: Squamous epithelial cells - Keratinization	Low cancer specificity	Detected in all
EIF2S3B	12:10658201-10675734	-0.412633	Female	0.00198324	protein_coding	eukaryotic translation initiation factor 2 subunit gamma B [Source:HGNC Symbol;Acc:HGNC:43863]		-0.402478	0.0813153	0.695265		0.54	Cluster 78: Testis - Transcription	Low tissue specificity	Detected in some	Cluster 15: Non-specific - Mixed function	Cell type enhanced	Detected in some							Not detected in immune cells	Not detected	Not detected	Not detected	Cluster 37: Neurons - Mixed function	Low region specificity	Detected in many	Cluster 16: Thyroid cancer - Neuronal signaling	Low cancer specificity	Detected in some
ENSG00000231713	21:41099682-41102607	0.932343	Male	0.00282934	lincRNA	novel transcript		0.276546	0.00517703	0.0621244		NA	NA	NA	NA	NA	NA	NA	NA	NA	NA	NA	NA	NA	NA	NA	NA	NA	NA	NA	NA	NA	NA	NA
EIF1AXP1	1:17012116-17012550	-0.536475	Female	7.05839e-09	pseudogene	EIF1AX pseudogene 1 [Source:HGNC Symbol;Acc:HGNC:19900]		NA	NA	NA		NA	NA	NA	NA	NA	NA	NA	NA	NA	NA	NA	NA	NA	NA	NA	NA	NA	NA	NA	NA	NA	NA	NA
WDR86-AS1	7:151106247-151110440	1.20289	Male	0.00626207	processed_transcript	WDR86 antisense RNA 1 [Source:HGNC Symbol;Acc:HGNC:41186]		0.326916	0.0719781	0.695265		NA	NA	NA	NA	NA	NA	NA	NA	NA	NA	NA	NA	NA	NA	NA	NA	NA	NA	NA	NA	NA	NA	NA
MCPH1-AS1	8:6475996-6565730	-0.985221	Female	0.00626207	antisense	MCPH1 antisense RNA 1 [Source:HGNC Symbol;Acc:HGNC:51655]		0.0285951	0.828117	1		NA	NA	NA	NA	NA	NA	NA	NA	NA	NA	NA	NA	NA	NA	NA	NA	NA	NA	NA	NA	NA	NA	NA
ENSG00000254290	8:37454998-37457376	0.828069	Male	0.00531961	lincRNA	novel transcript		0.215351	0.013102	0.144122		NA	NA	NA	NA	NA	NA	NA	NA	NA	NA	NA	NA	NA	NA	NA	NA	NA	NA	NA	NA	NA	NA	NA
NA: data is not available
