# Supplementary material for: Sex-differentiated placental methylation and gene expression regulation has implications for neonatal traits and adult diseases
Source: Nat Commun. 2025 May 1;16:4004. doi: 10.1038/s41467-025-58128-3 (PMC12045980; doi:10.1038/s41467-025-58128-3)
Supplement: Supplementary file 9 — Supplementary Data 7 [file 41467_2025_58128_MOESM9_ESM.xlsx]

## Sheet: Supplementary Data 7
SNPs and gene transcripts in placenta that are significatly associated at FDR-adjusted p<0.05																		Sex-stratified analysis results															Spearman correlation between gene expression and placenta cell type proportion
Gene-SNP pair	Gene Ensembl ID	Gene symbol	SNP rsID	SNP position GRCh37	FUMA lead SNP*	Effect allele	Non effect allele	Effect allele frequency	Nearest gene to SNP (Ensembl ID)	Nearest gene to SNP (gene symbol)	Distance between SNP and target gene start	statistic	beta coefficient	Std error	p-value	FDR p-value		regression coefficient Male	Stderr Male	r2 Male (explained variation)	P-value Male	FDR p-value Male	regression coefficient Female	Stderr Female	r2 Female (explained variation)	P-value Female	FDR p-value Female	Sex difference t-statistic	Sex difference p-value (P-diff)	Sex difference FDR P-diff	Sex effect category**		Trophoblast_cor	Trophoblast_pvalue	Trophoblast_pvalue_FDR	Stromal_cor	Stromal_pvalue	Stromal_pvalue_FDR	Hofbauer_cor	Hofbauer_pvalue	Hofbauer_pvalue_FDR	Endothelial_cor	Endothelial_pvalue	Endothelial_pvalue_FDR	nucleated RBC_cor	nucleated RBC_pvalue	nucleated RBC_pvalue_FDR	Syncytiotrophoblast_cor	Syncytiotrophoblast_pvalue
ENSG00000111684_12:7857080	ENSG00000111684	LPCAT3	rs79910893	12:7857080	YES	G	A	0.056338	ENSG00000256331	NIFKP3	771732	-12.7193	-2.12214	0.166845	2.74e-18	1.15e-10		-0.00193905	0.0423896	5.81e-05	0.963768	1	1.41745	0.223666	0.564374	4.72e-07	1.2272e-05	-6.23503	4.12e-07	2.14e-06	SSE_Female		0.205812	0.0851	0.383	0.147478	0.22	0.58	-0.121005	0.315	0.472	0.252681	0.0335	0.151	-0.0429439	0.722145	0.812413	-0.195746	0.102
ENSG00000134760_18:28028725	ENSG00000134760	DSG1	rs117374226	18:28028725	YES	G	T	0.0704225	ENSG00000134762	DSC3	869327	-8.56335	-1.92993	0.225371	8.04e-12	8.43e-05		-0.0311083	0.0570192	0.00820035	0.588722	1	0.909628	0.241045	0.314776	0.000682328	0.00443513	-3.79793	0.000547973	0.00178091	SSE_Female		-0.0431116	0.721	0.987	0.0349784	0.77213	0.837779	0.161185	0.179318	0.403465	-0.170941	0.154065	0.39597	0.163448	0.173206	0.389714	0.0245845	0.838739
ENSG00000147689_8:123772088	ENSG00000147689	FAM83A	rs79675901	8:123772088	YES	C	G	0.056338	ENSG00000178764	ZHX2	419112	-7.86053	-2.02556	0.257687	1.17e-10	0.00098395		0.0894165	0.0718401	0.0412573	0.221299	1	0.728749	0.203005	0.293637	0.00112536	0.00585187	-2.96892	0.00503146	0.0118926	SSE_Female		-0.0784445	0.516	0.98746	-0.263702	0.0262804	0.236523	0.416792	0.000299614	0.00269652	-0.335627	0.00422	0.038	0.454479	6.8521e-05	0.000616689	0.112224	0.351
ENSG00000167283_11:117983054	ENSG00000167283	ATP5MG	rs10892219	11:117983054	YES	A	G	0.0774648	ENSG00000137648	TMPRSS4	288815	-13.2596	-3.74776	0.282646	4.61e-19	3.87e-11		0.0118491	0.0520312	0.00143852	0.821144	1	2.5153	0.429769	0.524932	1.87e-06	2.431e-05	-5.78288	1.84e-06	7.98e-06	SSE_Female		0.304459	0.00984	0.0885396	0.136033	0.257989	0.580475	0.274046	0.0207429	0.0933429	0.154509	0.198	0.396	-0.285225	0.0159088	0.0715896	-0.319786	0.00656
ENSG00000183379_14:74675258	ENSG00000183379	SYNDIG1L	rs72728133	14:74675258	YES	A	G	0.0704225	ENSG00000205659	LIN52	197338	-8.50841	-1.46233	0.171869	9.9e-12	9.23e-05		0.0242162	0.0301116	0.0176485	0.426553	1	0.625895	0.206871	0.22797	0.00495672	0.0161093	-2.87814	0.00693034	0.0150157	SSE_Female		0.00189901	0.987	0.98746	-0.0824506	0.494244	0.837779	0.0837608	0.487384	0.548307	-0.13435	0.264	0.396	0.135212	0.260901	0.469622	0.0463776	0.701
ENSG00000185803_8:146016230	ENSG00000185803	SLC52A2	rs11995164	8:146016230	NO	A	G	0.056338	ENSG00000161016	RPL8	438435	10.2421	0.951779	0.0929281	1.55e-14	2.61e-07		0.876852	0.0826646	0.757602	1.26e-12	1.5e-05	-0.0282919	0.018529	0.0699466	0.136926	0.323643	10.6845	2.23e-13	1.93e-12	SSE_Male		-0.0146469	0.904	0.98746	-0.0283811	0.814	0.838	-0.0933027	0.439	0.548307	0.144359	0.23	0.396	0.0827208	0.492825	0.739238	0.0114751	0.924
ENSG00000185803_8:146011227	ENSG00000185803	SLC52A2	rs11986287	8:146011227	YES	C	T	0.056338	ENSG00000196378	ZNF34	433432	10.2421	0.951779	0.0929281	1.55e-14	2.61e-07		0.876852	0.0826646	0.757602	1.26e-12	1.5e-05	-0.0282919	0.018529	0.0699466	0.136926	0.323643	10.6845	2.23e-13	1.93e-12	SSE_Male		-0.0146469	0.904	0.98746	-0.0283811	0.814251	0.837779	-0.0933027	0.438979	0.548307	0.144359	0.23	0.396	0.0827208	0.492825	0.739238	0.0114751	0.924
ENSG00000185803_8:146075246	ENSG00000185803	SLC52A2	rs76258117	8:146075246	NO	C	T	0.0633803	ENSG00000170619	COMMD5	497451	6.79031	0.392358	0.0577821	7.11e-09	0.0459044		0.364251	0.045577	0.639538	1.72e-09	0.00335	-0.0279086	0.0197381	0.0605847	0.167342	0.334684	7.89571	2.37e-10	1.54e-09	SSE_Male		-0.0146469	0.904	0.98746	-0.0283811	0.814	0.838	-0.0933027	0.439	0.548307	0.144359	0.23	0.396	0.0827208	0.492825	0.739238	0.0114751	0.924
ENSG00000185803_8:146011880	ENSG00000185803	SLC52A2	rs111514111	8:146011880	NO	G	A	0.056338	ENSG00000196378	ZNF34	434085	10.2421	0.951779	0.0929281	1.55e-14	2.61e-07		0.876852	0.0826646	0.757602	1.26e-12	1.5e-05	-0.0282919	0.018529	0.0699466	0.136926	0.323643	10.6845	2.23e-13	1.93e-12	SSE_Male		-0.0146469	0.904	0.98746	-0.0283811	0.814	0.838	-0.0933027	0.439	0.548307	0.144359	0.23	0.396	0.0827208	0.492825	0.739238	0.0114751	0.924
ENSG00000234338_7:64450153	ENSG00000234338	AC073349.2	rs79053492	7:64450153	YES	G	A	0.084507	ENSG00000152926	ZNF117	154495	-7.18329	-1.96022	0.272886	1.57e-09	0.011018		0.00259121	0.0287566	0.000225491	0.928701	1	0.23791	0.166032	0.0621196	0.16189	0.334684	-1.39652	0.17163	0.34326	Unclassified		-0.14049	0.243	0.727717	0.0247329	0.838	0.838	-0.059956	0.619	0.619416	-0.0795654	0.51	0.573	-0.0278953	0.817375	0.817375	0.118826	0.324
ENSG00000235272_6:167114930	ENSG00000235272	FAM103A2P	rs16899309	6:167114930	YES	T	C	0.056338	ENSG00000071242, ENSG00000235008	RPS6KA2, AL023775.1	115318	-7.31173	-1.20304	0.164536	9.62e-10	0.00734096		-0.078072	0.097912	0.0173545	0.430465	1	0.66938	0.15837	0.365597	0.000193812	0.0016797	-4.01439	0.000184307	0.00068457	SSE_Female		-0.0229923	0.849	0.98746	-0.0542568	0.653	0.838	0.181057	0.131	0.392327	-0.101397	0.4	0.514	-0.163764	0.172365	0.389714	0.00988668	0.935
ENSG00000270347_19:54580482	ENSG00000270347	AC011453.2	rs112645028	19:54580482	NO	C	A	0.056338	ENSG00000204577	LILRB3	419828	-9.31624	-1.75256	0.188119	4.72e-13	5.66e-06		-0.0476317	0.0546203	0.0206873	0.388959	1	0.6312	0.20315	0.237465	0.00402405	0.0149465	-3.22693	0.00263704	0.0068563	SSE_Female		-0.0558607	0.644	0.98746	-0.154409	0.199	0.58	-0.12254	0.309	0.472196	0.0323506	0.789	0.789	0.0606441	0.615394	0.791221	0.111102	0.356
ENSG00000270347_19:54579599	ENSG00000270347	AC011453.2	rs587679683	19:54579599	YES	T	A	0.056338	ENSG00000204577	LILRB3	418945	-9.31624	-1.75256	0.188119	4.72e-13	5.66e-06		-0.0476317	0.0546203	0.0206873	0.388959	1	0.6312	0.20315	0.237465	0.00402405	0.0149465	-3.22693	0.00263704	0.0068563	SSE_Female		-0.0558607	0.644	0.98746	-0.154409	0.199	0.58	-0.12254	0.309	0.472196	0.0323506	0.789	0.789	0.0606441	0.615394	0.791221	0.111102	0.356
**SSE=single sex effect, CED=concordant effect, OED=opposite effect direction
* A total of 9 lead SNPs were identified using FUMA (PMID:29184056). Input included r2 >=0.6 threshold to define independent significant SNPs; Reference panel population 1000GPhase3 EUR; Maximum distance between LD blocksof <250 kb to merge into a locus.
[truncated: 32 more columns]
