# Supplementary material for: Sex-differentiated placental methylation and gene expression regulation has implications for neonatal traits and adult diseases
Source: Nat Commun. 2025 May 1;16:4004. doi: 10.1038/s41467-025-58128-3 (PMC12045980; doi:10.1038/s41467-025-58128-3)
Supplement: Supplementary file 10 — Supplementary Data 8 [file 41467_2025_58128_MOESM10_ESM.xlsx]

## Sheet: Supplementary Data 8
a) Cell types derived from methylation	% in females	% in males	Wilcoxon rank-sum test statistic	p-value
Trophoblasts	7.19936	6.8627	11146	0.434
Stromal	14.2423	13.6861	11735	0.1089
Hofbauer	1.67148	1.73945	10073	0.4768
Endothelial	9.16792	9.39252	10071	0.4752
nRBC	3.94726	3.98689	10179	0.573
Syncytiotrophoblast	62.3653	63.0214	9941	0.3707
b) Cell types derived from RNA-seq	% in females	% in males	Wilcoxon rank-sum test statistic	p-value
Fetal Mesenchymal Stem Cells	8.40632	6.96157	943	0.156834
Fetal CD14+ Monocytes	1.27003	1.55731	666.5	0.205005
Fetal CD8+ Cytotoxic T Cells	4.22016	4.38303	754	0.693953
Fetal Naive CD4+ T Cells	1.23604	1.03423	793	0.983449
Fetal Naive CD8+ T Cells	1.86502	2.27003	683.5	0.266102
Fetal Natural Killer T Cells	1.39834	1.94062	640	0.1312
Fetal B Cells	4.51648	4.81606	672	0.236697
Fetal Cytotrophoblasts	25.9612	26.731	758	0.722525
Fetal GZMK+ Natural Killer	0.688725	0.494302	845.5	0.589583
Fetal Memory CD4+ T Cells	1.30753	1.39641	811	0.880261
Fetal Hofbauer Cells	5.78803	5.12294	953	0.130296
Fetal Plasmacytoid Dendritic Cells	5.8532	6.24901	719.5	0.466274
Fetal GZMB+ Natural Killer	0.077903	0.00396724	843	0.229807
Fetal Endothelial Cells	4.61039	4.08622	906	0.290213
Fetal Syncytiotrophoblast	2.64298	2.8879	778	0.869695
Fetal Fibroblasts	1.37818	0.988848	948	0.142362
Fetal Nucleated Red Blood Cells	0.16193	0.179097	765	0.769872
Fetal Proliferative Cytotrophoblasts	0.835021	0.472383	858	0.42265
Maternal CD8+ Cytotoxic T Cells	2.02313	2.03392	829	0.748248
Maternal Naive CD4+ T Cells	10.0727	10.7164	705	0.387179
Maternal FCGR3A+ Monocytes	0.664036	1.18933	757	0.655392
Maternal CD14+ Monocytes	3.32966	2.48992	1005.5	0.0431739
Maternal Natural Killer Cells	3.16998	3.17449	804	0.938816
Maternal B Cells	0.252157	0.219438	908	0.11247
Maternal Plasma Cells	4.6178	4.69268	752.5	0.681722
Maternal Naive CD8+ T Cells	1.12532	0.88437	959	0.092677
Fetal Extravillous Trophoblasts	2.5277	3.02453	810.5	0.888716
