# Supplementary material for: Sex-differentiated placental methylation and gene expression regulation has implications for neonatal traits and adult diseases
Source: Nat Commun. 2025 May 1;16:4004. doi: 10.1038/s41467-025-58128-3 (PMC12045980; doi:10.1038/s41467-025-58128-3)
Supplement: Supplementary file 11 — Supplementary Data 9 [file 41467_2025_58128_MOESM11_ESM.xlsx]

## Sheet: Supplementary Data 9
a) Phenotypes in the EWAS Atlas that exhibit association with CpGs that overlap with sex-differentially methylated CpGs (sex-DM)
Phenotypes	Number of overlapping CpGs	% of sex-biased CpGs	% of CpGs in EWAS Atlas corresponding to phenotype	Hypergeometric test p-value	Hypergeometric test p-value (FDR-adjusted)
infant sex	1256	20.6681	0.50683	0	0
smoking	767	12.6214	6.62732	1.48281e-64	2.47628e-62
adenoma	268	4.41007	1.37557	8.68874e-60	9.67346e-58
Claes-Jensen syndrome	89	1.46454	0.163093	4.30504e-54	3.59471e-52
down syndrome	487	8.01382	3.9206	2.97846e-48	1.98961e-46
oral squamous cell carcinoma (OSCC)	328	5.3974	2.18979	5.1488e-48	2.86617e-46
systemic lupus erythematosus (SLE)	348	5.72651	2.44065	2.23723e-46	1.06748e-44
preterm birth	276	4.54171	1.80614	5.27311e-42	2.20152e-40
asthma	300	4.93665	2.12518	2.76028e-39	1.02437e-37
gender	634	10.4328	6.23139	4.67684e-36	1.56206e-34
multiple sclerosis	206	3.38983	1.2844	2.26631e-34	6.88134e-33
aging	694	11.4201	7.28217	2.58475e-31	7.19421e-30
maternal smoking	212	3.48856	1.42186	4.10786e-31	1.0554e-29
colorectal laterally spreading tumor	191	3.143	1.28067	3.5701e-28	8.51723e-27
papillary thyroid carcinoma	234	3.85058	1.74245	6.37071e-28	1.41854e-26
Kabuki syndrome (KS)	82	1.34935	0.322458	2.16706e-26	4.52373e-25
Klinefelter syndrome	28	0.460754	0.0279588	2.35142e-25	4.61984e-24
follicular thyroid carcinoma	137	2.2544	0.868897	1.10782e-22	2.05563e-21
obesity	175	2.87971	1.27585	3.85551e-22	6.77758e-21
alcohol consumption	111	1.82656	0.655789	6.92473e-21	1.15643e-19
psoriasis	109	1.79365	0.647556	2.30253e-20	3.66213e-19
atopy	138	2.27086	0.962714	2.54372e-19	3.86183e-18
type 2 diabetes (T2D)	128	2.1063	0.895613	6.22032e-18	9.03299e-17
chronic beryllium disease	85	1.39872	0.533857	6.82217e-15	9.49418e-14
SETD1B-related syndrome	73	1.20125	0.422644	1.05744e-14	1.41274e-13
air pollution (NO2)	111	1.82656	0.818881	2.8801e-14	3.69982e-13
primary SjÃ¶gren's Syndrome (pSS)	100	1.64555	0.713259	7.42977e-14	9.19089e-13
neurodevelopmental presentations and congenital anomalies (ND/CAs)	36	0.592398	0.13296	2.94651e-13	3.51476e-12
preeclampsia	70	1.15188	0.428235	4.67122e-13	5.37995e-12
breast cancer prognosis	270	4.44298	2.81591	6.23231e-13	6.93864e-12
Hyperdiploid B Acute Lymphoblastic Leukemia	70	1.15188	0.434604	9.11714e-13	9.82299e-12
prostate cancer	151	2.48478	1.37883	1.38951e-11	1.4503e-10
inflammatory bowel disease	84	1.38226	0.655323	4.95606e-10	5.01614e-09
B Acute Lymphoblastic Leukemia with t(12;21)(p13.2;q22.1); ETV6-RUNX1	87	1.43163	0.744169	1.64826e-08	1.59985e-07
puberty	20	0.32911	0.0691203	1.67649e-08	1.59985e-07
maternal alcohol consumption	58	0.954418	0.426371	3.06076e-08	2.83971e-07
assisted reproduction technology (ART)	23	0.378476	0.0972344	5.99683e-08	5.41336e-07
household socioeconomic status in childhood	23	0.378476	0.098011	6.90832e-08	6.01054e-07
allergic sensitization	49	0.806319	0.341097	7.0183e-08	6.01054e-07
Crohn's disease (CD)	59	0.970874	0.455417	1.19592e-07	9.98595e-07
atherosclerosis	48	0.789863	0.342495	1.92233e-07	1.566e-06
Alzheimer's disease (AD)	45	0.740497	0.315468	2.8181e-07	2.24106e-06
maternal cadmium exposure	7	0.115188	0.00730035	3.00687e-07	2.33557e-06
gestational age	76	1.25062	0.667749	3.47712e-07	2.63945e-06
colorectal cancer	134	2.20504	1.3984	3.95596e-07	2.9362e-06
body mass index (BMI)	53	0.872141	0.425129	1.53908e-06	1.1175e-05
derivatives of reactive oxygen metabolites (D-ROM) in plasma	4	0.065822	0.00155327	1.59152e-06	1.13099e-05
thyroid lesion	38	0.625309	0.272287	3.69522e-06	2.57126e-05
osteoarthritis (OA)	36	0.592398	0.25427	4.79542e-06	3.26871e-05
birth weight	27	0.444298	0.163869	5.09207e-06	3.4015e-05
hepatitis B virus (HBV)-related liver disease progression	115	1.89238	1.22522	6.22822e-06	4.07887e-05
sperm viability	24	0.394932	0.139483	8.19327e-06	5.2626e-05
Werner syndrome	27	0.444298	0.169151	8.93595e-06	5.63134e-05
orofacial cleft	15	0.246832	0.0625966	9.5963e-06	5.93549e-05
hepatocellular carcinoma (HCC)	148	2.43541	1.75721	7.40086e-05	0.000449434
myalgic encephalomyelitis/chronic fatigue syndrome	98	1.61264	1.07408	7.95158e-05	0.000474255
exercise	33	0.543031	0.258463	8.3629e-05	0.000490037
insulin resistance	20	0.32911	0.123951	0.000105256	0.000588014
bicuspid aortic valve (BAV)	14	0.230377	0.0686543	0.000105291	0.000588014
pre- and post-lenalidomide treatment in patients with myelodysplastic syndrome with isolated deletion (5q)	34	0.559487	0.273064	0.000105631	0.000588014
childhood biobehavioral reactivity	4	0.065822	0.00434914	0.00013548	0.000741807
air pollution (Pb)	52	0.855685	0.492851	0.000143649	0.000773849
chronic obstructive pulmonary disease (COPD)	11	0.18101	0.046132	0.000148252	0.000785973
ancestry	145	2.38605	1.76373	0.000243492	0.00127073
confined placental trisomy 16 mosaicism	6	0.0987329	0.0155327	0.000394695	0.00202813
prenatal co-exposure to mercury (Hg) and arsenic (As)	4	0.065822	0.00574708	0.000408461	0.00206706
IL-13 treatment	24	0.394932	0.186858	0.000659872	0.00328951
maternal depression	14	0.230377	0.0838763	0.000775673	0.00380992
fruit consumption	17	0.279743	0.114786	0.000857848	0.00415248
chemotherapy for breast cancer	14	0.230377	0.0882255	0.00124836	0.00595646
cognitive function	11	0.18101	0.0610433	0.00150057	0.00705904
smoking cessation	21	0.345565	0.166199	0.00167333	0.00776238
facial anomalies syndrome (ICF)	7	0.115188	0.0281141	0.00179929	0.00823238
infancy with toddler attachment style	3	0.0493665	0.00403849	0.00185785	0.00838541
attention-deficit/hyperactivity disorder (ADHD)	4	0.065822	0.00931959	0.00254	0.0113115
sex-related differences in chronic lymphocytic leukemia	20	0.32911	0.162006	0.00275373	0.0121019
fatigue	8	0.131644	0.038987	0.00291736	0.0126545
inflamed Crohn's disease (CD)	27	0.444298	0.251629	0.00402083	0.0172174
perinatally-acquired HIV	23	0.378476	0.203322	0.00407415	0.0172249
maternal pre-pregnancy obesity	6	0.0987329	0.0250076	0.00449392	0.0187621
epithelial ovarian cancer (EOC)	17	0.279743	0.135289	0.00460277	0.0189793
oestrogen receptor beta status in colorectal cancer	10	0.164555	0.0625966	0.00557485	0.0227073
air pollution (Zn)	8	0.131644	0.0436468	0.00570734	0.0229669
mortality	54	0.888596	0.615093	0.00583476	0.0232001
Bohring-Opitz syndrome (BOS)	11	0.18101	0.0734695	0.00603053	0.0236965
prenatal arsenic exposure	64	1.05315	0.755198	0.00619125	0.0240451
urological cancer	5	0.0822774	0.0198818	0.00760666	0.0292026
Kashin-Beck disease (KBD)	13	0.213921	0.0975451	0.00771492	0.0292816
air pollution (PM10)	5	0.0822774	0.0201924	0.00810499	0.0304165
salivary gland pleomorphic adenomas growth rate	4	0.065822	0.0132028	0.00876484	0.0325273
lung adenocarcinoma	6	0.0987329	0.0292014	0.00934257	0.0338999
body weight	1	0.0164555	0.000155327	0.00943919	0.0338999
sexual desire	1	0.0164555	0.000155327	0.00943919	0.0338999
breast cancer overall survival	2	0.032911	0.00248522	0.00979061	0.0347879
absolute fat mass (FM, kg)	7	0.115188	0.0388316	0.0102518	0.0360431
esophageal carcinoma	2	0.032911	0.00264055	0.011027	0.0383648
adrenocortical carcinoma	22	0.362021	0.212642	0.0127687	0.0439665
prenatal perfluoroalkyl substance exposure	12	0.197466	0.0931959	0.0130575	0.0445021
arsenic exposure	5	0.0822774	0.0231437	0.0140089	0.0470062
sex	41	0.674675	0.46598	0.0140737	0.0470062
Phelan-McDermid syndrome	9	0.148099	0.0639945	0.0176888	0.0584956
responses to PD-1/PD-L1 inhibition blockade	2	0.032911	0.00341718	0.0181557	0.0594511
blood protein biomarker levels	7	0.115188	0.0442681	0.0196326	0.063663
lung adenocarcinoma prognosis	3	0.0493665	0.00947492	0.0201558	0.0647312
fetal alcohol spectrum disorder (FASD)	12	0.197466	0.10003	0.0213114	0.0677906
air pollution (Na)	25	0.411387	0.265142	0.0232599	0.0732907
maternal circadian disruption	7	0.115188	0.0462873	0.0242871	0.0758122
low birth weight	2	0.032911	0.00403849	0.0249179	0.0770609
vitamin B12 supplement	11	0.18101	0.0914873	0.0263085	0.0806149
occupational pesticide exposure	2	0.032911	0.00434914	0.0286251	0.0869161
neonatal leptin	6	0.0987329	0.0383657	0.0309679	0.0931827
fat mass index (FMI, kg/mÂ²)	6	0.0987329	0.0388316	0.0325566	0.0970885
air pollution (Cu)	11	0.18101	0.0955258	0.0342987	0.101378
paternal smoking	2	0.032911	0.00497045	0.0366452	0.106746
ozone effects	1	0.0164555	0.000621306	0.0372256	0.106746
response to paroxetine	1	0.0164555	0.000621306	0.0372256	0.106746
high saturated fatty acids diet	27	0.444298	0.305217	0.037393	0.106746
railway day-evening-night noise	3	0.0493665	0.0124261	0.0403877	0.113503
maternal hypertensive disorders in pregnancy	15	0.246832	0.148026	0.0404398	0.113503
polycystic ovary syndrome (PCOS)	4	0.065822	0.0212797	0.0415984	0.115782
response to antidepressants	4	0.065822	0.0215904	0.0434772	0.119322
folic acid supplement during pregnancy	9	0.148099	0.0754887	0.0435848	0.119322
di-2-ethylhexyl phthalate exposure	6	0.0987329	0.0420935	0.045156	0.122619
frailty index	1	0.0164555	0.000776633	0.0463135	0.122768
perceived discrimination	1	0.0164555	0.000776633	0.0463135	0.122768
serum IL8 levels	1	0.0164555	0.000776633	0.0463135	0.122768
early metastasis of uveal melanoma	7	0.115188	0.0540536	0.049081	0.12889
lifestyle scores (LS)	4	0.065822	0.0225223	0.0493951	0.12889
diastolic blood pressure	5	0.0822774	0.0327739	0.0510232	0.132107
adiposity	1	0.0164555	0.000931959	0.0553156	0.142119
tissue	15	0.246832	0.155327	0.0564613	0.143955
pan-cancer	7	0.115188	0.0566942	0.060203	0.152332
colorectal cancer classification	2	0.032911	0.00667904	0.0623633	0.156612
smoking (electronic cigarettes)	8	0.131644	0.0697416	0.0656085	0.163532
invasiveness of pituitary adenoma	3	0.0493665	0.015222	0.0661612	0.163688
ankylosis spondylitis (AS)	4	0.065822	0.0256289	0.0721273	0.17684
cardiovascular risk	1	0.0164555	0.00124261	0.0730657	0.17684
triglyceride postprandial responses to a high-fat dietary challenge	1	0.0164555	0.00124261	0.0730657	0.17684
air pollution (PM2.5)	47	0.773408	0.617734	0.0739521	0.177698
soluble tumor necrosis factor receptor 2 (sTNFR2) levels in plasma	4	0.065822	0.0260949	0.0759265	0.181139
a lifestyle intervention in pregnant women with obesity	5	0.0822774	0.037589	0.0809455	0.191743
absolute fat free mass (FFM, kg)	5	0.0822774	0.0388316	0.0899051	0.209988
fat free mass index (FFMI, kg/mÂ²)	5	0.0822774	0.0388316	0.0899051	0.209988
lung function	4	0.065822	0.0279588	0.0920961	0.213612
B Acute Lymphoblastic Leukemia with t(1;19)(q23;p13.3); E2A-PBX1 (TCF3-PBX1)	218	3.5873	3.27723	0.0934224	0.215194
nasopharyngeal carcinoma	15	0.246832	0.16884	0.0965264	0.220821
maternal lead exposure	7	0.115188	0.0638392	0.0974498	0.221417
response to influenza vaccination	2	0.032911	0.00885361	0.101249	0.228494
B Acute Lymphoblastic Leukemia with dic(9;20)(p11;q13)	29	0.477209	0.369522	0.102785	0.230405
esophageal cancer classification	1	0.0164555	0.00186392	0.107572	0.239527
air pollution (K)	6	0.0987329	0.053277	0.108715	0.240468
asthma and/or rhinitis	2	0.032911	0.00931959	0.110277	0.24232
diet quality	7	0.115188	0.0664798	0.113822	0.248474
rhinitis	2	0.032911	0.00963025	0.116409	0.252471
childhood obesity	6	0.0987329	0.0552962	0.123472	0.266063
rheumatoid arthritis (RA)	55	0.905052	0.768711	0.126574	0.270998
hormone therapy	8	0.131644	0.0817018	0.128662	0.273714
blood pressure	1	0.0164555	0.00248522	0.140794	0.297627
prenatal bisphenol A (BPA) exposure	9	0.148099	0.0973897	0.143354	0.301134
carboplatin treatment	6	0.0987329	0.0584028	0.14796	0.308867
adverse childhood experience	1	0.0164555	0.00264055	0.148904	0.308907
lung cancer risk	10	0.164555	0.112922	0.154712	0.318271
lung function (forced expiratory volume the first second, FEV1)	1	0.0164555	0.00279588	0.156938	0.318271
right insular surface area	13	0.213921	0.155327	0.1573	0.318271
alcohol use disorder (AUD)	2	0.032911	0.0116495	0.158075	0.318271
gingivo-buccal oral squamous cell carcinoma (OSCC-GB)	51	0.83923	0.722734	0.158183	0.318271
HIV frailty	4	0.065822	0.0355698	0.172342	0.337475
acute myelocytic leukemia (AML) survival	1	0.0164555	0.00310653	0.172779	0.337475
Alzheimer's disease (AD) - sex stratified	1	0.0164555	0.00310653	0.172779	0.337475
familial hypercholesterolemia	1	0.0164555	0.00310653	0.172779	0.337475
gallbladder cancer	1	0.0164555	0.00310653	0.172779	0.337475
juice consumption	10	0.164555	0.11634	0.175603	0.340996
breast cancer	38	0.625309	0.531683	0.177473	0.342635
autoimmune diseases	6	0.0987329	0.0621306	0.179955	0.34543
multiple system atrophy	3	0.0493665	0.0243863	0.186004	0.353369
polychlorinated biphenyls (PCBs) exposure	25	0.411387	0.338301	0.188234	0.353369
educational attainment	2	0.032911	0.0130474	0.188293	0.353369
hepatic fat	1	0.0164555	0.00341718	0.188322	0.353369
bipolar disorder and major depressive disorder	4	0.065822	0.0372784	0.192926	0.359984
response to corticosteroid in acute exacerbation chronic obstructive pulmonary disease patients	1	0.0164555	0.00357251	0.195984	0.36366
air pollution (Ni)	1	0.0164555	0.00372784	0.203574	0.37155
allergic rhinitis	1	0.0164555	0.00372784	0.203574	0.37155
seizure	1	0.0164555	0.00372784	0.203574	0.37155
braak stage	1	0.0164555	0.00388316	0.211092	0.381106
maternal education	1	0.0164555	0.00388316	0.211092	0.381106
intermittent explosive disorder	1	0.0164555	0.00419382	0.225915	0.403506
metabolic trait	1	0.0164555	0.00419382	0.225915	0.403506
maternal corticotropin-releasing hormone level	2	0.032911	0.0149113	0.229604	0.407914
acute myelocytic leukemia (AML)	1	0.0164555	0.00434914	0.233222	0.412149
cell-specific characterization of the placental methylome	12	0.197466	0.155171	0.239643	0.414303
prenatal paracetamol exposure	25	0.411387	0.351193	0.239798	0.414303
depressive disorder	1	0.0164555	0.00450447	0.24046	0.414303
Prenatal Depressive	1	0.0164555	0.00450447	0.24046	0.414303
differentiation of skeletal muscle	12	0.197466	0.155327	0.240643	0.414303
nongenital cutaneous warts	2	0.032911	0.0155327	0.243519	0.417104
oppositional defiant disorder	1	0.0164555	0.0046598	0.24763	0.420266
Nicolaidesâ€“Baraitser syndrome (NCBRS)	5	0.0822774	0.0552962	0.247882	0.420266
infertility	73	1.20125	1.10422	0.24931	0.420554
air pollution (S)	4	0.065822	0.0419382	0.252372	0.423286
osteonecrosis of the femoral head (ONFH)	1	0.0164555	0.00481512	0.254732	0.423286
short-term PM2.5 exposure	1	0.0164555	0.00481512	0.254732	0.423286
interferon-Î± treatment for hepatosplenic T-cell lymphoma	4	0.065822	0.0424041	0.258524	0.42746
prenatal exposure to endocrine disrupting chemicals	1	0.0164555	0.00497045	0.261767	0.429421
maternal insulin sensitivity	3	0.0493665	0.0292014	0.262281	0.429421
prenatal perfluorohexane sulfonate (PFHxS) exposure	5	0.0822774	0.0566942	0.263745	0.429711
childhood stress	7	0.115188	0.0854296	0.265693	0.430784
maternal famine exposure	1	0.0164555	0.00512578	0.268736	0.433613
endometriosis	2	0.032911	0.0167753	0.271421	0.43584
Coffinâ€“Siris syndrome (CSS)	4	0.065822	0.0436468	0.275065	0.439577
mammographic density measure	2	0.032911	0.0170859	0.278397	0.442
breastfeeding	4	0.065822	0.0439574	0.279227	0.442
cisplatin treatment	1	0.0164555	0.00543643	0.282477	0.445034
maternal perfluoroalkyl substance exposure	10	0.164555	0.132649	0.290344	0.455281
diffuse cutaneous systemic sclerosis	3	0.0493665	0.0312206	0.295406	0.461054
colon adenocarcinoma survival	10	0.164555	0.134202	0.302262	0.467917
childhood adversity	1	0.0164555	0.00590241	0.302605	0.467917
prenatal perfluorooctanoate (PFOA) exposure	4	0.065822	0.0462873	0.310719	0.47825
ischemic stroke	6	0.0987329	0.076576	0.323184	0.495154
sarcopenic	1	0.0164555	0.00698969	0.347403	0.522136
sleep midpoint during pregnancy	1	0.0164555	0.00698969	0.347403	0.522136
educational attainment determinant of health among survivors of childhood cancer	2	0.032911	0.0201924	0.347537	0.522136
food allergy	2	0.032911	0.0201924	0.347537	0.522136
leukoaraiosis (LA)	7	0.115188	0.0941279	0.348612	0.522136
breast cancer invasiveness	2	0.032911	0.0208138	0.361132	0.538473
bevacizumab efficacy in metastatic breast cancer	1	0.0164555	0.00745567	0.365711	0.542127
serum immunoglobulin E (IgE) levels	2	0.032911	0.0212797	0.371258	0.542127
treated with assisted reproductive technology	2	0.032911	0.0212797	0.371258	0.542127
atopic dermatitis	1	0.0164555	0.007611	0.371698	0.542127
maternal PM10 exposure in fourth gestational week	1	0.0164555	0.007611	0.371698	0.542127
atherosclerotic plaque	1	0.0164555	0.00776633	0.377629	0.548383
folic acid supplement	1	0.0164555	0.00792165	0.383504	0.552114
serum IL-10 levels	1	0.0164555	0.00792165	0.383504	0.552114
Alzheimer's disease with psychosis	1	0.0164555	0.00838763	0.400799	0.573648
circadian rhythm	4	0.065822	0.0529663	0.401897	0.573648
panic disorder	1	0.0164555	0.00869829	0.412059	0.585649
blood C-reactive protein level	2	0.032911	0.0234543	0.417583	0.588691
Amyloid-Î² plaques	3	0.0493665	0.0386763	0.417724	0.588691
WHO standardised BMI (ZBMI)	3	0.0493665	0.0388316	0.42022	0.58972
lung cancer	1	0.0164555	0.00900894	0.423107	0.590153
suicide attempt	2	0.032911	0.023765	0.424062	0.590153
aortic valve stenosis (AVS)	1	0.0164555	0.00916427	0.428553	0.593928
death risk	3	0.0493665	0.0399189	0.437583	0.603538
hutchinson gilford progeria syndrome (HGPS)	1	0.0164555	0.00947492	0.439291	0.603538
severe adolescent victimization	1	0.0164555	0.00963025	0.444584	0.603538
endometrial carcinoma	1	0.0164555	0.00978557	0.449827	0.603538
glioma	1	0.0164555	0.00978557	0.449827	0.603538
8 weeks of supervised exercise training	3	0.0493665	0.0406956	0.449863	0.603538
cerebral palsy	3	0.0493665	0.0406956	0.449863	0.603538
prenatal perfluorooctane sulfonate (PFOS) exposure	4	0.065822	0.0565389	0.449943	0.603538
non-small cell lung carcinoma (NSCLC)	2	0.032911	0.0251629	0.452736	0.604855
polybrominated biphenyl exposure	17	0.279743	0.267006	0.456581	0.605099
air pollution (Fe)	2	0.032911	0.0254736	0.458997	0.605099
coarctation in neonates	1	0.0164555	0.0100962	0.460165	0.605099
nonalcoholic fatty liver disease (NAFLD)	1	0.0164555	0.0100962	0.460165	0.605099
hypertension	2	0.032911	0.0256289	0.462111	0.605275
infectionâ€‘caused Leukocytopenia	1	0.0164555	0.0104069	0.47031	0.613607
folic acid and vitamin B12 supplementation	3	0.0493665	0.0427148	0.481252	0.62544
cystic fibrosis	2	0.032911	0.0270268	0.489658	0.633898
hippocampus volume	1	0.0164555	0.0116495	0.509016	0.656414
Breast Cancer	2	0.032911	0.0282694	0.513384	0.656974
mixed connective tissue disease (MCTD)	2	0.032911	0.0282694	0.513384	0.656974
insufficient sleep	4	0.065822	0.0619753	0.520381	0.661408
childhood asthma	5	0.0822774	0.0787506	0.521866	0.661408
facial aging	1	0.0164555	0.0121155	0.52279	0.661408
abdominal radiotherapy treatment	1	0.0164555	0.0122708	0.527295	0.664591
diesel exhaust exposure	1	0.0164555	0.0124261	0.531757	0.667695
glaucoma	3	0.0493665	0.0462873	0.534571	0.668222
physical activity	1	0.0164555	0.0125814	0.536178	0.668222
blood phosphatidylethanol level	1	0.0164555	0.0128921	0.544894	0.674054
cervical cancer	1	0.0164555	0.0128921	0.544894	0.674054
recurrent stroke	1	0.0164555	0.0130474	0.54919	0.676435
non-atopic asthma	5	0.0822774	0.0813911	0.550869	0.676435
psychotic experience	1	0.0164555	0.01429	0.582133	0.710064
major depression disorder	6	0.0987329	0.101584	0.582689	0.710064
estimated glomerular filtration rate (eGFR)	3	0.0493665	0.0498598	0.584634	0.710064
HIV infection	1	0.0164555	0.014756	0.593856	0.718652
myocardial infarction	2	0.032911	0.0332399	0.600718	0.723827
waist circumference (WC)	8	0.131644	0.138241	0.602467	0.723827
B-cell chronic lymphocytic leukemia	1	0.0164555	0.0155327	0.612669	0.728226
identify lung adenocarcinoma (LUAD) and lung squamous cell carcinoma (LUSC)	1	0.0164555	0.0155327	0.612669	0.728226
lung squamous cell carcinoma	1	0.0164555	0.0155327	0.612669	0.728226
ankylosing spondylitis	2	0.032911	0.0351038	0.630271	0.746491
liver fat fraction at 10 years	1	0.0164555	0.0167753	0.640974	0.756485
maternal pre-pregnancy body mass index (BMI)	1	0.0164555	0.0170859	0.647721	0.761756
pet ownership in pregnancy	1	0.0164555	0.0175519	0.657604	0.770666
bladder cancer survival	1	0.0164555	0.0177072	0.660837	0.771747
limited cutaneous systemic sclerosis	1	0.0164555	0.0180179	0.667211	0.776475
breast cancer risk	1	0.0164555	0.0192605	0.69153	0.801983
bronchodilator response	1	0.0164555	0.0201924	0.708597	0.81786
Gulf War Illness	96	1.57973	1.66463	0.712044	0.81786
ascending aortic dissection (AD)	2	0.032911	0.0410062	0.712567	0.81786
high risk cutaneous squamous cell carcinoma (cSCC)	5	0.0822774	0.098943	0.718053	0.819874
air pollution (black carbon)	3	0.0493665	0.0611987	0.71923	0.819874
end-stage kidney disease attributed toÂ diabetic kidney disease	8	0.131644	0.155327	0.726399	0.825228
Trihalomethanes (THM) exposure	1	0.0164555	0.0217457	0.734969	0.832134
prenatal phthalate exposure	9	0.148099	0.175674	0.7394	0.834323
edematous severe acute childhood malnutrition (ESAM)	1	0.0164555	0.022833	0.751996	0.84334
maternal phthalate exposure	3	0.0493665	0.0646158	0.752441	0.84334
Parkinson's disease (PD)	2	0.032911	0.0448894	0.757891	0.845735
dilated cardiomyopathy (DCM)	15	0.246832	0.288131	0.759642	0.845735
metabolic syndrome (MetS)	4	0.065822	0.0863616	0.769573	0.853945
asthma remission	1	0.0164555	0.0250076	0.78284	0.863883
typical meningiomas deterioration	3	0.0493665	0.0681883	0.783702	0.863883
respiratory allergies (RA)	5	0.0822774	0.108884	0.790582	0.866117
bladder cancer	6	0.0987329	0.1283	0.790916	0.866117
kidney disease	6	0.0987329	0.129076	0.795535	0.868329
early onset intracranial atherosclerotic stenosis	2	0.032911	0.0493938	0.802587	0.87051
fractional exhaled nitric oxide	72	1.1848	1.30039	0.802746	0.87051
Helicobacter pylori infection	24	0.394932	0.464892	0.814682	0.878294
melanoma classification	1	0.0164555	0.0276481	0.815183	0.878294
post-traumatic stress disorder (PTSD)	1	0.0164555	0.0307547	0.847124	0.909773
in utero arsenic exposure	4	0.065822	0.102516	0.869504	0.930815
response to systemic corticosteroid	1	0.0164555	0.0340165	0.874739	0.933427
allergic asthma	8	0.131644	0.191828	0.895756	0.950595
human herpesvirus 6B infection	2	0.032911	0.0630626	0.89652	0.950595
thoracic ossification of the ligamentum flavum	9	0.148099	0.231592	0.941208	0.994543
paternal uniparental disomy	3	0.0493665	0.100652	0.943922	0.994543
opioid dependence (OD)	2	0.032911	0.0801485	0.95572	0.997497
weight loss	3	0.0493665	0.107175	0.958122	0.997497
Papuan ancestry proportions	5	0.0822774	0.155327	0.95895	0.997497
atopic asthma	6	0.0987329	0.17847	0.959669	0.997497
placental microbes	12	0.197466	0.308323	0.961659	0.997497
Behcet's disease	30	0.493665	0.679088	0.972487	1
gestational diabetes mellitus	60	0.987329	1.28036	0.984969	1
triiodothyronine (T3) treatment	3	0.0493665	0.131251	0.986337	1
prenatal perfluorononanoate (PFNA) exposure	3	0.0493665	0.134823	0.988485	1
autism spectrum disorders (ASD)	3	0.0493665	0.134979	0.98857	1
muscle hypertrophy	1	0.0164555	0.0877595	0.995303	1
oculo-auriculo-vertebral-spectrum	3	0.0493665	0.155327	0.995769	1
schizophrenia	8	0.131644	0.342029	0.99957	1
myopia	4	0.065822	0.239358	0.999711	1
child abuse	11	0.18101	0.454175	0.999897	1
glucocorticoid exposure	10	0.164555	0.538672	0.999999	1
bariatric surgery	17	0.279743	0.755664	1	1
b) Phenotypes in the GWAS catalog that exhibit association with genes annotating the sex-diferentially methylated CpGs (sex-DM)
Diseases/Traits	Number of overlapping genes	% of overlapping genes	% of genes in GWAS Catalog corresponding to phenotype	Hypergeometric test p-value	Hypergeometric test p-value (FDR-adjusted)
Electrocardiogram morphology (amplitude at temporal datapoints)	1516	24.9465	0.90612	0	0
Hip circumference adjusted for BMI	448	7.37206	0.623627	0	1.45186e-305
Type 2 diabetes	461	7.58598	0.769238	2.20496e-295	1.91831e-292
Waist-hip index	303	4.98601	0.429093	2.61225e-214	1.7045e-211
Metabolite levels	261	4.29488	0.39302	9.28501e-178	4.84678e-175
Waist-to-hip ratio adjusted for BMI	332	5.46322	0.720811	1.6676e-176	7.25407e-174
Asthma	204	3.35692	0.219735	1.41466e-168	5.27468e-166
Waist circumference adjusted for body mass index	316	5.19993	0.703351	7.64181e-165	2.49314e-162
Autism spectrum disorder or schizophrenia	116	1.90884	0.0495805	4.05247e-148	1.17522e-145
Waist-to-hip ratio adjusted for body mass index	128	2.1063	0.0765944	3.11962e-141	8.14222e-139
Systemic lupus erythematosus	162	2.66579	0.180367	1.0994e-131	2.60858e-129
Refractive error	124	2.04048	0.0817007	4.78229e-131	1.04015e-128
Coronary artery disease	204	3.35692	0.348546	2.82054e-128	5.66278e-126
Estimated glomerular filtration rate	179	2.94553	0.253667	1.08499e-126	2.02274e-124
Intraocular pressure	141	2.32022	0.157142	1.03881e-114	1.80753e-112
Pulse pressure	202	3.32401	0.403232	3.22371e-114	5.25868e-112
A body shape index	166	2.73161	0.253503	2.5368e-112	3.89473e-110
Heel bone mineral density	259	4.26197	0.763967	4.23489e-107	6.14059e-105
Hip index	132	2.17212	0.170649	6.23167e-99	8.56035e-97
Atrial fibrillation	114	1.87593	0.113491	9.8773e-99	1.28899e-96
Diastolic blood pressure	193	3.17591	0.450507	3.3389e-97	4.14978e-95
Plateletcrit	129	2.12276	0.16719	1.41696e-96	1.68103e-94
Schizophrenia	208	3.42274	0.539949	3.77834e-96	4.28759e-94
PR interval	99	1.62909	0.0823596	4.99015e-94	5.42679e-92
Systolic blood pressure	220	3.62021	0.63911	2.63197e-92	2.74778e-90
Adult body size	100	1.64555	0.0912544	1.00922e-90	1.01311e-88
Obesity-related traits	117	1.92529	0.157636	8.95707e-86	8.6585e-84
Serum metabolite levels	132	2.17212	0.220559	1.26692e-84	1.18095e-82
Platelet distribution width	109	1.79365	0.13754	4.37928e-83	3.94135e-81
Mean platelet volume	152	2.50123	0.333392	1.64087e-80	1.42756e-78
Monocyte percentage of white cells	104	1.71137	0.136387	1.29303e-77	1.08865e-75
Mean spheric corpuscular volume	103	1.69492	0.135234	7.85472e-77	6.40651e-75
Appendicular lean mass	136	2.23795	0.285458	1.50256e-74	1.18839e-72
Multiple sclerosis	93	1.53036	0.109868	8.88967e-74	6.82413e-72
Rheumatoid arthritis	112	1.84301	0.18465	1.21111e-72	9.03139e-71
Reticulocyte fraction of red cells	97	1.59618	0.132105	6.35013e-71	4.60385e-69
Birth weight	73	1.20125	0.0617697	3.56268e-69	2.51313e-67
Inflammatory bowel disease	85	1.39872	0.0998198	8.67799e-68	5.96041e-66
Reticulocyte count	96	1.57973	0.139188	1.18439e-67	7.92631e-66
High light scatter reticulocyte count	96	1.57973	0.142482	1.05255e-66	6.86787e-65
Body mass index	323	5.31512	1.75294	1.65961e-66	1.05649e-64
Bipolar disorder	77	1.26707	0.0812065	3.30309e-65	2.05263e-63
Alcoholic chronic pancreatitis	53	0.872141	0.0256962	5.42131e-65	3.29061e-63
Chronotype	76	1.25062	0.0789005	6.49791e-65	3.85444e-63
Crohn's disease	85	1.39872	0.10822	8.36501e-65	4.8517e-63
High light scatter reticulocyte percentage of red cells	92	1.5139	0.134411	1.33137e-64	7.5541e-63
HDL cholesterol levels	133	2.18858	0.331744	5.98059e-64	3.32114e-62
Femur bone mineral density x serum urate levels interaction	84	1.38226	0.107562	7.47807e-64	4.0662e-62
Lymphocyte percentage of white cells	83	1.36581	0.106573	5.16704e-63	2.75224e-61
Neutrophil percentage of white cells	77	1.26707	0.0981726	8.27344e-59	4.31874e-57
Mean corpuscular volume	158	2.59997	0.538961	2.44321e-57	1.25035e-55
Monocyte count	137	2.2544	0.426952	2.24486e-54	1.12675e-52
Brain morphology (MOSTest)	86	1.41517	0.154012	3.2784e-53	1.61446e-51
Ulcerative colitis	65	1.06961	0.0749472	9.73894e-53	4.70716e-51
Waist-to-hip ratio adjusted for BMI (joint analysis for main effect and physical activity interaction)	44	0.724041	0.0232254	2.57789e-52	1.22333e-50
Central corneal thickness	49	0.806319	0.0329438	2.97532e-52	1.38671e-50
Waist-to-hip ratio adjusted for BMI (additive genetic model)	51	0.83923	0.0392032	4.37356e-51	2.00263e-49
LDL cholesterol	70	1.15188	0.098502	1.18975e-50	5.35389e-49
Red cell distribution width	130	2.13921	0.415916	1.99364e-50	8.81932e-49
Waist-to-hip ratio adjusted for BMI in active individuals	43	0.707586	0.0235548	2.32026e-50	1.00931e-48
General risk tolerance (MTAG)	55	0.905052	0.0513924	5.02928e-50	2.15187e-48
HDL cholesterol levels x alcohol consumption (drinkers vs non-drinkers) interaction (2df)	50	0.822774	0.0388737	7.52444e-50	3.16755e-48
Subcortical volume (MOSTest)	44	0.724041	0.0291553	2.16522e-47	8.97021e-46
Serum metabolite levels (CMS)	66	1.08606	0.0968549	1.12424e-46	4.58477e-45
Hemoglobin	83	1.36581	0.171308	1.19174e-46	4.78528e-45
Body mass index (joint analysis main effects and physical activity interaction)	48	0.789863	0.039862	1.88358e-46	7.44869e-45
Triglyceride levels	146	2.4025	0.567293	1.99968e-46	7.78981e-45
Mean reticulocyte volume	70	1.15188	0.115633	6.12911e-46	2.3525e-44
Red blood cell count	160	2.63288	0.683255	1.23277e-45	4.6631e-44
Parkinson's disease	60	0.987329	0.0795593	3.60057e-45	1.3425e-43
HDL cholesterol levels x alcohol consumption (regular vs non-regular drinkers) interaction (2df)	46	0.756952	0.0372265	3.92282e-45	1.44205e-43
Body size at age 10	50	0.822774	0.0479333	4.79877e-45	1.73955e-43
Malaria	37	0.608853	0.0194369	2.48398e-44	8.88107e-43
Body fat distribution (arm fat ratio)	39	0.641764	0.0237196	8.33356e-44	2.93927e-42
Platelet count	165	2.71516	0.755237	2.94106e-43	1.02349e-41
Eosinophil percentage of white cells	71	1.16834	0.13194	3.85334e-43	1.32332e-41
Lymphocyte count	116	1.90884	0.394173	1.22127e-42	4.13962e-41
Household income (MTAG)	51	0.83923	0.0564987	1.26094e-42	4.2193e-41
Night sleep phenotypes	43	0.707586	0.034591	2.05653e-42	6.79435e-41
Stroke	37	0.608853	0.0215782	2.11031e-42	6.88489e-41
Intelligence (MTAG)	64	1.05315	0.106244	5.203e-42	1.67652e-40
Neutrophil count	110	1.8101	0.36057	6.18684e-42	1.96923e-40
Gut microbiota (bacterial taxa, hurdle binary method)	49	0.806319	0.0525454	1.00962e-41	3.17484e-40
Hematocrit	105	1.72783	0.330591	1.23902e-41	3.8498e-40
Immature fraction of reticulocytes	60	0.987329	0.0919133	1.70025e-41	5.22076e-40
Waist circumference	59	0.970874	0.0886189	2.55151e-41	7.74354e-40
Apolipoprotein A1 levels	78	1.28353	0.176579	4.38347e-41	1.31504e-39
Subcortical volume (min-P)	32	0.526576	0.01466	8.47902e-41	2.5148e-39
Cortical surface area (MOSTest)	36	0.592398	0.0227312	6.70766e-40	1.96708e-38
Body fat distribution (trunk fat ratio)	39	0.641764	0.0308025	5.99133e-39	1.73748e-37
Brain morphology (min-P)	33	0.543031	0.0186133	1.56574e-38	4.49076e-37
Mean corpuscular hemoglobin	135	2.22149	0.580306	1.97048e-38	5.59017e-37
Celiac disease	38	0.625309	0.02932	2.09811e-38	5.88825e-37
Waist circumference adjusted for BMI in active individuals	41	0.674675	0.038709	1.64691e-37	4.5728e-36
Myocardial infarction	48	0.789863	0.062758	9.44448e-37	2.59475e-35
HDL cholesterol levels in current drinkers	37	0.608853	0.0312966	7.36146e-36	2.0014e-34
Hemoglobin levels	59	0.970874	0.111515	1.01847e-35	2.74042e-34
LDL cholesterol levels	72	1.1848	0.178556	1.69427e-35	4.51229e-34
Smoking status (ever vs never smokers)	41	0.674675	0.0438153	3.09194e-35	8.15147e-34
White blood cell count	136	2.23795	0.64224	1.54514e-34	4.03282e-33
Body fat distribution (leg fat ratio)	35	0.575942	0.0289906	2.40829e-34	6.2234e-33
Offspring birth weight	32	0.526576	0.0222371	3.62024e-34	9.26356e-33
Cortical thickness (MOSTest)	26	0.427843	0.0115303	7.11495e-34	1.80291e-32
Triglyceride levels in current drinkers	32	0.526576	0.0227312	7.81117e-34	1.9603e-32
Amyotrophic lateral sclerosis (sporadic)	35	0.575942	0.0301436	1.02237e-33	2.54132e-32
Glaucoma (primary open-angle)	49	0.806319	0.0770886	1.21929e-33	3.00221e-32
Waist circumference adjusted for BMI (joint analysis main effects and physical activity interaction)	39	0.641764	0.0416739	1.34687e-33	3.28535e-32
Waist-to-hip ratio adjusted for BMI (adjusted for smoking behaviour)	30	0.493665	0.0191074	2.20373e-33	5.32569e-32
Vertical cup-disc ratio (multi-trait analysis)	29	0.477209	0.0176249	5.5491e-33	1.32873e-31
Triglyceride levels x alcohol consumption (regular vs non-regular drinkers) interaction (2df)	33	0.543031	0.0266845	7.71742e-33	1.83113e-31
Body mass index in physically active individuals	35	0.575942	0.0321202	1.05581e-32	2.48259e-31
Serum uric acid levels	53	0.872141	0.0983373	1.1929e-32	2.77987e-31
Urate levels	84	1.38226	0.273763	1.42862e-32	3.29973e-31
Optic cup area	29	0.477209	0.0192721	9.95507e-32	2.27919e-30
Resting heart rate	33	0.543031	0.0289906	1.3994e-31	3.17603e-30
Asthma (childhood onset)	47	0.773408	0.0772533	1.77871e-31	4.0021e-30
Triglyceride levels x alcohol consumption (drinkers vs non-drinkers) interaction (2df)	32	0.526576	0.0266845	1.9503e-31	4.35066e-30
Cholesterol, total	38	0.625309	0.0448036	3.93133e-31	8.69557e-30
Hand grip strength	36	0.592398	0.0405209	2.61403e-30	5.7333e-29
Cortical surface area (min-P)	22	0.362021	0.00873011	3.38281e-30	7.35761e-29
Cognitive ability, years of educational attainment or schizophrenia (pleiotropy)	35	0.575942	0.038709	8.79703e-30	1.89754e-28
HDL cholesterol	58	0.954418	0.141	2.34076e-29	5.00768e-28
Systolic blood pressure x smoking status (ever vs never) interaction (2df test)	25	0.411387	0.0144953	3.21047e-29	6.81245e-28
Systolic blood pressure x alcohol consumption interaction (2df test)	27	0.444298	0.018778	4.64284e-29	9.77244e-28
Risk-taking tendency (4-domain principal component model)	26	0.427843	0.0174602	1.78751e-28	3.73232e-27
Fish- and plant-related diet	25	0.411387	0.0154836	2.05823e-28	4.26347e-27
LDL cholesterol levels x alcohol consumption (regular vs non-regular drinkers) interaction (2df)	29	0.477209	0.025202	4.37478e-28	8.9907e-27
Coronary heart disease	27	0.444298	0.0205899	6.91013e-28	1.40902e-26
Mean corpuscular hemoglobin concentration	63	1.0367	0.180532	8.24505e-28	1.66818e-26
Daytime nap	26	0.427843	0.0192721	2.94757e-27	5.91782e-26
Facial morphology	20	0.32911	0.00823596	3.50059e-27	6.97445e-26
Systolic blood pressure x smoking status (current vs non-current) interaction (2df test)	24	0.394932	0.0156483	9.68614e-27	1.91521e-25
Migraine	34	0.559487	0.0443094	1.51211e-26	2.96738e-25
Diastolic blood pressure x smoking status (current vs non-current) interaction (2df test)	24	0.394932	0.0159778	1.68342e-26	3.2789e-25
Spherical equivalent or myopia (age of diagnosis)	27	0.444298	0.0230607	1.80643e-26	3.49242e-25
Age at first sexual intercourse	36	0.592398	0.0523807	2.52849e-26	4.85247e-25
Daytime sleep phenotypes	24	0.394932	0.0166366	4.88751e-26	9.31124e-25
LDL cholesterol levels x alcohol consumption (drinkers vs non-drinkers) interaction (2df)	28	0.460754	0.0266845	5.36171e-26	1.01406e-24
Glycated hemoglobin levels	52	0.855685	0.129799	5.86919e-26	1.10206e-24
Myeloid white cell count	28	0.460754	0.0270139	7.65733e-26	1.42754e-24
Adventurousness	28	0.460754	0.0275081	1.29477e-25	2.39671e-24
Mosaic loss of chromosome Y (Y chromosome dosage)	24	0.394932	0.0172955	1.35133e-25	2.48378e-24
Macular thickness	26	0.427843	0.022896	3.49999e-25	6.38809e-24
Metabolic syndrome	28	0.460754	0.0284964	3.58554e-25	6.49879e-24
Mean arterial pressure x alcohol consumption interaction (2df test)	22	0.362021	0.0140011	6.80491e-25	1.21649e-23
Waist-to-hip ratio adjusted for BMI x sex x age interaction (4df test)	22	0.362021	0.0140011	6.80491e-25	1.21649e-23
Rosacea symptom severity	23	0.378476	0.0161425	7.02586e-25	1.24745e-23
Chronic lymphocytic leukemia	27	0.444298	0.0263551	7.82627e-25	1.38017e-23
Fruit consumption	19	0.312654	0.00873011	8.53472e-25	1.49501e-23
Diisocyanate-induced asthma	28	0.460754	0.0296494	1.11892e-24	1.94692e-23
Anorexia nervosa, attention-deficit/hyperactivity disorder, autism spectrum disorder, bipolar disorder, major depression, obsessive-compulsive disorder, schizophrenia, or Tourette syndrome (pleiotropy)	26	0.427843	0.024049	1.33348e-24	2.30488e-23
Systemic sclerosis	26	0.427843	0.0243784	1.92777e-24	3.31018e-23
Diastolic blood pressure x smoking status (ever vs never) interaction (2df test)	22	0.362021	0.0149894	3.57253e-24	6.09431e-23
Waist-to-hip ratio adjusted for BMI (age >50)	14	0.230377	0.00329438	3.66105e-24	6.20477e-23
White matter hyperintensity volume	24	0.394932	0.0200957	6.44526e-24	1.0853e-22
Ischemic stroke	24	0.394932	0.0212488	2.64629e-23	4.42745e-22
TPE interval (resting)	19	0.312654	0.0102126	2.81826e-23	4.68513e-22
Urinary albumin-to-creatinine ratio	29	0.477209	0.0368971	3.57137e-23	5.89953e-22
Basal cell carcinoma	40	0.65822	0.0841715	5.18116e-23	8.50493e-22
Colorectal cancer	50	0.822774	0.139023	5.70552e-23	9.30712e-22
Breast cancer	70	1.15188	0.274422	7.36336e-23	1.19369e-21
Blood protein levels	100	1.64555	0.519195	7.87365e-23	1.26853e-21
Sum basophil neutrophil counts	25	0.411387	0.025202	9.55404e-23	1.52982e-21
Caffeine metabolism (plasma 1,3,7-trimethylxanthine (caffeine) level)	11	0.18101	0.00181191	1.00201e-22	1.59466e-21
Allergic disease (asthma, hay fever or eczema)	31	0.51012	0.0459566	1.2143e-22	1.9208e-21
General factor of neuroticism	32	0.526576	0.0507335	2.02231e-22	3.17966e-21
Fasting glucose	35	0.575942	0.063911	2.46729e-22	3.85607e-21
Hip circumference	35	0.575942	0.0640757	2.68506e-22	4.17143e-21
Diverticular disease	32	0.526576	0.0512277	2.72387e-22	4.20669e-21
Nevus count or cutaneous melanoma	21	0.345565	0.015813	3.76886e-22	5.7863e-21
Pulse pressure x alcohol consumption interaction (2df test)	18	0.296199	0.00971843	4.35653e-22	6.64943e-21
Diastolic blood pressure x alcohol consumption interaction (2df test)	22	0.362021	0.018778	7.41925e-22	1.12583e-20
Sum neutrophil eosinophil counts	24	0.394932	0.0253667	2.16201e-21	3.26176e-20
Platelet aggregation	17	0.279743	0.00873011	2.28577e-21	3.42865e-20
Granulocyte count	24	0.394932	0.0255315	2.53366e-21	3.77878e-20
Colorectal cancer or advanced adenoma	22	0.362021	0.019931	2.94282e-21	4.36407e-20
Hypertension	36	0.592398	0.0737942	3.02114e-21	4.45489e-20
Alanine aminotransferase levels	62	1.02024	0.235548	4.22584e-21	6.19631e-20
Chronic kidney disease	22	0.362021	0.0205899	6.20837e-21	9.05243e-20
Blond vs. brown/black hair color	28	0.460754	0.0408503	8.61773e-21	1.24957e-19
Cortical thickness (min-P)	13	0.213921	0.00378854	1.04256e-20	1.50336e-19
Liver enzyme levels (alanine transaminase)	24	0.394932	0.0271787	1.16346e-20	1.66848e-19
Optic disc area	19	0.312654	0.0136717	1.3777e-20	1.96491e-19
Triglyceride levels in HIV infection	18	0.296199	0.0115303	1.40595e-20	1.99431e-19
Breast size	18	0.296199	0.0118598	2.46406e-20	3.46768e-19
Vertical cup-disc ratio (adjusted for vertical disc diameter)	20	0.32911	0.0164719	2.47122e-20	3.46768e-19
Eosinophil counts	95	1.56327	0.51903	2.67966e-20	3.74006e-19
HDL cholesterol levels in HIV infection	19	0.312654	0.0141658	2.8604e-20	3.97108e-19
LDL cholesterol levels in current drinkers	21	0.345565	0.0194369	3.7214e-20	5.13908e-19
Psoriasis	34	0.559487	0.0703351	4.97735e-20	6.81798e-19
Coffee consumption	22	0.362021	0.0225665	4.9894e-20	6.81798e-19
Visceral adipose tissue adjusted for BMI	16	0.263288	0.00840068	5.13806e-20	6.98456e-19
Granulocyte percentage of myeloid white cells	26	0.427843	0.0362382	6.39843e-20	8.6528e-19
Waist circumference adjusted for BMI (adjusted for smoking behaviour)	22	0.362021	0.0230607	8.12981e-20	1.09375e-18
Total bilirubin levels in HIV-1 infection	10	0.164555	0.00181191	1.09289e-19	1.46279e-18
Gastroesophageal reflux disease	18	0.296199	0.0130128	1.53203e-19	2.0401e-18
Testicular germ cell tumor	21	0.345565	0.0207546	1.55298e-19	2.0575e-18
Sum eosinophil basophil counts	25	0.411387	0.0339321	1.69916e-19	2.2398e-18
Liver enzyme levels (alkaline phosphatase)	29	0.477209	0.0500746	1.938e-19	2.5418e-18
Basophil percentage of white cells	26	0.427843	0.0378854	1.97891e-19	2.58248e-18
Allergic rhinitis	20	0.32911	0.0182838	2.2252e-19	2.88944e-18
Chronic obstructive pulmonary disease	29	0.477209	0.0513924	3.95216e-19	5.10651e-18
Type 1 diabetes	34	0.559487	0.0752766	4.10056e-19	5.27215e-18
Acne (severe)	14	0.230377	0.00609461	4.91987e-19	6.29454e-18
Waist circumference adjusted for BMI (joint analysis main effects and smoking interaction)	21	0.345565	0.0222371	6.87184e-19	8.74902e-18
Aspartate aminotransferase levels	63	1.0367	0.272116	1.12101e-18	1.42031e-17
Body mass index (joint analysis main effects and smoking interaction)	21	0.345565	0.0230607	1.49573e-18	1.88592e-17
Caffeine metabolism (plasma 1,7-dimethylxanthine (paraxanthine) to 1,3,7-trimethylxanthine (caffeine) ratio)	13	0.213921	0.00510629	1.74459e-18	2.18913e-17
Cutaneous malignant melanoma	18	0.296199	0.0151542	2.88938e-18	3.60826e-17
BMI (adjusted for smoking behaviour)	21	0.345565	0.0238843	3.15534e-18	3.92164e-17
Group IIA secretory phospholipase A2 levels in individuals with elevated hsCRP	10	0.164555	0.00230607	9.67673e-18	1.19698e-16
Gout	22	0.362021	0.02932	1.64164e-17	2.02108e-16
QT interval	39	0.641764	0.114809	1.95159e-17	2.39139e-16
BMI in non-smokers	18	0.296199	0.0172955	3.48521e-17	4.25065e-16
Cognitive decline rate in late mild cognitive impairment	20	0.32911	0.0235548	3.99235e-17	4.84652e-16
White matter hyperintensity volume (adjusted for hypertension)	17	0.279743	0.0148247	4.65892e-17	5.62953e-16
Parkinson's disease or first degree relation to individual with Parkinson's disease	18	0.296199	0.0176249	4.95236e-17	5.95653e-16
Takayasu arteritis	21	0.345565	0.0273434	5.40669e-17	6.47315e-16
Lipid metabolism phenotypes	17	0.279743	0.0149894	5.67531e-17	6.76373e-16
Waist circumference adjusted for BMI in non-smokers	18	0.296199	0.0177897	5.88677e-17	6.98385e-16
LDL cholesterol levels in HIV infection	16	0.263288	0.0125187	6.12757e-17	7.23663e-16
Fibrinogen levels	19	0.312654	0.021084	7.71473e-17	9.07002e-16
Vitiligo	17	0.279743	0.0154836	1.0109e-16	1.18316e-15
Liver enzyme levels (gamma-glutamyl transferase)	27	0.444298	0.0536984	1.1862e-16	1.38214e-15
Uterine fibroids	24	0.394932	0.0405209	1.41653e-16	1.64318e-15
Male-pattern baldness	48	0.789863	0.186956	2.76375e-16	3.19176e-15
Gut microbiota (functional units)	14	0.230377	0.00922427	3.91496e-16	4.47544e-15
Photic sneeze reflex	14	0.230377	0.00922427	3.91496e-16	4.47544e-15
Midgestational circulating levels of PCBs	11	0.18101	0.00411798	3.92673e-16	4.47544e-15
Blood metabolite levels	12	0.197466	0.00560045	4.47836e-16	5.08197e-15
Blood pressure	18	0.296199	0.019931	4.77122e-16	5.39086e-15
Polycystic ovary syndrome	14	0.230377	0.00938899	5.14131e-16	5.78398e-15
Coronary artery disease (myocardial infarction, percutaneous transluminal coronary angioplasty, coronary artery bypass grafting, angina or chromic ischemic heart disease)	15	0.246832	0.0118598	6.74874e-16	7.55975e-15
Glomerular filtration rate	18	0.296199	0.0204252	7.45493e-16	8.31511e-15
Obesity	17	0.279743	0.0174602	8.36757e-16	9.29334e-15
Bilirubin levels	16	0.263288	0.01466	8.83537e-16	9.77132e-15
Tonsillectomy	23	0.378476	0.0396973	9.71767e-16	1.07017e-14
Thyroid hormone levels	14	0.230377	0.00988315	1.12695e-15	1.23585e-14
Rheumatoid arthritis (ACPA-positive)	17	0.279743	0.0179544	1.35973e-15	1.48489e-14
Visceral fat	16	0.263288	0.0151542	1.53433e-15	1.66858e-14
Keratoconus	12	0.197466	0.00642405	3.04952e-15	3.3026e-14
Optic disc size	17	0.279743	0.0189427	3.43439e-15	3.70403e-14
Pancreatic cancer	19	0.312654	0.0261903	4.71032e-15	5.05924e-14
Waist-to-hip ratio adjusted for BMI (age <50)	9	0.148099	0.00247079	4.75569e-15	5.08703e-14
Lung function (FVC)	40	0.65822	0.143141	5.15902e-15	5.49593e-14
Number of sexual partners	17	0.279743	0.0194369	5.34704e-15	5.67308e-14
White blood cell count (basophil)	17	0.279743	0.0197663	7.13183e-15	7.53606e-14
Post bronchodilator FEV1/FVC ratio	56	0.921507	0.268657	7.2199e-15	7.59837e-14
Alanine aminotransferase (ALT) levels after remission induction therapy in actute lymphoblastic leukemia (ALL)	13	0.213921	0.00889483	7.56744e-15	7.93214e-14
Triglycerides	53	0.872141	0.245102	8.83651e-15	9.22531e-14
Toenail selenium levels	9	0.148099	0.00263551	1.07724e-14	1.12016e-13
Systolic blood pressure x alcohol consumption (light vs heavy) interaction (2df test)	12	0.197466	0.00708292	1.15262e-14	1.19378e-13
Chronic inflammatory diseases (ankylosing spondylitis, Crohn's disease, psoriasis, primary sclerosing cholangitis, ulcerative colitis) (pleiotropy)	22	0.362021	0.0401915	1.3145e-14	1.35607e-13
Response to bronchodilator in chronic obstructive pulmonary disease (change in FEV1)	13	0.213921	0.00938899	1.62588e-14	1.67068e-13
Menarche (age at onset)	33	0.543031	0.101138	1.67085e-14	1.71017e-13
Endometrial cancer	14	0.230377	0.0118598	1.73548e-14	1.76938e-13
Nonalcoholic fatty liver disease	15	0.246832	0.0151542	3.17194e-14	3.20882e-13
Orofacial clefts	15	0.246832	0.0151542	3.17194e-14	3.20882e-13
Lung cancer in ever smokers	16	0.263288	0.0184485	3.83614e-14	3.86576e-13
Major depressive disorder	28	0.460754	0.0737942	4.01395e-14	4.02939e-13
Age at first birth	16	0.263288	0.0191074	6.7461e-14	6.7461e-13
QRS duration	27	0.444298	0.0700056	7.67061e-14	7.64133e-13
Body mass index (age>50)	7	0.115188	0.00131775	7.9583e-14	7.89778e-13
Asthma or allergic disease (pleiotropy)	11	0.18101	0.00625933	9.40692e-14	9.30002e-13
Periodontitis (CDC/AAP)	10	0.164555	0.00461214	1.11657e-13	1.09971e-12
Glomerular filtration rate (creatinine)	16	0.263288	0.0197663	1.16068e-13	1.13886e-12
Craniofacial microsomia	8	0.131644	0.00214135	1.23505e-13	1.2073e-12
Medication use (agents acting on the renin-angiotensin system)	25	0.411387	0.0604519	1.33409e-13	1.29925e-12
Hematological and biochemical traits	11	0.18101	0.00658877	1.77434e-13	1.72157e-12
Pulmonary function (smoking interaction)	12	0.197466	0.00873011	1.82767e-13	1.76675e-12
Mean arterial pressure x alcohol consumption (light vs heavy) interaction (2df test)	11	0.18101	0.00675348	2.40277e-13	2.3141e-12
Alzheimer's disease or HDL levels (pleiotropy)	9	0.148099	0.0034591	2.64561e-13	2.53861e-12
Attention deficit hyperactivity disorder	17	0.279743	0.0247079	3.05555e-13	2.92124e-12
Morning person	25	0.411387	0.062758	3.0693e-13	2.92367e-12
Diabetic retinopathy	10	0.164555	0.00510629	3.67188e-13	3.48495e-12
Urate levels in overweight individuals	11	0.18101	0.00708292	4.29478e-13	4.06137e-12
Femoral neck bone mineral density	14	0.230377	0.0148247	4.43713e-13	4.18084e-12
Pursuit maintenance gain	15	0.246832	0.0182838	5.50788e-13	5.17106e-12
Body mass index x sex x age interaction (4df test)	8	0.131644	0.00247079	6.06606e-13	5.6747e-12
Blood urea nitrogen levels	37	0.608853	0.144459	6.99068e-13	6.51631e-12
Walking pace	13	0.213921	0.0123539	7.11208e-13	6.60588e-12
Chin dimples	11	0.18101	0.00757708	9.69036e-13	8.93705e-12
Serum immune biomarker levels	11	0.18101	0.00757708	9.69036e-13	8.93705e-12
Serum alkaline phosphatase levels	50	0.822774	0.252679	1.2662e-12	1.16366e-11
Gut microbiota (bacterial taxa, rank normal transformation method)	15	0.246832	0.0194369	1.37256e-12	1.25697e-11
Urate levels in obese individuals	10	0.164555	0.00576517	1.46545e-12	1.33735e-11
Glucose homeostasis traits	13	0.213921	0.0131775	1.69e-12	1.5369e-11
Joint mobility (Beighton score)	9	0.148099	0.00411798	1.77364e-12	1.60736e-11
Youthful appearance (self-reported)	13	0.213921	0.0133423	1.99448e-12	1.80124e-11
Urate levels in lean individuals	10	0.164555	0.00592989	2.01068e-12	1.80961e-11
Serum metabolite concentrations in chronic kidney disease	13	0.213921	0.013507	2.34834e-12	2.10624e-11
Mean arterial pressure	30	0.493665	0.100643	2.44515e-12	2.18556e-11
Lung cancer	21	0.345565	0.046945	2.60329e-12	2.31401e-11
Haemorrhoidal disease	14	0.230377	0.0168014	2.60962e-12	2.31401e-11
Monobrow	11	0.18101	0.00823596	2.61545e-12	2.31401e-11
Bronchopulmonary dysplasia	9	0.148099	0.0042827	2.68826e-12	2.36241e-11
Extremely high intelligence	9	0.148099	0.0042827	2.68826e-12	2.36241e-11
Red blood cell traits	13	0.213921	0.0136717	2.75872e-12	2.41619e-11
White matter hyperintensity burden	10	0.164555	0.00625933	3.67194e-12	3.20527e-11
Thyroid stimulating hormone levels	24	0.394932	0.0644052	3.70526e-12	3.22358e-11
Fasting insulin	14	0.230377	0.0172955	3.91568e-12	3.39533e-11
Allergic disease (asthma, hay fever and/or eczema) (multivariate analysis)	11	0.18101	0.0085654	4.15244e-12	3.5887e-11
Dental caries	12	0.197466	0.0113656	5.2091e-12	4.48705e-11
Systolic blood pressure (cigarette smoking interaction)	11	0.18101	0.00889483	6.46078e-12	5.53263e-11
Meat-related diet	10	0.164555	0.00658877	6.46533e-12	5.53263e-11
Retinal detachment or retinal break	9	0.148099	0.00477685	8.3865e-12	7.15319e-11
Diastolic blood pressure x alcohol consumption (light vs heavy) interaction (2df test)	10	0.164555	0.00675348	8.47341e-12	7.20378e-11
Eosinophil percentage of granulocytes	17	0.279743	0.0303083	8.5546e-12	7.24919e-11
Alcohol consumption (drinks per week)	19	0.312654	0.039862	9.29986e-12	7.85522e-11
FEV1	24	0.394932	0.0675348	9.98385e-12	8.40576e-11
Red blood cell fatty acid levels	7	0.115188	0.00214135	1.63371e-11	1.37105e-10
Airflow obstruction	9	0.148099	0.00510629	1.65801e-11	1.38699e-10
Pork consumption	11	0.18101	0.00971843	1.80429e-11	1.49974e-10
Thiazide-induced adverse metabolic effects in hypertensive patients	11	0.18101	0.00971843	1.80429e-11	1.49974e-10
Chronic obstructive pulmonary disease or resting heart rate (pleiotropy)	8	0.131644	0.0034591	1.81831e-11	1.5066e-10
Type 2 diabetes (adjusted for BMI)	15	0.246832	0.0233901	2.07341e-11	1.71253e-10
Carotid intima media thickness x smoking interaction	9	0.148099	0.00527101	2.28609e-11	1.88224e-10
Diastolic blood pressure (cigarette smoking interaction)	10	0.164555	0.00741236	2.32496e-11	1.90822e-10
Ankylosing spondylitis	14	0.230377	0.0197663	2.484e-11	2.03236e-10
Chronic obstructive pulmonary disease or high blood pressure (pleiotropy)	8	0.131644	0.00362382	2.83199e-11	2.30984e-10
Iron status biomarkers (transferrin saturation)	10	0.164555	0.00757708	2.94386e-11	2.39361e-10
Cannabis use	7	0.115188	0.00230607	3.23885e-11	2.61716e-10
Eyebrow thickness	7	0.115188	0.00230607	3.23885e-11	2.61716e-10
Benign prostatic hyperplasia and lower urinary tract symptoms	8	0.131644	0.00378854	4.30385e-11	3.46699e-10
Electrocardiographic traits (multivariate)	11	0.18101	0.010542	4.57897e-11	3.67727e-10
Cleft palate	11	0.18101	0.0107067	5.46142e-11	4.37248e-10
Cortical amyloid beta load	7	0.115188	0.00247079	6.01978e-11	4.79013e-10
Cortical surface area (global PC1)	7	0.115188	0.00247079	6.01978e-11	4.79013e-10
Erectile dysfunction	8	0.131644	0.00395326	6.39851e-11	5.07602e-10
Cognitive function	13	0.213921	0.0174602	6.70406e-11	5.30231e-10
Nicotine dependence symptom count	18	0.296199	0.0396973	7.36125e-11	5.80449e-10
Pulmonary function	11	0.18101	0.0110362	7.69856e-11	6.05218e-10
Menopause (age at onset)	14	0.230377	0.0215782	8.19793e-11	6.4254e-10
Primary sclerosing cholangitis	10	0.164555	0.00840068	8.81737e-11	6.89022e-10
Keratinocyte cancer (MTAG)	12	0.197466	0.0144953	1.01839e-10	7.9343e-10
Periodontal microbiota	7	0.115188	0.00263551	1.06083e-10	8.24038e-10
Urinary metabolite levels in chronic kidney disease	18	0.296199	0.0410151	1.25527e-10	9.71918e-10
Emphysema annual change measurement in smokers (adjusted lung density)	9	0.148099	0.00625933	1.25865e-10	9.71918e-10
Allergic disease (asthma, hay fever and/or eczema) (age of onset)	10	0.164555	0.00873011	1.32129e-10	1.01728e-09
Medication use (diuretics)	16	0.263288	0.0312966	1.39455e-10	1.07052e-09
LDL cholesterol levels x short total sleep time interaction (2df test)	11	0.18101	0.0116951	1.47875e-10	1.12852e-09
Tea consumption	11	0.18101	0.0116951	1.47875e-10	1.12852e-09
Urinary metabolites (H-NMR features)	9	0.148099	0.00642405	1.62157e-10	1.2339e-09
Height	341	5.61132	3.95557	1.9486e-10	1.47845e-09
Pre-treatment viral load in HIV-1 infection	12	0.197466	0.0153189	1.97261e-10	1.49232e-09
Multisite chronic pain	14	0.230377	0.0232254	2.20518e-10	1.66345e-09
Longevity	15	0.246832	0.0278375	2.48731e-10	1.87086e-09
Response to cognitive-behavioural therapy in anxiety disorder	8	0.131644	0.00461214	2.60936e-10	1.95702e-09
Left-handedness	9	0.148099	0.00675348	2.63294e-10	1.96905e-09
Apolipoprotein B levels	36	0.592398	0.170155	2.76666e-10	2.06314e-09
Restless legs syndrome	10	0.164555	0.00938899	2.82161e-10	2.09812e-09
Response to methotrexate in juvenile idiopathic arthritis	7	0.115188	0.00296494	2.89969e-10	2.15006e-09
Coronary artery aneurysm in Kawasaki disease	8	0.131644	0.00477685	3.57145e-10	2.63319e-09
P wave duration	8	0.131644	0.00477685	3.57145e-10	2.63319e-09
Bone mineral density	11	0.18101	0.0126834	3.65232e-10	2.68522e-09
Mosquito bite size	14	0.230377	0.0242137	3.84384e-10	2.81809e-09
Autoimmune thyroid disease	12	0.197466	0.0163072	4.14154e-10	3.01771e-09
Alopecia areata	9	0.148099	0.00708292	4.16236e-10	3.01771e-09
Autism	9	0.148099	0.00708292	4.16236e-10	3.01771e-09
Verbal declarative memory	9	0.148099	0.00708292	4.16236e-10	3.01771e-09
Ischemic stroke (small-vessel)	6	0.0987329	0.00181191	4.44113e-10	3.2109e-09
Alzheimer's disease (cognitive decline)	9	0.148099	0.00724764	5.18576e-10	3.73891e-09
CV-A6-associated hand, foot, and mouth disease (severe vs mild)	5	0.0822774	0.000988315	5.97001e-10	4.28464e-09
Squamous cell lung carcinoma	13	0.213921	0.0207546	5.97551e-10	4.28464e-09
Iron status biomarkers (total iron binding capacity)	9	0.148099	0.00741236	6.42408e-10	4.59366e-09
Allergic sensitization	8	0.131644	0.00510629	6.44826e-10	4.59835e-09
Atopic dermatitis	19	0.312654	0.0512277	6.70184e-10	4.76616e-09
Endometrial cancer (endometrioid histology)	8	0.131644	0.00527101	8.52148e-10	6.04377e-09
Clozapine-induced agranulocytosis/granulocytopenia in treatment-resistant schizophrenia	6	0.0987329	0.00197663	8.8062e-10	6.22877e-09
Melanoma	14	0.230377	0.0260256	9.97597e-10	7.03711e-09
Quantitative traits	8	0.131644	0.00543573	1.11487e-09	7.84314e-09
Spherical equivalent (joint analysis main effects and education interaction)	9	0.148099	0.00790652	1.18338e-09	8.30276e-09
General cognitive ability	39	0.641764	0.207217	1.39179e-09	9.73877e-09
Multiple system atrophy	7	0.115188	0.00362382	1.50036e-09	1.04425e-08
Triglyceride levels x loop diuretics use interaction	7	0.115188	0.00362382	1.50036e-09	1.04425e-08
Corneal astigmatism	11	0.18101	0.0144953	1.58184e-09	1.09512e-08
Inflammatory skin disease	11	0.18101	0.0144953	1.58184e-09	1.09512e-08
Oily fish consumption	11	0.18101	0.01466	1.78847e-09	1.2349e-08
Tourette syndrome	8	0.131644	0.00576517	1.85653e-09	1.27851e-08
hemolysis of donated blood (osmotic)	8	0.131644	0.00592989	2.36582e-09	1.62495e-08
Myopia	12	0.197466	0.0191074	2.63482e-09	1.80496e-08
Serum protein levels (sST2)	6	0.0987329	0.00230607	2.81322e-09	1.92212e-08
Iron status biomarkers (iron levels)	8	0.131644	0.00609461	2.99173e-09	2.02829e-08
Manganese levels	8	0.131644	0.00609461	2.99173e-09	2.02829e-08
Antisaccade task score	7	0.115188	0.00395326	2.99192e-09	2.02829e-08
Prostate cancer	56	0.921507	0.378854	3.23452e-09	2.18707e-08
Venous thromboembolism	18	0.296199	0.0508982	3.93367e-09	2.65294e-08
Medication use (calcium channel blockers)	16	0.263288	0.0393679	3.96609e-09	2.66791e-08
Systemic juvenile idiopathic arthritis	7	0.115188	0.00411798	4.11918e-09	2.76377e-08
3-month functional outcome in ischaemic stroke (modified Rankin score)	9	0.148099	0.00905955	4.21258e-09	2.81919e-08
Bitter alcoholic beverage consumption	11	0.18101	0.0159778	4.52736e-09	3.0221e-08
Acute lymphoblastic leukemia (childhood)	10	0.164555	0.0123539	4.59902e-09	3.05431e-08
Coffee consumption (cups per day)	10	0.164555	0.0123539	4.59902e-09	3.05431e-08
Global electrical heterogeneity phenotypes	6	0.0987329	0.00247079	4.64856e-09	3.07938e-08
Itch intensity from mosquito bite	11	0.18101	0.0161425	5.05334e-09	3.33904e-08
White matter hyperintensity volume x hypertension interaction (2df)	9	0.148099	0.00938899	5.85406e-09	3.85836e-08
Glaucoma	18	0.296199	0.0523807	6.14807e-09	4.04193e-08
Estimated glomerular filtration rate in non-diabetics	11	0.18101	0.0164719	6.27184e-09	4.11294e-08
Cleft lip with or without cleft palate	8	0.131644	0.00675348	7.14521e-09	4.67393e-08
Trunk fat mass	10	0.164555	0.0131775	8.72956e-09	5.69604e-08
Disease progression in age-related macular degeneration	7	0.115188	0.00461214	9.8829e-09	6.43251e-08
Caffeine metabolism (plasma 1,3-dimethylxanthine (theophylline) level)	4	0.065822	0.000658877	1.00302e-08	6.51213e-08
Adverse response to drug	9	0.148099	0.0100479	1.08856e-08	7.03255e-08
LDL cholesterol levels x long total sleep time interaction (2df test)	9	0.148099	0.0100479	1.08856e-08	7.03255e-08
Heel bone mineral density x serum urate levels interaction	13	0.213921	0.0265198	1.20702e-08	7.77855e-08
Bone mineral content	7	0.115188	0.00477685	1.29138e-08	8.30175e-08
Prostate-specific antigen levels	14	0.230377	0.0319555	1.41441e-08	9.07031e-08
Itch intensity from mosquito bite adjusted by bite size	18	0.296199	0.0553456	1.43604e-08	9.18645e-08
Anorexia nervosa	8	0.131644	0.00741236	1.55561e-08	9.87871e-08
Spontaneous coronary artery dissection	8	0.131644	0.00741236	1.55561e-08	9.87871e-08
Waist-to-hip ratio adjusted for BMI (joint analysis main effects and smoking interaction)	8	0.131644	0.00741236	1.55561e-08	9.87871e-08
Barrett's esophagus or Esophageal adenocarcinoma	7	0.115188	0.00494157	1.66972e-08	1.0552e-07
Cortical surface area (visual PC2)	7	0.115188	0.00494157	1.66972e-08	1.0552e-07
Age-related cognitive decline (memory) (slope of z-scores)	6	0.0987329	0.00296494	1.68031e-08	1.05831e-07
Urinary albumin excretion	9	0.148099	0.010542	1.68275e-08	1.05831e-07
Corneal structure	7	0.115188	0.00510629	2.13792e-08	1.34134e-07
Asthma and major depressive disorder	5	0.0822774	0.00164719	2.4249e-08	1.51669e-07
Primary tooth development (time to first tooth eruption)	6	0.0987329	0.00312966	2.43484e-08	1.51669e-07
Regular attendance at a religious group	6	0.0987329	0.00312966	2.43484e-08	1.51669e-07
Electrocardiographic traits	7	0.115188	0.00527101	2.71267e-08	1.68573e-07
Anxiety/tension (special factor of neuroticism)	6	0.0987329	0.00329438	3.4486e-08	2.12284e-07
C-reactive protein levels or total cholesterol levels (pleiotropy)	6	0.0987329	0.00329438	3.4486e-08	2.12284e-07
Frontotemporal dementia	6	0.0987329	0.00329438	3.4486e-08	2.12284e-07
Primary tooth development (number of teeth)	6	0.0987329	0.00329438	3.4486e-08	2.12284e-07
Albumin-globulin ratio	8	0.131644	0.00823596	3.70619e-08	2.27069e-07
Visceral adipose tissue/subcutaneous adipose tissue ratio	8	0.131644	0.00823596	3.70619e-08	2.27069e-07
Renal cell carcinoma	10	0.164555	0.0153189	3.80711e-08	2.32706e-07
Alzheimer's disease (late onset)	12	0.197466	0.0243784	4.16233e-08	2.53233e-07
Uric acid levels	12	0.197466	0.0243784	4.16233e-08	2.53233e-07
Idiopathic membranous nephropathy	6	0.0987329	0.0034591	4.78676e-08	2.90545e-07
Lumbar spine bone mineral density	9	0.148099	0.0118598	4.8397e-08	2.93077e-07
Estimated glomerular filtration rate reduction (30%)	4	0.065822	0.000823596	4.97495e-08	2.99876e-07
Pediatric non-alcoholic fatty liver disease activity score	4	0.065822	0.000823596	4.97495e-08	2.99876e-07
Multiple myeloma	9	0.148099	0.0120245	5.47092e-08	3.29012e-07
Medication use (thyroid preparations)	15	0.246832	0.0415092	5.69357e-08	3.41614e-07
Small cell lung carcinoma	8	0.131644	0.00873011	5.9576e-08	3.56636e-07
Alzheimer's disease in APOE e4- carriers	7	0.115188	0.00592989	6.49621e-08	3.87989e-07
Renal underexcretion gout	6	0.0987329	0.00362382	6.52553e-08	3.8885e-07
Depression in smokers	8	0.131644	0.00889483	6.93187e-08	4.11186e-07
Mood instability	8	0.131644	0.00889483	6.93187e-08	4.11186e-07
Circulating leptin levels or type 2 diabetes	5	0.0822774	0.00197663	7.49476e-08	4.42564e-07
P wave terminal force	5	0.0822774	0.00197663	7.49476e-08	4.42564e-07
Asthma onset (childhood vs adult)	8	0.131644	0.00905955	8.04006e-08	4.72625e-07
Iron status biomarkers (ferritin levels)	8	0.131644	0.00905955	8.04006e-08	4.72625e-07
Serum bilirubin levels in metabolic syndrome	6	0.0987329	0.00378854	8.7532e-08	5.1339e-07
Myopia (pathological)	9	0.148099	0.0128481	9.82568e-08	5.74621e-07
Asthma (adult onset)	12	0.197466	0.0263551	9.8412e-08	5.74621e-07
Methadone dose in opioid dependence	7	0.115188	0.00642405	1.16594e-07	6.79266e-07
Late-onset Alzheimer's disease	12	0.197466	0.0268492	1.20603e-07	6.97404e-07
Lymphoma	5	0.0822774	0.00214135	1.20776e-07	6.97404e-07
Parkinson's disease (age of onset)	5	0.0822774	0.00214135	1.20776e-07	6.97404e-07
Renal overload gout	5	0.0822774	0.00214135	1.20776e-07	6.97404e-07
Hypersomnia (HLA-DQB1*06:02 negative)	4	0.065822	0.000988315	1.48055e-07	8.51151e-07
Metastatic colorectal cancer survival in treatment with chemotherapy plus biologics	4	0.065822	0.000988315	1.48055e-07	8.51151e-07
Corneal hysteresis	6	0.0987329	0.00411798	1.50952e-07	8.6211e-07
Dental caries (decayed and filled deciduous teeth)	6	0.0987329	0.00411798	1.50952e-07	8.6211e-07
Nose size	6	0.0987329	0.00411798	1.50952e-07	8.6211e-07
Migraine without aura	7	0.115188	0.00675348	1.67468e-07	9.54347e-07
Coronary artery disease or ischemic stroke	5	0.0822774	0.00230607	1.86312e-07	1.05482e-06
Mild obesity-related type 2 diabetes	5	0.0822774	0.00230607	1.86312e-07	1.05482e-06
Nevus count	5	0.0822774	0.00230607	1.86312e-07	1.05482e-06
Anxiety	10	0.164555	0.0181191	1.89441e-07	1.07022e-06
Activated partial thromboplastin time	6	0.0987329	0.0042827	1.94561e-07	1.09441e-06
Cerebral amyloid deposition in APOEe4 non-carriers (PET imaging)	6	0.0987329	0.0042827	1.94561e-07	1.09441e-06
Automobile speeding propensity	7	0.115188	0.0069182	1.99212e-07	1.11576e-06
Non-lobar intracerebral hemorrhage (MTAG)	7	0.115188	0.0069182	1.99212e-07	1.11576e-06
Hepcidin/ferritin ratio	7	0.115188	0.00708292	2.35876e-07	1.31828e-06
Brugada syndrome	6	0.0987329	0.00444742	2.48014e-07	1.38315e-06
Lung function (FEV1)	17	0.279743	0.0601225	2.61542e-07	1.45549e-06
Post bronchodilator FEV1	33	0.543031	0.194698	2.62143e-07	1.45573e-06
Schizophrenia x sex interaction	8	0.131644	0.010542	2.69843e-07	1.49531e-06
Chronic widespread musculoskeletal pain	5	0.0822774	0.00247079	2.77143e-07	1.52146e-06
Hippocampal volume in Alzheimer's disease dementia	5	0.0822774	0.00247079	2.77143e-07	1.52146e-06
Nonsyndromic cleft lip	5	0.0822774	0.00247079	2.77143e-07	1.52146e-06
Physiological traits	5	0.0822774	0.00247079	2.77143e-07	1.52146e-06
Cognitive decline (age-related)	7	0.115188	0.00724764	2.7806e-07	1.52146e-06
Idiopathic dilated cardiomyopathy	7	0.115188	0.00724764	2.7806e-07	1.52146e-06
HOMA-B (corrected for HOMA-IR)	6	0.0987329	0.00461214	3.12958e-07	1.70526e-06
White matter hyperintensities	6	0.0987329	0.00461214	3.12958e-07	1.70526e-06
Mercury levels	7	0.115188	0.00741236	3.26415e-07	1.77488e-06
Basophil count	25	0.411387	0.124198	3.36018e-07	1.8233e-06
Atopic march	4	0.065822	0.00115303	3.42698e-07	1.84042e-06
Blood trace element (Cu levels)	4	0.065822	0.00115303	3.42698e-07	1.84042e-06
Cerebrospinal fluid t-tau levels in normal cognition	4	0.065822	0.00115303	3.42698e-07	1.84042e-06
Depressive and manic episodes in bipolar disorder	4	0.065822	0.00115303	3.42698e-07	1.84042e-06
Monobrow thickness	4	0.065822	0.00115303	3.42698e-07	1.84042e-06
Neurociticism	12	0.197466	0.0298142	3.74821e-07	2.00879e-06
Immune response to smallpox vaccine (IL-6)	7	0.115188	0.00757708	3.81653e-07	2.04122e-06
Lung disease severity in cystic fibrosis	6	0.0987329	0.00477685	3.91231e-07	2.08816e-06
Cerebrospinal AB1-42 levels in normal cognition	5	0.0822774	0.00263551	3.99765e-07	2.11212e-06
Neuroblastoma or malignant cutaneous melanoma	5	0.0822774	0.00263551	3.99765e-07	2.11212e-06
Severe insulin-deficient type 2 diabetes	5	0.0822774	0.00263551	3.99765e-07	2.11212e-06
Temperament	5	0.0822774	0.00263551	3.99765e-07	2.11212e-06
Upper eyelid morphology	5	0.0822774	0.00263551	3.99765e-07	2.11212e-06
Neurological blood protein biomarker levels	8	0.131644	0.0113656	4.87656e-07	2.57128e-06
Headache	7	0.115188	0.00790652	5.15911e-07	2.70931e-06
Waist-to-hip ratio adjusted for BMI in non-smokers	7	0.115188	0.00790652	5.15911e-07	2.70931e-06
Coronary artery disease or large artery stroke	5	0.0822774	0.00280023	5.61626e-07	2.92001e-06
Dental caries (decayed and filled deciduous tooth surfaces)	5	0.0822774	0.00280023	5.61626e-07	2.92001e-06
Lung function (low FEV1 vs high FEV1)	5	0.0822774	0.00280023	5.61626e-07	2.92001e-06
Parental longevity (father's attained age)	5	0.0822774	0.00280023	5.61626e-07	2.92001e-06
QT interval (drug interaction)	5	0.0822774	0.00280023	5.61626e-07	2.92001e-06
Paclitaxel disposition in epithelial ovarian cancer	6	0.0987329	0.00510629	5.96101e-07	3.09309e-06
Cataracts	11	0.18101	0.0258609	6.58216e-07	3.40862e-06
Beard thickness	4	0.065822	0.00131775	6.79916e-07	3.50016e-06
Kidney function decline traits	4	0.065822	0.00131775	6.79916e-07	3.50016e-06
Right lateral prefrontal cortical growth	4	0.065822	0.00131775	6.79916e-07	3.50016e-06
Adult asthma	7	0.115188	0.00823596	6.87758e-07	3.53356e-06
Heart rate response to exercise	6	0.0987329	0.00527101	7.27402e-07	3.7299e-06
Carboplatin disposition in epthelial ovarian cancer	5	0.0822774	0.00296494	7.71174e-07	3.93887e-06
Thyrotoxic hypokalemic periodic paralysis and Graves disease	5	0.0822774	0.00296494	7.71174e-07	3.93887e-06
Alcohol consumption	10	0.164555	0.0212488	8.3647e-07	4.26404e-06
Pelvic organ prolapse (moderate/severe)	6	0.0987329	0.00543573	8.81463e-07	4.48463e-06
Self-reported risk-taking behaviour	7	0.115188	0.0085654	9.05231e-07	4.5966e-06
Lipoprotein (a) levels	15	0.246832	0.0518865	9.81816e-07	4.9758e-06
Cardiac muscle measurement	3	0.0493665	0.000494157	1.00251e-06	5.06101e-06
Nonalcoholic steatohepatitis-derived hepatocellular carcinoma	3	0.0493665	0.000494157	1.00251e-06	5.06101e-06
Alzheimer's disease or family history of Alzheimer's disease	16	0.263288	0.0591342	1.03323e-06	5.20602e-06
DNA methylation (variation)	5	0.0822774	0.00312966	1.0379e-06	5.20945e-06
Ischemic stroke (large artery atherosclerosis)	5	0.0822774	0.00312966	1.0379e-06	5.20945e-06
Blood protein levels in cardiovascular risk	8	0.131644	0.0126834	1.14325e-06	5.72722e-06
Chronic central serous retinopathy	4	0.065822	0.00148247	1.21407e-06	6.03565e-06
Gout (combined type)	4	0.065822	0.00148247	1.21407e-06	6.03565e-06
Myocardial infarction (early onset)	4	0.065822	0.00148247	1.21407e-06	6.03565e-06
Proteinuria and chronic kidney disease	4	0.065822	0.00148247	1.21407e-06	6.03565e-06
Cerebrospinal fluid AB1-42 levels	8	0.131644	0.0128481	1.26268e-06	6.25349e-06
circulating leptin levels adjusted for BMI	8	0.131644	0.0128481	1.26268e-06	6.25349e-06
Motion sickness	6	0.0987329	0.00576517	1.26986e-06	6.27714e-06
Diffusing capacity of carbon monoxide	7	0.115188	0.00905955	1.33759e-06	6.59943e-06
Glaucoma (multi-trait analysis)	5	0.0822774	0.00329438	1.37237e-06	6.74554e-06
Limited cutaneous systemic scleroderma	5	0.0822774	0.00329438	1.37237e-06	6.74554e-06
Bipolar I disorder	9	0.148099	0.0176249	1.48957e-06	7.30786e-06
SjÃ¶gren's syndrome	7	0.115188	0.00922427	1.51539e-06	7.42057e-06
Neutrophil percentage of granulocytes	11	0.18101	0.028167	1.5279e-06	7.46781e-06
Medication use (beta blocking agents)	10	0.164555	0.022896	1.65542e-06	8.07597e-06
Nonsyndromic cleft lip with or without cleft palate	7	0.115188	0.00938899	1.71254e-06	8.3235e-06
Subcutaneous adipose tissue	7	0.115188	0.00938899	1.71254e-06	8.3235e-06
Myeloproliferative neoplasms	5	0.0822774	0.0034591	1.78627e-06	8.64145e-06
Social communication problems	5	0.0822774	0.0034591	1.78627e-06	8.64145e-06
Caffeine consumption from coffee or tea	6	0.0987329	0.00609461	1.78789e-06	8.64145e-06
AIDS progression	4	0.065822	0.00164719	2.00728e-06	9.63052e-06
Body mass index (change over time)	4	0.065822	0.00164719	2.00728e-06	9.63052e-06
Facial morphology traits (63 three-dimensional facial segments)	4	0.065822	0.00164719	2.00728e-06	9.63052e-06
Lacunar stroke	4	0.065822	0.00164719	2.00728e-06	9.63052e-06
Autoimmune traits (pleiotropy)	6	0.0987329	0.00625933	2.10502e-06	1.00441e-05
Plasma free amino acid levels (adjusted for twenty other PFAAs)	6	0.0987329	0.00625933	2.10502e-06	1.00441e-05
Response to statin therapy	6	0.0987329	0.00625933	2.10502e-06	1.00441e-05
Cobalt levels	8	0.131644	0.0140011	2.43596e-06	1.16019e-05
Squamous cell carcinoma	6	0.0987329	0.00642405	2.46655e-06	1.17262e-05
Age-related hearing impairment	8	0.131644	0.0141658	2.66215e-06	1.26102e-05
Venous thromboembolism adjusted for sickle cell variant rs77121243-T	8	0.131644	0.0141658	2.66215e-06	1.26102e-05
Erectile dysfunction and prostate cancer treatment	5	0.0822774	0.00378854	2.90493e-06	1.36857e-05
Erosive tooth wear (severe vs none or mild)	5	0.0822774	0.00378854	2.90493e-06	1.36857e-05
Two-hour glucose	5	0.0822774	0.00378854	2.90493e-06	1.36857e-05
Endometriosis	15	0.246832	0.0569928	3.10411e-06	1.45839e-05
Blood pressure measurement (high sodium intervention)	4	0.065822	0.00181191	3.12911e-06	1.45839e-05
Chronic bronchitis and chronic obstructive pulmonary disease	4	0.065822	0.00181191	3.12911e-06	1.45839e-05
Early cardiac repolarization	4	0.065822	0.00181191	3.12911e-06	1.45839e-05
Retinal detachment	4	0.065822	0.00181191	3.12911e-06	1.45839e-05
Thrombin-activatable fibrinolysis inhibitor activation peptide	4	0.065822	0.00181191	3.12911e-06	1.45839e-05
Response to amphetamines	8	0.131644	0.01466	3.45065e-06	1.60538e-05
Caffeine consumption from tea	5	0.0822774	0.00395326	3.63894e-06	1.68697e-05
Moderate-to-late spontaneous preterm birth	5	0.0822774	0.00395326	3.63894e-06	1.68697e-05
IgG glycosylation	22	0.362021	0.115139	3.77423e-06	1.74658e-05
Heart rate	6	0.0987329	0.0069182	3.86534e-06	1.78558e-05
Stroke (pediatric)	3	0.0493665	0.000658877	3.97994e-06	1.83204e-05
Vaginal microbiome composition (L. iners)	3	0.0493665	0.000658877	3.97994e-06	1.83204e-05
HDL cholesterol levels x short total sleep time interaction (2df test)	8	0.131644	0.0149894	4.07957e-06	1.87459e-05
Hypospadias	5	0.0822774	0.00411798	4.51094e-06	2.06553e-05
Response to antidepressants (symptom improvement)	5	0.0822774	0.00411798	4.51094e-06	2.06553e-05
Coronary artery calcification	8	0.131644	0.0153189	4.80298e-06	2.19541e-05
Feeling nervous	7	0.115188	0.0110362	5.16279e-06	2.35575e-05
Fasting blood glucose	9	0.148099	0.0205899	5.40787e-06	2.46327e-05
Allergy	5	0.0822774	0.0042827	5.53865e-06	2.50535e-05
Clostridioides difficle infection	5	0.0822774	0.0042827	5.53865e-06	2.50535e-05
Hyperuricemia	5	0.0822774	0.0042827	5.53865e-06	2.50535e-05
Medication use (antimigraine preparations)	5	0.0822774	0.0042827	5.53865e-06	2.50535e-05
Hypertriglyceridemia	6	0.0987329	0.00741236	5.84969e-06	2.63236e-05
Knee osteoarthritis	6	0.0987329	0.00741236	5.84969e-06	2.63236e-05
Resting-state electroencephalogram vigilance	6	0.0987329	0.00741236	5.84969e-06	2.63236e-05
Adiponectin levels	10	0.164555	0.0266845	6.52602e-06	2.93166e-05
Amyotrophic lateral sclerosis	9	0.148099	0.021084	6.56383e-06	2.94358e-05
Kidney stones	6	0.0987329	0.00757708	6.66989e-06	2.97671e-05
Alzheimer's disease progression score	4	0.065822	0.00214135	6.67193e-06	2.97671e-05
Non-alcoholic fatty liver disease histology (lobular)	4	0.065822	0.00214135	6.67193e-06	2.97671e-05
Peginterferon alfa-2a treatment response in chronic hepatitis B infection	5	0.0822774	0.00444742	6.74106e-06	2.9973e-05
Sleep duration (short sleep)	5	0.0822774	0.00444742	6.74106e-06	2.9973e-05
Cutaneous squamous cell carcinoma	7	0.115188	0.0115303	6.93317e-06	3.07748e-05
Pelvic organ prolapse	7	0.115188	0.0116951	7.62481e-06	3.37301e-05
Primary biliary cirrhosis	7	0.115188	0.0116951	7.62481e-06	3.37301e-05
Alanine transaminase levels	5	0.0822774	0.00461214	8.13848e-06	3.58203e-05
Plasma omega-6 polyunsaturated fatty acid levels (arachidonic acid)	5	0.0822774	0.00461214	8.13848e-06	3.58203e-05
Plasma omega-6 polyunsaturated fatty acid levels (linoleic acid)	5	0.0822774	0.00461214	8.13848e-06	3.58203e-05
Lung adenocarcinoma	10	0.164555	0.0276728	8.98663e-06	3.94867e-05
Acute lymphoblastic leukemia in childhood (B cell precursor)	4	0.065822	0.00230607	9.26617e-06	4.03751e-05
Atypical femoral fracture in phosphonate treatment	4	0.065822	0.00230607	9.26617e-06	4.03751e-05
Cutaneous leishmaniasis	4	0.065822	0.00230607	9.26617e-06	4.03751e-05
Heart rate response to recovery post exercise (40 sec)	4	0.065822	0.00230607	9.26617e-06	4.03751e-05
Response to cyclophosphamide in systemic lupus erythematosus with lupus nephritis	4	0.065822	0.00230607	9.26617e-06	4.03751e-05
Protein quantitative trait loci	9	0.148099	0.0220724	9.5206e-06	4.14146e-05
Colorectal or endometrial cancer	5	0.0822774	0.00477685	9.75249e-06	4.21149e-05
Heart rate response to recovery post exercise	5	0.0822774	0.00477685	9.75249e-06	4.21149e-05
Left ventricular ejection fraction	5	0.0822774	0.00477685	9.75249e-06	4.21149e-05
Body mass index x age interaction	3	0.0493665	0.000823596	9.87522e-06	4.21149e-05
Breast cancer in childhood cancer survivors	3	0.0493665	0.000823596	9.87522e-06	4.21149e-05
Estrogen level change in anastrozole-treated breast cancer	3	0.0493665	0.000823596	9.87522e-06	4.21149e-05
Fetal hemoglobin levels	3	0.0493665	0.000823596	9.87522e-06	4.21149e-05
Formal thought disorder in schizophrenia	3	0.0493665	0.000823596	9.87522e-06	4.21149e-05
Gambling	3	0.0493665	0.000823596	9.87522e-06	4.21149e-05
Neonatal lupus	3	0.0493665	0.000823596	9.87522e-06	4.21149e-05
Polycystic ovary syndrome (reproductive subtype)	3	0.0493665	0.000823596	9.87522e-06	4.21149e-05
Sarcoidosis (non-Lofgren's syndrome without extrapulmonary manifestations)	3	0.0493665	0.000823596	9.87522e-06	4.21149e-05
Cerebrospinal T-tau levels	5	0.0822774	0.00494157	1.1606e-05	4.94155e-05
Retinitis pigmentosa	5	0.0822774	0.00510629	1.37233e-05	5.83352e-05
Hematology traits	5	0.0822774	0.00527101	1.613e-05	6.83428e-05
Schizophrenia, bipolar disorder or major depressive disorder x sex interaction	5	0.0822774	0.00527101	1.613e-05	6.83428e-05
Multiple system atrophy (pathologically confirmed)	4	0.065822	0.00263551	1.658e-05	7.00221e-05
Periodontal disease-related phenotype (Socransky)	4	0.065822	0.00263551	1.658e-05	7.00221e-05
Arthritis (juvenile idiopathic)	6	0.0987329	0.00889483	1.71765e-05	7.23077e-05
Copper levels	6	0.0987329	0.00889483	1.71765e-05	7.23077e-05
Intracranial aneurysm	8	0.131644	0.0182838	1.77641e-05	7.46608e-05
Fasting blood glucose (BMI interaction)	5	0.0822774	0.00543573	1.88529e-05	7.89824e-05
HIV-1 viral setpoint	5	0.0822774	0.00543573	1.88529e-05	7.89824e-05
Body mass index (change over time) in chronic obstructive pulmonary disease	3	0.0493665	0.000988315	1.96024e-05	8.12099e-05
Breast cancer in BRCA2 mutation carriers	3	0.0493665	0.000988315	1.96024e-05	8.12099e-05
Circulating chemerin levels	3	0.0493665	0.000988315	1.96024e-05	8.12099e-05
Decreased low contrast letter acuity in multiple sclerosis	3	0.0493665	0.000988315	1.96024e-05	8.12099e-05
Dysmenorrheic pain	3	0.0493665	0.000988315	1.96024e-05	8.12099e-05
Femoral neck bone geometry and menarche (age at onset)	3	0.0493665	0.000988315	1.96024e-05	8.12099e-05
Response to iloperidone treatment (QT prolongation)	3	0.0493665	0.000988315	1.96024e-05	8.12099e-05
Periventricular white matter hyperintensities	7	0.115188	0.013507	1.98081e-05	8.18026e-05
Plasma free amino acid levels (adjusted for one other PFAA)	7	0.115188	0.013507	1.98081e-05	8.18026e-05
Initial pursuit acceleration	6	0.0987329	0.00922427	2.12281e-05	8.73901e-05
Nonsyndromic cleft lip with cleft palate	6	0.0987329	0.00922427	2.12281e-05	8.73901e-05
Logical memory (delayed recall) in normal cognition	4	0.065822	0.00280023	2.15087e-05	8.81282e-05
Percentage gas trapping	4	0.065822	0.00280023	2.15087e-05	8.81282e-05
Phosphorus levels	4	0.065822	0.00280023	2.15087e-05	8.81282e-05
Chronic obstructive pulmonary disease-related biomarkers	5	0.0822774	0.00560045	2.19204e-05	8.93942e-05
Plasma free amino acid levels	5	0.0822774	0.00560045	2.19204e-05	8.93942e-05
Resistant hypertension	5	0.0822774	0.00560045	2.19204e-05	8.93942e-05
Emphysema annual change measurement in smokers (percent low attenuation area)	5	0.0822774	0.00576517	2.53622e-05	0.000102788
Glioblastoma	5	0.0822774	0.00576517	2.53622e-05	0.000102788
Mild influenza (H1N1) infection	5	0.0822774	0.00576517	2.53622e-05	0.000102788
Self-reported allergy	5	0.0822774	0.00576517	2.53622e-05	0.000102788
Triglyceride levels x long total sleep time interaction (2df test)	6	0.0987329	0.00955371	2.60156e-05	0.000105272
Heart rate response to recovery post exercise (50 sec)	4	0.065822	0.00296494	2.74337e-05	0.000110497
Lamb consumption	4	0.065822	0.00296494	2.74337e-05	0.000110497
Seasonality and depression	4	0.065822	0.00296494	2.74337e-05	0.000110497
Primary biliary cholangitis	11	0.18101	0.0382148	2.7488e-05	0.000110545
Cocaine dependence	5	0.0822774	0.00592989	2.92092e-05	0.000117286
Asthma (moderate or severe)	5	0.0822774	0.00609461	3.34938e-05	0.000133464
Blood osmolality (transformed sodium)	5	0.0822774	0.00609461	3.34938e-05	0.000133464
Blood pressure (smoking interaction)	5	0.0822774	0.00609461	3.34938e-05	0.000133464
Glomerular filtration rate in non diabetics (creatinine)	5	0.0822774	0.00609461	3.34938e-05	0.000133464
Periodontitis (Mean PAL)	5	0.0822774	0.00609461	3.34938e-05	0.000133464
Advanced glycation end-product levels	3	0.0493665	0.00115303	3.40472e-05	0.000134437
Cerebrospinal fluid p-tau levels in mild cognitive impairment	3	0.0493665	0.00115303	3.40472e-05	0.000134437
Fructosamine levels	3	0.0493665	0.00115303	3.40472e-05	0.000134437
Multiple cancers (lung cancer, gastric cancer, and squamous cell carcinoma)	3	0.0493665	0.00115303	3.40472e-05	0.000134437
Remission after SSRI treatment in MDD or neuroticism	3	0.0493665	0.00115303	3.40472e-05	0.000134437
Serum prostate-specific antigen levels	3	0.0493665	0.00115303	3.40472e-05	0.000134437
Bone mineral density (paediatric, skull)	4	0.065822	0.00312966	3.44725e-05	0.000134691
Bone mineral density (Ward's triangle area)	4	0.065822	0.00312966	3.44725e-05	0.000134691
BRCA1/2-negative high-risk breast cancer	4	0.065822	0.00312966	3.44725e-05	0.000134691
Homeostasis model assessment of insulin resistance	4	0.065822	0.00312966	3.44725e-05	0.000134691
Palmitoleic acid (16:1n-7) levels	4	0.065822	0.00312966	3.44725e-05	0.000134691
Plasma anti-thyroglobulin and anti-thyroid peroxidase levels (bivariate analysis)	4	0.065822	0.00312966	3.44725e-05	0.000134691
Post-traumatic stress disorder (asjusted for relatedness)	4	0.065822	0.00312966	3.44725e-05	0.000134691
Smoking initiation (ever regular vs never regular)	16	0.263288	0.0787357	3.63369e-05	0.000141763
Basophil percentage of granulocytes	6	0.0987329	0.0102126	3.81886e-05	0.000148764
B-cell malignancies (chronic lymphocytic leukemia, Hodgkin lymphoma or multiple myeloma) (pleiotropy)	4	0.065822	0.00329438	4.27476e-05	0.000164802
Fasting blood insulin (BMI interaction)	4	0.065822	0.00329438	4.27476e-05	0.000164802
Hypertrophic cardiomyopathy (sarcomere positive)	4	0.065822	0.00329438	4.27476e-05	0.000164802
Lumbar spine bone mineral density (integral)	4	0.065822	0.00329438	4.27476e-05	0.000164802
Oropharynx cancer	4	0.065822	0.00329438	4.27476e-05	0.000164802
Personality dimensions	4	0.065822	0.00329438	4.27476e-05	0.000164802
Plasma anti-thyroid peroxidase levels	4	0.065822	0.00329438	4.27476e-05	0.000164802
Medication use (drugs used in diabetes)	11	0.18101	0.0401915	4.34634e-05	0.000167255
Macular telangiectasia type 2	5	0.0822774	0.00642405	4.35118e-05	0.000167255
Aortic root size	4	0.065822	0.0034591	5.23855e-05	0.0001996
C-reactive protein levels or LDL-cholesterol levels (pleiotropy)	4	0.065822	0.0034591	5.23855e-05	0.0001996
Lipoprotein-associated phospholipase A2 activity and mass	4	0.065822	0.0034591	5.23855e-05	0.0001996
Mild age-related type 2 diabetes	4	0.065822	0.0034591	5.23855e-05	0.0001996
Plasma omega-6 polyunsaturated fatty acid levels (dihomo-gamma-linolenic acid)	4	0.065822	0.0034591	5.23855e-05	0.0001996
Whole brain grey matter density	4	0.065822	0.0034591	5.23855e-05	0.0001996
Bitter taste perception (6-n-propylthiouracil) in obesity with metabolic syndrome	3	0.0493665	0.00131775	5.40675e-05	0.000202172
Composite immunoglobulin trait (IgA x IgG/IgM)	3	0.0493665	0.00131775	5.40675e-05	0.000202172
Diastolic blood pressure response to hydrochlorothiazide in hypertension	3	0.0493665	0.00131775	5.40675e-05	0.000202172
Emotional lability in attention deficit hyperactivity disorder	3	0.0493665	0.00131775	5.40675e-05	0.000202172
Gut microbiota relative abundance (Coprococcus)	3	0.0493665	0.00131775	5.40675e-05	0.000202172
Insulin-like growth factors	3	0.0493665	0.00131775	5.40675e-05	0.000202172
Intraocular pressure and central corneal thickness (multi-trait analysis)	3	0.0493665	0.00131775	5.40675e-05	0.000202172
Left ventricular mass to end-diastolic volume ratio	3	0.0493665	0.00131775	5.40675e-05	0.000202172
Regular attendance at a gym or sports club	3	0.0493665	0.00131775	5.40675e-05	0.000202172
Response to SSRI (symptom remission)	3	0.0493665	0.00131775	5.40675e-05	0.000202172
T wave morphology restitution during exercise (MTAG)	3	0.0493665	0.00131775	5.40675e-05	0.000202172
T wave morphology restitution during recovery from exercise	3	0.0493665	0.00131775	5.40675e-05	0.000202172
T wave morphology restitution during recovery from exercise (MTAG)	3	0.0493665	0.00131775	5.40675e-05	0.000202172
Epstein-Barr virus copy number in lymphoblastoid cell lines	5	0.0822774	0.0069182	6.27072e-05	0.000233475
Prudent dietary pattern	5	0.0822774	0.0069182	6.27072e-05	0.000233475
Smooth-surface caries	5	0.0822774	0.0069182	6.27072e-05	0.000233475
IgG N-glycosylation phenotypes (multivariate analysis)	4	0.065822	0.00362382	6.35173e-05	0.000236154
Experiencing mood swings	6	0.0987329	0.0113656	7.0161e-05	0.000260114
Thyroid cancer	6	0.0987329	0.0113656	7.0161e-05	0.000260114
Fibrinogen	5	0.0822774	0.00708292	7.03721e-05	0.000260527
Bitter non-alcoholic beverage consumption	4	0.065822	0.00378854	7.62779e-05	0.000280402
Bulimia nervosa	4	0.065822	0.00378854	7.62779e-05	0.000280402
Processed meat consumption	4	0.065822	0.00378854	7.62779e-05	0.000280402
Spatial processing	4	0.065822	0.00378854	7.62779e-05	0.000280402
Western dietary pattern	4	0.065822	0.00378854	7.62779e-05	0.000280402
Acute lymphoblastic leukemia (B-cell precursor)	3	0.0493665	0.00148247	8.04942e-05	0.000292604
Bone mineral accretion in asthma (oral corticosteroid dose interaction)	3	0.0493665	0.00148247	8.04942e-05	0.000292604
Cardiovascular death or myocardial infarction in response to clopidogrel treatment	3	0.0493665	0.00148247	8.04942e-05	0.000292604
Fulminant type 1 diabetes	3	0.0493665	0.00148247	8.04942e-05	0.000292604
Non-oily fish consumption	3	0.0493665	0.00148247	8.04942e-05	0.000292604
Peak insulin response	3	0.0493665	0.00148247	8.04942e-05	0.000292604
Placental abruption	3	0.0493665	0.00148247	8.04942e-05	0.000292604
Vigorous physical activity	3	0.0493665	0.00148247	8.04942e-05	0.000292604
Feeling worry	6	0.0987329	0.0116951	8.24083e-05	0.000299146
Arterial stiffness index	5	0.0822774	0.00741236	8.78498e-05	0.000317573
Hallux valgus	5	0.0822774	0.00741236	8.78498e-05	0.000317573
Perceived unattractiveness to mosquitoes	5	0.0822774	0.00741236	8.78498e-05	0.000317573
High myopia	9	0.148099	0.02932	8.87813e-05	0.000320497
Hypothyroidism	13	0.213921	0.0592989	8.93814e-05	0.000322218
Aging traits (healthspan, parental lifespan or longevity) (multivariate analysis)	4	0.065822	0.00395326	9.08056e-05	0.000326001
Caffeine consumption from coffee	4	0.065822	0.00395326	9.08056e-05	0.000326001
Response to citalopram treatment	4	0.065822	0.00395326	9.08056e-05	0.000326001
Medication use (HMG CoA reductase inhibitors)	10	0.164555	0.0364029	9.25772e-05	0.000331905
Anti-saccade response	5	0.0822774	0.00757708	9.77498e-05	0.000349489
Pediatric autoimmune diseases	5	0.0822774	0.00757708	9.77498e-05	0.000349489
Anthracycline-induced cardiotoxicity in childhood cancer	2	0.032911	0.000329438	0.000100183	0.000350038
Basal ganglia growth	2	0.032911	0.000329438	0.000100183	0.000350038
Body mass index (physical activity interaction)	2	0.032911	0.000329438	0.000100183	0.000350038
Cleft lip with or without cleft palate (maternal periconceptional alcohol intake interaction)	2	0.032911	0.000329438	0.000100183	0.000350038
Cytokine-stimulated IL-6 production	2	0.032911	0.000329438	0.000100183	0.000350038
Cytokine and corticosteroid-stimulated IL-6 production	2	0.032911	0.000329438	0.000100183	0.000350038
Depression in multiple sclerosis	2	0.032911	0.000329438	0.000100183	0.000350038
Diabetic maculopathy with decreased visual acuity in type 2 diabetes	2	0.032911	0.000329438	0.000100183	0.000350038
Estimated glomerular filtration rate in coronary artery disease and impaired kidney function	2	0.032911	0.000329438	0.000100183	0.000350038
Intra-individual response time variability (selective attention)	2	0.032911	0.000329438	0.000100183	0.000350038
Lung cancer (smoking interaction)	2	0.032911	0.000329438	0.000100183	0.000350038
N-terminal pro B-type natriuretic peptide levels	2	0.032911	0.000329438	0.000100183	0.000350038
Response to aripiprazole in schizophrenia	2	0.032911	0.000329438	0.000100183	0.000350038
Small vessel stroke (CCSp classification)	2	0.032911	0.000329438	0.000100183	0.000350038
Subcutaneous adipose tissue attenuation (Hounsfield unit scale)	2	0.032911	0.000329438	0.000100183	0.000350038
Systolic blood pressure night-to-day ratio in hypertension	2	0.032911	0.000329438	0.000100183	0.000350038
Thyrotoxic hypokalemic periodic paralysis	2	0.032911	0.000329438	0.000100183	0.000350038
Autism spectrum disorder, attention deficit-hyperactivity disorder, bipolar disorder, major depressive disorder, and schizophrenia (combined)	6	0.0987329	0.0121892	0.000103909	0.000362571
Monoclonal gammopathy of undetermined significance	4	0.065822	0.00411798	0.000107243	0.000371225
Obsessive-compulsive disorder	4	0.065822	0.00411798	0.000107243	0.000371225
Phospholipid levels (plasma)	4	0.065822	0.00411798	0.000107243	0.000371225
Presence of antiphospholipid antibodies	4	0.065822	0.00411798	0.000107243	0.000371225
Pubertal anthropometrics	4	0.065822	0.00411798	0.000107243	0.000371225
Sarcoidosis (Lofgren's syndrome vs non-Lofgren's syndrome)	4	0.065822	0.00411798	0.000107243	0.000371225
Asthma (time to onset)	3	0.0493665	0.00164719	0.000114132	0.000388374
B-cell acute lymphoblastic leukaemia	3	0.0493665	0.00164719	0.000114132	0.000388374
Caffeine consumption	3	0.0493665	0.00164719	0.000114132	0.000388374
Cytokine levels	3	0.0493665	0.00164719	0.000114132	0.000388374
Dimensional psychopathology (Cognitive)	3	0.0493665	0.00164719	0.000114132	0.000388374
Disrupted circadian rhythm (low relative amplitude of rest-activity cycles)	3	0.0493665	0.00164719	0.000114132	0.000388374
Glucocorticoid-induced osteonecrosis	3	0.0493665	0.00164719	0.000114132	0.000388374
Gut microbiota relative abundance (Dorea)	3	0.0493665	0.00164719	0.000114132	0.000388374
Immune reponse to smallpox (secreted IL-12p40)	3	0.0493665	0.00164719	0.000114132	0.000388374
Immunoglobulin light chain (AL) amyloidosis	3	0.0493665	0.00164719	0.000114132	0.000388374
Resting metabolic rate	3	0.0493665	0.00164719	0.000114132	0.000388374
Systemic sclerosis (anti-centromere-positive)	3	0.0493665	0.00164719	0.000114132	0.000388374
Systolic blood pressure in sickle cell anemia	3	0.0493665	0.00164719	0.000114132	0.000388374
Cutaneous melanoma or hair colour	5	0.0822774	0.00790652	0.0001201	0.000407621
Metabolic traits	5	0.0822774	0.00790652	0.0001201	0.000407621
Dialysis-related mortality	4	0.065822	0.0042827	0.000125734	0.000425086
Left ventricular end-systolic volume	4	0.065822	0.0042827	0.000125734	0.000425086
Thalamus volume	4	0.065822	0.0042827	0.000125734	0.000425086
Bone mineral density (hip)	6	0.0987329	0.0126834	0.000129642	0.000437165
Osteoarthritis (hip)	6	0.0987329	0.0126834	0.000129642	0.000437165
Eosinophilic esophagitis	7	0.115188	0.0181191	0.000130059	0.000438004
Alzheimer's disease	15	0.246832	0.0792299	0.000136208	0.000458124
Ischemic stroke (cardioembolic)	6	0.0987329	0.0130128	0.000149429	0.000501944
Blood trace element (Zn levels)	3	0.0493665	0.00181191	0.000155757	0.000516552
Eating disorders (purging via substances)	3	0.0493665	0.00181191	0.000155757	0.000516552
Fasting blood glucose adjusted for BMI	3	0.0493665	0.00181191	0.000155757	0.000516552
Heart rate increase in response to exercise	3	0.0493665	0.00181191	0.000155757	0.000516552
Oral cavity cancer	3	0.0493665	0.00181191	0.000155757	0.000516552
Plasma amyloid beta peptide concentrations (ABx-40)	3	0.0493665	0.00181191	0.000155757	0.000516552
Pursuit maintenance gain in psychotic disorders	3	0.0493665	0.00181191	0.000155757	0.000516552
Stearic acid (18:0) levels	3	0.0493665	0.00181191	0.000155757	0.000516552
Type 1 diabetes and autoimmune thyroid diseases	3	0.0493665	0.00181191	0.000155757	0.000516552
Type 1 diabetes nephropathy	3	0.0493665	0.00181191	0.000155757	0.000516552
Lung function (FEV1/FVC)	30	0.493665	0.234066	0.000158884	0.000526254
Dementia and core Alzheimer's disease neuropathologic changes	5	0.0822774	0.00840068	0.00016072	0.000531659
Homocysteine levels	4	0.065822	0.00461214	0.000169477	0.0005578
Raw vegetable consumption	4	0.065822	0.00461214	0.000169477	0.0005578
RR interval (heart rate)	4	0.065822	0.00461214	0.000169477	0.0005578
Simvastatin-induced myopathy	4	0.065822	0.00461214	0.000169477	0.0005578
Iris color (b* coordinate)	5	0.0822774	0.0085654	0.000176353	0.000578969
Psoriasis vulgaris	5	0.0822774	0.0085654	0.000176353	0.000578969
Cognitive ability (MTAG)	6	0.0987329	0.013507	0.00018351	0.000601711
Leukocyte telomere length	7	0.115188	0.0192721	0.000190794	0.000624807
Attention deficit hyperactivity disorder (inattention symptoms)	5	0.0822774	0.00873011	0.000193119	0.000630838
Intake of total sugars	5	0.0822774	0.00873011	0.000193119	0.000630838
Anthropometric traits (multi-trait analysis)	4	0.065822	0.00477685	0.000195033	0.000634709
Metabolite levels (X-11787)	4	0.065822	0.00477685	0.000195033	0.000634709
Percent mammographic density	4	0.065822	0.00477685	0.000195033	0.000634709
Blood and toenail selenium levels	3	0.0493665	0.00197663	0.000206124	0.000664179
Left ventricular end-diastolic volume	3	0.0493665	0.00197663	0.000206124	0.000664179
Lumbar spine bone mineral density (trabecular)	3	0.0493665	0.00197663	0.000206124	0.000664179
Proportion of activated microglia (midfrontal cortex)	3	0.0493665	0.00197663	0.000206124	0.000664179
QT interval (sulfonylurea treatment interaction)	3	0.0493665	0.00197663	0.000206124	0.000664179
Response to fenofibrate (adiponectin levels)	3	0.0493665	0.00197663	0.000206124	0.000664179
Response to placebo treatment in childhood asthma (FVC change)	3	0.0493665	0.00197663	0.000206124	0.000664179
Subcortical brain region volumes	3	0.0493665	0.00197663	0.000206124	0.000664179
Coronary artery calcified atherosclerotic plaque (130 HU threshold) in type 2 diabetes	6	0.0987329	0.0138364	0.000209442	0.000673208
Lean body mass	6	0.0987329	0.0138364	0.000209442	0.000673208
Axial length	5	0.0822774	0.00889483	0.000211072	0.000677611
Generalized epilepsy	4	0.065822	0.00494157	0.000223253	0.0007147
Brown vs. black hair color	6	0.0987329	0.0140011	0.000223446	0.0007147
Neurofibrillary tangles	6	0.0987329	0.0140011	0.000223446	0.0007147
Age-related macular degeneration	7	0.115188	0.019931	0.000234654	0.00074963
Juvenile idiopathic arthritis (oligoarticular or rheumatoid factor-negative polyarticular)	4	0.065822	0.00510629	0.000254294	0.000810388
Progressive supranuclear palsy	4	0.065822	0.00510629	0.000254294	0.000810388
Body mass index and diastolic blood pressure (bivariate analysis)	3	0.0493665	0.00214135	0.00026596	0.000837342
Common carotid intima-media thickness in HIV negative individuals	3	0.0493665	0.00214135	0.00026596	0.000837342
Cytokine network levels (multivariate analysis)	3	0.0493665	0.00214135	0.00026596	0.000837342
Elevated serum carcinoembryonic antigen levels	3	0.0493665	0.00214135	0.00026596	0.000837342
Food allergy	3	0.0493665	0.00214135	0.00026596	0.000837342
Mortality in heart failure	3	0.0493665	0.00214135	0.00026596	0.000837342
Regular attendance at a pub or social club	3	0.0493665	0.00214135	0.00026596	0.000837342
Smoking status (heavy vs never)	3	0.0493665	0.00214135	0.00026596	0.000837342
Tonometry	3	0.0493665	0.00214135	0.00026596	0.000837342
vWF and FVIII levels	3	0.0493665	0.00214135	0.00026596	0.000837342
Mitochondrial DNA levels	6	0.0987329	0.0144953	0.000269924	0.000848796
Post bronchodilator FEV1 in COPD	7	0.115188	0.0204252	0.000272599	0.000856179
Reaction time	16	0.263288	0.0943841	0.000286503	0.000898766
Aggressiveness in attention deficit hyperactivity disorder	4	0.065822	0.00527101	0.000288318	0.00090013
BMI in smokers	4	0.065822	0.00527101	0.000288318	0.00090013
Immune reponse to smallpox (secreted IFN-alpha)	4	0.065822	0.00527101	0.000288318	0.00090013
Medication use (antiglaucoma preparations and miotics)	4	0.065822	0.00527101	0.000288318	0.00090013
Adult hearing difficulty	2	0.032911	0.000494157	0.000298545	0.000915632
B-type natriuretic peptide levels	2	0.032911	0.000494157	0.000298545	0.000915632
Breast cancer in childhood cancer survivors treated with more than 10 gray radiotherapy	2	0.032911	0.000494157	0.000298545	0.000915632
Carotenoid levels (alpha-carotene)	2	0.032911	0.000494157	0.000298545	0.000915632
Chronic obstructive pulmonary disease or coronary artery disease (pleiotropy)	2	0.032911	0.000494157	0.000298545	0.000915632
Developmental language disorder (syntactic complexity)	2	0.032911	0.000494157	0.000298545	0.000915632
Disruptive behavior disorder and attention deficit hyperactivity disorder	2	0.032911	0.000494157	0.000298545	0.000915632
Drinking behavior	2	0.032911	0.000494157	0.000298545	0.000915632
Gene methylation in lung tissue	2	0.032911	0.000494157	0.000298545	0.000915632
Head circumference (infant)	2	0.032911	0.000494157	0.000298545	0.000915632
MGMT methylation in smokers	2	0.032911	0.000494157	0.000298545	0.000915632
Pathological gambling	2	0.032911	0.000494157	0.000298545	0.000915632
Response to (pegylated) interferon in chronic hepatitis B	2	0.032911	0.000494157	0.000298545	0.000915632
Response to cognitive-behavioural therapy in anxiety and major depressive disorders	2	0.032911	0.000494157	0.000298545	0.000915632
Smoking behaviour (age at first cigarette)	2	0.032911	0.000494157	0.000298545	0.000915632
Childhood ear infection	7	0.115188	0.0207546	0.000300525	0.000920623
Kawasaki disease	5	0.0822774	0.00971843	0.000320612	0.000981005
DHEAS levels	6	0.0987329	0.0149894	0.000323669	0.000989199
Epilepsy	4	0.065822	0.00543573	0.000325485	0.000992426
Selective IgA deficiency	4	0.065822	0.00543573	0.000325485	0.000992426
Sleep duration	10	0.164555	0.0426623	0.000332144	0.00101155
Alcohol consumption (max-drinks)	3	0.0493665	0.00230607	0.000335968	0.00101373
Body mass index and HDL-C (pairwise)	3	0.0493665	0.00230607	0.000335968	0.00101373
Estrone/androstenedione ratio in resected early stage-receptor positive breast cancer	3	0.0493665	0.00230607	0.000335968	0.00101373
Frailty index	3	0.0493665	0.00230607	0.000335968	0.00101373
Gut microbiota relative abundance (Ruminococcus belonging to family Lachnospiraceae)	3	0.0493665	0.00230607	0.000335968	0.00101373
Heart rate response to recovery post exercise (30 sec)	3	0.0493665	0.00230607	0.000335968	0.00101373
Lateral orbital frontal cortex volume	3	0.0493665	0.00230607	0.000335968	0.00101373
Lingual gyrus volume	3	0.0493665	0.00230607	0.000335968	0.00101373
Loneliness	5	0.0822774	0.00988315	0.000346883	0.00104546
Essential hypertension (time to event)	4	0.065822	0.00560045	0.000365961	0.00110041
Lung cancer in never smokers	4	0.065822	0.00560045	0.000365961	0.00110041
Refractive astigmatism	5	0.0822774	0.0100479	0.000374748	0.00112516
Low density lipoprotein cholesterol levels	53	0.872141	0.526607	0.000375054	0.00112516
Cortical volume	5	0.0822774	0.0102126	0.000404271	0.00121142
C-reactive protein levels	29	0.477209	0.236372	0.000406674	0.00121722
Gut microbiota (bacterial taxa)	6	0.0987329	0.0156483	0.000407969	0.0012197
Estimated glomerular filtration rate in diabetes	4	0.065822	0.00576517	0.000409909	0.0012241
Bullous pemphigoid	3	0.0493665	0.00247079	0.000416826	0.00123207
Gynecologic disease (multivariate analysis)	3	0.0493665	0.00247079	0.000416826	0.00123207
Heart rate response to recovery post exercise (10 sec)	3	0.0493665	0.00247079	0.000416826	0.00123207
Insulin resistance/response	3	0.0493665	0.00247079	0.000416826	0.00123207
Obsessive-compulsive traits	3	0.0493665	0.00247079	0.000416826	0.00123207
Obstetric antiphospholipid syndrome	3	0.0493665	0.00247079	0.000416826	0.00123207
Red blood cell density in sickle cell anemia	3	0.0493665	0.00247079	0.000416826	0.00123207
Sex hormone levels	3	0.0493665	0.00247079	0.000416826	0.00123207
Sphingolipid levels	3	0.0493665	0.00247079	0.000416826	0.00123207
Smoking behaviour (cigarettes smoked per day)	6	0.0987329	0.015813	0.000431501	0.001274
Waist-hip ratio	31	0.51012	0.260421	0.000434372	0.00128103
Triglyceride levels x short total sleep time interaction (2df test)	5	0.0822774	0.0103773	0.000435514	0.00128295
Fractures	4	0.065822	0.00592989	0.000457496	0.00134618
Cannabis dependence symptom count	4	0.065822	0.00609461	0.00050889	0.00148656
Cerebral amyloid angiopathy in Alzheimerâ€™s disease	3	0.0493665	0.00263551	0.00050919	0.00148656
Falling risk	3	0.0493665	0.00263551	0.00050919	0.00148656
Glycemic traits (pleiotropy)	3	0.0493665	0.00263551	0.00050919	0.00148656
Heart rate response to recovery post exercise (20 sec)	3	0.0493665	0.00263551	0.00050919	0.00148656
Inflammatory biomarkers (multivariate analysis)	3	0.0493665	0.00263551	0.00050919	0.00148656
Response to anti-retroviral therapy (ddI/d4T) in HIV-1 infection (Grade 3 peripheral neuropathy)	3	0.0493665	0.00263551	0.00050919	0.00148656
Parental longevity (combined parental attained age, Martingale residuals)	4	0.065822	0.00625933	0.00056426	0.0016455
Alzheimer's disease or fasting glucose levels (pleiotropy)	2	0.032911	0.000658877	0.000593111	0.00167534
Amyotrophic lateral sclerosis in C9orf72 mutation negative individuals	2	0.032911	0.000658877	0.000593111	0.00167534
Asthma (time to childhood onset) x early life tobacco smoke interaction	2	0.032911	0.000658877	0.000593111	0.00167534
Bone mineral density (lumbar spine) in inflammatory bowel disease	2	0.032911	0.000658877	0.000593111	0.00167534
Cardioembolic stroke (CCSc classification)	2	0.032911	0.000658877	0.000593111	0.00167534
Cerebrospinal fluid p-tau levels in Alzheimer's disease dementia	2	0.032911	0.000658877	0.000593111	0.00167534
Childhood absence epilepsy	2	0.032911	0.000658877	0.000593111	0.00167534
Esophageal cancer and gastric cancer	2	0.032911	0.000658877	0.000593111	0.00167534
Exfoliation syndrome	2	0.032911	0.000658877	0.000593111	0.00167534
facial morphology traits (multivariate analysis)	2	0.032911	0.000658877	0.000593111	0.00167534
Familial hepatitis B virus-related hepatocellular carcinoma	2	0.032911	0.000658877	0.000593111	0.00167534
Hepatic lipid content in extreme obesity	2	0.032911	0.000658877	0.000593111	0.00167534
Hepatitis B surface antigen seroclearance in chronic hepatitis B infection	2	0.032911	0.000658877	0.000593111	0.00167534
Immunoglobulin measurement (zinc sulfate turbidity test)	2	0.032911	0.000658877	0.000593111	0.00167534
Inflammatory bowel disease (early onset)	2	0.032911	0.000658877	0.000593111	0.00167534
Knee pain	2	0.032911	0.000658877	0.000593111	0.00167534
Marginal zone lymphoma	2	0.032911	0.000658877	0.000593111	0.00167534
Motor fluctuations in levodopa treated Parkinson's disease	2	0.032911	0.000658877	0.000593111	0.00167534
Neuropathic pain in head and neck cancer	2	0.032911	0.000658877	0.000593111	0.00167534
Permanent tooth development	2	0.032911	0.000658877	0.000593111	0.00167534
Progranulin levels	2	0.032911	0.000658877	0.000593111	0.00167534
Proximal colorectal cancer	2	0.032911	0.000658877	0.000593111	0.00167534
Response to (pegylated) interferon in HBeAg-negative hepatitis B	2	0.032911	0.000658877	0.000593111	0.00167534
Response to protease inhibitor treatment in hepatitis c (peak serum total bilirubin levels)	2	0.032911	0.000658877	0.000593111	0.00167534
Rhegmatogenous retinal detachment	2	0.032911	0.000658877	0.000593111	0.00167534
Schizophrenia (inflammation and infection response interaction)	2	0.032911	0.000658877	0.000593111	0.00167534
Subjective response to lithium treatment	2	0.032911	0.000658877	0.000593111	0.00167534
Subjective response to lithium treatment in bipolar disorder	2	0.032911	0.000658877	0.000593111	0.00167534
Trochanter size	2	0.032911	0.000658877	0.000593111	0.00167534
Morning vs. evening chronotype	6	0.0987329	0.0168014	0.000595759	0.00168101
Biochemical measures	3	0.0493665	0.00280023	0.000613694	0.00172045
Cardiometabolic and hematological traits	3	0.0493665	0.00280023	0.000613694	0.00172045
Cholesterol	3	0.0493665	0.00280023	0.000613694	0.00172045
Fat distribution (HIV)	3	0.0493665	0.00280023	0.000613694	0.00172045
Pancreas volume	3	0.0493665	0.00280023	0.000613694	0.00172045
Percent liver fat	3	0.0493665	0.00280023	0.000613694	0.00172045
Pulmonary function decline	4	0.065822	0.00642405	0.000623774	0.00174683
Spleen volume	4	0.065822	0.00658877	0.000687602	0.00192352
Breast cancer (early onset)	3	0.0493665	0.00296494	0.000730946	0.0020317
Femoral neck bone mineral density and trunk fat mass adjusted by trunk lean mass	3	0.0493665	0.00296494	0.000730946	0.0020317
LDL levels x SSRI levels (escitalopram or citalopram) interaction in schizophrenia or bipolar disorder	3	0.0493665	0.00296494	0.000730946	0.0020317
Lung function in never smokers (low FEV1 vs high FEV1)	3	0.0493665	0.00296494	0.000730946	0.0020317
Prostate cancer (advanced)	3	0.0493665	0.00296494	0.000730946	0.0020317
Prothrombin time	3	0.0493665	0.00296494	0.000730946	0.0020317
Glioma	5	0.0822774	0.0116951	0.000755263	0.00209706
Non-albumin protein levels	12	0.197466	0.0657229	0.000834241	0.00231389
Abstraction and mental flexibility	3	0.0493665	0.00312966	0.000861534	0.00237445
Alanine aminotransferase levels in non-alcoholic fatty liver disease	3	0.0493665	0.00312966	0.000861534	0.00237445
Cardiac hypertrophy	3	0.0493665	0.00312966	0.000861534	0.00237445
IgA levels	3	0.0493665	0.00312966	0.000861534	0.00237445
Loneliness (multivariate analysis)	3	0.0493665	0.00312966	0.000861534	0.00237445
Lupus nephritis in systemic lupus erythematosus	3	0.0493665	0.00312966	0.000861534	0.00237445
Fasting plasma glucose	7	0.115188	0.0248726	0.00088516	0.00243699
Age-related cognitive decline (global cognition) (slope of z-scores)	2	0.032911	0.000823596	0.000981934	0.00263126
Anti-drug antibodies in autoimmune disease (time to event)	2	0.032911	0.000823596	0.000981934	0.00263126
Bladder cancer (smoking interaction)	2	0.032911	0.000823596	0.000981934	0.00263126
Body mass index and fasting glucose (pairwise)	2	0.032911	0.000823596	0.000981934	0.00263126
Cerebral cortical growth	2	0.032911	0.000823596	0.000981934	0.00263126
Cervical artery dissection	2	0.032911	0.000823596	0.000981934	0.00263126
Circulating myeloperoxidase levels (serum)	2	0.032911	0.000823596	0.000981934	0.00263126
Cutaneous nevi	2	0.032911	0.000823596	0.000981934	0.00263126
Drug experimentation measurement	2	0.032911	0.000823596	0.000981934	0.00263126
Hepatitis C induced liver cirrhosis	2	0.032911	0.000823596	0.000981934	0.00263126
High chromosomal aberration frequency (chromatid type)	2	0.032911	0.000823596	0.000981934	0.00263126
Incident atrial fibrillation	2	0.032911	0.000823596	0.000981934	0.00263126
Liver fibrosis in pediatric non-alcoholic fatty acid liver disease	2	0.032911	0.000823596	0.000981934	0.00263126
Male infertility	2	0.032911	0.000823596	0.000981934	0.00263126
Mental health related quality of life	2	0.032911	0.000823596	0.000981934	0.00263126
Milk allergy	2	0.032911	0.000823596	0.000981934	0.00263126
Non-response to citalopram or escitalopram and depression	2	0.032911	0.000823596	0.000981934	0.00263126
Non-response to selective serotonin reuptake inhibitors and depression	2	0.032911	0.000823596	0.000981934	0.00263126
Osteoarthritis biomarkers	2	0.032911	0.000823596	0.000981934	0.00263126
Response to bupropion and depression	2	0.032911	0.000823596	0.000981934	0.00263126
Response to bupropion in depression	2	0.032911	0.000823596	0.000981934	0.00263126
Retinal vascular caliber	2	0.032911	0.000823596	0.000981934	0.00263126
Schizophrenia, schizoaffective disorder or bipolar disorder	2	0.032911	0.000823596	0.000981934	0.00263126
Sleep time	2	0.032911	0.000823596	0.000981934	0.00263126
Urinary uromodulin levels	2	0.032911	0.000823596	0.000981934	0.00263126
Ventral thalamic nuclei volume	2	0.032911	0.000823596	0.000981934	0.00263126
Behcet's disease	4	0.065822	0.00724764	0.000989476	0.00264604
Nonunion in individuals with fractures	4	0.065822	0.00724764	0.000989476	0.00264604
Vertical cup-disc ratio	18	0.296199	0.126998	0.0010041	0.00267386
Glioblastoma (age-stratified)	3	0.0493665	0.00329438	0.00100603	0.00267386
Mitochondrial heteroplasmy measurement	3	0.0493665	0.00329438	0.00100603	0.00267386
Plasma omega-3 polyunsaturated fatty acid levels (docosapentaenoic acid)	3	0.0493665	0.00329438	0.00100603	0.00267386
Response to serotonin reuptake inhibitors in major depressive disorder	3	0.0493665	0.00329438	0.00100603	0.00267386
Systemic lupus erythematosus and Systemic sclerosis	3	0.0493665	0.00329438	0.00100603	0.00267386
Angiotensin-converting enzyme inhibitor intolerance	4	0.065822	0.00741236	0.00107744	0.00286075
Hodgkin's lymphoma	5	0.0822774	0.0126834	0.00109093	0.00289364
Tuberculosis	8	0.131644	0.033438	0.00111772	0.00296169
Asthma and hay fever	3	0.0493665	0.0034591	0.00116497	0.003062
Blood sugar levels	3	0.0493665	0.0034591	0.00116497	0.003062
Brain structure	3	0.0493665	0.0034591	0.00116497	0.003062
C-reactive protein levels or triglyceride levels (pleiotropy)	3	0.0493665	0.0034591	0.00116497	0.003062
Nonsyndromic cleft palate	3	0.0493665	0.0034591	0.00116497	0.003062
Response to hepatitis B vaccine	3	0.0493665	0.0034591	0.00116497	0.003062
Serum folate levels	3	0.0493665	0.0034591	0.00116497	0.003062
Very long-chain saturated fatty acid levels (fatty acid 20:0)	3	0.0493665	0.0034591	0.00116497	0.003062
Dentures	4	0.065822	0.0077418	0.00126956	0.0033302
Number of decayed, missing and filled tooth surfaces or use of dentures	4	0.065822	0.0077418	0.00126956	0.0033302
Bone mineral density (spine)	6	0.0987329	0.0194369	0.00127383	0.00333806
Bone mineral density (total hip)	3	0.0493665	0.00362382	0.00133888	0.00349098
Cognitive performance (processing speed)	3	0.0493665	0.00362382	0.00133888	0.00349098
Rapid automised naming of letters	3	0.0493665	0.00362382	0.00133888	0.00349098
Sense of smell	3	0.0493665	0.00362382	0.00133888	0.00349098
Serum thyroid-stimulating hormone levels	3	0.0493665	0.00362382	0.00133888	0.00349098
Adverse response to chemotherapy (neutropenia/leucopenia) (all platinum-based drugs)	2	0.032911	0.000988315	0.0014631	0.0036967
Amyloid A serum levels	2	0.032911	0.000988315	0.0014631	0.0036967
Binge eating behaviour in bipolar disorder	2	0.032911	0.000988315	0.0014631	0.0036967
Cardiovascular death, myocardial infarction or stroke in response to clopidogrel treatment	2	0.032911	0.000988315	0.0014631	0.0036967
Change in glucose in response to thiazide diuretic treatment in hypertension	2	0.032911	0.000988315	0.0014631	0.0036967
Corrected insulin response	2	0.032911	0.000988315	0.0014631	0.0036967
Corrected insulin response adjusted for insulin sensitivity index	2	0.032911	0.000988315	0.0014631	0.0036967
Distal/Left-sided colorectal cancer	2	0.032911	0.000988315	0.0014631	0.0036967
Early onset atrial fibrillation	2	0.032911	0.000988315	0.0014631	0.0036967
Fast beta electroencephalogram	2	0.032911	0.000988315	0.0014631	0.0036967
Fatty acid desaturase activity (serum)	2	0.032911	0.000988315	0.0014631	0.0036967
Gemcitabine-induced early high-grade neutropenia in pancreatic cancer	2	0.032911	0.000988315	0.0014631	0.0036967
Gut microbiota relative abundance (Bifidobacterium)	2	0.032911	0.000988315	0.0014631	0.0036967
Hippocampal volume in mild cognitive impairment	2	0.032911	0.000988315	0.0014631	0.0036967
Lack of perseverance	2	0.032911	0.000988315	0.0014631	0.0036967
Laryngeal squamous cell carcinoma	2	0.032911	0.000988315	0.0014631	0.0036967
Mitochondrial DNA copy number (white blood cells)	2	0.032911	0.000988315	0.0014631	0.0036967
Non-alcoholic fatty liver disease histology (AST)	2	0.032911	0.000988315	0.0014631	0.0036967
Numerical cognitive ability	2	0.032911	0.000988315	0.0014631	0.0036967
Osteosarcoma	2	0.032911	0.000988315	0.0014631	0.0036967
Partial epilepsies	2	0.032911	0.000988315	0.0014631	0.0036967
Plasma omega-6 polyunsaturated fatty acid levels (adrenic acid)	2	0.032911	0.000988315	0.0014631	0.0036967
Plasma t-tau levels	2	0.032911	0.000988315	0.0014631	0.0036967
Posterior thalamic nuclei volume	2	0.032911	0.000988315	0.0014631	0.0036967
Remission after SSRI treatment in MDD or openness	2	0.032911	0.000988315	0.0014631	0.0036967
Response to lithium treatment in bipolar disorder (continuous phenotype)	2	0.032911	0.000988315	0.0014631	0.0036967
Response to SSRI in MDD or openness	2	0.032911	0.000988315	0.0014631	0.0036967
Sphingomyelin 24:0 levels	2	0.032911	0.000988315	0.0014631	0.0036967
Survival in breast cancer (estrogen-receptor positive)	2	0.032911	0.000988315	0.0014631	0.0036967
Survival in sporadic amyotrophic lateral sclerosis	2	0.032911	0.000988315	0.0014631	0.0036967
Thyroid peroxidase antibody levels	2	0.032911	0.000988315	0.0014631	0.0036967
Vaginal microbiome composition (Shannon diversity index)	2	0.032911	0.000988315	0.0014631	0.0036967
Lateral ventricle temporal horn volume	4	0.065822	0.00807124	0.0014844	0.00374689
Age-related nuclear cataracts	3	0.0493665	0.00378854	0.00152827	0.00384276
Body mass index variance	3	0.0493665	0.00378854	0.00152827	0.00384276
Neonatal cytokine/chemokine levels (fetal genetic effect)	3	0.0493665	0.00378854	0.00152827	0.00384276
Rheumatic heart disease	3	0.0493665	0.00378854	0.00152827	0.00384276
Body fat mass	5	0.0822774	0.0138364	0.00160941	0.004039
HDL cholesterol levels x long total sleep time interaction (2df test)	5	0.0822774	0.0138364	0.00160941	0.004039
Carotid intima media thickness (mean)	4	0.065822	0.00840068	0.00172333	0.00430519
Microalbuminuria	4	0.065822	0.00840068	0.00172333	0.00430519
Alcohol dependence symptom count	3	0.0493665	0.00395326	0.00173362	0.00430519
Cardiovascular disease risk factors	3	0.0493665	0.00395326	0.00173362	0.00430519
Celiac disease and Rheumatoid arthritis	3	0.0493665	0.00395326	0.00173362	0.00430519
Gestational age at birth (child effect)	3	0.0493665	0.00395326	0.00173362	0.00430519
Hyperthyroidism	3	0.0493665	0.00395326	0.00173362	0.00430519
Lipid traits (pleiotropy) (HIPO component 1)	3	0.0493665	0.00395326	0.00173362	0.00430519
Low HDL-cholesterol levels	3	0.0493665	0.00395326	0.00173362	0.00430519
Obesity (early onset extreme)	3	0.0493665	0.00395326	0.00173362	0.00430519
SAPHO syndrome	3	0.0493665	0.00395326	0.00173362	0.00430519
Emphysema imaging phenotypes	4	0.065822	0.0085654	0.00185224	0.00459103
Triglyceride levels x SSRI defined daily dose interaction in schizophrenia or bipolar disorder	4	0.065822	0.0085654	0.00185224	0.00459103
Bone mineral density (paediatric, total body less head)	3	0.0493665	0.00411798	0.0019554	0.00481471
Cerebral amyloid angiopathy x APOEe4 status interaction in Alzheimerâ€™s disease	3	0.0493665	0.00411798	0.0019554	0.00481471
Fractional exhaled nitric oxide (childhood)	3	0.0493665	0.00411798	0.0019554	0.00481471
Hypertrophic cardiomyopathy (sarcomere negative)	3	0.0493665	0.00411798	0.0019554	0.00481471
Metabolite levels (HVA/MHPG ratio)	3	0.0493665	0.00411798	0.0019554	0.00481471
Plasma omega-6 polyunsaturated fatty acid levels (gamma-linolenic acid)	3	0.0493665	0.00411798	0.0019554	0.00481471
Zinc levels	3	0.0493665	0.00411798	0.0019554	0.00481471
Age-related cognitive decline (visuospatial skill) (slope of z-scores)	2	0.032911	0.00115303	0.00203472	0.00489458
Alzheimer's disease (survival time)	2	0.032911	0.00115303	0.00203472	0.00489458
Alzheimer's disease in hypertension-negative individuals	2	0.032911	0.00115303	0.00203472	0.00489458
Blood pressure measurement (cold pressor test)	2	0.032911	0.00115303	0.00203472	0.00489458
Childhood onset type 2 diabetes	2	0.032911	0.00115303	0.00203472	0.00489458
Coagulation factor levels	2	0.032911	0.00115303	0.00203472	0.00489458
Cutaneous lupus erythematosus	2	0.032911	0.00115303	0.00203472	0.00489458
Depressive episodes in bipolar disorder	2	0.032911	0.00115303	0.00203472	0.00489458
Distal colorectal cancer	2	0.032911	0.00115303	0.00203472	0.00489458
Endometrial endometrioid carcinoma	2	0.032911	0.00115303	0.00203472	0.00489458
Gastric adenocarcinoma (histologically verified)	2	0.032911	0.00115303	0.00203472	0.00489458
Influenza A (H1N1) severity	2	0.032911	0.00115303	0.00203472	0.00489458
Lateral ventricular volume in normal aging	2	0.032911	0.00115303	0.00203472	0.00489458
Length of menstrual cycle	2	0.032911	0.00115303	0.00203472	0.00489458
Middle childhood and early adolescence aggressive behavior	2	0.032911	0.00115303	0.00203472	0.00489458
Moderate or severe diarrhoea in darapladib-treated cardiovascular disease (time to event)	2	0.032911	0.00115303	0.00203472	0.00489458
Motor coordination	2	0.032911	0.00115303	0.00203472	0.00489458
Polycystic ovary syndrome (adjusted for age)	2	0.032911	0.00115303	0.00203472	0.00489458
Reading disability	2	0.032911	0.00115303	0.00203472	0.00489458
Response to TNF inhibitor in rheumatoid arthritis (change in tender 28-joint count)	2	0.032911	0.00115303	0.00203472	0.00489458
Sensory disturbances after bilateral sagittal split ramus osteotomy	2	0.032911	0.00115303	0.00203472	0.00489458
T wave morphology restitution during exercise	2	0.032911	0.00115303	0.00203472	0.00489458
Thrombin-activatable fibrinolysis inhibitor levels	2	0.032911	0.00115303	0.00203472	0.00489458
Vein graft stenosis in coronary artery bypass grafting	2	0.032911	0.00115303	0.00203472	0.00489458
Weight loss (gastric bypass surgery)	2	0.032911	0.00115303	0.00203472	0.00489458
Creatinine levels	22	0.362021	0.180697	0.0020682	0.00497054
Alcohol dependence	6	0.0987329	0.0214135	0.00208406	0.00500404
Airway responsiveness in chronic obstructive pulmonary disease	3	0.0493665	0.0042827	0.00219405	0.00523444
Attention deficit hyperactivity disorder and conduct disorder	3	0.0493665	0.0042827	0.00219405	0.00523444
Fasting blood insulin	3	0.0493665	0.0042827	0.00219405	0.00523444
Free thyroxine concentration	3	0.0493665	0.0042827	0.00219405	0.00523444
Medication use (drugs affecting bone structure and mineralization)	3	0.0493665	0.0042827	0.00219405	0.00523444
Spondylosis	3	0.0493665	0.0042827	0.00219405	0.00523444
Systemic seropositive rheumatic diseases (Systemic sclerosis or systemic lupus erythematosus or rheumatoid arthritis or idiopathic inflammatory myopathies)	3	0.0493665	0.0042827	0.00219405	0.00523444
Chronic hepatitis B infection	3	0.0493665	0.00444742	0.00245	0.00582909
Delirium	3	0.0493665	0.00444742	0.00245	0.00582909
Major depressive disorder x sex interaction	3	0.0493665	0.00444742	0.00245	0.00582909
Cognitive performance	10	0.164555	0.0556751	0.00245845	0.00584387
Erosive tooth wear (severe vs non-severe)	6	0.0987329	0.0224018	0.0026115	0.00620201
Nickel levels	5	0.0822774	0.0154836	0.00263654	0.00623563
Adiposity	2	0.032911	0.00131775	0.00269494	0.00623563
Aging (time to event)	2	0.032911	0.00131775	0.00269494	0.00623563
Alcohol consumption in current drinkers	2	0.032911	0.00131775	0.00269494	0.00623563
Anxiety in major depressive disorder	2	0.032911	0.00131775	0.00269494	0.00623563
Childhood asthma exacerbations in long-acting beta2-agonist treatment	2	0.032911	0.00131775	0.00269494	0.00623563
Depressive symptoms x herpes simplex 1 infection interaction	2	0.032911	0.00131775	0.00269494	0.00623563
Diffuse cutaneous systemic sclerosis	2	0.032911	0.00131775	0.00269494	0.00623563
Electroencephalographic traits in alcoholism	2	0.032911	0.00131775	0.00269494	0.00623563
Hair greying	2	0.032911	0.00131775	0.00269494	0.00623563
Immune response to anthrax vaccine	2	0.032911	0.00131775	0.00269494	0.00623563
Impaired insulin sensitivity in response to n-3 PUFA supplementation	2	0.032911	0.00131775	0.00269494	0.00623563
Longevity (100 years and older)	2	0.032911	0.00131775	0.00269494	0.00623563
Lung function in never smokers (high FEV1 vs average FEV1)	2	0.032911	0.00131775	0.00269494	0.00623563
Nonalcoholic steatohepatitis	2	0.032911	0.00131775	0.00269494	0.00623563
Optic nerve measurement (cup-to-disc ratio)	2	0.032911	0.00131775	0.00269494	0.00623563
Parental longevity (mother's attained age)	2	0.032911	0.00131775	0.00269494	0.00623563
Periodontitis (stage III/IV grade C)	2	0.032911	0.00131775	0.00269494	0.00623563
Post bronchodilator percent predicted FEV1 in smoking	2	0.032911	0.00131775	0.00269494	0.00623563
PR segment duration	2	0.032911	0.00131775	0.00269494	0.00623563
Premature menopause in childhood cancer survivors	2	0.032911	0.00131775	0.00269494	0.00623563
Renal sinus fat	2	0.032911	0.00131775	0.00269494	0.00623563
Response to platinum-based chemotherapy in non-small-cell lung cancer	2	0.032911	0.00131775	0.00269494	0.00623563
Response to TNF-alpha inhibitors in rheumatoid arthritis	2	0.032911	0.00131775	0.00269494	0.00623563
Severe skin toxicity response to cetuximab in colorectal cancer	2	0.032911	0.00131775	0.00269494	0.00623563
Subclinical atherosclerosis traits (other)	2	0.032911	0.00131775	0.00269494	0.00623563
Total hippocampal volume	2	0.032911	0.00131775	0.00269494	0.00623563
Total ventricular volume	2	0.032911	0.00131775	0.00269494	0.00623563
Vegetable consumption	2	0.032911	0.00131775	0.00269494	0.00623563
Age-related cognitive decline (language) (slope of z-scores)	3	0.0493665	0.00461214	0.00272367	0.00628539
Cold medicine-related Stevens-Johnson syndrome/toxic epidermal necrolysis (SJS/TEN) with severe ocular complications	3	0.0493665	0.00461214	0.00272367	0.00628539
Triacylglycerol 56:6 levels	3	0.0493665	0.00461214	0.00272367	0.00628539
Alcohol use disorder (consumption score)	5	0.0822774	0.0156483	0.00276035	0.00636441
Cerebral amyloid deposition (PET imaging)	4	0.065822	0.00955371	0.00276851	0.00637758
Cerebrospinal fluid t-tau levels	3	0.0493665	0.00477685	0.00301543	0.00694028
Cadmium levels	3	0.0493665	0.00494157	0.00332568	0.0076075
Coronary artery disease in type 1 diabetes	3	0.0493665	0.00494157	0.00332568	0.0076075
HIV-1 susceptibility	3	0.0493665	0.00494157	0.00332568	0.0076075
Lead levels	3	0.0493665	0.00494157	0.00332568	0.0076075
Left ventricle wall thickness	3	0.0493665	0.00494157	0.00332568	0.0076075
Small vessel stroke	4	0.065822	0.0100479	0.00332573	0.0076075
Survival in pancreatic cancer	4	0.065822	0.0100479	0.00332573	0.0076075
Post bronchodilator FEV1/FVC ratio in COPD	12	0.197466	0.0779122	0.00339293	0.00770448
&beta;2-Glycoprotein I (&beta;2-GPI) plasma levels	2	0.032911	0.00148247	0.00344192	0.00770448
Adverse response to chemotherapy (neutropenia/leucopenia) (carboplatin)	2	0.032911	0.00148247	0.00344192	0.00770448
Anti-thyroglobulin (TgAb) levels in Hashimoto's thyroiditis	2	0.032911	0.00148247	0.00344192	0.00770448
Composite immunoglobulin trait (IgA/IgM)	2	0.032911	0.00148247	0.00344192	0.00770448
Decline in glucose metabolism in posterior cingulate cortex	2	0.032911	0.00148247	0.00344192	0.00770448
Diastolic blood pressure x smoking status (current vs non-current) interaction (1df test)	2	0.032911	0.00148247	0.00344192	0.00770448
Energy expenditure (24h)	2	0.032911	0.00148247	0.00344192	0.00770448
Gut microbiota relative abundance (Eubacterium belonging to family Erysipelotrichaceae)	2	0.032911	0.00148247	0.00344192	0.00770448
Gut microbiota relative abundance (Sutterella)	2	0.032911	0.00148247	0.00344192	0.00770448
High altitude adaptation	2	0.032911	0.00148247	0.00344192	0.00770448
Logical memory (immediate recall) in normal cognition	2	0.032911	0.00148247	0.00344192	0.00770448
Longitudinal change in brain amyloid plaque burden	2	0.032911	0.00148247	0.00344192	0.00770448
Multiple myeloma and monoclonal gammopathy	2	0.032911	0.00148247	0.00344192	0.00770448
Myeloperoxidase-DNA complexes	2	0.032911	0.00148247	0.00344192	0.00770448
Neurocognitive impairment in HIV-1 infection (dichotomous)	2	0.032911	0.00148247	0.00344192	0.00770448
Pancreatic beta-cell glucose sensitivity	2	0.032911	0.00148247	0.00344192	0.00770448
Papillary thyroid cancer	2	0.032911	0.00148247	0.00344192	0.00770448
Pneumococcal bacteremia	2	0.032911	0.00148247	0.00344192	0.00770448
Prevalent atrial fibrillation	2	0.032911	0.00148247	0.00344192	0.00770448
Response to antidepressants	2	0.032911	0.00148247	0.00344192	0.00770448
Response to cognitive-behavioural therapy in major depressive disorder	2	0.032911	0.00148247	0.00344192	0.00770448
Response to ziprazidone in schizophrenia	2	0.032911	0.00148247	0.00344192	0.00770448
Skin aging measurement	2	0.032911	0.00148247	0.00344192	0.00770448
Type 1 diabetes autoantibodies in high risk HLA genotype individuals (time to event)	2	0.032911	0.00148247	0.00344192	0.00770448
Peripheral artery disease	4	0.065822	0.0102126	0.00352721	0.00788862
Antineutrophil cytoplasmic antibody-associated vasculitis	3	0.0493665	0.00510629	0.00365475	0.00813206
Asthma (age of onset)	3	0.0493665	0.00510629	0.00365475	0.00813206
Cardiac Troponin-T levels	3	0.0493665	0.00510629	0.00365475	0.00813206
Mammographic density (dense area)	3	0.0493665	0.00510629	0.00365475	0.00813206
Nasopharyngeal carcinoma	3	0.0493665	0.00510629	0.00365475	0.00813206
Systolic blood pressure change trajectory	3	0.0493665	0.00510629	0.00365475	0.00813206
Gallstone disease	5	0.0822774	0.0168014	0.00374759	0.00832443
PR interval in Tripanosoma cruzi seropositivity	5	0.0822774	0.0168014	0.00374759	0.00832443
Feeling miserable	4	0.065822	0.010542	0.0039547	0.00877702
Blood pressure traits (multi-trait analysis)	3	0.0493665	0.00527101	0.004003	0.00886161
Body mass index (adult)	3	0.0493665	0.00527101	0.004003	0.00886161
Joint damage in rheumatoid arthritis	3	0.0493665	0.00527101	0.004003	0.00886161
Addison's disease	2	0.032911	0.00164719	0.00427387	0.00926479
Attention deficit hyperactivity disorder symptom score	2	0.032911	0.00164719	0.00427387	0.00926479
Bitter taste perception (phenylthiocarbamide) in obesity with metabolic syndrome	2	0.032911	0.00164719	0.00427387	0.00926479
Cerebral microbleeds	2	0.032911	0.00164719	0.00427387	0.00926479
Chronic rhinosinusitis	2	0.032911	0.00164719	0.00427387	0.00926479
CSF tryptophan concentration in tuberculous meningitis	2	0.032911	0.00164719	0.00427387	0.00926479
Deep ovarian and/or rectovaginal disease with dense adhesions	2	0.032911	0.00164719	0.00427387	0.00926479
Digestive system disease (Barrett's esophagus and esophageal adenocarcinoma combined)	2	0.032911	0.00164719	0.00427387	0.00926479
Dimensional psychopathology (Social)	2	0.032911	0.00164719	0.00427387	0.00926479
Ewing sarcoma	2	0.032911	0.00164719	0.00427387	0.00926479
IgG levels	2	0.032911	0.00164719	0.00427387	0.00926479
Longevity (90 years and older)	2	0.032911	0.00164719	0.00427387	0.00926479
Modic changes	2	0.032911	0.00164719	0.00427387	0.00926479
Plasma thyroid-stimulating hormone levels	2	0.032911	0.00164719	0.00427387	0.00926479
Prepulse inhibition of the startle response	2	0.032911	0.00164719	0.00427387	0.00926479
Proinsulin levels	2	0.032911	0.00164719	0.00427387	0.00926479
Psychosis (atypical)	2	0.032911	0.00164719	0.00427387	0.00926479
Recurrent major depressive disorder x sex interaction	2	0.032911	0.00164719	0.00427387	0.00926479
Relative hand skill in reading disability	2	0.032911	0.00164719	0.00427387	0.00926479
Response to alcohol consumption (flushing response)	2	0.032911	0.00164719	0.00427387	0.00926479
Response to Homoharringtonine (cytotoxicity)	2	0.032911	0.00164719	0.00427387	0.00926479
Response to radiotherapy in cancer (late toxicity)	2	0.032911	0.00164719	0.00427387	0.00926479
Smoking cessation in chronic obstructive pulmonary disease	2	0.032911	0.00164719	0.00427387	0.00926479
Stroke (ischemic)	2	0.032911	0.00164719	0.00427387	0.00926479
Urinary albumin-to-creatinine ratio in diabetes	2	0.032911	0.00164719	0.00427387	0.00926479
Anthropometric traits	3	0.0493665	0.00543573	0.00437076	0.00944344
Feeling tense	3	0.0493665	0.00543573	0.00437076	0.00944344
Heschl's gyrus morphology	3	0.0493665	0.00543573	0.00437076	0.00944344
Hypertrophic cardiomyopathy	3	0.0493665	0.00543573	0.00437076	0.00944344
Interleukin-6 levels	4	0.065822	0.0108715	0.00441591	0.0095331
Medication use (adrenergics, inhalants)	5	0.0822774	0.0176249	0.00459211	0.0099053
Irritable mood	4	0.065822	0.0110362	0.00465952	0.0100424
Disease progression in age-related macular degeneration (adjusted for baseline)	3	0.0493665	0.00560045	0.00475832	0.0102384
Severe influenza A (H1N1) infection	3	0.0493665	0.00560045	0.00475832	0.0102384
Familial squamous cell lung carcinoma	4	0.065822	0.0112009	0.004912	0.0105517
Neuritic plaque	4	0.065822	0.0112009	0.004912	0.0105517
Total cholesterol change in response to fenofibrate in statin-treated type 2 diabetes	3	0.0493665	0.00576517	0.00516598	0.0109485
Cognitive ability	4	0.065822	0.0113656	0.00517349	0.0109485
Amygdala volume	2	0.032911	0.00181191	0.00518901	0.0109485
Anti-thyroid peroxidase (TPOAb) levels in Hashimoto's thyroiditis	2	0.032911	0.00181191	0.00518901	0.0109485
Attention deficit hyperactivity disorder (time to onset)	2	0.032911	0.00181191	0.00518901	0.0109485
Autoimmune thyroid diseases (Graves disease or Hashimoto's thyroiditis)	2	0.032911	0.00181191	0.00518901	0.0109485
Body mass index (age <50)	2	0.032911	0.00181191	0.00518901	0.0109485
Body mass index and systole blood pressure (pairwise)	2	0.032911	0.00181191	0.00518901	0.0109485
Bone mineral density (paediatric, lower limb)	2	0.032911	0.00181191	0.00518901	0.0109485
Dental caries (decayed, missing and filled tooth surfaces)	2	0.032911	0.00181191	0.00518901	0.0109485
Depressive symptoms x dependent stressful life events interaction (2df test)	2	0.032911	0.00181191	0.00518901	0.0109485
F-cell distribution in sickle cell anaemia	2	0.032911	0.00181191	0.00518901	0.0109485
Gout (normal type)	2	0.032911	0.00181191	0.00518901	0.0109485
Lateral thalamic nuclei volume	2	0.032911	0.00181191	0.00518901	0.0109485
Lower body strength	2	0.032911	0.00181191	0.00518901	0.0109485
Phenylephrine infusion rate during anesthesia	2	0.032911	0.00181191	0.00518901	0.0109485
Plasma factor V levels in venous thrombosis (conditioned on rs6027)	2	0.032911	0.00181191	0.00518901	0.0109485
Retinopathy in non-diabetics	2	0.032911	0.00181191	0.00518901	0.0109485
Serum docosahexaenoic fatty acid concentration in metabolic syndrome	2	0.032911	0.00181191	0.00518901	0.0109485
Spontaneous dizygotic twinning	2	0.032911	0.00181191	0.00518901	0.0109485
Superior frontal gyrus grey matter volume	2	0.032911	0.00181191	0.00518901	0.0109485
White matter integrity (fractional anisotropy)	2	0.032911	0.00181191	0.00518901	0.0109485
Household income	4	0.065822	0.0115303	0.00544414	0.0114775
Familial lung adenocarcinoma	3	0.0493665	0.00592989	0.00559403	0.011784
Mitochondrial DNA copy number	5	0.0822774	0.0186133	0.00577416	0.0121537
Weight	27	0.444298	0.259103	0.00582294	0.0122465
Disc degeneration (lumbar)	3	0.0493665	0.00609461	0.00604271	0.0126985
Adverse response to lamotrigine and phenytoin	2	0.032911	0.00197663	0.00618558	0.0127523
Benign childhood epilepsy with centro-temporal spikes	2	0.032911	0.00197663	0.00618558	0.0127523
Brain connectivity	2	0.032911	0.00197663	0.00618558	0.0127523
Composite immunoglobulin trait (IgA/IgG)	2	0.032911	0.00197663	0.00618558	0.0127523
Frontotemporal dementia with GRN mutation	2	0.032911	0.00197663	0.00618558	0.0127523
Gout vs. Hyperuricemia	2	0.032911	0.00197663	0.00618558	0.0127523
Hip shape (DXA scan)	2	0.032911	0.00197663	0.00618558	0.0127523
Homeostasis model assessment of beta-cell function (dietary factor interaction)	2	0.032911	0.00197663	0.00618558	0.0127523
Immunoglobulin A	2	0.032911	0.00197663	0.00618558	0.0127523
Intralaminar thalamic nuclei volume	2	0.032911	0.00197663	0.00618558	0.0127523
Kidney volume	2	0.032911	0.00197663	0.00618558	0.0127523
Levodopa-induced dyskinesia in levodopa treated Parkinson's disease	2	0.032911	0.00197663	0.00618558	0.0127523
Medication use (drugs for peptic ulcer and gastro-oesophageal reflux disease)	2	0.032911	0.00197663	0.00618558	0.0127523
Multiple sclerosis (OCB status)	2	0.032911	0.00197663	0.00618558	0.0127523
Pancreas fat	2	0.032911	0.00197663	0.00618558	0.0127523
Pancreatic ductal adenocarcinoma	2	0.032911	0.00197663	0.00618558	0.0127523
Radiation response	2	0.032911	0.00197663	0.00618558	0.0127523
Response to metformin (IC50)	2	0.032911	0.00197663	0.00618558	0.0127523
Seborrheic dermatitis	2	0.032911	0.00197663	0.00618558	0.0127523
Severe insulin-resistant type 2 diabetes	2	0.032911	0.00197663	0.00618558	0.0127523
Sick sinus syndrome	2	0.032911	0.00197663	0.00618558	0.0127523
Tau burden	2	0.032911	0.00197663	0.00618558	0.0127523
Type 2 diabetes nephropathy	2	0.032911	0.00197663	0.00618558	0.0127523
Virologic severity in Herpes simplex virus type 2 infection	2	0.032911	0.00197663	0.00618558	0.0127523
Asthma exacerbations in inhaled corticosteroid treatment	3	0.0493665	0.00625933	0.0065123	0.0134152
Carotid plaque burden	3	0.0493665	0.00642405	0.00700301	0.0144147
Alcohol consumption (drinkers vs non-drinkers)	2	0.032911	0.00214135	0.00726188	0.0146699
Bipolar disorder x sex interaction	2	0.032911	0.00214135	0.00726188	0.0146699
Cerebrospinal fluid p-tau levels	2	0.032911	0.00214135	0.00726188	0.0146699
Colorectal cancer (diet interaction)	2	0.032911	0.00214135	0.00726188	0.0146699
Depression (quantitative trait)	2	0.032911	0.00214135	0.00726188	0.0146699
Esophageal adenocarcinoma	2	0.032911	0.00214135	0.00726188	0.0146699
Face memory	2	0.032911	0.00214135	0.00726188	0.0146699
Gout vs asymptomatic hyperuricemia	2	0.032911	0.00214135	0.00726188	0.0146699
Gut microbiota relative abundance (unclassified genus belonging to the order Clostridiales)	2	0.032911	0.00214135	0.00726188	0.0146699
Low susceptibility to hepatitis C infection	2	0.032911	0.00214135	0.00726188	0.0146699
Metabolite levels (5-HIAA)	2	0.032911	0.00214135	0.00726188	0.0146699
Metabolite levels (HVA)	2	0.032911	0.00214135	0.00726188	0.0146699
Obsessive-compulsive disorder or autism spectrum disorder	2	0.032911	0.00214135	0.00726188	0.0146699
Oleic acid (18:1n-9) levels	2	0.032911	0.00214135	0.00726188	0.0146699
Perceived sweetness of sucrose	2	0.032911	0.00214135	0.00726188	0.0146699
Response to anti-retroviral therapy (ddI/d4T) in HIV-1 infection (Grade 2 peripheral neuropathy)	2	0.032911	0.00214135	0.00726188	0.0146699
Response to chemotherapy in breast cancer hypertensive cases (cumulative dose) (bevacizumab)	2	0.032911	0.00214135	0.00726188	0.0146699
Response to lurasidone in schizophrenia	2	0.032911	0.00214135	0.00726188	0.0146699
Response to taxane treatment (paclitaxel)	2	0.032911	0.00214135	0.00726188	0.0146699
Response to TNF inhibitor in rheumatoid arthritis (change in swollen 28-joint count)	2	0.032911	0.00214135	0.00726188	0.0146699
Superior temporal gyrus volume	2	0.032911	0.00214135	0.00726188	0.0146699
Superior temporal sulcus banks volume	2	0.032911	0.00214135	0.00726188	0.0146699
Thrombosis	2	0.032911	0.00214135	0.00726188	0.0146699
tricyclic pyrone compound response (IC50)	2	0.032911	0.00214135	0.00726188	0.0146699
Post-traumatic stress disorder	4	0.065822	0.0125187	0.00726777	0.0146704
Non-glioblastoma glioma	3	0.0493665	0.00675348	0.00804868	0.0161967
Obesity (extreme)	3	0.0493665	0.00675348	0.00804868	0.0161967
Problematic alcohol use	3	0.0493665	0.00675348	0.00804868	0.0161967
Resistance to antihypertensive treatment in hypertension	3	0.0493665	0.00675348	0.00804868	0.0161967
Age-related cognitive decline (attention/processing speed) (slope of z-scores)	2	0.032911	0.00230607	0.0084162	0.0167044
Airway imaging phenotypes	2	0.032911	0.00230607	0.0084162	0.0167044
Anger	2	0.032911	0.00230607	0.0084162	0.0167044
Body mass index and type 2 diabetes (pairwise)	2	0.032911	0.00230607	0.0084162	0.0167044
Cardiac troponin-I levels	2	0.032911	0.00230607	0.0084162	0.0167044
Carotid plaque maximum area	2	0.032911	0.00230607	0.0084162	0.0167044
Cognitive function in longevity	2	0.032911	0.00230607	0.0084162	0.0167044
Fasting insulin (dietary factor interaction)	2	0.032911	0.00230607	0.0084162	0.0167044
Follicular lymphoma	2	0.032911	0.00230607	0.0084162	0.0167044
Gut microbiota relative abundance (Faecalibacterium)	2	0.032911	0.00230607	0.0084162	0.0167044
Hip bone mineral density and total body fat mass (bivariate analysis)	2	0.032911	0.00230607	0.0084162	0.0167044
JT interval (sulfonylurea treatment interaction)	2	0.032911	0.00230607	0.0084162	0.0167044
Meconium ileus in cystic fibrosis	2	0.032911	0.00230607	0.0084162	0.0167044
Medication use (antihypertensives)	2	0.032911	0.00230607	0.0084162	0.0167044
Obstructive sleep apnea trait (average respiratory event duration)	2	0.032911	0.00230607	0.0084162	0.0167044
Schizophrenia or bipolar disorder	2	0.032911	0.00230607	0.0084162	0.0167044
Severe malaria (adjusted for sickle cell variant rs334)	2	0.032911	0.00230607	0.0084162	0.0167044
Urinary potassium excretion	2	0.032911	0.00230607	0.0084162	0.0167044
Iris heterochromicity	3	0.0493665	0.00708292	0.00918135	0.0181054
Type 2 diabetes or prostate cancer (pleiotropy)	3	0.0493665	0.00708292	0.00918135	0.0181054
Celiac disease or Rheumatoid arthritis	2	0.032911	0.00247079	0.00964687	0.0181054
Early spontaneous preterm birth	2	0.032911	0.00247079	0.00964687	0.0181054
End-stage kidney disease	2	0.032911	0.00247079	0.00964687	0.0181054
Homeostasis model assessment of insulin resistance (dietary factor interaction)	2	0.032911	0.00247079	0.00964687	0.0181054
Idiopathic intracranial hypertension	2	0.032911	0.00247079	0.00964687	0.0181054
Inattentive symptoms	2	0.032911	0.00247079	0.00964687	0.0181054
Infant length	2	0.032911	0.00247079	0.00964687	0.0181054
Lipoprotein (a) - cholesterol levels	2	0.032911	0.00247079	0.00964687	0.0181054
Periodontitis (DPAL)	2	0.032911	0.00247079	0.00964687	0.0181054
Renal function-related traits (BUN)	2	0.032911	0.00247079	0.00964687	0.0181054
Tourette's syndrome or obsessive-compulsive disorder	2	0.032911	0.00247079	0.00964687	0.0181054
Treatment resistant depression	2	0.032911	0.00247079	0.00964687	0.0181054
Urinary calcium excretion	2	0.032911	0.00247079	0.00964687	0.0181054
Waist circumference adjusted for BMI in smokers	2	0.032911	0.00247079	0.00964687	0.0181054
Bladder cancer	3	0.0493665	0.00724764	0.00978076	0.0181054
5-HTT brain serotonin transporter levels	1	0.0164555	0.000164719	0.01001	0.0181054
Adenocarcinoma in never smokers	1	0.0164555	0.000164719	0.01001	0.0181054
Adolescent idiopathic scoliosis (severe)	1	0.0164555	0.000164719	0.01001	0.0181054
Airway hyperresponsiveness	1	0.0164555	0.000164719	0.01001	0.0181054
Alcohol drinking status (current drinker vs non-current drinker)	1	0.0164555	0.000164719	0.01001	0.0181054
Alcohol misuse (trauma interaction)	1	0.0164555	0.000164719	0.01001	0.0181054
Alcohol withdrawal symptoms	1	0.0164555	0.000164719	0.01001	0.0181054
Anti-cyclic Citrullinated Peptide Antibody	1	0.0164555	0.000164719	0.01001	0.0181054
Anti-Epstein-Barr virus IgG seropositivity	1	0.0164555	0.000164719	0.01001	0.0181054
Antitragus size	1	0.0164555	0.000164719	0.01001	0.0181054
Aortic coarctation	1	0.0164555	0.000164719	0.01001	0.0181054
Aortic stiffness	1	0.0164555	0.000164719	0.01001	0.0181054
Atazanavir levels	1	0.0164555	0.000164719	0.01001	0.0181054
Attending social / leisure activities	1	0.0164555	0.000164719	0.01001	0.0181054
B-cell acute lymphoblastic leukaemia (high-hyperdiploidy)	1	0.0164555	0.000164719	0.01001	0.0181054
B cell non-Hodgkin lymphoma	1	0.0164555	0.000164719	0.01001	0.0181054
Bilirubin levels in extreme obesity	1	0.0164555	0.000164719	0.01001	0.0181054
Brachial circumference	1	0.0164555	0.000164719	0.01001	0.0181054
Breast cancer (progesterone-receptor positive)	1	0.0164555	0.000164719	0.01001	0.0181054
Cardiovascular heart disease in diabetics	1	0.0164555	0.000164719	0.01001	0.0181054
Change in intraocular pressure in response to steroid treatment (triamcinolone acetonide)	1	0.0164555	0.000164719	0.01001	0.0181054
Cholangiocarcinoma in primary sclerosing cholangitis	1	0.0164555	0.000164719	0.01001	0.0181054
Cholelithiasis-related traits in sickle cell anemia	1	0.0164555	0.000164719	0.01001	0.0181054
Chronic hepatitis B infection vs asymptomatic persistence	1	0.0164555	0.000164719	0.01001	0.0181054
Chronic periodontitis (localised)	1	0.0164555	0.000164719	0.01001	0.0181054
Circulating cell-free DNA	1	0.0164555	0.000164719	0.01001	0.0181054
Cisplatin-induced hearing loss in childhood cancer	1	0.0164555	0.000164719	0.01001	0.0181054
Cleft plate (environmental tobacco smoke interaction)	1	0.0164555	0.000164719	0.01001	0.0181054
Clinically amyopathic dermatomyositis	1	0.0164555	0.000164719	0.01001	0.0181054
Clubfoot	1	0.0164555	0.000164719	0.01001	0.0181054
Cold medicine-related Stevens-Johnson syndrome/toxic epidermal necrolysis (SJS/TEN) with severe mucosal involvement	1	0.0164555	0.000164719	0.01001	0.0181054
Crohn's disease (time to surgery)	1	0.0164555	0.000164719	0.01001	0.0181054
Decreased fine motor function in Charcot-Marie-Tooth disease 1A (eating with utensils)	1	0.0164555	0.000164719	0.01001	0.0181054
Dentate gyrus molecular layer volume (corrected for total hippocampal volume)	1	0.0164555	0.000164719	0.01001	0.0181054
Diarrhoea-associated Entamoeba histolytica infection	1	0.0164555	0.000164719	0.01001	0.0181054
diarrhoeal disease at age 2	1	0.0164555	0.000164719	0.01001	0.0181054
Diffuse large B-cell lymphoma or rheumatoid arthritis	1	0.0164555	0.000164719	0.01001	0.0181054
Diffuse large B-cell lymphoma or systemic lupus erythematosus	1	0.0164555	0.000164719	0.01001	0.0181054
Drug-induced liver injury in interferon-beta-treated multiple sclerosis	1	0.0164555	0.000164719	0.01001	0.0181054
Estrogen receptor status in breast cancer	1	0.0164555	0.000164719	0.01001	0.0181054
Estrogen receptor status in HER2 negative breast cancer	1	0.0164555	0.000164719	0.01001	0.0181054
Executive inhibition (Stroop WIT and CIT) in attention deficit hyperactivity disorder	1	0.0164555	0.000164719	0.01001	0.0181054
Facial emotion recognition (happy faces)	1	0.0164555	0.000164719	0.01001	0.0181054
Fasting plasma glucose (childhood)	1	0.0164555	0.000164719	0.01001	0.0181054
Femoral neck section modulus	1	0.0164555	0.000164719	0.01001	0.0181054
Glaucoma (exfoliation)	1	0.0164555	0.000164719	0.01001	0.0181054
Green tea consumption	1	0.0164555	0.000164719	0.01001	0.0181054
HDL Cholesterol in HIV-infection	1	0.0164555	0.000164719	0.01001	0.0181054
Hepatitis B virus-related hepatocellular carcinoma vs hepatitis B virus-related decompensated cirrhosis	1	0.0164555	0.000164719	0.01001	0.0181054
High fetal hemoglobin in sickle cell disease	1	0.0164555	0.000164719	0.01001	0.0181054
HIV-1 progression	1	0.0164555	0.000164719	0.01001	0.0181054
Hypo-HDL-cholesterolemia	1	0.0164555	0.000164719	0.01001	0.0181054
Hypospadias (moderate to severe)	1	0.0164555	0.000164719	0.01001	0.0181054
Immunoglobulin light chain (AL) amyloidosis (liver involvement)	1	0.0164555	0.000164719	0.01001	0.0181054
Immunoglobulin M against phosphorylcholine (IgM anti-PC) levels	1	0.0164555	0.000164719	0.01001	0.0181054
Ischemic stroke (small artery occlusion)	1	0.0164555	0.000164719	0.01001	0.0181054
Kashin-Beck disease	1	0.0164555	0.000164719	0.01001	0.0181054
LDL levels x SSRI levels interaction in schizophrenia or bipolar disorder	1	0.0164555	0.000164719	0.01001	0.0181054
Left ventricular function change in anthracycline treatment	1	0.0164555	0.000164719	0.01001	0.0181054
Low bone mineral density (hip)	1	0.0164555	0.000164719	0.01001	0.0181054
Low bone mineral density (spine)	1	0.0164555	0.000164719	0.01001	0.0181054
Lymphangioleiomyomatosis (sporadic)	1	0.0164555	0.000164719	0.01001	0.0181054
Mathematical ability in children with dyslexia	1	0.0164555	0.000164719	0.01001	0.0181054
Mental development (prenatal lead exposure interaction)	1	0.0164555	0.000164719	0.01001	0.0181054
Metabolic coherence (transcriptomic)	1	0.0164555	0.000164719	0.01001	0.0181054
Milk consumption	1	0.0164555	0.000164719	0.01001	0.0181054
Motor development (prenatal lead exposure interaction)	1	0.0164555	0.000164719	0.01001	0.0181054
Multiple myeloma (survival)	1	0.0164555	0.000164719	0.01001	0.0181054
Myocardial infarction in hypertension (calcium channel blocker interaction)	1	0.0164555	0.000164719	0.01001	0.0181054
Natto consumption	1	0.0164555	0.000164719	0.01001	0.0181054
Neuroticism (age interaction)	1	0.0164555	0.000164719	0.01001	0.0181054
Orofacial cleft x maternal periconceptional alcohol use interaction (1df)	1	0.0164555	0.000164719	0.01001	0.0181054
Orofacial cleft x maternal periconceptional alcohol use interaction (2df)	1	0.0164555	0.000164719	0.01001	0.0181054
Orofacial cleft x maternal periconceptional smoking interaction (2df)	1	0.0164555	0.000164719	0.01001	0.0181054
Oxidized LDL cholesterol levels	1	0.0164555	0.000164719	0.01001	0.0181054
Parkinson's disease (familial)	1	0.0164555	0.000164719	0.01001	0.0181054
Peripheral artery disease (borderline)	1	0.0164555	0.000164719	0.01001	0.0181054
Polycystic ovary syndrome (indeterminate subtype)	1	0.0164555	0.000164719	0.01001	0.0181054
Post-term birth	1	0.0164555	0.000164719	0.01001	0.0181054
Postburn hypertrophic scarring severity	1	0.0164555	0.000164719	0.01001	0.0181054
Primary vesicoureteric reflux	1	0.0164555	0.000164719	0.01001	0.0181054
Pseudoexfoliation syndrome	1	0.0164555	0.000164719	0.01001	0.0181054
Psychosis proneness (perceptual aberration scale and revised physical anhedonia scale)	1	0.0164555	0.000164719	0.01001	0.0181054
Remission after SSRI treatment in major depression	1	0.0164555	0.000164719	0.01001	0.0181054
Response to Dalcetrapib treatment in acute coronary syndrome	1	0.0164555	0.000164719	0.01001	0.0181054
Response to metformin in type 2 diabetes (glycemic)	1	0.0164555	0.000164719	0.01001	0.0181054
Response to tamoxifen in breast cancer	1	0.0164555	0.000164719	0.01001	0.0181054
Response to TNF inhibitor in rheumatoid arthritis (erythrocyte sedimentation rate)	1	0.0164555	0.000164719	0.01001	0.0181054
Retinal detachment with retinal break	1	0.0164555	0.000164719	0.01001	0.0181054
Rubella-specific interleukin-6 secretion	1	0.0164555	0.000164719	0.01001	0.0181054
Schizophrenia vs type 2 diabetes	1	0.0164555	0.000164719	0.01001	0.0181054
Serum oxytocin levels	1	0.0164555	0.000164719	0.01001	0.0181054
Sex ratio	1	0.0164555	0.000164719	0.01001	0.0181054
Small vessel stroke (CCS or TOAST classification)	1	0.0164555	0.000164719	0.01001	0.0181054
Soluble leptin receptor levels	1	0.0164555	0.000164719	0.01001	0.0181054
Sphingolipid d18:1/d18:2 ratio	1	0.0164555	0.000164719	0.01001	0.0181054
Stevens-Johnson syndrome and toxic epidermal necrolysis (SJS-TEN)	1	0.0164555	0.000164719	0.01001	0.0181054
Survival in colorectal cancer (non-distant metastatic)	1	0.0164555	0.000164719	0.01001	0.0181054
Systolic blood pressure (dietary potassium intake interaction)	1	0.0164555	0.000164719	0.01001	0.0181054
Tardive dyskinesia	1	0.0164555	0.000164719	0.01001	0.0181054
Testosterone levels x fluid intelligence interaction	1	0.0164555	0.000164719	0.01001	0.0181054
Thiopurine-induced leukopenia in inflammatory bowel disease (conditioned on rs116855232)	1	0.0164555	0.000164719	0.01001	0.0181054
Thoracic aortic aneurysms and dissections	1	0.0164555	0.000164719	0.01001	0.0181054
Thyroid cancer (Papillary, radiation-related)	1	0.0164555	0.000164719	0.01001	0.0181054
Tofu consumption	1	0.0164555	0.000164719	0.01001	0.0181054
Tooth agenesis (maxillary second premolars)	1	0.0164555	0.000164719	0.01001	0.0181054
Total cholesterol levels x SSRI levels interaction in schizophrenia or bipolar disorder	1	0.0164555	0.000164719	0.01001	0.0181054
Total mean fractional anisotropy measurement in first episode schizophrenia	1	0.0164555	0.000164719	0.01001	0.0181054
Tumor necrosis factor receptor II (red blood cell fatty acid level interaction)	1	0.0164555	0.000164719	0.01001	0.0181054
Verbal cognitive ability	1	0.0164555	0.000164719	0.01001	0.0181054
Visceral adipose tissue attenuation (Hounslow unit scale)	1	0.0164555	0.000164719	0.01001	0.0181054
Body mass index in physically inactive individuals	3	0.0493665	0.00741236	0.0104024	0.0187762
Deep white matter hyperintensities	3	0.0493665	0.00741236	0.0104024	0.0187762
Esophageal squamous cell carcinoma	3	0.0493665	0.00741236	0.0104024	0.0187762
Academic attainment (English)	2	0.032911	0.00263551	0.0109523	0.0196463
Broad depression or schizophrenia	2	0.032911	0.00263551	0.0109523	0.0196463
Hip geometry	2	0.032911	0.00263551	0.0109523	0.0196463
Lipoprotein phospholipase A2 activity in cardiovascular disease	2	0.032911	0.00263551	0.0109523	0.0196463
Loneliness (MTAG)	2	0.032911	0.00263551	0.0109523	0.0196463
Low white blood cell count (conditioned on rs2814778)	2	0.032911	0.00263551	0.0109523	0.0196463
Non-alcoholic fatty liver disease activity score in non-alcoholic fatty liver disease	2	0.032911	0.00263551	0.0109523	0.0196463
Triglyceride levels x SSRI levels (escitalopram or citalopram) interaction in schizophrenia or bipolar disorder	2	0.032911	0.00263551	0.0109523	0.0196463
Waist circumference variance	2	0.032911	0.00263551	0.0109523	0.0196463
Urinary metabolite modules (eigenmetabolites) in chronic kidney disease	3	0.0493665	0.00757708	0.0110465	0.0198018
Graves' disease	4	0.065822	0.0143306	0.0115708	0.0207132
Major depressive disorder (MTAG)	4	0.065822	0.0143306	0.0115708	0.0207132
Obstructive sleep apnea trait (apnea hypopnea index)	3	0.0493665	0.0077418	0.0117131	0.0209535
Cancer	5	0.0822774	0.0222371	0.0119324	0.0213312
Cirrhosis (alcohol related)	2	0.032911	0.00280023	0.0123307	0.0218339
Gut microbiota relative abundance (Prevotella)	2	0.032911	0.00280023	0.0123307	0.0218339
Immune reponse to smallpox (secreted IL-2)	2	0.032911	0.00280023	0.0123307	0.0218339
Liver fibrosis in non-alcoholic fatty liver disease	2	0.032911	0.00280023	0.0123307	0.0218339
Molybdenum levels	2	0.032911	0.00280023	0.0123307	0.0218339
Mucinous adenocarcinoma in colorectal cancer	2	0.032911	0.00280023	0.0123307	0.0218339
Narcolepsy	2	0.032911	0.00280023	0.0123307	0.0218339
Pars opercularis volume	2	0.032911	0.00280023	0.0123307	0.0218339
Pulse pressure x alcohol consumption (light vs heavy) interaction (2df test)	2	0.032911	0.00280023	0.0123307	0.0218339
Rapid automised naming of digits	2	0.032911	0.00280023	0.0123307	0.0218339
Response to anti-TNF therapy in rheumatoid arthritis	2	0.032911	0.00280023	0.0123307	0.0218339
Response to fenofibrate (triglyceride levels)	2	0.032911	0.00280023	0.0123307	0.0218339
Response to taxane treatment (docetaxel)	2	0.032911	0.00280023	0.0123307	0.0218339
Systolic blood pressure and diastolic blood pressure (bivariate analysis)	2	0.032911	0.00280023	0.0123307	0.0218339
Breast cancer and/or colorectal cancer	2	0.032911	0.00296494	0.0137807	0.024286
Periodontitis (PAL4Q3)	2	0.032911	0.00296494	0.0137807	0.024286
QRS interval (sulfonylurea treatment interaction)	2	0.032911	0.00296494	0.0137807	0.024286
Response to fenofibrate (total cholesterol levels)	2	0.032911	0.00296494	0.0137807	0.024286
Severe malaria	2	0.032911	0.00296494	0.0137807	0.024286
Spontaneous preterm birth with premature rupture of membranes	2	0.032911	0.00296494	0.0137807	0.024286
Total intracranial volume	2	0.032911	0.00296494	0.0137807	0.024286
Glycine levels	7	0.115188	0.0413445	0.0140253	0.0247004
Nicotine dependence	3	0.0493665	0.00840068	0.0146072	0.0256906
Nose morphology	3	0.0493665	0.00840068	0.0146072	0.0256906
Ovarian cancer	4	0.065822	0.0154836	0.0150114	0.0263836
Gait speed in old age	2	0.032911	0.00312966	0.0153006	0.0267658
joint destruction in rheumatoid arthritis (rapid vs slow)	2	0.032911	0.00312966	0.0153006	0.0267658
Lobe attachment (rater scored)	2	0.032911	0.00312966	0.0153006	0.0267658
Plasma proprotein convertase subtilisin/kexin type 9 levels in stable coronary artery disease	2	0.032911	0.00312966	0.0153006	0.0267658
Smoking behaviour (cigarette pack-years)	2	0.032911	0.00312966	0.0153006	0.0267658
Sociability score	2	0.032911	0.00312966	0.0153006	0.0267658
Sodium levels	2	0.032911	0.00312966	0.0153006	0.0267658
Carotid intima media thickness	3	0.0493665	0.0085654	0.0153881	0.0268594
Nicotine dependence and major depression (severity of comorbidity)	3	0.0493665	0.0085654	0.0153881	0.0268594
Sudden cardiac arrest	3	0.0493665	0.0085654	0.0153881	0.0268594
Gastric cancer	5	0.0822774	0.0237196	0.0153953	0.0268594
Blood glucose levels	5	0.0822774	0.024049	0.0162467	0.0283259
C-reactive protein levels or HDL-cholesterol levels (pleiotropy)	2	0.032911	0.00329438	0.0168889	0.0292114
Cataracts (operation)	2	0.032911	0.00329438	0.0168889	0.0292114
Congenital heart disease (maternal effect)	2	0.032911	0.00329438	0.0168889	0.0292114
Language functional connectivity	2	0.032911	0.00329438	0.0168889	0.0292114
Metabolite levels (Dihydroxy docosatrienoic acid)	2	0.032911	0.00329438	0.0168889	0.0292114
Opioid dependence	2	0.032911	0.00329438	0.0168889	0.0292114
Parkinson's disease progression (cognitive)	2	0.032911	0.00329438	0.0168889	0.0292114
Potassium levels	2	0.032911	0.00329438	0.0168889	0.0292114
Response to angiotensin II receptor blocker therapy	2	0.032911	0.00329438	0.0168889	0.0292114
Response to statins (LDL cholesterol change)	2	0.032911	0.00329438	0.0168889	0.0292114
Spatial memory	2	0.032911	0.00329438	0.0168889	0.0292114
White blood cell types	2	0.032911	0.00329438	0.0168889	0.0292114
Advanced age-related macular degeneration	3	0.0493665	0.00889483	0.0170193	0.0293981
Red vs. brown/black hair color	3	0.0493665	0.00889483	0.0170193	0.0293981
Chagas cardiomyopathy in Tripanosoma cruzi seropositivity	2	0.032911	0.0034591	0.018544	0.0318002
Chloride levels	2	0.032911	0.0034591	0.018544	0.0318002
Glaucoma (high intraocular pressure)	2	0.032911	0.0034591	0.018544	0.0318002
Parental lifespan	2	0.032911	0.0034591	0.018544	0.0318002
Plasma omega-3 polyunsaturated fatty acid levels (alphalinolenic acid)	2	0.032911	0.0034591	0.018544	0.0318002
Prostate-specific antigen levels (conditioned on lead SNPs)	2	0.032911	0.0034591	0.018544	0.0318002
QRS complex (12-leadsum)	2	0.032911	0.0034591	0.018544	0.0318002
Response to platinum-based chemotherapy (cisplatin)	2	0.032911	0.0034591	0.018544	0.0318002
Response to zileuton treatment in asthma (FEV1 change interaction)	2	0.032911	0.0034591	0.018544	0.0318002
Schizophrenia, bipolar disorder or major depressive disorder	2	0.032911	0.0034591	0.018544	0.0318002
Select biomarker traits	2	0.032911	0.0034591	0.018544	0.0318002
Iris color (L* coordinate)	3	0.0493665	0.00922427	0.0187434	0.0319942
Creatine kinase levels	3	0.0493665	0.00938899	0.0196404	0.0319942
Abdominal subcutaneous adipose tissue volume	1	0.0164555	0.000329438	0.0199198	0.0319942
Age at adiposity rebound	1	0.0164555	0.000329438	0.0199198	0.0319942
Allergic dermatitis (nickel)	1	0.0164555	0.000329438	0.0199198	0.0319942
Area under the curve of insulin levels	1	0.0164555	0.000329438	0.0199198	0.0319942
Arterial stiffness (carotid-femoral pulse wave velocity)	1	0.0164555	0.000329438	0.0199198	0.0319942
Balding	1	0.0164555	0.000329438	0.0199198	0.0319942
Bipolar disorder or type 2 diabetes	1	0.0164555	0.000329438	0.0199198	0.0319942
BMI at adiposity peak	1	0.0164555	0.000329438	0.0199198	0.0319942
Bone erosion in rheumatoid arthritis	1	0.0164555	0.000329438	0.0199198	0.0319942
CafÃ©-au-lait macule number in neurofibromatosis type1	1	0.0164555	0.000329438	0.0199198	0.0319942
Cardioembolic stroke (CCS or TOAST classification)	1	0.0164555	0.000329438	0.0199198	0.0319942
Cardioembolic stroke (TOAST classification)	1	0.0164555	0.000329438	0.0199198	0.0319942
Cardiovascular risk factors	1	0.0164555	0.000329438	0.0199198	0.0319942
Caudate volume in trauma-exposed individuals	1	0.0164555	0.000329438	0.0199198	0.0319942
Cleft lip	1	0.0164555	0.000329438	0.0199198	0.0319942
Congenital heart malformation	1	0.0164555	0.000329438	0.0199198	0.0319942
Crohn's disease (need for surgery)	1	0.0164555	0.000329438	0.0199198	0.0319942
Diastolic blood pressure x dichotomous lifestyle risk score interaction (1df test)	1	0.0164555	0.000329438	0.0199198	0.0319942
Diastolic blood pressure x dichotomous lifestyle risk score interaction (2df test)	1	0.0164555	0.000329438	0.0199198	0.0319942
Diastolic blood pressure x quantitative lifestyle risk score interaction (1df test)	1	0.0164555	0.000329438	0.0199198	0.0319942
Diastolic blood pressure x smoking status (ever vs never) interaction (1df test)	1	0.0164555	0.000329438	0.0199198	0.0319942
End stage renal disease in APOL1 risk genotype-negative individuals	1	0.0164555	0.000329438	0.0199198	0.0319942
Epirubicin-induced leukopenia	1	0.0164555	0.000329438	0.0199198	0.0319942
Epstein-Barr virus immune response (EBNA-1)	1	0.0164555	0.000329438	0.0199198	0.0319942
Esophageal adenocarcinoma x smoking interaction	1	0.0164555	0.000329438	0.0199198	0.0319942
Exfoliation glaucoma or exfoliation syndrome	1	0.0164555	0.000329438	0.0199198	0.0319942
Eye movement (horizontal position gain)	1	0.0164555	0.000329438	0.0199198	0.0319942
Fetal hemoglobin levels in sickle cell anemia	1	0.0164555	0.000329438	0.0199198	0.0319942
Fish consumption	1	0.0164555	0.000329438	0.0199198	0.0319942
GIP levels in response to oral glucose tolerance test (fasting)	1	0.0164555	0.000329438	0.0199198	0.0319942
Gout in chronic kidney disease	1	0.0164555	0.000329438	0.0199198	0.0319942
Handedness (non-right-handed vs right-handed)	1	0.0164555	0.000329438	0.0199198	0.0319942
Hearing impairment	1	0.0164555	0.000329438	0.0199198	0.0319942
Helicobacter pylori serologic status	1	0.0164555	0.000329438	0.0199198	0.0319942
Hemoglobin levels in non-alcoholic fatty liver disease x mastiha supplementation interaction	1	0.0164555	0.000329438	0.0199198	0.0319942
Hepatitis B virus-related hepatocellular carcinoma	1	0.0164555	0.000329438	0.0199198	0.0319942
Hippocampal volume in normal cognition	1	0.0164555	0.000329438	0.0199198	0.0319942
Hyperlipidemia (time to event)	1	0.0164555	0.000329438	0.0199198	0.0319942
Hypertension in type 2 diabetes	1	0.0164555	0.000329438	0.0199198	0.0319942
Incident coronary heart disease	1	0.0164555	0.000329438	0.0199198	0.0319942
Language impairment in frontotemporal lobe dementia	1	0.0164555	0.000329438	0.0199198	0.0319942
Large artery stroke (CCS and TOAST classification)	1	0.0164555	0.000329438	0.0199198	0.0319942
Large artery stroke (CCS or TOAST classification)	1	0.0164555	0.000329438	0.0199198	0.0319942
Large artery stroke (CCSp classification)j	1	0.0164555	0.000329438	0.0199198	0.0319942
Left ventricular QRS voltage	1	0.0164555	0.000329438	0.0199198	0.0319942
Life threatening arrhythmia	1	0.0164555	0.000329438	0.0199198	0.0319942
Liver disease biomarker	1	0.0164555	0.000329438	0.0199198	0.0319942
Lobular breast cancer (menopausal hormone therapy interaction)	1	0.0164555	0.000329438	0.0199198	0.0319942
Logical memory (delayed recall) in Alzheimer's disease dementia	1	0.0164555	0.000329438	0.0199198	0.0319942
Matrix metalloproteinase-8 levels	1	0.0164555	0.000329438	0.0199198	0.0319942
Mean forced vital capacity from 2 exams	1	0.0164555	0.000329438	0.0199198	0.0319942
Midregional pro atrial natriuretic peptide levels	1	0.0164555	0.000329438	0.0199198	0.0319942
Milk allergy (maternal genetic effects)	1	0.0164555	0.000329438	0.0199198	0.0319942
Mixed cryoglobulinemia vasculitis in chronic hepatitis C infection	1	0.0164555	0.000329438	0.0199198	0.0319942
Multiple sclerosis and type 2 diabetes (pleiotropy)	1	0.0164555	0.000329438	0.0199198	0.0319942
Myopia (severe)	1	0.0164555	0.000329438	0.0199198	0.0319942
N-desmethylclozapine concentration in schizophrenia	1	0.0164555	0.000329438	0.0199198	0.0319942
Narrowest width of the femoral neck	1	0.0164555	0.000329438	0.0199198	0.0319942
Nephrotic syndrome (acquired)	1	0.0164555	0.000329438	0.0199198	0.0319942
Neutrophil count in HIV-infection	1	0.0164555	0.000329438	0.0199198	0.0319942
Neutrophil level response to clozapine in treatment-resistant schizophrenia	1	0.0164555	0.000329438	0.0199198	0.0319942
Niacinamide levels	1	0.0164555	0.000329438	0.0199198	0.0319942
Number of twin births	1	0.0164555	0.000329438	0.0199198	0.0319942
Open-angle glaucoma and optic cup area	1	0.0164555	0.000329438	0.0199198	0.0319942
Orofacial cleft x maternal periconceptional multivitamin use interaction (2df)	1	0.0164555	0.000329438	0.0199198	0.0319942
Otitis media (chronic)	1	0.0164555	0.000329438	0.0199198	0.0319942
Parkinson's disease in GBA mutation carriers	1	0.0164555	0.000329438	0.0199198	0.0319942
Physical health related quality of life	1	0.0164555	0.000329438	0.0199198	0.0319942
Plantar fascial disorders	1	0.0164555	0.000329438	0.0199198	0.0319942
Plasma factor V levels in venous thrombosis	1	0.0164555	0.000329438	0.0199198	0.0319942
Polyomavirus 2 JC VP1 antibody levels	1	0.0164555	0.000329438	0.0199198	0.0319942
Psychosis proneness (revised social anhedonia scale)	1	0.0164555	0.000329438	0.0199198	0.0319942
Puberty onset	1	0.0164555	0.000329438	0.0199198	0.0319942
Puberty onset (breast development)	1	0.0164555	0.000329438	0.0199198	0.0319942
Red blood cell folate levels	1	0.0164555	0.000329438	0.0199198	0.0319942
Response to (pegylated) interferon in HBeAG-positive hepatitis B	1	0.0164555	0.000329438	0.0199198	0.0319942
Response to inhaled glucocorticoid treatment in asthma (change in FEV1)	1	0.0164555	0.000329438	0.0199198	0.0319942
Response to interferon beta therapy	1	0.0164555	0.000329438	0.0199198	0.0319942
Response to serotonin reuptake inhibitors in non-psychotic unipolar depression	1	0.0164555	0.000329438	0.0199198	0.0319942
Resting oxygen saturation in chronic osbtructive pulmonary disease (pulse oxymetry)	1	0.0164555	0.000329438	0.0199198	0.0319942
Schizophrenia (age at onset)	1	0.0164555	0.000329438	0.0199198	0.0319942
Schizophrenia and type 2 diabetes	1	0.0164555	0.000329438	0.0199198	0.0319942
Self-employment	1	0.0164555	0.000329438	0.0199198	0.0319942
Sero-negative rheumatoid arthritis	1	0.0164555	0.000329438	0.0199198	0.0319942
Serum urate levels	1	0.0164555	0.000329438	0.0199198	0.0319942
Sub-foveal choroidal thickness	1	0.0164555	0.000329438	0.0199198	0.0319942
Sudden cardiac arrest in coronary artery disease	1	0.0164555	0.000329438	0.0199198	0.0319942
Systolic blood pressure x dichotomous lifestyle risk score interaction (1df test)	1	0.0164555	0.000329438	0.0199198	0.0319942
Systolic blood pressure x educational attainment (graduated college) interaction (2df)	1	0.0164555	0.000329438	0.0199198	0.0319942
Taste perception (total score including 6-n-propylthiouracil) in obesity with metabolic syndrome	1	0.0164555	0.000329438	0.0199198	0.0319942
Thiopurine-induced pancreatitis in inflammatory bowel disease	1	0.0164555	0.000329438	0.0199198	0.0319942
TNF-alpha gene expression levels in non-alcoholic fatty liver disease x mastiha supplementation interaction	1	0.0164555	0.000329438	0.0199198	0.0319942
Tooth agenesis (maxillary lateral incisors)	1	0.0164555	0.000329438	0.0199198	0.0319942
Two-hour glucose in pregnancy (gestational week 30-32)	1	0.0164555	0.000329438	0.0199198	0.0319942
Type 2 diabetes (young onset) and obesity	1	0.0164555	0.000329438	0.0199198	0.0319942
Urinary magnesium-to-creatinine ratio	1	0.0164555	0.000329438	0.0199198	0.0319942
Urine 6-bromotryptophan levels in chronic kidney disease	1	0.0164555	0.000329438	0.0199198	0.0319942
Vaginal microbiome composition (G. vaginalis)	1	0.0164555	0.000329438	0.0199198	0.0319942
Ventricular ectopy or supraventricular ectopy (pleiotropy)	1	0.0164555	0.000329438	0.0199198	0.0319942
Waist circumference adjusted for BMI (smoking interaction)	1	0.0164555	0.000329438	0.0199198	0.0319942
Yoghurt consumption	1	0.0164555	0.000329438	0.0199198	0.0319942
Asymmetrical dimethylarginine levels	2	0.032911	0.00362382	0.0202646	0.0323489
Circulating fibroblast growth factor 23 levels	2	0.032911	0.00362382	0.0202646	0.0323489
Clostridioides difficle infection in antibiotics-users	2	0.032911	0.00362382	0.0202646	0.0323489
Conotruncal heart defects (maternal effects)	2	0.032911	0.00362382	0.0202646	0.0323489
Glaucoma (primary angle closure)	2	0.032911	0.00362382	0.0202646	0.0323489
Glomerular filtration rate in chronic kidney disease	2	0.032911	0.00362382	0.0202646	0.0323489
Response to cytadine analogues (cytosine arabinoside)	2	0.032911	0.00362382	0.0202646	0.0323489
Spontaneous preterm birth without premature rupture of membranes	2	0.032911	0.00362382	0.0202646	0.0323489
Stress sensitivity (neuroticism score x major depressive disorder status interaction)	2	0.032911	0.00362382	0.0202646	0.0323489
Urate levels (BMI interaction)	2	0.032911	0.00362382	0.0202646	0.0323489
End-stage coagulation	2	0.032911	0.00378854	0.022049	0.0350687
Liver iron content	2	0.032911	0.00378854	0.022049	0.0350687
Mammographic density (non-dense area)	2	0.032911	0.00378854	0.022049	0.0350687
Migraine with aura	2	0.032911	0.00378854	0.022049	0.0350687
Severe COVID-19 infection with respiratory failure (analysis I)	2	0.032911	0.00378854	0.022049	0.0350687
Urinary albumin excretion (no hypertensive medication)	2	0.032911	0.00378854	0.022049	0.0350687
Feeling fed-up	3	0.0493665	0.00988315	0.0224713	0.0357186
Aging	3	0.0493665	0.0100479	0.0234615	0.03727
Cerebrospinal fluid clusterin levels	2	0.032911	0.00395326	0.0238958	0.0378677
Esophageal cancer	2	0.032911	0.00395326	0.0238958	0.0378677
Gut microbiota alpha diversity (PD_whole_tree index)	2	0.032911	0.00395326	0.0238958	0.0378677
IgE levels	2	0.032911	0.00395326	0.0238958	0.0378677
Barrett's esophagus	2	0.032911	0.00411798	0.0258037	0.0407673
Dental caries (decayed, missing and filled teeth)	2	0.032911	0.00411798	0.0258037	0.0407673
Multiple myeloma (IgH translocation)	2	0.032911	0.00411798	0.0258037	0.0407673
Rectal cancer	2	0.032911	0.00411798	0.0258037	0.0407673
Urinary metabolites	2	0.032911	0.00411798	0.0258037	0.0407673
Abdominal aortic aneurysm	3	0.0493665	0.0107067	0.0276557	0.0436405
Urinary sodium excretion	3	0.0493665	0.0107067	0.0276557	0.0436405
Alzheimer's disease biomarkers	2	0.032911	0.0042827	0.0277711	0.0436643
Heart rate variability traits (SDNN)	2	0.032911	0.0042827	0.0277711	0.0436643
Serum uric acid levels in response to allopurinol in gout	2	0.032911	0.0042827	0.0277711	0.0436643
Triglyceride change in response to fenofibrate in statin-treated type 2 diabetes	2	0.032911	0.0042827	0.0277711	0.0436643
Type 2 diabetes (age of onset)	2	0.032911	0.0042827	0.0277711	0.0436643
Upper eyelid sagging severity	2	0.032911	0.0042827	0.0277711	0.0436643
Acute graft versus host disease in bone marrow transplantation (donor effect)	1	0.0164555	0.000494157	0.0297304	0.0438386
Acute kidney injury in critical illness	1	0.0164555	0.000494157	0.0297304	0.0438386
[truncated: 6,690 more rows]
[truncated: 28 more columns]
