# Supplementary material for: Sex-differentiated placental methylation and gene expression regulation has implications for neonatal traits and adult diseases
Source: Nat Commun. 2025 May 1;16:4004. doi: 10.1038/s41467-025-58128-3 (PMC12045980; doi:10.1038/s41467-025-58128-3)
Supplement: Supplementary file 12 — Supplementary Data 10 [file 41467_2025_58128_MOESM12_ESM.xlsx]

## Sheet: Supplementary Data 10
a) sex-mQTL and GWAS colocalization (eCAVIAR colocalization posterior probability ≥0.01 based on a window of 50 SNPs around the GWAS lead SNP)
Lead SNP	GWAS SNP	GWAS SNP postion hg19	Gene near GWAS SNP	mQTL SNP	mQTL CpG	mQTL CpG position hg19	mQTL CpG nearest gene symbol	mQTL CpG nearest gene Ensembl ID	Number of SNPs included in colocalization test	Colocalized variant ID	Colocalized variant chr:position in hg19	Probability in pCausalSet2	CLPP2	Sex that exhibited colocalization	PubMed ID	GWAS trait
rs1194610	rs905938	1:154991389	DCST2/KCNN3	1:155988391	cg17257175	155163541	DCST2	ENSG00000163354	1828	rs6673495	1:154289966	0.137484	0.0178746	Male	31043758	Fetal birthwight (own birthweight)
										rs6427568	1:154290535	0.138605	0.0180202	Male	31043758	Fetal birthwight (own birthweight)
										rs11265539	1:154290852	0.136678	0.0177697	Male	31043758	Fetal birthwight (own birthweight)
										rs1194583	1:154320196	0.569282	0.0740134	Male	31043758	Fetal birthwight (own birthweight)
rs12414028	rs10883846	10:104958244	NT5C2/CYP17A1	10:104834876	cg26207201	104629178	NT5C2	ENSG00000076685	2323	rs79237883	10:104940946	0.13685	0.0105097	Male	31043758	Fetal birthwight (own birthweight)
										rs11191607	10:104959188	0.134579	0.0103354	Male	31043758	Fetal birthwight (own birthweight)
										rs113278154	10:104960464	0.522123	0.0400978	Male	31043758	Fetal birthwight (own birthweight)
rs2254588	rs9645500	10:70986723	HKDC1/HK1	10:71317804	cg12091396	71390246	HKDC1	ENSG00000156510	3650	rs2254588	10:71317804	0.890664	0.029552	Female	31043758	Fetal birthwight (own birthweight)
rs2924534	rs667515	11:69449076	CCND1	11:68866745	cg02370022	68866744	CCND1	ENSG00000110092	2840	rs72930621	11:68866745	0.876059	0.0371069	Male	31043758	Fetal birthwight (own birthweight)
rs79748106	rs62023486	15:53070589	ONECUT1	15:52580924	cg20793089	52588056	ONECUT1	ENSG00000169856	2585	rs4776027	15:52541543	0.804838	0.0171427	Female	31043758	Fetal birthwight (own birthweight)
rs17659514	rs62023486	15:53070589	ONECUT1	15:52580924	cg20793089	52588056	ONECUT1	ENSG00000169856	2585	rs11633346	15:53433568	0.522981	0.0131164	Male	31043758	Fetal birthwight (own birthweight)
rs59409699	rs2238464	16:2332577	ABCA3	16:3263397	cg27534281	2517767	ABCA3	ENSG00000167972	3421	rs12051304	16:2994391	0.526882	0.016696	Female	31043758	Fetal birthwight (own birthweight)
rs9888796	rs11646700	16:68421668	SMPD3/PRMT7	16:68007575	cg01281038	67966255	SMPD3	ENSG00000103056	1577	rs10852440	16:68317061	0.352326	0.0170909	Female	31043758	Fetal birthwight (own birthweight)
										rs55974400	16:68317498	0.548778	0.0266205	Female	31043758	Fetal birthwight (own birthweight)
rs1530644	rs11646700	16:68421668	SMPD3/PRMT7	16:69871739	cg01702839	69375595	SMPD3	ENSG00000103056	1429	rs1465471	16:68396377	0.338292	0.0190294	Female	31043758	Fetal birthwight (own birthweight)
rs954761		19:6370618		19:6240821	cg14255562	6370618	INSR	ENSG00000171105	2952	rs954761	19:6254973	0.807316	0.0494657	Male	31043758	Fetal birthwight (own birthweight)
rs73008878	rs8106042	19:7161849	INSR	19:8001999	cg15827505	7553720	INSR	ENSG00000171105	4173	rs12979591	19:8011088	0.806232	0.0257084	Female	31043758	Fetal birthwight (own birthweight)
rs12150880	rs2967676	19:8789666	ACTL9	19:9340222	cg21880445	8572268	ACTL9	ENSG00000181786	4130	rs12150880	19:9416925	0.611925	0.045284	Female	31043758	Fetal birthwight (own birthweight)
										rs4804429	19:9422915	0.359765	0.0266236	Female	31043758	Fetal birthwight (own birthweight)
rs74801760	rs4953353	2:46567276	EPAS1	2:47701708	cg09439348	47305387	EPAS1	ENSG00000116016	2972	rs56131440	2:47306220	0.479514	0.0105454	Female	31043758	Fetal birthwight (own birthweight)
rs2982055	rs41311445	22:42070374	NHP2L1/SREBF2	22:42578054	cg07641578	42537240	SNU13	ENSG00000100138	2284	rs8137366	22:42547755	0.596732	0.0466502	Female	31043758	Fetal birthwight (own birthweight)
										rs5758612	22:42548178	0.338199	0.026439	Female	31043758	Fetal birthwight (own birthweight)
rs77981919	rs28681372	22:50351977	PIM3	22:50355627	cg00619097	51015370	PIM3	ENSG00000198355	2700	rs28375915	22:50354255	0.460517	0.0136781	Male	31043758	Fetal birthwight (own birthweight)
rs12632837	rs10935733	3:148622968	CPA3/AGTR1	3:149049717	cg07784293	149272903	CPA3	ENSG00000163751	2639	rs59383374	3:149311776	0.282689	0.014742	Female	31043758	Fetal birthwight (own birthweight)
										rs7430772	3:149312738	0.508036	0.0264937	Female	31043758	Fetal birthwight (own birthweight)
rs4896535	rs6930558	6:141878920	NMBR	6:141668696	cg17016145	141520753	NMBR	ENSG00000135577	2614	rs2039561	6:141756868	0.697026	0.024175	Male	31043758	Fetal birthwight (own birthweight)
rs443275	rs2747503	6:15066121	JARID2	6:14932578	cg11874760	14118414	JARID2	ENSG00000008083	1666	rs429112	6:14906868	0.54059	0.0100705	Male	31043758	Fetal birthwight (own birthweight)
rs2872836	rs732563	8:23345526	ENTPD4/NKX3-1	8:23681033	cg10611863	22722816	ENTPD4	ENSG00000197217	3427	rs72609921	8:23668507	0.663662	0.0819468	Female	31043758	Fetal birthwight (own birthweight)
b) Sex-eQTL and GWAS colocalization (eCAVIAR colocalization posterior probability ≥0.01 based on a window of 50 SNPs around the GWAS lead SNP)
Lead SNP	GWAS SNP	GWAS SNP postion hg19	Gene near GWAS SNP	eQTL SNP	eQTL SNP position hg19	eQTL gene	eQTL gene Ensembl ID	eQTL Gene Start	Number of SNPs included in colocalization test	Colocalized variant ID	Colocalized variant chr:position in hg19	Probability in pCausalSet2	CLPP2	Sex that exhibited colocalization	PubMed ID	GWAS trait
rs10892219	rs12365699	11:118743286	CXCR5	rs10892219	11:117983054	ATP5MG	ENSG00000167283	118271870	2605	rs10892219	11:117983054	0.505678	0.0200484	Female	29083406	Asthma/Hay fever/Eczema
rs4072784	rs113289039	6:166501350	RPS6KA2	rs16899309	6:167114930	FAM103A2P (RAMACL)	ENSG00000235272	166999613	3902	rs4072784	6:166120792	0.547057	0.0306271	Male	29059683	Breast cancer
										rs147049964	6:166122996	0.262765	0.0147109	Male
rs200389516	rs58847541	8:124610166	MTSS1	rs79675901	8:123772088	FAM83A	ENSG00000147689	124191201	2589	rs58847541	8:124610166	0.593738	0.0118803	Female	29059683	Breast cancer
rs76258117	rs11774212	8:145686505	C8orf33	rs11986287	8:146011227	SLC52A2	ENSG00000185803	145577796	1040	rs76258117	8:146075246	0.526126	0.0375414	Male	27225129	Educational attainment
										rs7017042	8:146078813	0.473874	0.033813	Male
CLPP2=eCAVIAR colocalization posterior probability based on a window of 50 SNPs around the GWAS lead SNP
