# Supplementary material for: Sex-differentiated placental methylation and gene expression regulation has implications for neonatal traits and adult diseases
Source: Nat Commun. 2025 May 1;16:4004. doi: 10.1038/s41467-025-58128-3 (PMC12045980; doi:10.1038/s41467-025-58128-3)
Supplement: Supplementary file 13 — Supplementary Data 11 [file 41467_2025_58128_MOESM13_ESM.xlsx]

## Sheet: Supplementary Data 11
Imprinted gene #	Imprinted gene	Imprinted gene location	Expressed_allele	Source	Sex-DM CpG	Sex with hypermethylation	chromosome	CpG position hg19	UCSC RefGene name	UCSC RefGene group	Placenta-specific
1	GFI1	1p22_AS	Paternal	https://geneimprint.com	cg24517501	female	chr1	92952702	GFI1;GFI1	TSS1500;TSS1500
	GFI1	1p22_AS	Paternal	https://geneimprint.com	cg10399789	female	chr1	92945668	GFI1;GFI1;GFI1	Body;Body;Body
2	DIRAS3	1p31, 1p31_AS	Paternal	http://igc.otago.ac.nz/home.html, https://geneimprint.com	cg17943391	female	chr1	68515872	DIRAS3	5'UTR
	DIRAS3	1p31, 1p31_AS	Paternal	http://igc.otago.ac.nz/home.html, https://geneimprint.com	cg02317907	female	chr1	68515788	DIRAS3	5'UTR
3	PRDM16	1p36.23-p33	Paternal	https://geneimprint.com	cg14200569	female	chr1	3051925	PRDM16;PRDM16	Body;Body
4	TP73	1p36.3	Maternal	https://geneimprint.com	cg16163116	male	chr1	3608758	TP73;TP73;TP73;TP73	Body;Body;Body;Body
	TP73	1p36.3	Maternal	https://geneimprint.com	cg17441982	male	chr1	3626994	TP73;TP73;TP73;TP73	Body;Body;Body;Body
	TP73	1p36.3	Maternal	https://geneimprint.com	cg12268562	male	chr1	3625409	TP73;TP73;TP73;TP73	Body;Body;Body;Body
	TP73	1p36.3	Maternal	https://geneimprint.com	cg05936300	male	chr1	3574704	TP73	5'UTR
	TP73	1p36.3	Maternal	https://geneimprint.com	cg19692322	male	chr1	3621048	TP73;TP73;TP73;TP73	Body;Body;Body;Body
	TP73	1p36.3	Maternal	https://geneimprint.com	cg21418707	male	chr1	3623605	TP73;TP73;TP73;TP73	Body;Body;Body;Body
	TP73	1p36.3	Maternal	https://geneimprint.com	cg13914636	male	chr1	3623102	TP73;TP73;TP73;TP73	Body;Body;Body;Body
	TP73	1p36.3	Maternal	https://geneimprint.com	cg05782471	male	chr1	3623389	TP73;TP73;TP73;TP73	Body;Body;Body;Body
	TP73	1p36.3	Maternal	https://geneimprint.com	cg02134594	male	chr1	3632713	TP73;TP73;TP73;TP73	Body;Body;Body;Body
	TP73	1p36.3	Maternal	https://geneimprint.com	cg25406408	male	chr1	3623500	TP73;TP73;TP73;TP73	Body;Body;Body;Body
	TP73	1p36.3	Maternal	https://geneimprint.com	cg11504517	male	chr1	3569899	TP73	5'UTR
	TP73	1p36.3	Maternal	https://geneimprint.com	cg11585071	male	chr1	3615457	TP73;TP73;TP73;TP73	Body;Body;Body;Body
	TP73	1p36.3	Maternal	https://geneimprint.com	cg22234529	male	chr1	3616498	TP73;TP73;TP73;TP73	Body;Body;Body;Body
	TP73	1p36.3	Maternal	https://geneimprint.com	cg09852697	male	chr1	3616642	TP73;TP73;TP73;TP73	Body;Body;Body;Body
	TP73	1p36.3	Maternal	https://geneimprint.com	cg09363206	male	chr1	3617823	TP73;TP73;TP73;TP73	Body;Body;Body;Body
	TP73	1p36.3	Maternal	https://geneimprint.com	cg19819912	male	chr1	3621015	TP73;TP73;TP73;TP73	Body;Body;Body;Body
	TP73	1p36.3	Maternal	https://geneimprint.com	cg11523134	male	chr1	3605747	TP73;TP73;TP73;TP73	TSS1500;TSS1500;Body;TSS1500
	TP73	1p36.3	Maternal	https://geneimprint.com	cg06202149	male	chr1	3605886	TP73;TP73;TP73;TP73	TSS1500;TSS1500;Body;TSS1500
	TP73	1p36.3	Maternal	https://geneimprint.com	cg24356964	male	chr1	3605979	TP73;TP73;TP73;TP73	TSS1500;TSS1500;Body;TSS1500
	TP73	1p36.3	Maternal	https://geneimprint.com	cg00589002	male	chr1	3606082	TP73;TP73;TP73;TP73	TSS1500;TSS1500;Body;TSS1500
	TP73	1p36.3	Maternal	https://geneimprint.com	cg03050669	male	chr1	3606777	TP73;TP73;TP73;TP73	TSS1500;TSS1500;Body;TSS1500
	TP73	1p36.3	Maternal	https://geneimprint.com	cg17967071	male	chr1	3619574	TP73;TP73;TP73;TP73	Body;Body;Body;Body
	TP73	1p36.3	Maternal	https://geneimprint.com	cg18279180	male	chr1	3614190	TP73;TP73;TP73;TP73	Body;Body;Body;Body
	TP73	1p36.3	Maternal	https://geneimprint.com	cg14666108	male	chr1	3614578	TP73;TP73;TP73;TP73	Body;Body;Body;Body
	TP73	1p36.3	Maternal	https://geneimprint.com	cg19519630	male	chr1	3617886	TP73;TP73;TP73;TP73	Body;Body;Body;Body
	TP73	1p36.3	Maternal	https://geneimprint.com	cg26810690	male	chr1	3622130	TP73;TP73;TP73;TP73	Body;Body;Body;Body
	TP73	1p36.3	Maternal	https://geneimprint.com	cg22383924	male	chr1	3590479	TP73	5'UTR
	TP73	1p36.3	Maternal	https://geneimprint.com	cg20768358	male	chr1	3574999	TP73	5'UTR
	TP73	1p36.3	Maternal	https://geneimprint.com	cg06646112	male	chr1	3621445	TP73;TP73;TP73;TP73	Body;Body;Body;Body
	TP73	1p36.3	Maternal	https://geneimprint.com	cg06939447	male	chr1	3589971	TP73	5'UTR
5	WDR8	1p36.3_AS	Maternal	https://geneimprint.com	cg26354191	female	chr1	3547523	WDR8	3'UTR
6	DVL1	1p36_AS	Maternal	https://geneimprint.com	cg16575694	male	chr1	1273375	DVL1	Body
7	SFMBT2	10p14_AS	Biallelic	https://geneimprint.com	cg05713245	male	chr10	7210556	SFMBT2	Body
8	VENTX	10q26.3	Maternal	https://geneimprint.com	cg02207686	female	chr10	135051532	VENTX	1stExon
9	WT1	11p13_AS	Paternal	https://geneimprint.com	cg08575722	male	chr11	32421845	WT1;WT1;WT1;WT1	Body;Body;Body;Body
	WT1	11p13_AS	Paternal	https://geneimprint.com	cg10244666	male	chr11	32421808	WT1;WT1;WT1;WT1	Body;Body;Body;Body
10	KCNQ1	11p15, 11p15.5	Maternal	http://igc.otago.ac.nz/home.html, https://geneimprint.com	cg03820779	female	chr11	2573972	KCNQ1;KCNQ1	Body;Body
	KCNQ1	11p15, 11p15.5	Maternal	http://igc.otago.ac.nz/home.html, https://geneimprint.com	cg15782852	female	chr11	2742507	KCNQ1;KCNQ1	Body;Body
	KCNQ1	11p15, 11p15.5	Maternal	http://igc.otago.ac.nz/home.html, https://geneimprint.com	cg06960356	female	chr11	2596416	KCNQ1;KCNQ1	Body;Body
	KCNQ1	11p15, 11p15.5	Maternal	http://igc.otago.ac.nz/home.html, https://geneimprint.com	cg21130221	female	chr11	2848310	KCNQ1;KCNQ1	Body;Body
	KCNQ1	11p15, 11p15.5	Maternal	http://igc.otago.ac.nz/home.html, https://geneimprint.com	cg13536051	female	chr11	2594099	KCNQ1;KCNQ1	Body;Body
	KCNQ1	11p15, 11p15.5	Maternal	http://igc.otago.ac.nz/home.html, https://geneimprint.com	cg09254350	female	chr11	2574026	KCNQ1;KCNQ1	Body;Body
	KCNQ1	11p15, 11p15.5	Maternal	http://igc.otago.ac.nz/home.html, https://geneimprint.com	cg19388050	female	chr11	2562647	KCNQ1;KCNQ1	Body;Body
	KCNQ1	11p15, 11p15.5	Maternal	http://igc.otago.ac.nz/home.html, https://geneimprint.com	cg03030994	female	chr11	2562310	KCNQ1;KCNQ1	Body;Body
11	SLC22A18	11p15.5	Maternal	https://geneimprint.com	cg22040301	female	chr11	2919798	SLC22A18AS;SLC22A18	Body;TSS1500
	SLC22A18	11p15.5	Maternal	https://geneimprint.com	cg25548316	female	chr11	2922812	SLC22A18AS;SLC22A18;SLC22A18	5'UTR;5'UTR;TSS1500
	SLC22A18	11p15.5	Maternal	https://geneimprint.com	cg16873863	female	chr11	2921176	SLC22A18AS;SLC22A18	5'UTR;5'UTR
	SLC22A18	11p15.5	Maternal	https://geneimprint.com	cg05457684	female	chr11	2919808	SLC22A18AS;SLC22A18	Body;TSS1500
12	HOXC9	12q13.3	Maternal	https://geneimprint.com	cg12071536	female	chr12	54393971	HOXC9;HOXC9	5'UTR;1stExon
13	FBRSL1	12q24.33	Maternal	https://geneimprint.com	cg22325186	male	chr12	133158791	FBRSL1	Body
14	RB1	13q14, 13q14.2	Maternal	http://igc.otago.ac.nz/home.html, https://geneimprint.com	cg16985320	male	chr13	48877262	RB1	TSS1500
15	FOXG1	14q13	Paternal	https://geneimprint.com	cg10828337	female	chr14	29236476	FOXG1;FOXG1	1stExon;5'UTR
16	UBE3A	15q11.2, 15q11-q13_AS	Maternal	http://igc.otago.ac.nz/home.html, https://geneimprint.com	cg16451872	female	chr15	25684818	UBE3A	TSS1500
	UBE3A	15q11.2, 15q11-q13_AS	Maternal	http://igc.otago.ac.nz/home.html, https://geneimprint.com	cg21857098	male	chr15	25638137	UBE3A;UBE3A;UBE3A	Body;Body;Body
17	RASGRF1	15q24.2_AS, 15q25.1	Paternal	https://geneimprint.com, PMID:26769960	cg14984684	male	chr15	79382708	RASGRF1;RASGRF1	1stExon;1stExon	Yes
18	LRRK1	15q26.3	Unknown	PMID:26769960	cg23846509	female	chr15	101606381	LRRK1	Body	Yes
19	NLGN2	17p13.1	Paternal	PMID: 27843122	cg16950726	female	chr17	7317514	NLGN2	Body	Yes
20	TP53	17p13.1_AS		https://geneimprint.com	cg02087342	female	chr17	7579047	TP53;TP53;TP53;TP53;TP53;TP53;TP53	Body;Body;Body;TSS1500;Body;TSS1500;TSS1500
	TP53	17p13.1_AS		https://geneimprint.com	cg12041075	female	chr17	7579312	TP53;TP53;TP53;TP53;TP53;TP53;TP53	Body;Body;Body;TSS1500;Body;TSS1500;TSS1500
21	HOXB3	17q21.3_AS	Maternal	https://geneimprint.com	cg02458062	female	chr17	46629678	HOXB3	Body
	HOXB3	17q21.3_AS	Maternal	https://geneimprint.com	cg24241823	female	chr17	46635529	HOXB3	5'UTR
	HOXB3	17q21.3_AS	Maternal	https://geneimprint.com	cg05387167	female	chr17	46629804	HOXB3	Body
	HOXB3	17q21.3_AS	Maternal	https://geneimprint.com	cg12570134	female	chr17	46640347	HOXB3	5'UTR
22	HOXB2	17q21-q22_AS	Maternal	https://geneimprint.com	cg01882880	female	chr17	46623819	HOXB2	TSS1500
	HOXB2	17q21-q22_AS	Maternal	https://geneimprint.com	cg10381440	female	chr17	46622715	HOXB2	TSS1500
	HOXB2	17q21-q22_AS	Maternal	https://geneimprint.com	cg26841048	female	chr17	46622454	HOXB2	TSS200
	HOXB2	17q21-q22_AS	Maternal	https://geneimprint.com	cg06942183	female	chr17	46622607	HOXB2	TSS1500
	HOXB2	17q21-q22_AS	Maternal	https://geneimprint.com	cg23530553	female	chr17	46622536	HOXB2	TSS200
	HOXB2	17q21-q22_AS	Maternal	https://geneimprint.com	cg17573933	female	chr17	46623780	HOXB2	TSS1500
23	SEPTIN4	17q22	Paternal	PMID:26769960	cg13105709	female	chr17	56598862	SEPT4;SEPT4;SEPT4	3'UTR;Body;Body	Yes
24	IMPACT	18q11.2-q12.1	Biallelic	https://geneimprint.com	cg03614916	female	chr18	22007271	IMPACT	Body
	IMPACT	18q11.2-q12.1	Biallelic	https://geneimprint.com	cg19830372	female	chr18	22006089	IMPACT	TSS1500
25	BRUNOL4	18q12_AS	Maternal	https://geneimprint.com	cg07748883	male	chr18	34914606	BRUNOL4;BRUNOL4;BRUNOL4;BRUNOL4	Body;Body;Body;Body
	BRUNOL4	18q12_AS	Maternal	https://geneimprint.com	cg12222588	male	chr18	34823808	BRUNOL4;BRUNOL4;BRUNOL4;BRUNOL4	3'UTR;3'UTR;3'UTR;3'UTR
	BRUNOL4	18q12_AS	Maternal	https://geneimprint.com	cg15729307	male	chr18	34943727	BRUNOL4;BRUNOL4;BRUNOL4;BRUNOL4	Body;Body;Body;Body
	BRUNOL4	18q12_AS	Maternal	https://geneimprint.com	cg10407177	male	chr18	34916713	BRUNOL4;BRUNOL4;BRUNOL4;BRUNOL4	Body;Body;Body;Body
26	ANO8	19p13.11	Maternal	PMID:26769960	cg20042338	male	chr19	17444421	ANO8	Body	Yes
	ANO8	19p13.11	Maternal	PMID:26769960	cg23324101	male	chr19	17444399	ANO8	Body
27	ZNF331	19q13.41	Paternal	http://igc.otago.ac.nz/home.html; PMID: 25953952	cg06397398	female	chr19	54023732	ZNF331	TSS1500
28	USP29	19q13.43	Unknown	https://geneimprint.com	cg07499372	female	chr19	57631232	USP29	TSS1500
29	OTX1	2p13	Maternal	https://geneimprint.com	cg04276301	female	chr2	63279693	OTX1	5'UTR
	OTX1	2p13	Maternal	https://geneimprint.com	cg10640333	female	chr2	63280625	OTX1	Body
30	VAX2	2p13	Maternal	https://geneimprint.com	cg13936863	female	chr2	71132246	VAX2	Body
31	CYP1B1	2p21_AS	Paternal	https://geneimprint.com	cg02162897	female	chr2	38300537	CYP1B1	Body
32	THUMPD2	2p22.1	Maternal	PMID: 27843122	cg22354234	female	chr2	40006543	THUMPD2;THUMPD2	TSS200;TSS200	Yes
	THUMPD2	2p22.1	Maternal	PMID: 27843122	cg20224517	female	chr2	40006561	THUMPD2;THUMPD2	TSS200;TSS200
33	CST1	20p11.21	Unknown	http://igc.otago.ac.nz/home.html; PMID: 25953952	cg07545457	male	chr20	23728432	CST1	3'UTR
34	DGCR6L	22q11.21_AS	Random	https://geneimprint.com	cg12191247	male	chr22	20308045	DGCR6L	TSS1500
35	USP4	3p21.31	Paternal	PMID: 27835649	cg18886444	female	chr3	49378032	USP4;USP4	TSS1500;TSS1500	Yes
	USP4	3p21.31	Paternal	PMID: 27835649	cg26353296	female	chr3	49378124	USP4;USP4	TSS1500;TSS1500
	USP4	3p21.31	Paternal	PMID: 27835649	cg12384572	female	chr3	49377951	USP4;USP4	TSS1500;TSS1500
36	RAB7A	3q21.3	Unknown	PMID:26769960	cg03902093	male	chr3	128444369	RAB7A	TSS1500	Yes
	RAB7A	3q21.3	Unknown	PMID:26769960	cg27297137	male	chr3	128444572	RAB7A	TSS1500
37	HES1	3q28-q29	Paternal	https://geneimprint.com	cg03786336	female	chr3	193854201	HES1	1stExon
38	FGFRL1	4p16	Maternal	https://geneimprint.com	cg16185996	female	chr4	1008614	FGFRL1;FGFRL1;FGFRL1	Body;Body;Body
	FGFRL1	4p16	Maternal	https://geneimprint.com	cg18699025	female	chr4	1008550	FGFRL1;FGFRL1;FGFRL1	Body;Body;Body
	FGFRL1	4p16	Maternal	https://geneimprint.com	cg02163322	female	chr4	1017759	FGFRL1;FGFRL1;FGFRL1	Body;Body;Body
39	GPR78	4p16.1	Paternal	PMID: 27835649	cg10189695	male	chr4	8582300	GPR78;GPR78	1stExon;5'UTR	Yes
40	PDE6B	4p16.3	Paternal	PMID: 27835649	cg11229771	male	chr4	640503	PDE6B;PDE6B	Body;Body	Yes
	PDE6B	4p16.3	Paternal	PMID: 27835649	cg27149937	male	chr4	640594	PDE6B;PDE6B	Body;Body
41	GRID2	4q22.1-22.2	Paternal	PMID: 27835649	cg06621682	male	chr4	94125057	GRID2	Body	Yes
42	FRG1	4q35.2	Maternal	PMID: 25848752	cg01543582	female	chr4	190862539	FRG1	Body
43	CDH18	5p15.2-p15.1_AS	Paternal	https://geneimprint.com	cg06700166	male	chr5	19473185	CDH18;CDH18	3'UTR;3'UTR
44	BTNL2	6p21.3_AS	Maternal	https://geneimprint.com	cg12344564	male	chr6	32363121	BTNL2	Body
45	SLC22A2	6q25	Maternal	http://igc.otago.ac.nz/home.html	cg21755969	male	chr6	160680068	SLC22A2	TSS200
	SLC22A2	6q25	Maternal	http://igc.otago.ac.nz/home.html	cg06236276	male	chr6	160680078	SLC22A2	TSS200
46	IGF2R	6q26	Biallelic	https://geneimprint.com	cg03634777	female	chr6	160512657	IGF2R;LOC729603	Body;TSS1500
47	KIF25	6q27	Unknown	http://igc.otago.ac.nz/home.html; PMID: 25953952	cg03873264	male	chr6	168418371	KIF25;KIF25	TSS200;TSS200
48	HOXA3	7p15-p14_AS	Maternal	https://geneimprint.com	cg00727675	male	chr7	27167315	HOXA3	TSS1500
	HOXA3	7p15-p14_AS	Maternal	https://geneimprint.com	cg00524179	male	chr7	27166853	HOXA3	TSS1500
	HOXA3	7p15-p14_AS	Maternal	https://geneimprint.com	cg02693607	female	chr7	27150598	HOXA3;HOXA3;HOXA3	5'UTR;5'UTR;5'UTR
	HOXA3	7p15-p14_AS	Maternal	https://geneimprint.com	cg11267546	male	chr7	27167828	HOXA3	TSS1500
49	HOXA4	7p15-p14_AS	Maternal	https://geneimprint.com	cg08657492	female	chr7	27170832	HOXA4	TSS1500
	HOXA4	7p15-p14_AS	Maternal	https://geneimprint.com	cg04321618	female	chr7	27170880	HOXA4	TSS1500
	HOXA4	7p15-p14_AS	Maternal	https://geneimprint.com	cg14042889	male	chr7	27169208	HOXA4	Body
	HOXA4	7p15-p14_AS	Maternal	https://geneimprint.com	cg03982801	male	chr7	27168688	HOXA4	3'UTR
	HOXA4	7p15-p14_AS	Maternal	https://geneimprint.com	cg06942814	female	chr7	27170819	HOXA4	TSS1500
	HOXA4	7p15-p14_AS	Maternal	https://geneimprint.com	cg17457637	female	chr7	27170717	HOXA4	TSS1500
	HOXA4	7p15-p14_AS	Maternal	https://geneimprint.com	cg02706018	male	chr7	27168780	HOXA4	3'UTR
	HOXA4	7p15-p14_AS	Maternal	https://geneimprint.com	cg03724423	female	chr7	27170755	HOXA4	TSS1500
	HOXA4	7p15-p14_AS	Maternal	https://geneimprint.com	cg04317399	female	chr7	27170313	HOXA4	1stExon
	HOXA4	7p15-p14_AS	Maternal	https://geneimprint.com	cg09574499	male	chr7	27168962	HOXA4	Body
	HOXA4	7p15-p14_AS	Maternal	https://geneimprint.com	cg11532431	female	chr7	27169674	HOXA4	Body
	HOXA4	7p15-p14_AS	Maternal	https://geneimprint.com	cg14359292	female	chr7	27170892	HOXA4	TSS1500
	HOXA4	7p15-p14_AS	Maternal	https://geneimprint.com	cg23884241	female	chr7	27169957	HOXA4	1stExon
	HOXA4	7p15-p14_AS	Maternal	https://geneimprint.com	cg16651126	female	chr7	27170552	HOXA4	TSS200
	HOXA4	7p15-p14_AS	Maternal	https://geneimprint.com	cg11015251	female	chr7	27170554	HOXA4	TSS200
	HOXA4	7p15-p14_AS	Maternal	https://geneimprint.com	cg22997113	female	chr7	27170241	HOXA4	1stExon
	HOXA4	7p15-p14_AS	Maternal	https://geneimprint.com	cg19142026	female	chr7	27170394	HOXA4;HOXA4	5'UTR;1stExon
	HOXA4	7p15-p14_AS	Maternal	https://geneimprint.com	cg11410718	female	chr7	27170412	HOXA4	TSS200
	HOXA4	7p15-p14_AS	Maternal	https://geneimprint.com	cg07317062	female	chr7	27170388	HOXA4;HOXA4	5'UTR;1stExon
50	HOXA5	7p15-p14_AS	Maternal	https://geneimprint.com	cg03744763	male	chr7	27184737	HOXA5	TSS1500
51	TFPI2	7q21.3, 7q22_AS	Maternal	http://igc.otago.ac.nz/home.html, https://geneimprint.com	cg07603382	male	chr7	93521153	TFPI2	TSS1500
52	PON3	7q21.3_AS	Biallelic	https://geneimprint.com	cg26457160	female	chr7	95026121	PON3	TSS1500
	PON3	7q21.3_AS	Biallelic	https://geneimprint.com	cg08461772	female	chr7	95026248	PON3	TSS1500
	PON3	7q21.3_AS	Biallelic	https://geneimprint.com	cg10329418	female	chr7	95026181	PON3	TSS1500
	PON3	7q21.3_AS	Biallelic	https://geneimprint.com	cg20985067	female	chr7	95026538	PON3	TSS1500
	PON3	7q21.3_AS	Biallelic	https://geneimprint.com	cg18241308	female	chr7	95026502	PON3	TSS1500
53	DLX5	7q22_AS	Maternal	https://geneimprint.com	cg20377305	male	chr7	96650668	DLX5	Body
	DLX5	7q22_AS	Maternal	https://geneimprint.com	cg00503840	male	chr7	96650509	DLX5	Body
	DLX5	7q22_AS	Maternal	https://geneimprint.com	cg20080624	male	chr7	96651111	DLX5	Body
54	FASTK	7q35_AS	Maternal	https://geneimprint.com	cg18068487	female	chr7	150778340	FASTK;TMUB1;TMUB1;FASTK	TSS1500;3'UTR;3'UTR;TSS1500
55	PTK2B	8p21.2	Unknown	PMID:26769960	cg21186296	male	chr8	27182909	PTK2B;PTK2B;PTK2B;PTK2B	5'UTR;TSS200;5'UTR;TSS200	Yes
56	NKAIN3	8q12.3	Paternal	https://geneimprint.com	cg23402397	male	chr8	63889805	NKAIN3;LOC643763	Body;TSS1500
57	DENND3	8q24.3	Paternal	PMID: 27835649	cg10594837	female	chr8	142190855	DENND3	Body	Yes
58	GPT	8q24.3	Maternal	https://geneimprint.com	cg17465115	female	chr8	145730818	GPT	Body
59	TRAPPC9	8q24.3	isoform-specific	http://igc.otago.ac.nz/home.html; PMID: 25953952	cg24841559	female	chr8	141034008	TRAPPC9;TRAPPC9	Body;Body
60	LMX1B	9q34	Maternal	https://geneimprint.com	cg14398661	male	chr9	129433779	LMX1B	Body
	LMX1B	9q34	Maternal	https://geneimprint.com	cg14473662	male	chr9	129414464	LMX1B	Body
61	C9orf116	9q34.3_AS	Paternal	https://geneimprint.com	cg21010262	female	chr9	138391250	C9orf116;MRPS2;C9orf116	Body;TSS1500;Body
