# Supplementary material for: Sex-differentiated placental methylation and gene expression regulation has implications for neonatal traits and adult diseases
Source: Nat Commun. 2025 May 1;16:4004. doi: 10.1038/s41467-025-58128-3 (PMC12045980; doi:10.1038/s41467-025-58128-3)
Supplement: Supplementary file 14 — Supplementary Data 12 [file 41467_2025_58128_MOESM14_ESM.xlsx]

## Sheet: Supplementary Data 12
a) Hallmark gene sets significantly enriched for genes near sex-differentially methylated CpGs hypermethylated in male placenta
GeneSet	N*	n**	P-value	adjusted P	genes
HALLMARK_COAGULATION	137	15	1.34e-07	6.69e-06	C8A, C8B, F3, F2, A2M, MMP14, CRIP2, FBN1, FURIN, DUSP14, CFD, COMP, ARF4, MEP1A, TFPI2
HALLMARK_EPITHELIAL_MESENCHYMAL_TRANSITION	199	15	1.47e-05	0.000369	FMOD, THY1, MMP14, NID2, FBN1, LOXL1, COMP, LGALS1, SPOCK1, SLIT3, TFPI2, COL1A2, SNTB1, TNC, COL5A1
HALLMARK_KRAS_SIGNALING_UP	199	12	0.000796	0.00693	G0S2, HSD11B1, SPON1, RBM4, CCND2, IRF8, TMEM100, AKT2, SLMO2, PTCD2, DOCK2, IKZF1
HALLMARK_TNFA_SIGNALING_VIA_NFKB	200	12	0.000832	0.00693	SPSB1, F3, G0S2, PTPRE, PHLDA1, SMAD3, CCL2, TNFSF9, RELB, B4GALT5, PNRC1, TNC
HALLMARK_MYOGENESIS	200	12	0.000832	0.00693	PPFIA4, ACTA1, RB1, ADCY9, MYH8, MYH4, CFD, AKT2, SPEG, PTGIS, SCHIP1, ACSL1
HALLMARK_INFLAMMATORY_RESPONSE	200	12	0.000832	0.00693	F3, PTPRE, MMP14, PTGER2, PIK3R5, CCL2, CCL7, TNFSF9, FZD5, SGMS2, LCP2, MEP1A
HALLMARK_ALLOGRAFT_REJECTION	200	11	0.00268	0.0152	F2, THY1, CCND2, KRT1, IRF8, CCL2, CCL7, CCL11, CCL13, ELANE, LCP2
HALLMARK_KRAS_SIGNALING_DN	200	11	0.00268	0.0152	CELSR2, KLHDC8A, CALCB, KRT5, KRT1, KRT4, MAST3, TNNI3, SCN10A, GRID2, TG
HALLMARK_UV_RESPONSE_DN	144	9	0.00273	0.0152	F3, ZMIZ1, MGMT, SCN8A, SMAD3, PRKCE, IGFBP5, SCHIP1, COL1A2
HALLMARK_COMPLEMENT	200	10	0.00789	0.0329	F3, S100A12, F2, SH2B3, MMP14, GNG2, PIK3R5, LCP2, NOTCH4, TFPI2
HALLMARK_P53_PATHWAY	200	10	0.00789	0.0329	SLC35D1, EPHX1, PTPRE, CCND2, PRKAB1, RB1, RAB40C, TNFSF9, MXD4, DEF6
HALLMARK_IL2_STAT5_SIGNALING	200	10	0.00789	0.0329	CCND2, PHLDA1, PTGER2, PRKCH, RORA, FURIN, IRF8, GALM, IL1RL1, ALCAM
b) Hallmark gene sets significantly enriched for genes near sex-differentially methylated CpGs hypermethylated in female placenta
GeneSet	N*	n**	P-value	adjusted P	genes
HALLMARK_IL2_STAT5_SIGNALING	200	13	1.07e-05	0.000535	IRF6, ST3GAL4, CCND2, CKAP4, RORA, FAH, IGF1R, IRF8, ITGAE, ANXA4, COL6A1, ALCAM, AHR
HALLMARK_MITOTIC_SPINDLE	199	11	0.000213	0.00371	KIF1B, TUBGCP3, DYNC1H1, KATNB1, ARHGDIA, TBCD, MARK4, MAPRE1, APC, DOCK4, ARFGEF1
HALLMARK_ESTROGEN_RESPONSE_EARLY	200	11	0.000222	0.00371	RHOD, CCND1, FKBP4, IGF1R, ESRP2, CLDN7, PMAIP1, KDM4B, CYP26B1, RAB17, HES1
HALLMARK_APOPTOSIS	161	9	0.000726	0.00741	MGMT, WEE1, CCND1, CCND2, BCL2L10, PMAIP1, SLC20A1, IER3, BNIP3L
HALLMARK_INFLAMMATORY_RESPONSE	200	10	0.000889	0.00741	KIF1B, SLC7A1, PIK3R5, KCNJ2, BST2, IFNGR2, IRAK2, RAF1, LAMP3, AHR
HALLMARK_GLYCOLYSIS	200	10	0.000889	0.00741	AGRN, PLOD1, TALDO1, FKBP4, CHST6, MIOX, IER3, TPST1, DLD, COL5A1
HALLMARK_UV_RESPONSE_DN	144	8	0.00147	0.0105	PRDM2, MGMT, SLC7A1, MTA1, IGF1R, ANXA4, IGFBP5, DUSP1
HALLMARK_TNFA_SIGNALING_VIA_NFKB	200	9	0.00323	0.0202	ZC3H12A, PTGS2, FOSL1, CCND1, IL23A, IFNGR2, HES1, DUSP1, IER3
HALLMARK_TGF_BETA_SIGNALING	54	4	0.00853	0.0474	BCAR3, SLC20A1, IFNGR2, APC
HALLMARK_UV_RESPONSE_UP	158	7	0.00969	0.048	CREG1, FKBP4, HSPA2, PRKACA, EPCAM, RXRB, LHX2
HALLMARK_KRAS_SIGNALING_DN	200	8	0.0106	0.048	SPTBN2, NRIP2, NTF3, HSD11B2, SLC25A23, ATP6V1B1, OXT, TFAP2B
c) Canonical pathways (MsigDB.c2) significantly enriched for genes near sex-differentially methylated CpGs hypermethylated in male placenta
GeneSet	N*	n**	P-value	adjusted P	genes
REACTOME_FORMATION_OF_THE_CORNIFIED_ENVELOPE	128	48	9.72e-48	2.14e-44	LCE5A, LCE3A, LCE2D, LCE2B, LCE4A, LCE1F, LCE1E, LCE1D, LCE1C, LCE1B, LCE1A, LCE6A, IVL, SPRR1A, SPRR1B, SPRR2D, SPRR2A, SPRR2B, SPRR2E, SPRR2F, SPRR2G, LELP1, LOR, KRT7, KRT86, KRT81, KRT83, KRT85, KRT84, KRT82, KRT75, KRT6B, KRT6C, KRT6A, KRT5, KRT71, KRT74, KRT73, KRT2, KRT1, KRT77, KRT76, KRT3, KRT4, KRT79, KRT78, FURIN, KRT9
REACTOME_KERATINIZATION	216	50	5.87e-38	6.46e-35	LCE5A, LCE3A, LCE2D, LCE2B, LCE4A, LCE1F, LCE1E, LCE1D, LCE1C, LCE1B, LCE1A, LCE6A, IVL, SPRR1A, SPRR1B, SPRR2D, SPRR2A, SPRR2B, SPRR2E, SPRR2F, SPRR2G, LELP1, LOR, KRT7, KRT86, KRT81, KRT83, KRT85, KRT84, KRT82, KRT75, KRT6B, KRT6C, KRT6A, KRT5, KRT71, KRT74, KRT73, KRT2, KRT1, KRT77, KRT76, KRT3, KRT4, KRT79, KRT78, FURIN, KRTAP1-5, KRTAP9-2, KRT9
REACTOME_DEVELOPMENTAL_BIOLOGY	1100	83	5.63e-25	4.13e-22	EPHA8, PSMB2, DAB1, LCE5A, LCE3A, LCE2D, LCE2B, LCE4A, LCE1F, LCE1E, LCE1D, LCE1C, LCE1B, LCE1A, LCE6A, IVL, SPRR1A, SPRR1B, SPRR2D, SPRR2A, SPRR2B, SPRR2E, SPRR2F, SPRR2G, LELP1, LOR, CNTN2, RPS24, SLIT1, DSCAML1, SCN8A, KRT7, KRT86, KRT81, KRT83, KRT85, KRT84, KRT82, KRT75, KRT6B, KRT6C, KRT6A, KRT5, KRT71, KRT74, KRT73, KRT2, KRT1, KRT77, KRT76, KRT3, KRT4, KRT79, KRT78, NTN4, PSMC1, SMAD3, FU…
NABA_MATRISOME	1024	62	2.35e-14	1.29e-11	MEGF6, FNDC7, S100A12, TNR, FMOD, USH2A, EGLN1, PLXDC2, GDF10, SLIT1, SPON1, F2, FGF23, FGF6, A2M, PZP, NTN4, MMP14, NID2, FBN1, MEGF11, LOXL1, LMAN1L, WFIKKN1, FGF11, MFAP4, CRLF3, CCL2, CCL7, CCL11, CCL8, CCL13, CCL1, MMP28, CCL16, CCL18, CCL3, ELANE, TNFSF9, ADAMTS10, COMP, LGI4, VWA3B, IGFBP5, SNED1, CST1, LGALS1, PLXND1, FGFBP1, SPOCK1, SLIT3, MUC21, EGFL8, MEP1A, COL1A2, PRSS1, LGI3, COL22A…
NABA_CORE_MATRISOME	274	23	1.16e-08	5.12e-06	FNDC7, TNR, FMOD, USH2A, SLIT1, SPON1, NTN4, NID2, FBN1, MFAP4, COMP, LGI4, VWA3B, IGFBP5, SNED1, SPOCK1, SLIT3, COL1A2, LGI3, COL22A1, COL27A1, TNC, COL5A1
NABA_MATRISOME_ASSOCIATED	750	39	1.05e-07	3.85e-05	MEGF6, S100A12, EGLN1, PLXDC2, GDF10, F2, FGF23, FGF6, A2M, PZP, MMP14, MEGF11, LOXL1, LMAN1L, WFIKKN1, FGF11, CRLF3, CCL2, CCL7, CCL11, CCL8, CCL13, CCL1, MMP28, CCL16, CCL18, CCL3, ELANE, TNFSF9, ADAMTS10, CST1, LGALS1, PLXND1, FGFBP1, MUC21, EGFL8, MEP1A, PRSS1, AMBP
REACTOME_EXTRACELLULAR_MATRIX_ORGANIZATION	299	22	2.45e-07	7.7e-05	TNR, FMOD, SH3PXD2A, A2M, NTN4, MMP14, NID2, FBN1, LOXL1, FURIN, ITGAX, ITGAD, MFAP4, ELANE, COMP, CAPN13, COL1A2, PRSS1, COL22A1, COL27A1, TNC, COL5A1
NABA_ECM_GLYCOPROTEINS	195	17	5.46e-07	0.00015	FNDC7, TNR, USH2A, SLIT1, SPON1, NTN4, NID2, FBN1, MFAP4, COMP, LGI4, VWA3B, IGFBP5, SNED1, SLIT3, LGI3, TNC
KEGG_CHEMOKINE_SIGNALING_PATHWAY	189	16	1.73e-06	0.000422	PRKCZ, GNG2, ADCY9, PIK3R5, CCL2, CCL7, CCL11, CCL8, CCL13, CCL1, CCL16, CCL18, CCL3, AKT2, ROCK2, DOCK2
REACTOME_CLASS_B_2_SECRETIN_FAMILY_RECEPTORS	94	11	3.25e-06	0.000714	PTH, CALCB, FZD10, GNG2, GLP2R, FZD5, GLP1R, GHRHR, ADCYAP1R1, RAMP3, VIPR2
REACTOME_POST_TRANSLATIONAL_PROTEIN_MODIFICATION	1427	55	4.58e-06	0.000915	ICMT, SPSB1, PSMB2, MAN1A2, YOD1, GALNT2, B3GALNT2, IDE, SPON1, F2, THY1, FGF23, GALNT8, MGAT4C, GALNT9, B3GALTL, DCUN1D2, PSMC1, WDR20, OTUD7A, FBN1, RORA, SMAD3, LRRC49, LMAN1L, FURIN, ST8SIA2, RAB40C, FBXL19, NRN1L, TUBB3, TUBB3, RAB40B, PIAS2, ADAMTS10, ANO8, APOB, AGBL5, GALNT14, PSME4, IGFBP5, ASB18, HDAC4, PRND, B4GALT5, LGALS1, ANKRD28, ARF4, PSMD6, RAB7A, DCUN1D1, TRIM27, MUC21, MAN1A1, …
NABA_SECRETED_FACTORS	343	21	8.38e-06	0.00154	MEGF6, S100A12, GDF10, FGF23, FGF6, MEGF11, WFIKKN1, FGF11, CRLF3, CCL2, CCL7, CCL11, CCL8, CCL13, CCL1, CCL16, CCL18, CCL3, TNFSF9, FGFBP1, EGFL8
REACTOME_HEMOSTASIS	673	32	9.24e-06	0.00156	PRKCZ, F3, KIF21B, KIF26B, PRKG1, STIM1, F2, A2M, ITPR2, PDE1B, SH2B3, GNG2, PRKCH, ITGAX, ZFPM1, TUBB3, TUBB3, PIK3R6, PIK3R5, KIF19, PRTN3, CFD, ACTN4, APOB, PRKCE, SOD1, GP5, PPP2CA, DOCK2, LCP2, KIF6, ACTB, COL1A2
REACTOME_NEURONAL_SYSTEM	410	23	1.31e-05	0.00206	GRIK3, PRKAA2, KCNN3, PPFIA4, KCNK1, KCNC1, SHANK2, HTR3B, GRIP1, ALDH2, PRKAB1, GNG2, HCN4, ADCY9, TUBB3, TUBB3, KCNJ12, CACNG4, GRIN2D, SHANK1, KCNS3, LRFN2, SLC22A2, GABBR2
REACTOME_VESICLE_MEDIATED_TRANSPORT	722	33	1.5e-05	0.0022	LDLRAP1, GJB4, GJA4, PRKAA2, MAN1A2, KIF21B, GJC2, GALNT2, KIF26B, RIN1, PRKAB1, ULK1, TBC1D4, LMAN1L, GGA2, TUBB3, TUBB3, PAFAH1B1, KIF19, TBC1D16, AKT2, APOB, ACTR3, RALGAPA2, ANKRD28, ARF4, RAB7A, STX18, AP3B1, KIF6, MAN1A1, ACTB, COL1A2, AMBP
REACTOME_CYTOKINE_SIGNALING_IN_IMMUNE_SYSTEM	854	36	3.46e-05	0.00476	IL22RA1, PSMB2, S100A12, FGF23, FGF6, KSR2, RASA3, PSMC1, RORA, SMAD3, PTPN9, IL27, ITGAX, IRF8, TNFRSF13B, KSR1, CCL2, CCL11, CCL3, MAP3K14, PRTN3, TNFSF9, AKT2, RELB, GRIN2D, PSME4, IL1RL1, SOD1, MX2, DUSP7, PDE12, PSMD6, PPP2CA, SYNGAP1, ACTB, COL1A2
REACTOME_SIGNALING_BY_INTERLEUKINS	631	29	4.42e-05	0.0054	IL22RA1, PSMB2, S100A12, FGF23, FGF6, KSR2, RASA3, PSMC1, RORA, SMAD3, PTPN9, IL27, ITGAX, KSR1, CCL2, CCL11, CCL3, PRTN3, AKT2, GRIN2D, PSME4, IL1RL1, SOD1, DUSP7, PSMD6, PPP2CA, SYNGAP1, ACTB, COL1A2
REACTOME_GLYCOSAMINOGLYCAN_METABOLISM	124	11	4.6e-05	0.0054	FMOD, CHST15, CHST1, CHSY1, XYLT1, HS3ST3A1, CHST9, B4GALT5, SLC26A1, HEXB, NDST1
REACTOME_GLUCAGON_TYPE_LIGAND_RECEPTORS	33	6	4.67e-05	0.0054	GNG2, GLP2R, GLP1R, GHRHR, ADCYAP1R1, VIPR2
REACTOME_O_LINKED_GLYCOSYLATION	111	10	8.88e-05	0.00976	GALNT2, B3GALNT2, SPON1, GALNT8, GALNT9, B3GALTL, ADAMTS10, GALNT14, B4GALT5, MUC21
REACTOME_SIGNALING_BY_RECEPTOR_TYROSINE_KINASES	468	23	0.0001	0.0105	PRKCZ, FGF23, FGF6, ITPR2, SH2B3, WASF3, FURIN, MATK, AKT2, ROCK2, PRKCE, RALB, MST1R, DUSP7, MXD4, FGFBP1, PPP2CA, ACTB, ADCYAP1R1, COL1A2, ATP6V1C1, COL27A1, COL5A1
REACTOME_BETA_CATENIN_INDEPENDENT_WNT_SIGNALING	145	11	0.000188	0.0188	DVL1, PSMB2, VANGL2, PRKG1, ITPR2, GNG2, PSMC1, PSME4, FZD5, PSMD6, ROR2
SIG_CHEMOTAXIS	45	6	0.00028	0.024	ITPR2, PIK3R5, AKT2, ROCK2, ACTR3, SAG
REACTOME_METABOLISM_OF_LIPIDS	738	30	0.000282	0.024	PLA2G5, PRKAA2, FAM73A, RGL1, G0S2, HSD11B1, SGMS1, ELOVL3, PTDSS2, RORA, LPCAT2, PIK3R6, PIK3R5, HSD17B1, LPIN2, SLC44A2, MED26, PRKD3, SGPP2, PTGIS, PNPLA3, SGMS2, ACSL1, LPCAT1, HEXB, ELOVL4, FIG4, PLEKHA8, ESYT2, MTMR9
REACTOME_PLATELET_ACTIVATION_SIGNALING_AND_AGGREGATION	259	15	0.000288	0.024	PRKCZ, F2, A2M, ITPR2, GNG2, PRKCH, PIK3R6, PIK3R5, CFD, ACTN4, PRKCE, SOD1, GP5, LCP2, COL1A2
REACTOME_OTHER_INTERLEUKIN_SIGNALING	288	16	0.000292	0.024	PSMB2, FGF23, FGF6, KSR2, RASA3, PSMC1, KSR1, PRTN3, AKT2, GRIN2D, PSME4, DUSP7, PSMD6, PPP2CA, SYNGAP1, ACTB
KEGG_O_GLYCAN_BIOSYNTHESIS	30	5	0.000313	0.024	GALNT2, GALNT8, GALNT9, GALNT14, B4GALT5
PID_RAS_PATHWAY	30	5	0.000313	0.024	PRKCZ, RIN1, PRKCE, LGALS1, SYNGAP1
BIOCARTA_KERATINOCYTE_PATHWAY	46	6	0.000316	0.024	PRKCH, MAP3K14, PRKCE, PPP2CA, MAP3K5, HOXA7
KEGG_TIGHT_JUNCTION	132	10	0.000369	0.027	PRKCZ, MYH6, PRKCH, MYH8, MYH4, ACTN4, AKT2, PRKCE, PPP2CA, ACTB
REACTOME_PHOSPHOLIPID_METABOLISM	211	13	0.0004	0.0284	PLA2G5, FAM73A, PTDSS2, LPCAT2, PIK3R6, PIK3R5, LPIN2, SLC44A2, PNPLA3, LPCAT1, FIG4, PLEKHA8, MTMR9
REACTOME_AXON_GUIDANCE	551	24	0.000426	0.0284	EPHA8, PSMB2, DAB1, CNTN2, RPS24, SLIT1, DSCAML1, SCN8A, NTN4, PSMC1, ST8SIA2, TUBB3, TUBB3, ROCK2, PSME4, ACTR3, SCN10A, PSMD6, ALCAM, PLXND1, EPHB1, SLIT3, UNC5A, ACTB, COL5A1
REACTOME_TRANSMISSION_ACROSS_CHEMICAL_SYNAPSES	269	15	0.000429	0.0284	GRIK3, PRKAA2, PPFIA4, HTR3B, GRIP1, ALDH2, PRKAB1, GNG2, ADCY9, TUBB3, TUBB3, KCNJ12, CACNG4, GRIN2D, SLC22A2, GABBR2
KEGG_NEUROACTIVE_LIGAND_RECEPTOR_INTERACTION	270	15	0.000446	0.0284	GABRD, GRIK3, GRID1, F2, PTGER2, GLP2R, GRIN2D, GRID2, GRM4, GLP1R, GHRHR, ADCYAP1R1, PRSS1, VIPR2, GABBR2
WNT_SIGNALING	89	8	0.000452	0.0284	DVL1, BCL9, LRP5, CCND2, FZD5, PPP2CA, T, ACTB
REACTOME_INTRACELLULAR_SIGNALING_BY_SECOND_MESSENGERS	302	16	0.000492	0.03	PSMB2, FGF23, FGF6, ITPR2, PDE1B, PSMC1, ADCY9, PHLPP1, AKT2, PRKCE, PSME4, IL1RL1, PSMD6, PPP2CA, TRIM27, RHEB
REACTOME_PCP_CE_PATHWAY	92	8	0.000565	0.0319	DVL1, PSMB2, VANGL2, PSMC1, PSME4, FZD5, PSMD6, ROR2
KEGG_VASCULAR_SMOOTH_MUSCLE_CONTRACTION	115	9	0.000566	0.0319	PLA2G5, PRKG1, ITPR2, PRKCH, ADCY9, ROCK2, PRKCE, CALM2, RAMP3
PID_IL8_CXCR2_PATHWAY	34	5	0.000572	0.0319	GNG2, PIK3R6, RAB7A, PPP2CA, DOCK2
REACTOME_TRANSLOCATION_OF_SLC2A4_GLUT4_TO_THE_PLASMA_MEMBRANE	71	7	0.000584	0.0319	PRKAA2, PRKAB1, TBC1D4, TUBB3, TUBB3, AKT2, RALGAPA2, ACTB
REACTOME_INNATE_IMMUNE_SYSTEM	1101	39	0.000594	0.0319	PSMB2, C8A, C8B, PGLYRP4, S100A12, F2, EFCAB4B, ITPR2, METTL7A, KRT1, DCD, WASF3, PSMC1, ITGAX, MAP3K14, PRTN3, ELANE, CFD, SLC44A2, PGLYRP2, RELB, TARM1, APOB, PRKCE, PSME4, ACTR3, DUSP7, PSMD6, RAB7A, LPCAT1, HEXB, PPP2CA, DOCK2, LCP2, STK10, MUC21, NCR2, ACTB, ATP6V1C1
KEGG_MTOR_SIGNALING_PATHWAY	52	6	0.00062	0.0325	PRKAA2, ULK1, PIK3R5, STK11, AKT2, RHEB
REACTOME_GPVI_MEDIATED_ACTIVATION_CASCADE	35	5	0.000656	0.0336	PRKCZ, PIK3R6, PIK3R5, LCP2, COL1A2
REACTOME_TRANSCRIPTIONAL_REGULATION_BY_RUNX2	120	9	0.000769	0.0385	PSMB2, RB1, PSMC1, AKT2, PSME4, GLI2, HDAC4, PSMD6, DLX5
REACTOME_ECM_PROTEOGLYCANS	76	7	0.00088	0.0423	TNR, FMOD, ITGAX, COMP, COL1A2, TNC, COL5A1
KEGG_LIMONENE_AND_PINENE_DEGRADATION	10	3	0.00089	0.0423	YOD1, ALDH2, ALDH7A1
REACTOME_POTASSIUM_CHANNELS	99	8	0.000918	0.0423	KCNN3, KCNK1, KCNC1, GNG2, HCN4, KCNJ12, KCNS3, GABBR2
PID_TXA2PATHWAY	56	6	0.000923	0.0423	PRKCZ, GNG2, PRKCH, PIK3R6, PIK3R5, PRKCE
REACTOME_TNFR2_NON_CANONICAL_NF_KB_PATHWAY	100	8	0.000981	0.0432	PSMB2, PSMC1, TNFRSF13B, MAP3K14, TNFSF9, RELB, PSME4, PSMD6
REACTOME_NEUROTRANSMITTER_RECEPTORS_AND_POSTSYNAPTIC_SIGNAL_TRANSMISSION	204	12	0.000988	0.0432	GRIK3, PRKAA2, HTR3B, GRIP1, PRKAB1, GNG2, ADCY9, TUBB3, TUBB3, KCNJ12, CACNG4, GRIN2D, GABBR2
REACTOME_DISEASES_OF_SIGNAL_TRANSDUCTION	386	18	0.001	0.0432	PSMB2, LRP5, FGF23, FGF6, KSR2, RASA3, PSMC1, SMAD3, KSR1, AKT2, PSME4, FZD5, HDAC4, PSMD6, AP3B1, PPP2CA, SYNGAP1, ACTB
REACTOME_GPCR_LIGAND_BINDING	453	20	0.00106	0.0444	PTH, CALCB, F2, FZD10, GNG2, PTGER2, GLP2R, CCL13, CCL1, CCL16, GPR39, FZD5, GRM4, GLP1R, GHRHR, ADCYAP1R1, RAMP3, VIPR2, PNOC, GABBR2
REACTOME_FORMATION_OF_FIBRIN_CLOT_CLOTTING_CASCADE	39	5	0.00109	0.0444	F3, F2, A2M, PRTN3, GP5
REACTOME_MTOR_SIGNALLING	39	5	0.00109	0.0444	PRKAA2, PRKAB1, STK11, AKT2, RHEB
REACTOME_MUSCLE_CONTRACTION	207	12	0.00112	0.0448	ACTA1, KCNK1, STIM1, ITPR2, SCN8A, MYH6, FGF11, MYH8, KCNJ12, CACNG4, TNNI3, SCN10A
NABA_ECM_REGULATORS	237	13	0.00118	0.0462	EGLN1, F2, A2M, PZP, MMP14, LOXL1, MMP28, ELANE, ADAMTS10, CST1, MEP1A, PRSS1, AMBP
d) Canonical pathways (MsigDB.c2) significantly enriched for genes near sex-differentially methylated CpGs hypermethylated in female placenta
GeneSet	N*	n**	P-value	adjusted P	genes
REACTOME_GENE_EXPRESSION_TRANSCRIPTION	1478	49	1.8e-07	0.000395	SRRM1, SESN2, PRKAA2, ZNF485, ESRRA, CCND1, CCND2, TXNRD1, PRKAB1, GTF3A, ZNF839, MTA1, ZNF770, RORA, SIN3A, GTF3C1, ZNF747, ZNF747, CNOT1, GPS2, ZNF521, PMAIP1, ZNF799, ZNF443, PRKACA, ZNF331, ZNF304, YWHAQ, COX5B, IWS1, GTF3C3, PSMD1, HDAC4, DGCR8, ZNF717, HES1, COX18, COX7C, PPP2CA, ZNF300, TFAP2A, NUP153, ZNF311, RXRB, TAF8, TFAP2B, GTF3C6, ZNF786, BNIP3L, WDR5
REACTOME_POST_TRANSLATIONAL_PROTEIN_MODIFICATION	1427	45	2.22e-06	0.00122	KLHL21, CD52, GALNT2, PNPLA2, MUC6, AGBL2, SPTBN2, ST3GAL4, GALNT6, RAB5B, CKAP4, F10, DCUN1D2, DYNC1H1, MTA1, SPTBN5, RORA, LMAN1L, SIN3A, RAB40C, FBXL16, HGS, RAB40B, FN3KRP, RAB12, SOCS6, FBXL12, IGFBP5, PSMD1, RAB17, HDAC4, SUMO3, TADA3, TMEM115, RAB33B, APC, UBE2B, LMAN2, TFAP2A, NUP153, TFAP2B, FOXK1, USP42, CFTR, WDR5
REACTOME_SIGNALING_BY_RECEPTOR_TYROSINE_KINASES	468	22	2.67e-06	0.00122	RPS6KA1, ADAM12, AP2A2, FGF4, NTF3, COL4A1, FLRT2, IGF1R, ESRP2, HGS, SOCS6, PRKACA, ATP6V1B1, ABI2, LAMA5, COL6A1, ADORA2A, MXD4, PPP2CA, HNRNPH1, SH2B2, COL5A1
REACTOME_METABOLISM_OF_LIPIDS	738	29	2.67e-06	0.00122	PRKAA2, PTGS2, PNPLA2, ESRRA, GDPD5, TXNRD1, PITPNM2, ACOT2, RORA, SIN3A, HSD11B2, GPS2, PIK3R5, ABHD3, PRKACA, HSD17B14, CYP1B1, ESYT3, LPCAT1, MTMR12, SLC44A4, RXRB, ELOVL4, AGPAT4, AHR, PON3, ESYT2, CYP7B1, GK
REACTOME_GENERIC_TRANSCRIPTION_PATHWAY	1211	40	2.77e-06	0.00122	SESN2, PRKAA2, ZNF485, ESRRA, CCND1, CCND2, TXNRD1, PRKAB1, ZNF839, ZNF770, RORA, SIN3A, ZNF747, ZNF747, CNOT1, GPS2, ZNF521, PMAIP1, ZNF799, ZNF443, PRKACA, ZNF331, ZNF304, YWHAQ, COX5B, PSMD1, HDAC4, DGCR8, ZNF717, HES1, COX18, COX7C, PPP2CA, ZNF300, TFAP2A, ZNF311, RXRB, TFAP2B, ZNF786, BNIP3L, WDR5
REACTOME_TRANSPORT_OF_SMALL_MOLECULES	728	28	5.91e-06	0.00193	SLC1A7, SLC22A15, ABCC2, AP2A2, TPCN2, AQP2, APOF, SLC7A1, SLC6A2, SLC43A2, WNK4, ATP9B, ABCA7, PRKACA, ATP6V1B1, SLC20A1, PSMD1, SLC25A18, MB, RAF1, SLC12A7, EMB, SLC6A7, SLC44A4, SLC2A12, TTYH3, CFTR, STOML2
REACTOME_DISEASE	1072	36	6.13e-06	0.00193	AGRN, FZD8, ABCC2, TALDO1, RPLP2, AP2A2, MUC6, LRP5, FGF4, TXNRD1, GPC6, SIN3A, SLC6A2, CHST6, GPS2, KSR1, HGS, VPS4B, PRKACA, RPS5, CYP1B1, CYP26B1, PSMD1, HDAC4, RAF1, HES1, LRAT, RPL37, APC, PPP2CA, NEURL1B, NUP153, SYNGAP1, GPC2, CFTR, CYP7B1
WNT_SIGNALING	89	9	7.4e-06	0.00203	FZD8, FOSL1, LRP5, CCND1, FGF4, CCND2, WNT3, APC, PPP2CA
REACTOME_AXON_GUIDANCE	551	23	1.11e-05	0.00271	AGRN, RPS6KA1, RPLP2, AP2A2, SPTBN2, COL4A1, AKAP5, SPTBN5, PSPN, PRKACA, RPS5, PSMD1, COL6A1, SHANK3, EPHA6, ALCAM, PLXND1, RPL37, ISL1, GFRA3, UNC5D, LHX2, COL5A1
REACTOME_CYTOKINE_SIGNALING_IN_IMMUNE_SYSTEM	854	30	1.59e-05	0.00349	RPS6KA1, OPRD1, PTGS2, IRF6, TALDO1, SPTBN2, AIP, CCND1, FGF4, TRIM29, IL23A, PELI2, SPTBN5, RORA, STX4, IRF8, KSR1, PSPN, PRKACA, BST2, PSMD1, LAMA5, IFNGR2, IRAK2, RAF1, PPP2CA, GFRA3, DUSP1, NUP153, SYNGAP1
REACTOME_TP53_REGULATES_METABOLIC_GENES	81	8	2.83e-05	0.00566	SESN2, PRKAA2, TXNRD1, PRKAB1, YWHAQ, COX5B, COX18, COX7C
REACTOME_SIGNALING_BY_INTERLEUKINS	631	24	3.24e-05	0.00595	RPS6KA1, OPRD1, PTGS2, TALDO1, SPTBN2, AIP, CCND1, FGF4, IL23A, PELI2, SPTBN5, RORA, STX4, KSR1, PSPN, PRKACA, PSMD1, LAMA5, IRAK2, RAF1, PPP2CA, GFRA3, DUSP1, SYNGAP1
REACTOME_VESICLE_MEDIATED_TRANSPORT	722	26	3.86e-05	0.00652	KIF1B, PRKAA2, GALNT2, AP2A2, SYT9, SPTBN2, RAB5B, PRKAB1, COL4A1, DYNC1H1, SPTBN5, LMAN1L, GGA2, STX4, CPD, HGS, RAB12, VPS4B, YWHAQ, TBC1D10A, TMEM115, RAB33B, EXOC3, LMAN2, CFTR, DENND3
REACTOME_NCAM_SIGNALING_FOR_NEURITE_OUT_GROWTH	63	7	4.18e-05	0.00657	AGRN, SPTBN2, COL4A1, SPTBN5, PSPN, COL6A1, COL5A1
KEGG_VASOPRESSIN_REGULATED_WATER_REABSORPTION	44	6	4.61e-05	0.00676	AQP2, RAB5B, DYNC1H1, STX4, ARHGDIA, PRKACA
REACTOME_DEVELOPMENTAL_BIOLOGY	1100	34	5.86e-05	0.00805	AGRN, RPS6KA1, HHEX, RPLP2, AP2A2, SPTBN2, KRT77, COL4A1, AKAP5, GSC, SPTBN5, ZSCAN10, HOXB1, HOXB2, HOXB3, PSPN, PRKACA, RPS5, PSMD1, COL6A1, SHANK3, EPHA6, ALCAM, PLXND1, HES1, RPL37, ISL1, GFRA3, HOXA4, UNC5D, FOXH1, LHX2, WDR5, COL5A1
KEGG_WNT_SIGNALING_PATHWAY	149	10	8.44e-05	0.0109	FZD8, FOSL1, LRP5, CCND1, CCND2, WNT3, PRKACA, PRKCG, APC, PPP2CA
REACTOME_THE_CITRIC_ACID_TCA_CYCLE_AND_RESPIRATORY_ELECTRON_TRANSPORT	161	10	0.00016	0.0196	NDUFB8, NDUFB8, CS, NDUFB10, COX5B, ACAD9, ATP5I, COX18, NDUFS6, COX7C, DLD
REACTOME_SUMOYLATION_OF_TRANSCRIPTION_FACTORS	20	4	0.000194	0.0225	MTA1, SUMO3, TFAP2A, TFAP2B
REACTOME_RESPIRATORY_ELECTRON_TRANSPORT_ATP_SYNTHESIS_BY_CHEMIOSMOTIC_COUPLING_AND_HEAT_PRODUCTION_BY_UNCOUPLING_PROTEINS	110	8	0.000248	0.0273	NDUFB8, NDUFB8, NDUFB10, COX5B, ACAD9, ATP5I, COX18, NDUFS6, COX7C
REACTOME_RESPIRATORY_ELECTRON_TRANSPORT	89	7	0.000374	0.0359	NDUFB8, NDUFB8, NDUFB10, COX5B, ACAD9, COX18, NDUFS6, COX7C
REACTOME_RAB_GERANYLGERANYLATION	64	6	0.000381	0.0359	RAB5B, RAB40C, RAB40B, RAB12, RAB17, RAB33B
REACTOME_NCAM1_INTERACTIONS	42	5	0.000387	0.0359	AGRN, COL4A1, PSPN, COL6A1, COL5A1
BIOCARTA_G2_PATHWAY	24	4	0.000407	0.0359	RPS6KA1, WEE1, YWHAQ, MYT1
REACTOME_SLC_MEDIATED_TRANSMEMBRANE_TRANSPORT	250	12	0.000408	0.0359	SLC1A7, SLC22A15, SLC7A1, SLC6A2, SLC43A2, SLC20A1, SLC25A18, SLC12A7, EMB, SLC6A7, SLC44A4, SLC2A12
REACTOME_NEURONAL_SYSTEM	410	16	0.000494	0.0394	RPS6KA1, SLC1A7, PRKAA2, AP2A2, SYT9, SHANK2, PRKAB1, AKAP5, NLGN2, KCNJ2, PRKACA, PPFIA3, PRKCG, DLGAP4, KCNG1, SHANK3
REACTOME_ORGANELLE_BIOGENESIS_AND_MAINTENANCE	293	13	0.000502	0.0394	PRKAA2, ESRRA, BBS10, PRKAB1, DYNC1H1, TTBK2, FBF1, PRKACA, MARK4, MAPRE1, CHCHD6, ATP5I, EXOC3
REACTOME_METABOLISM_OF_CARBOHYDRATES	293	13	0.000502	0.0394	AGRN, TALDO1, ST3GAL4, GPC6, CHST6, CHST9, PRKACA, HAS1, B3GALT1, PPP2CA, HK3, NUP153, GPC2
PID_SYNDECAN_1_PATHWAY	46	5	0.000594	0.045	COL4A1, PRKACA, LAMA5, COL6A1, COL5A1
KEGG_NEUROTROPHIN_SIGNALING_PATHWAY	126	8	0.000619	0.0451	RPS6KA1, NTF3, PIK3R5, ARHGDIA, YWHAQ, IRAK2, RAF1, SH2B2
BIOCARTA_ERK_PATHWAY	27	4	0.000649	0.0451	RPS6KA1, IGF1R, RAF1, PPP2CA
PID_LKB1_PATHWAY	47	5	0.000656	0.0451	PRKAA2, PRKAB1, PRKACA, MARK4, YWHAQ
PID_TCR_CALCIUM_PATHWAY	28	4	0.000748	0.0484	PTGS2, FOSL1, AKAP5, PRKACA
REACTOME_RNA_POLYMERASE_III_TRANSCRIPTION_INITIATION_FROM_TYPE_1_PROMOTER	28	4	0.000748	0.0484	GTF3A, GTF3C1, GTF3C3, GTF3C6
* number of genes in gene set/pathway
** number of genes near sex-DM CpGs overlapping with gene set/pathway
