# Supplementary material for: Sex-differentiated placental methylation and gene expression regulation has implications for neonatal traits and adult diseases
Source: Nat Commun. 2025 May 1;16:4004. doi: 10.1038/s41467-025-58128-3 (PMC12045980; doi:10.1038/s41467-025-58128-3)
Supplement: Supplementary file 15 — Supplementary Data 13 [file 41467_2025_58128_MOESM15_ESM.xlsx]

## Sheet: Supplementary Data 13
a) Colocalization tests performed for sex-eQTL loci
GWAS phenotype	GWAS PMID
GWAS_Blood-Lipids_Willer_2013_High-Density-Lipoprotein-GWAS-and-Metabochip	https://www.ncbi.nlm.nih.gov/pubmed/24097068
GWAS_Blood-Lipids_Willer_2013_Low-Density-Lipoprotein-Metabochip	https://www.ncbi.nlm.nih.gov/pubmed/24097068
GWAS_Blood-Lipids_Willer_2013_High-Density-Lipoprotein-Metabochip	https://www.ncbi.nlm.nih.gov/pubmed/24097068
GWAS_Blood-Lipids_Willer_2013_Total-Cholesterol-GWAS-and-Metabochip	https://www.ncbi.nlm.nih.gov/pubmed/24097068
GWAS_Blood-Lipids_Willer_2013_High-Density-Lipoprotein-GWAS-and-Metabochip	https://www.ncbi.nlm.nih.gov/pubmed/24097068
GWAS_Blood-Lipids_Willer_2013_Total-Cholesterol-GWAS-and-Metabochip	https://www.ncbi.nlm.nih.gov/pubmed/24097068
GWAS_Blood-Lipids_Willer_2013_Triglycerides-GWAS-and-Metabochip	https://www.ncbi.nlm.nih.gov/pubmed/24097068
GWAS_Blood-Lipids_Willer_2013_Low-Density-Lipoprotein-GWAS-and-Metabochip	https://www.ncbi.nlm.nih.gov/pubmed/24097068
GWAS_Blood-Lipids_Willer_2013_Low-Density-Lipoprotein-GWAS-and-Metabochip	https://www.ncbi.nlm.nih.gov/pubmed/24097068
GWAS_Blood-Lipids_Willer_2013_Triglycerides-Metabochip	https://www.ncbi.nlm.nih.gov/pubmed/24097068
GWAS_Blood-Lipids_Willer_2013_Triglycerides-Metabochip	https://www.ncbi.nlm.nih.gov/pubmed/24097068
GWAS_Blood-Lipids_Willer_2013_Low-Density-Lipoprotein-Metabochip	https://www.ncbi.nlm.nih.gov/pubmed/24097068
GWAS_Blood-Lipids_Willer_2013_Total-Cholesterol-Metabochip	https://www.ncbi.nlm.nih.gov/pubmed/24097068
GWAS_Blood-Lipids_Willer_2013_Total-Cholesterol-Metabochip	https://www.ncbi.nlm.nih.gov/pubmed/24097068
GWAS_Blood-Lipids_Willer_2013_High-Density-Lipoprotein-Metabochip	https://www.ncbi.nlm.nih.gov/pubmed/24097068
GWAS_Blood-Lipids_Willer_2013_Triglycerides-GWAS-and-Metabochip	https://www.ncbi.nlm.nih.gov/pubmed/24097068
GWAS_Bone-Mineral-Density-Estimated_Kemp_2017_Bone-Mineral-Density-Estimated	https://www.ncbi.nlm.nih.gov/pubmed/28869591
GWAS_Bone-Mineral-Density-Estimated_Kemp_2017_Bone-Mineral-Density-Estimated	https://www.ncbi.nlm.nih.gov/pubmed/28869591
GWAS_Allergies_Ferreira_2017_Allergies	https://www.ncbi.nlm.nih.gov/pubmed/29083406
GWAS_Allergies_Ferreira_2017_Allergies	https://www.ncbi.nlm.nih.gov/pubmed/29083406
GWAS_BMI-Exome_Turcot_2017_BMI-Exome-African-American	https://www.ncbi.nlm.nih.gov/pubmed/29273807
GWAS_BMI-Exome_Turcot_2017_BMI-Exome-East-Asian	https://www.ncbi.nlm.nih.gov/pubmed/29273807
GWAS_BMI-Exome_Turcot_2017_BMI-Exome-European	https://www.ncbi.nlm.nih.gov/pubmed/29273807
GWAS_BMI-Exome_Turcot_2017_BMI-Exome-European	https://www.ncbi.nlm.nih.gov/pubmed/29273807
GWAS_BMI-Exome_Turcot_2017_BMI-Exome-Hispanic	https://www.ncbi.nlm.nih.gov/pubmed/29273807
GWAS_BMI-Exome_Turcot_2017_BMI-Exome-Hispanic	https://www.ncbi.nlm.nih.gov/pubmed/29273807
GWAS_BMI-Exome_Turcot_2017_BMI-Exome-South-Asian	https://www.ncbi.nlm.nih.gov/pubmed/29273807
GWAS_BMI-Exome_Turcot_2017_BMI-Exome-South-Asian	https://www.ncbi.nlm.nih.gov/pubmed/29273807
GWAS_BMI-Exome_Turcot_2017_BMI-Exome-Transethnic	https://www.ncbi.nlm.nih.gov/pubmed/29273807
GWAS_BMI-Exome_Turcot_2017_BMI-Exome-Transethnic	https://www.ncbi.nlm.nih.gov/pubmed/29273807
GWAS_BMI-Exome_Turcot_2017_BMI-Exome-African-American	https://www.ncbi.nlm.nih.gov/pubmed/29273807
GWAS_BMI-Exome_Turcot_2017_BMI-Exome-East-Asian	https://www.ncbi.nlm.nih.gov/pubmed/29273807
GWAS_Serum-Urate_Kottgen_2013_Serum-Urate	https://www.ncbi.nlm.nih.gov/pubmed/23263486
GWAS_Serum-Urate_Kottgen_2013_Serum-Urate	https://www.ncbi.nlm.nih.gov/pubmed/23263486
GWAS_Gout_Kottgen_2013_Gout	https://www.ncbi.nlm.nih.gov/pubmed/23263486
GWAS_Gout_Kottgen_2013_Gout	https://www.ncbi.nlm.nih.gov/pubmed/23263486
GWAS_Inflammatory-Bowel-Disease-European_Liu_2015_Inflammatory-Bowel-Disease	https://pubmed.ncbi.nlm.nih.gov/26192919/
GWAS_Inflammatory-Bowel-Disease-European_Liu_2015_Crohns-Disease	https://pubmed.ncbi.nlm.nih.gov/26192919/
GWAS_Inflammatory-Bowel-Disease-European_Liu_2015_Inflammatory-Bowel-Disease	https://pubmed.ncbi.nlm.nih.gov/26192919/
GWAS_Inflammatory-Bowel-Disease-European_Liu_2015_Crohns-Disease	https://pubmed.ncbi.nlm.nih.gov/26192919/
GWAS_Inflammatory-Bowel-Disease-European_Liu_2015_Ulcerative-Colitis	https://pubmed.ncbi.nlm.nih.gov/26192919/
GWAS_Inflammatory-Bowel-Disease-European_Liu_2015_Ulcerative-Colitis	https://pubmed.ncbi.nlm.nih.gov/26192919/
GWAS_Hemoglobin-A1c_Wheeler_2017_Hemoglobin-A1c-East-Asian	https://www.ncbi.nlm.nih.gov/pubmed/28898252
GWAS_Hemoglobin-A1c_Wheeler_2017_Hemoglobin-A1c-East-Asian	https://www.ncbi.nlm.nih.gov/pubmed/28898252
GWAS_Hemoglobin-A1c_Wheeler_2017_Hemoglobin-A1c-European	https://www.ncbi.nlm.nih.gov/pubmed/28898252
GWAS_Hemoglobin-A1c_Wheeler_2017_Hemoglobin-A1c-European	https://www.ncbi.nlm.nih.gov/pubmed/28898252
GWAS_Hemoglobin-A1c_Wheeler_2017_Hemoglobin-A1c-African-American	https://www.ncbi.nlm.nih.gov/pubmed/28898252
GWAS_Hemoglobin-A1c_Wheeler_2017_Hemoglobin-A1c-South-Asian	https://www.ncbi.nlm.nih.gov/pubmed/28898252
GWAS_Hemoglobin-A1c_Wheeler_2017_Hemoglobin-A1c-South-Asian	https://www.ncbi.nlm.nih.gov/pubmed/28898252
GWAS_Hemoglobin-A1c_Wheeler_2017_Hemoglobin-A1c-African-American	https://www.ncbi.nlm.nih.gov/pubmed/28898252
GWAS_Plasma-Lipids_Liu_2017_Low-Density-Lipoprotein-European-Exome	https://www.ncbi.nlm.nih.gov/pubmed/29083408
GWAS_Plasma-Lipids_Liu_2017_Low-Density-Lipoprotein-European-Exome	https://www.ncbi.nlm.nih.gov/pubmed/29083408
GWAS_Cerebral-White-Matter-Hyperintensity_Traylor_2016_Cerebral-White-Matter-Hyperintensity	https://www.ncbi.nlm.nih.gov/pubmed/26674333
GWAS_Cerebral-White-Matter-Hyperintensity_Traylor_2016_Cerebral-White-Matter-Hyperintensity	https://www.ncbi.nlm.nih.gov/pubmed/26674333
GWAS_Plasma-Lipids_Liu_2017_Low-Density-Lipoprotein-European-Exome	https://www.ncbi.nlm.nih.gov/pubmed/29083408
GWAS_Plasma-Lipids_Liu_2017_Low-Density-Lipoprotein-European-Exome	https://www.ncbi.nlm.nih.gov/pubmed/29083408
GWAS_Height_Wood_2014_Height	https://www.ncbi.nlm.nih.gov/pubmed/25282103
GWAS_Height_Wood_2014_Height	https://www.ncbi.nlm.nih.gov/pubmed/25282103
GWAS_Type-2-Diabetes_Wood_2016_Type-2-Diabetes	https://www.ncbi.nlm.nih.gov/pubmed/25282103
GWAS_Type-2-Diabetes_Wood_2016_Type-2-Diabetes	https://www.ncbi.nlm.nih.gov/pubmed/25282103
GWAS_Depressive-Symptoms_Okbay_2016_Depressive-Symptoms	https://www.ncbi.nlm.nih.gov/pubmed/27089181
GWAS_Depressive-Symptoms_Okbay_2016_Depressive-Symptoms	https://www.ncbi.nlm.nih.gov/pubmed/27089181
GWAS_Subjective-Well-Being_Okbay_2016_Subjective-Well-Being	https://www.ncbi.nlm.nih.gov/pubmed/27089181
GWAS_Subjective-Well-Being_Okbay_2016_Subjective-Well-Being	https://www.ncbi.nlm.nih.gov/pubmed/27089181
GWAS_Neuroticism-Symptoms_Okbay_2016_Neuroticism-Symptoms	https://www.ncbi.nlm.nih.gov/pubmed/27089181
GWAS_Neuroticism-Symptoms_Okbay_2016_Neuroticism-Symptoms	https://www.ncbi.nlm.nih.gov/pubmed/27089181
GWAS_GCST90012078-cancer-antigen-125-measurement_Folkersen_2020_GCST90012078-cancer-antigen-125-measurement	https://pubmed.ncbi.nlm.nih.gov/33067605/
GWAS_GCST90012078-cancer-antigen-125-measurement_Folkersen_2020_GCST90012078-cancer-antigen-125-measurement	https://pubmed.ncbi.nlm.nih.gov/33067605/
GWAS_Inflammatory-Bowel-Disease-European_Liu_2015_Ulcerative-Colitis	https://pubmed.ncbi.nlm.nih.gov/26192919/
GWAS_Inflammatory-Bowel-Disease-European_Liu_2015_Inflammatory-Bowel-Disease	https://pubmed.ncbi.nlm.nih.gov/26192919/
GWAS_Inflammatory-Bowel-Disease-European_Liu_2015_Inflammatory-Bowel-Disease	https://pubmed.ncbi.nlm.nih.gov/26192919/
GWAS_Inflammatory-Bowel-Disease-European_Liu_2015_Ulcerative-Colitis	https://pubmed.ncbi.nlm.nih.gov/26192919/
GWAS_Inflammatory-Bowel-Disease-European_Liu_2015_Crohns-Disease	https://pubmed.ncbi.nlm.nih.gov/26192919/
GWAS_Inflammatory-Bowel-Disease-European_Liu_2015_Crohns-Disease	https://pubmed.ncbi.nlm.nih.gov/26192919/
GWAS_GCST90012078-cancer-antigen-125-measurement_Folkersen_2020_GCST90012078-cancer-antigen-125-measurement	https://pubmed.ncbi.nlm.nih.gov/33067605/
GWAS_GCST90012078-cancer-antigen-125-measurement_Folkersen_2020_GCST90012078-cancer-antigen-125-measurement	https://pubmed.ncbi.nlm.nih.gov/33067605/
GWAS_GCST90012078-cancer-antigen-125-measurement_Folkersen_2020_GCST90012078-cancer-antigen-125-measurement	https://pubmed.ncbi.nlm.nih.gov/33067605/
GWAS_GCST90012078-cancer-antigen-125-measurement_Folkersen_2020_GCST90012078-cancer-antigen-125-measurement	https://pubmed.ncbi.nlm.nih.gov/33067605/
GWAS_GCST010653-thyroid-stimulating-hormone-measurement_Zhou_2020_GCST008371-thyroid-cancer	https://pubmed.ncbi.nlm.nih.gov/32769997/
GWAS_GCST010653-thyroid-stimulating-hormone-measurement_Zhou_2020_GCST008371-thyroid-cancer	https://pubmed.ncbi.nlm.nih.gov/32769997/
GWAS_breast-cancer-risk_Michailidou_2017_bc-risk	https://pubmed.ncbi.nlm.nih.gov/29059683/
GWAS_breast-cancer-risk_Michailidou_2017_bc-risk	https://pubmed.ncbi.nlm.nih.gov/29059683/
GWAS_Vitiligo_Jin_2016_Vitiligo	https://pubmed.ncbi.nlm.nih.gov/27723757/
GWAS_Vitiligo_Jin_2016_Vitiligo	https://pubmed.ncbi.nlm.nih.gov/27723757/
GWAS_Inflammatory-Bowel-Disease-European_Liu_2015_Inflammatory-Bowel-Disease	https://pubmed.ncbi.nlm.nih.gov/26192919/
GWAS_Inflammatory-Bowel-Disease-European_Liu_2015_Crohns-Disease	https://pubmed.ncbi.nlm.nih.gov/26192919/
GWAS_Inflammatory-Bowel-Disease-European_Liu_2015_Inflammatory-Bowel-Disease	https://pubmed.ncbi.nlm.nih.gov/26192919/
GWAS_Inflammatory-Bowel-Disease-European_Liu_2015_Crohns-Disease	https://pubmed.ncbi.nlm.nih.gov/26192919/
GWAS_Inflammatory-Bowel-Disease-European_Liu_2015_Ulcerative-Colitis	https://pubmed.ncbi.nlm.nih.gov/26192919/
GWAS_Inflammatory-Bowel-Disease-European_Liu_2015_Ulcerative-Colitis	https://pubmed.ncbi.nlm.nih.gov/26192919/
GWAS_Allergies_Ferreira_2017_Allergies	https://www.ncbi.nlm.nih.gov/pubmed/29083406
GWAS_Allergies_Ferreira_2017_Allergies	https://www.ncbi.nlm.nih.gov/pubmed/29083406
GWAS_breast-cancer-risk_Michailidou_2017_bc-risk	https://pubmed.ncbi.nlm.nih.gov/29059683/
GWAS_breast-cancer-risk_Michailidou_2017_bc-risk	https://pubmed.ncbi.nlm.nih.gov/29059683/
GWAS_ernegative-bc-risk_Milne_2017_erneg-bc	https://pubmed.ncbi.nlm.nih.gov/29058716/
GWAS_ernegative-bc-risk_Milne_2017_erneg-bc	https://pubmed.ncbi.nlm.nih.gov/29058716/
GWAS_GCST90012078-cancer-antigen-125-measurement_Folkersen_2020_GCST90012078-cancer-antigen-125-measurement	https://pubmed.ncbi.nlm.nih.gov/33067605/
GWAS_GCST90012078-cancer-antigen-125-measurement_Folkersen_2020_GCST90012078-cancer-antigen-125-measurement	https://pubmed.ncbi.nlm.nih.gov/33067605/
GWAS_Type-2-Diabetes_Wood_2016_Type-2-Diabetes	https://www.ncbi.nlm.nih.gov/pubmed/25282103
GWAS_Height_Wood_2014_Height	https://www.ncbi.nlm.nih.gov/pubmed/25282103
GWAS_Height_Wood_2014_Height	https://www.ncbi.nlm.nih.gov/pubmed/25282103
GWAS_Type-2-Diabetes_Wood_2016_Type-2-Diabetes	https://www.ncbi.nlm.nih.gov/pubmed/25282103
GWAS_Blood-Lipids_Willer_2013_Low-Density-Lipoprotein-GWAS-and-Metabochip	https://www.ncbi.nlm.nih.gov/pubmed/24097068
GWAS_Blood-Lipids_Willer_2013_Total-Cholesterol-GWAS-and-Metabochip	https://www.ncbi.nlm.nih.gov/pubmed/24097068
GWAS_Blood-Lipids_Willer_2013_Low-Density-Lipoprotein-GWAS-and-Metabochip	https://www.ncbi.nlm.nih.gov/pubmed/24097068
GWAS_Blood-Lipids_Willer_2013_Total-Cholesterol-GWAS-and-Metabochip	https://www.ncbi.nlm.nih.gov/pubmed/24097068
GWAS_Blood-Lipids_Willer_2013_High-Density-Lipoprotein-GWAS-and-Metabochip	https://www.ncbi.nlm.nih.gov/pubmed/24097068
GWAS_Blood-Lipids_Willer_2013_Total-Cholesterol-Metabochip	https://www.ncbi.nlm.nih.gov/pubmed/24097068
GWAS_Blood-Lipids_Willer_2013_Triglycerides-GWAS-and-Metabochip	https://www.ncbi.nlm.nih.gov/pubmed/24097068
GWAS_Blood-Lipids_Willer_2013_Total-Cholesterol-Metabochip	https://www.ncbi.nlm.nih.gov/pubmed/24097068
GWAS_Blood-Lipids_Willer_2013_High-Density-Lipoprotein-Metabochip	https://www.ncbi.nlm.nih.gov/pubmed/24097068
GWAS_Blood-Lipids_Willer_2013_Triglycerides-GWAS-and-Metabochip	https://www.ncbi.nlm.nih.gov/pubmed/24097068
GWAS_Blood-Lipids_Willer_2013_Low-Density-Lipoprotein-Metabochip	https://www.ncbi.nlm.nih.gov/pubmed/24097068
GWAS_Blood-Lipids_Willer_2013_Low-Density-Lipoprotein-Metabochip	https://www.ncbi.nlm.nih.gov/pubmed/24097068
GWAS_Blood-Lipids_Willer_2013_Triglycerides-Metabochip	https://www.ncbi.nlm.nih.gov/pubmed/24097068
GWAS_Blood-Lipids_Willer_2013_Triglycerides-Metabochip	https://www.ncbi.nlm.nih.gov/pubmed/24097068
GWAS_Blood-Lipids_Willer_2013_High-Density-Lipoprotein-GWAS-and-Metabochip	https://www.ncbi.nlm.nih.gov/pubmed/24097068
GWAS_Blood-Lipids_Willer_2013_High-Density-Lipoprotein-Metabochip	https://www.ncbi.nlm.nih.gov/pubmed/24097068
GWAS_Educational-Attainment_Okbay_2016_Education-Years-All	https://www.ncbi.nlm.nih.gov/pubmed/27225129
GWAS_Educational-Attainment_Okbay_2016_Education-Years-Women	https://www.ncbi.nlm.nih.gov/pubmed/27225129
GWAS_Educational-Attainment_Okbay_2016_Education-Years-All	https://www.ncbi.nlm.nih.gov/pubmed/27225129
GWAS_Educational-Attainment_Okbay_2016_Education-Years-Men	https://www.ncbi.nlm.nih.gov/pubmed/27225129
GWAS_Educational-Attainment_Okbay_2016_Education-Years-Men	https://www.ncbi.nlm.nih.gov/pubmed/27225129
GWAS_Educational-Attainment_Okbay_2016_Education-Years-Women	https://www.ncbi.nlm.nih.gov/pubmed/27225129
GWAS_Cognitive-Performance_Rietveld_2014_Cognitive-Performance	https://www.ncbi.nlm.nih.gov/pmc/articles/PMC4183313/
GWAS_Cognitive-Performance_Rietveld_2014_Cognitive-Performance	https://www.ncbi.nlm.nih.gov/pmc/articles/PMC4183313/
b) Colocalization tests performed for sex-mQTL loci
GWAS phenotype	GWAS PMID
GWAS_Inflammatory-Bowel-Disease-European_Liu_2015_Crohns-Disease	https://pubmed.ncbi.nlm.nih.gov/26192919/
GWAS_Inflammatory-Bowel-Disease-European_Liu_2015_Inflammatory-Bowel-Disease	https://pubmed.ncbi.nlm.nih.gov/26192919/
GWAS_Inflammatory-Bowel-Disease-European_Liu_2015_Ulcerative-Colitis	https://pubmed.ncbi.nlm.nih.gov/26192919/
GWAS_Inflammatory-Bowel-Disease-European_Liu_2015_Inflammatory-Bowel-Disease	https://pubmed.ncbi.nlm.nih.gov/26192919/
GWAS_Inflammatory-Bowel-Disease-European_Liu_2015_Crohns-Disease	https://pubmed.ncbi.nlm.nih.gov/26192919/
GWAS_Inflammatory-Bowel-Disease-European_Liu_2015_Ulcerative-Colitis	https://pubmed.ncbi.nlm.nih.gov/26192919/
GWAS_Hemoglobin-A1c_Wheeler_2017_Hemoglobin-A1c-European	https://www.ncbi.nlm.nih.gov/pubmed/28898252
GWAS_Hemoglobin-A1c_Wheeler_2017_Hemoglobin-A1c-South-Asian	https://www.ncbi.nlm.nih.gov/pubmed/28898252
GWAS_Hemoglobin-A1c_Wheeler_2017_Hemoglobin-A1c-European	https://www.ncbi.nlm.nih.gov/pubmed/28898252
GWAS_Hemoglobin-A1c_Wheeler_2017_Hemoglobin-A1c-African-American	https://www.ncbi.nlm.nih.gov/pubmed/28898252
GWAS_Hemoglobin-A1c_Wheeler_2017_Hemoglobin-A1c-African-American	https://www.ncbi.nlm.nih.gov/pubmed/28898252
GWAS_Hemoglobin-A1c_Wheeler_2017_Hemoglobin-A1c-East-Asian	https://www.ncbi.nlm.nih.gov/pubmed/28898252
GWAS_Hemoglobin-A1c_Wheeler_2017_Hemoglobin-A1c-East-Asian	https://www.ncbi.nlm.nih.gov/pubmed/28898252
GWAS_Hemoglobin-A1c_Wheeler_2017_Hemoglobin-A1c-South-Asian	https://www.ncbi.nlm.nih.gov/pubmed/28898252
GWAS_Plasma-Lipids_Liu_2017_Low-Density-Lipoprotein-European-Exome	https://www.ncbi.nlm.nih.gov/pubmed/29083408
GWAS_Plasma-Lipids_Liu_2017_Low-Density-Lipoprotein-European-Exome	https://www.ncbi.nlm.nih.gov/pubmed/29083408
GWAS_Cerebral-White-Matter-Hyperintensity_Traylor_2016_Cerebral-White-Matter-Hyperintensity	https://www.ncbi.nlm.nih.gov/pubmed/26674333
GWAS_Cerebral-White-Matter-Hyperintensity_Traylor_2016_Cerebral-White-Matter-Hyperintensity	https://www.ncbi.nlm.nih.gov/pubmed/26674333
GWAS_Plasma-Lipids_Liu_2017_Low-Density-Lipoprotein-European-Exome	https://www.ncbi.nlm.nih.gov/pubmed/29083408
GWAS_Plasma-Lipids_Liu_2017_Low-Density-Lipoprotein-European-Exome	https://www.ncbi.nlm.nih.gov/pubmed/29083408
GWAS_Height_Wood_2014_Height	https://www.ncbi.nlm.nih.gov/pubmed/25282103
GWAS_Type-2-Diabetes_Wood_2016_Type-2-Diabetes	https://www.ncbi.nlm.nih.gov/pubmed/25282103
GWAS_Height_Wood_2014_Height	https://www.ncbi.nlm.nih.gov/pubmed/25282103
GWAS_Type-2-Diabetes_Wood_2016_Type-2-Diabetes	https://www.ncbi.nlm.nih.gov/pubmed/25282103
GWAS_Depressive-Symptoms_Okbay_2016_Depressive-Symptoms	https://www.ncbi.nlm.nih.gov/pubmed/27089181
GWAS_Depressive-Symptoms_Okbay_2016_Depressive-Symptoms	https://www.ncbi.nlm.nih.gov/pubmed/27089181
GWAS_Neuroticism-Symptoms_Okbay_2016_Neuroticism-Symptoms	https://www.ncbi.nlm.nih.gov/pubmed/27089181
GWAS_Neuroticism-Symptoms_Okbay_2016_Neuroticism-Symptoms	https://www.ncbi.nlm.nih.gov/pubmed/27089181
GWAS_Subjective-Well-Being_Okbay_2016_Subjective-Well-Being	https://www.ncbi.nlm.nih.gov/pubmed/27089181
GWAS_Subjective-Well-Being_Okbay_2016_Subjective-Well-Being	https://www.ncbi.nlm.nih.gov/pubmed/27089181
GWAS_GCST90012078-cancer-antigen-125-measurement_Folkersen_2020_GCST90012078-cancer-antigen-125-measurement	https://pubmed.ncbi.nlm.nih.gov/33067605/
GWAS_GCST90012078-cancer-antigen-125-measurement_Folkersen_2020_GCST90012078-cancer-antigen-125-measurement	https://pubmed.ncbi.nlm.nih.gov/33067605/
GWAS_Inflammatory-Bowel-Disease-European_Liu_2015_Crohns-Disease	https://pubmed.ncbi.nlm.nih.gov/26192919/
GWAS_Inflammatory-Bowel-Disease-European_Liu_2015_Crohns-Disease	https://pubmed.ncbi.nlm.nih.gov/26192919/
GWAS_Inflammatory-Bowel-Disease-European_Liu_2015_Ulcerative-Colitis	https://pubmed.ncbi.nlm.nih.gov/26192919/
GWAS_Inflammatory-Bowel-Disease-European_Liu_2015_Ulcerative-Colitis	https://pubmed.ncbi.nlm.nih.gov/26192919/
GWAS_Inflammatory-Bowel-Disease-European_Liu_2015_Inflammatory-Bowel-Disease	https://pubmed.ncbi.nlm.nih.gov/26192919/
GWAS_Inflammatory-Bowel-Disease-European_Liu_2015_Inflammatory-Bowel-Disease	https://pubmed.ncbi.nlm.nih.gov/26192919/
GWAS_GCST90012078-cancer-antigen-125-measurement_Folkersen_2020_GCST90012078-cancer-antigen-125-measurement	https://pubmed.ncbi.nlm.nih.gov/33067605/
GWAS_GCST90012078-cancer-antigen-125-measurement_Folkersen_2020_GCST90012078-cancer-antigen-125-measurement	https://pubmed.ncbi.nlm.nih.gov/33067605/
GWAS of own birthweight	https://pubmed.ncbi.nlm.nih.gov/31043758/
