# Supplementary material for: Sex-differentiated placental methylation and gene expression regulation has implications for neonatal traits and adult diseases
Source: Nat Commun. 2025 May 1;16:4004. doi: 10.1038/s41467-025-58128-3 (PMC12045980; doi:10.1038/s41467-025-58128-3)
Supplement: Supplementary file 18 — Source Data [file 41467_2025_58128_MOESM18_ESM.zip › Source Data.xlsx]

## Sheet: Figure 3a
Meth	Log2_Counts
0.57535	3.45943
0.6014	3.58496
0.66022	3.70044
0.64018	3.90689
0.62109	3.90689
0.61138	3.90689
0.605	3.90689
0.47618	3.90689
0.42411	4
0.41532	4
0.57849	4
0.51594	4.24793
0.56368	4.24793
0.54002	4.32193
0.42784	4.32193
0.61007	4.32193
0.59473	4.39232
0.11847	4.45943
0.46233	4.45943
0.14144	4.45943
0.46369	4.52356
0.45079	4.64386
0.55465	4.80735
0.58379	4.85798
0.48839	4.85798
0.55976	4.85798
0.06646	4.9542
0.15948	4.9542
0.41574	4.9542
0.12272	5.04439
0.47855	5.08746
0.64011	5.12928
0.48171	5.16993
0.59053	5.20945
0.50563	5.20945
0.57748	5.24793
0.2479	5.2854
0.33197	5.2854
0.29552	5.32193
0.45401	5.39232
0.34551	5.39232
0.51666	5.39232
0.0623	5.42626
0.45061	5.42626
0.13317	5.45943
0.29861	5.55459
0.50153	5.61471
0.41538	5.70044
0.36996	5.70044
0.44937	5.75489
0.11038	5.75489
0.35542	5.78136
0.47267	5.80735
0.3821	5.83289
0.07087	5.88264
0.4242	5.90689
0.07865	5.93074
0.38498	5.9542
0.46131	5.97728
0.57086	6.04439
0.36626	6.08746
0.1143	6.10852
0.59261	6.14975
0.45888	6.18982
0.31607	6.24793
0.0687	6.24793
0.12939	6.39232
0.16338	6.40939
0.40738	6.55459
0.09018	6.6865
0.24259	6.76818

## Sheet: Figure 3b
Meth	Log2_Counts
0.61991	5.39232
0.56879	6.65821
0.48747	6.12928
0.4692	7.99435
0.45348	7.48382
0.44574	7.92481
0.43471	7.67948
0.42779	8.30378
0.41943	6.94251
0.40061	8.31288
0.39694	7.70044
0.38857	8.0607
0.37782	8.66534
0.37165	8.78463
0.31533	9.17991
0.29809	9.32418
0.29766	9.01402
0.22757	8.85487
0.20809	8.24793
0.1852	8.16993
0.1722	9.20212
0.12522	8.93369
0.07749	8.72792
0.07016	8.98299
0.06583	8.64386
0.0611	8.33539
0.06028	8.53916
0.05975	8.55459
0.05836	8.15482
0.05673	8.633
0.0567	8.33092
0.05629	8.98014
0.05556	6.90689
0.05483	8.93958
0.05395	8.38802
0.05347	8.02791
0.05314	9.63844
0.05305	9.9263
0.053	8.32193
0.0529	8.58871
0.05232	8.25739
0.0522	8.2854
0.05214	7.70044
0.05184	8.09803
0.05149	8.62936
0.0512	9.02237
0.05073	9.42417
0.04965	8.86728
0.04935	9.33985
0.04874	9.71939
0.0486	8.97728
0.04835	7.80735
0.04832	9.49185
0.04818	6.75489
0.04803	8.29002
0.04758	8.36632
0.04706	8.74819
0.04656	9.24793
0.0462	9.13443
0.04599	8.58496
0.04524	9.21917
0.04456	9.05257
0.04336	8.25739
0.04235	10.4115
0.03991	9.39232
0.03919	10.021
0.03912	8.61102
0.03797	9.01681
0.03789	8.82655
0.03709	8.82018
0.03526	8.39232

## Sheet: Figure 3c
Meth	Log2_Counts
0.62351	9.09011
0.75394	9.07414
0.89705	8.96
0.91012	8.73132
0.85201	8.69349
0.72822	8.50383
0.73911	8.33539
0.89781	8.30834
0.74419	8.23362
0.90569	8.06609
0.69886	8.04985
0.72547	7.97728
0.77893	7.96578
0.77011	7.93074
0.81074	7.85798
0.76127	7.85175
0.75151	7.83289
0.72362	7.83289
0.75881	7.82018
0.77858	7.67948
0.7818	7.67948
0.83852	7.65105
0.72711	7.64386
0.684	7.61471
0.82608	7.50779
0.71469	7.50779
0.64845	7.45121
0.76747	7.44294
0.92129	7.39232
0.69418	7.35755
0.76252	7.30378
0.70194	7.30378
0.73115	7.2854
0.63857	7.14975
0.65055	7.14975
0.91899	7.13955
0.71853	6.9542
0.69712	6.89482
0.70501	6.83289
0.67447	6.79442
0.77322	6.78136
0.6864	6.75489
0.66505	6.74147
0.71021	6.62936
0.70578	6.52356
0.62865	6.52356
0.48652	6.47573
0.49528	6.44294
0.78807	6.42626
0.54958	6.39232
0.72147	6.37504
0.49036	6.18982
0.58712	6.10852
0.48128	5.85798
0.63357	5.85798
0.48227	5.85798
0.50037	5.83289
0.38717	5.78136
0.55718	5.75489
0.5494	5.70044
0.57534	5.58496
0.42396	5.58496
0.57607	5.16993
0.7693	5.16993
0.44671	5.04439
0.52325	4.70044
0.46668	4.24793
0.46562	3.16993
0.6064	3
0.56919	0
0.388	0

## Sheet: Figure 3d
Meth	Log2_Counts
0.39638	7.41785
0.68734	7.29462
0.62624	7.21917
0.40931	6.98868
0.60867	6.70044
0.55612	6.50779
0.26826	6.49185
0.40537	6.49185
0.70407	6.24793
0.41611	5.97728
0.42876	5.88264
0.49584	5.88264
0.30996	5.80735
0.5406	5.78136
0.58306	5.64386
0.39482	5.58496
0.70113	5.55459
0.39767	5.52356
0.30773	5.45943
0.4564	5.45943
0.24398	5.42626
0.57188	5.2854
0.34255	5.24793
0.45677	5.20945
0.27451	5.12928
0.62581	5.08746
0.52402	5.04439
0.22953	4.90689
0.33998	4.85798
0.61585	4.80735
0.54605	4.75489
0.2182	4.64386
0.40135	4.64386
0.21163	4.52356
0.37566	4.39232
0.25923	4.39232
0.38703	4.32193
0.26552	4.16993
0.41406	4.08746
0.20855	4.08746
0.40787	3.90689
0.17464	3.80735
0.24429	3.58496
0.25835	3.58496
0.23443	3.32193
0.40673	3.32193
0.20557	3.16993
0.57985	3
0.37749	3
0.22974	2.80735
0.25652	2.80735
0.43986	2.80735
0.21151	2.58496
0.24149	2.32193
0.39975	2.32193
0.37984	2.32193
0.28959	2.32193
0.16049	2.32193
0.12203	1.58496
0.24789	1.58496
0.13966	1.58496
0.16094	1.58496
0.1582	1.58496
0.21617	1
0.11023	1
0.17771	1
0.41319	0
0.14602	0
0.13091	0
0.16594	0
0.28463	0

## Sheet: Figure 4a
Meth	Log2_Counts
0.48949	5.64386
0.33405	4.9542
0.51364	4.90689
0.75007	4.58496
0.43565	4.45943
0.68452	4.32193
0.58482	4.32193
0.37249	4.24793
0.58266	4.16993
0.64814	4
0.45122	4
0.5919	4
0.49387	3.90689
0.64664	3.90689
0.51937	3.80735
0.45051	3.70044
0.51297	3.70044
0.6641	3.58496
0.6506	3.58496
0.55243	3.58496
0.66414	3.45943
0.58594	3.45943
0.46845	3.45943
0.52905	3.32193
0.56477	3.32193
0.4969	3.32193
0.57525	3.32193
0.50852	3.16993
0.60965	3.16993
0.59072	3.16993
0.5818	3
0.69799	3
0.51275	2.80735
0.64765	2.80735
0.69863	2.80735
0.57065	2.80735
0.63057	2.80735
0.56436	2.80735
0.78171	2.58496
0.68365	2.32193
0.70148	2.32193
0.66997	2.32193
0.71572	2.32193
0.80793	2.32193
0.69798	2.32193
0.79254	1.58496
0.64419	1.58496
0.66465	1.58496
0.62119	1.58496
0.68203	1.58496
0.75759	1.58496
0.79156	1.58496
0.66787	1
0.79778	1
0.72337	0
0.72183	0
0.71103	0
0.68728	0
0.59517	0
0.83419	0
0.68641	0
0.78024	0
0.60543	0
0.78429	0
0.74886	0
0.73021	0
0.67822	0
0.69504	0
0.72435	0
0.83462	0
0.73208	0

## Sheet: Figure 4b
Meth	Log2_Counts
0.1784	7.41785
0.24638	7.29462
0.13467	7.21917
0.20959	6.98868
0.17815	6.70044
0.21054	6.50779
0.37595	6.49185
0.46081	6.49185
0.1719	6.24793
0.28515	5.97728
0.32683	5.88264
0.35097	5.88264
0.3354	5.80735
0.13016	5.78136
0.15836	5.64386
0.27999	5.58496
0.1267	5.55459
0.22974	5.52356
0.28331	5.45943
0.20289	5.45943
0.40056	5.42626
0.18982	5.2854
0.23626	5.24793
0.45448	5.20945
0.32254	5.12928
0.2533	5.08746
0.45653	5.04439
0.4675	4.90689
0.33279	4.85798
0.10717	4.80735
0.22826	4.75489
0.23661	4.64386
0.21622	4.64386
0.53768	4.52356
0.32214	4.39232
0.38841	4.39232
0.14332	4.32193
0.31696	4.16993
0.28863	4.08746
0.49224	4.08746
0.23795	3.90689
0.51768	3.80735
0.44172	3.58496
0.5042	3.58496
0.25213	3.32193
0.29679	3.32193
0.53602	3.16993
0.2857	3
0.28788	3
0.48131	2.80735
0.39304	2.80735
0.35468	2.80735
0.35351	2.58496
0.37382	2.32193
0.38752	2.32193
0.17214	2.32193
0.42093	2.32193
0.43975	2.32193
0.32967	1.58496
0.3974	1.58496
0.46372	1.58496
0.23953	1.58496
0.47595	1.58496
0.44242	1
0.49606	1
0.34969	1
0.13298	0
0.45207	0
0.44374	0
0.41882	0
0.32547	0

## Sheet: Figure 4c
Meth	Log2_Counts
0.71705	5.20945
0.64588	4.85798
0.61468	3.90689
0.60184	5.12928
0.57038	5.24793
0.55013	4.80735
0.548	4.64386
0.54706	5.55459
0.54499	3.90689
0.5227	4.32193
0.51289	4.75489
0.50306	4.16993
0.48994	5.04439
0.47484	4.24793
0.47259	3.80735
0.46777	4.58496
0.44106	3.90689
0.44094	2.80735
0.43709	3.45943
0.43277	3.16993
0.43266	4.08746
0.42848	3.58496
0.42083	4.45943
0.41662	2.58496
0.41661	4.32193
0.38935	3.45943
0.38373	2
0.38359	4.32193
0.38129	3.90689
0.37572	3.45943
0.37518	2.32193
0.37005	4.16993
0.35876	3.32193
0.35865	2.58496
0.3537	2.80735
0.35094	1
0.34505	3
0.32901	2
0.3253	3.80735
0.32359	3
0.31149	1
0.30899	2.80735
0.30701	1.58496
0.29626	1.58496
0.29328	3.45943
0.28944	2.32193
0.28435	2.80735
0.28218	3.16993
0.26624	2
0.26459	3.58496
0.26283	3.16993
0.26092	2.80735
0.25045	2.58496
0.24047	3.45943
0.24039	2.32193
0.23668	2
0.23302	1.58496
0.2306	3.90689
0.22035	2.32193
0.21537	3
0.21486	4.52356
0.2119	1.58496
0.20772	3.16993
0.20631	3.58496
0.20361	3.32193
0.19964	2.80735
0.19496	3.70044
0.19402	0
0.17741	2.58496
0.17417	1.58496
0.1375	2.58496

## Sheet: Figure 4d
Meth	Log2_Counts
0.77159	4.16993
0.72667	3.70044
0.72893	3.45943
0.86438	3.32193
0.6608	3
0.64466	3
0.6056	3
0.74719	2.80735
0.59338	2.58496
0.72267	2.32193
0.61394	2.32193
0.72297	2.32193
0.62052	2.32193
0.83031	2
0.82098	2
0.60852	2
0.66521	2
0.55196	2
0.67443	1.58496
0.48426	1.58496
0.60572	1.58496
0.61214	1.58496
0.63527	1.58496
0.71168	1.58496
0.63559	1.58496
0.59691	1
0.799	1
0.59964	1
0.67318	1
0.6116	1
0.54571	1
0.52486	1
0.73246	1
0.61996	1
0.51883	1
0.75897	1
0.69685	1
0.56844	1
0.52753	0
0.69552	0
0.55961	0
0.51876	0
0.62049	0
0.53844	0
0.52379	0
0.55824	0
0.48972	0
0.66528	0
0.62186	0
0.45061	0
0.47367	0
0.46695	0
0.55688	0
0.61149	0
0.73422	0
0.51966	0
0.43527	0
0.48662	0
0.62784	0
0.51244	0
0.65458	0
0.53049	0
0.50604	0
0.64133	0
0.56548	0
0.44592	0
0.56145	0
0.66353	0
0.61944	0
0.62443	0
0.73457	0

## Sheet: Figure 5b
Males					Females
#CHROM	POS	MarkerName	P.value		#CHROM	POS	MarkerName	P.value
10	61328473	rs7098575	0.945703		10	61328473	rs7098575	0.942346
10	61328504	rs7097574	0.945703		10	61328504	rs7097574	0.942346
10	61328736	rs11812494	0.945703		10	61328736	rs11812494	0.942346
10	61328842	rs4304718	0.975364		10	61328842	rs4304718	0.965698
10	61329285	rs4568955	0.945703		10	61329285	rs4568955	0.942346
10	61329319	rs4394793	0.945703		10	61329319	rs4394793	0.942346
10	61329634	rs11817376	0.945703		10	61329634	rs11817376	0.942346
10	61329673	rs11006579	0.945703		10	61329673	rs11006579	0.942346
10	61329729	rs10826315	0.000803674		10	61329729	rs10826315	0.319929
10	61329938	rs1909643	0.975364		10	61329938	rs1909643	0.965698
10	61330088	rs11006580	0.00196584		10	61330088	rs11006580	0.231733
10	61330297	rs7905945	0.975364		10	61330297	rs7905945	0.965698
10	61330485	rs7906222	0.975364		10	61330485	rs7906222	0.965698
10	61330703	rs4536156	0.975364		10	61330703	rs4536156	0.965698
10	61330838	rs4301738	0.945703		10	61330838	rs4301738	0.942346
10	61330926	rs4512773	0.975364		10	61330926	rs4512773	0.965698
10	61331087	rs10826316	0.975364		10	61331087	rs10826316	0.965698
10	61331348	rs7087374	0.975364		10	61331348	rs7087374	0.965698
10	61331409	rs7087516	0.975364		10	61331409	rs7087516	0.965698
10	61331453	rs10826317	0.00958207		10	61331453	rs10826317	0.880722
10	61331527	rs7071234	0.975364		10	61331527	rs7071234	0.965698
10	61332070	rs12243790	0.975364		10	61332070	rs12243790	0.965698
10	61332332	rs11006581	0.945703		10	61332332	rs11006581	0.942346
10	61332334	rs11006582	0.975364		10	61332334	rs11006582	0.965698
10	61332521	rs11006583	0.975364		10	61332521	rs11006583	0.965698
10	61332635	rs11006584	0.975364		10	61332635	rs11006584	0.965698
10	61333093	rs10826318	0.975364		10	61333093	rs10826318	0.965698
10	61333139	rs10826319	0.945703		10	61333139	rs10826319	0.942346
10	61333281	rs11006585	0.0198243		10	61333281	rs11006585	0.953317
10	61333339	rs12412394	0.975364		10	61333339	rs12412394	0.965698
10	61333481	rs61860852	0.975364		10	61333481	rs61860852	0.965698
10	61333525	rs61860853	0.975364		10	61333525	rs61860853	0.965698
10	61333572	rs200189554	0.975364		10	61333572	rs200189554	0.965698
10	61333667	rs1909642	0.659417		10	61333667	rs1909642	0.601547
10	61334461	rs1909640	0.55769		10	61334461	rs1909640	0.41421
10	61335076	rs4341489	0.00196584		10	61335076	rs4341489	0.231733
10	61336292	rs11813512	0.939385		10	61336292	rs11813512	0.942346
10	61337041	rs12254257	0.969386		10	61337041	rs12254257	0.934743
10	61337476	rs11006586	0.000729538		10	61337476	rs11006586	0.276691
10	61337522	rs12416685	0.939385		10	61337522	rs12416685	0.942346
10	61337787	rs7082987	0.0207879		10	61337787	rs7082987	0.383454
10	61338197	rs1909639	0.00187919		10	61338197	rs1909639	0.888122
10	61338267	rs1909638	0.0362389		10	61338267	rs1909638	0.988228
10	61339087	rs7099911	0.00136259		10	61339087	rs7099911	0.596013
10	61339087	rs1281761014	0.00136259		10	61339087	rs1281761014	0.596013
10	61339147	rs4948334	0.00271525		10	61339147	rs4948334	0.928687
10	61339719	rs10733987	0.665983		10	61339719	rs10733987	0.388367
10	61339897	rs10826320	0.00214344		10	61339897	rs10826320	0.317791
10	61339980	rs4948335	0.67313		10	61339980	rs4948335	0.345566
10	61340114	rs4948337	0.68392		10	61340114	rs4948337	0.345566
10	61340203	rs10826321	0.00196584		10	61340203	rs10826321	0.317791
10	61340782	rs1875150	0.665983		10	61340782	rs1875150	0.388367
10	61340877	rs4519044	0.0363143		10	61340877	rs4519044	0.981779
10	61340890	rs10509108	0.00196584		10	61340890	rs10509108	0.317791
10	61341519	rs10826322	0.0363183		10	61341519	rs10826322	0.981779
10	61342450	rs1875147	0.00140701		10	61342450	rs1875147	0.990282
10	61344196	rs11006589	0.00196584		10	61344196	rs11006589	0.317791
10	61344545	rs11006590	0.00307102		10	61344545	rs11006590	0.83081
10	61345102	rs11592742	0.194832		10	61345102	rs11592742	0.82906
10	61345299	rs4265548	0.00271525		10	61345299	rs4265548	0.757727
10	61345350	rs10458677	0.00196584		10	61345350	rs10458677	0.52004
10	61346166	rs12570492	0.0077566		10	61346166	rs12570492	0.286404
10	61346182	rs16913790	0.194832		10	61346182	rs16913790	0.82906
10	61346502	rs7908064	0.665983		10	61346502	rs7908064	0.388367
10	61347537	rs11598299	0.103632		10	61347537	rs11598299	0.851831
10	61348241	rs12218834	0.0166054		10	61348241	rs12218834	0.278391
10	61348257	rs1909636	0.665983		10	61348257	rs1909636	0.388367
10	61348548	rs11006592	0.0133856		10	61348548	rs11006592	0.670554
10	61348668	rs1909635	0.103632		10	61348668	rs1909635	0.96928
10	61348695	rs10763611	0.665983		10	61348695	rs10763611	0.388367
10	61349383	rs10826323	0.0901116		10	61349383	rs10826323	0.869917
10	61349713	rs11006593	0.0108568		10	61349713	rs11006593	0.247932
10	61349935	rs1909634	0.665983		10	61349935	rs1909634	0.388367
10	61350037	rs884665	0.0234787		10	61350037	rs884665	0.916948
10	61350192	rs7087413	0.00584046		10	61350192	rs7087413	0.542798
10	61350665	rs1909632	0.194832		10	61350665	rs1909632	0.82906
10	61351196	rs1909631	0.665983		10	61351196	rs1909631	0.401554
10	61353075	rs1909625	0.67392		10	61353075	rs1909625	0.528501
10	61353375	rs55957619	0.0790622		10	61353375	rs55957619	0.869917
10	61353877	rs4948233	0.00845622		10	61353877	rs4948233	0.956998
10	61354446	rs6481469	0.67392		10	61354446	rs6481469	0.528501
10	61355090	rs12217745	0.0108568		10	61355090	rs12217745	0.247932
10	61355789	rs4245583	0.00845622		10	61355789	rs4245583	0.956998
10	61355845	rs4948340	0.665983		10	61355845	rs4948340	0.360612
10	61356089	rs4421701	0.67392		10	61356089	rs4421701	0.528501
10	61356496	rs11006595	0.0790622		10	61356496	rs11006595	0.869917
10	61356538	rs7921200	0.0790622		10	61356538	rs7921200	0.869917
10	61356581	rs7922256	0.00845622		10	61356581	rs7922256	0.956998
10	61357429	rs10826324	0.0108568		10	61357429	rs10826324	0.247932
10	61357804	rs4245584	0.00845622		10	61357804	rs4245584	0.956998
10	61358132	rs72808403	0.244727		10	61358132	rs72808403	0.990784
10	61358382	rs10509109	0.00845622		10	61358382	rs10509109	0.986621
10	61359648	rs1482445823	0.0790622		10	61359648	rs1482445823	0.869917
10	61359648	rs10509110	0.0790622		10	61359648	rs10509110	0.869917
10	61359832	rs72808409	0.244727		10	61359832	rs72808409	0.724811
10	61360110	rs11006597	0.0790622		10	61360110	rs11006597	0.869917
10	61360345	rs1909623	0.00845622		10	61360345	rs1909623	0.956998
10	61360768	rs16913818	0.0790622		10	61360768	rs16913818	0.869917
10	61361302	rs16913821	0.0729232		10	61361302	rs16913821	0.93932
10	61361445	rs56083792	0.0729232		10	61361445	rs56083792	0.937821
10	61362700	rs10740776	0.00261839		10	61362700	rs10740776	0.787978
10	61362804	rs10763612	0.334859		10	61362804	rs10763612	0.820301
10	61362945	rs10826325	0.0100627		10	61362945	rs10826325	0.533625
10	61363518	rs7914581	0.0688918		10	61363518	rs7914581	0.962489
10	61363824	rs7918394	0.0390449		10	61363824	rs7918394	0.762041
10	61363923	rs7918255	0.0425808		10	61363923	rs7918255	0.689128
10	61364378	rs2393559	0.0390449		10	61364378	rs2393559	0.762041
10	61364545	rs7919042	0.0390449		10	61364545	rs7919042	0.851408
10	61364590	rs7922399	0.0390449		10	61364590	rs7922399	0.851408
10	61365105	rs12415404	0.0543289		10	61365105	rs12415404	0.852449
10	61365147	rs12416613	0.0543289		10	61365147	rs12416613	0.852449
10	61365181	rs35710625	0.0543289		10	61365181	rs35710625	0.852449
10	61365306	rs16913829	0.0543289		10	61365306	rs16913829	0.852449
10	61366671	rs11006600	0.0601243		10	61366671	rs11006600	0.778314
10	61367054	rs7090987	0.0110637		10	61367054	rs7090987	0.801715
10	61367131	rs12268265	0.00416589		10	61367131	rs12268265	0.597609
10	61369716	rs12415285	0.181991		10	61369716	rs12415285	0.82906
10	61370043	rs11815662	0.0681304		10	61370043	rs11815662	0.743134
10	61373026	rs11819306	0.0945488		10	61373026	rs11819306	0.914993
10	61373072	rs11819752	0.0945488		10	61373072	rs11819752	0.914993
10	61373640	rs2126773	0.216327		10	61373640	rs2126773	0.83741
10	61374392	rs61862307	0.00551612		10	61374392	rs61862307	0.538403
10	61375322	rs11006605	0.000453843		10	61375322	rs11006605	0.205417
10	61375443	rs10128218	0.880624		10	61375443	rs10128218	0.77252
10	61375640	rs10826327	0.0594921		10	61375640	rs10826327	0.558838
10	61376003	rs6481470	0.804908		10	61376003	rs6481470	0.668596
10	61376156	rs11006606	0.0701952		10	61376156	rs11006606	0.575107
10	61376297	rs9702263	0.0733796		10	61376297	rs9702263	0.635334
10	61376331	rs7097223	0.880624		10	61376331	rs7097223	0.77252
10	61376707	rs10740777	0.0733796		10	61376707	rs10740777	0.635334
10	61376728	rs4124862	0.0733796		10	61376728	rs4124862	0.635334
10	61376820	rs3999577	0.861107		10	61376820	rs3999577	0.646113
10	61376976	rs4124860	0.0733796		10	61376976	rs4124860	0.655262
10	61377003	rs3956825	0.0505785		10	61377003	rs3956825	0.902199
10	61378007	rs10826329	0.150443		10	61378007	rs10826329	0.452686
10	61378107	rs10826330	0.150443		10	61378107	rs10826330	0.452686
10	61378138	rs10763613	0.150443		10	61378138	rs10763613	0.452686
10	61378248	rs10763614	0.129588		10	61378248	rs10763614	0.654128
10	61378404	rs4948234	0.804908		10	61378404	rs4948234	0.855533
10	61378480	rs10826331	0.133612		10	61378480	rs10826331	0.995542
10	61380266	rs10826332	0.00539018		10	61380266	rs10826332	0.95172
10	61380392	rs2169685	0.443438		10	61380392	rs2169685	0.912494
10	61380753	rs2126771	0.00539018		10	61380753	rs2126771	0.95172
10	61381915	rs4948342	0.861107		10	61381915	rs4948342	0.727823
10	61381932	rs7077944	0.165841		10	61381932	rs7077944	0.808229
10	61383034	rs7083932	0.00340306		10	61383034	rs7083932	0.928382
10	61383345	rs10826335	0.534441		10	61383345	rs10826335	0.526373
10	61383560	rs11006608	0.0840279		10	61383560	rs11006608	0.304102
10	61383763	rs4948343	0.0684815		10	61383763	rs4948343	0.330013
10	61384055	rs4948344	0.0840279		10	61384055	rs4948344	0.304102
10	61384326	rs11006609	0.0595106		10	61384326	rs11006609	0.567624
10	61384386	rs66656271	0.809121		10	61384386	rs66656271	0.342642
10	61385006	rs7916086	0.00500066		10	61385006	rs7916086	0.928382
10	61385731	rs4948235	0.0425826		10	61385731	rs4948235	0.229404
10	61385774	rs4948236	0.016677		10	61385774	rs4948236	0.412219
10	61385962	rs7098214	0.657669		10	61385962	rs7098214	0.589635
10	61387144	rs7910743	0.954823		10	61387144	rs7910743	0.921721
10	61387281	rs6481472	0.623288		10	61387281	rs6481472	0.397632
10	61387351	rs11006612	0.421015		10	61387351	rs11006612	0.0191446
10	61388368	rs16913885	0.220025		10	61388368	rs16913885	0.0359156
10	61388832	rs67656598	0.196196		10	61388832	rs67656598	0.0587157
10	61391792	rs7096969	0.29686		10	61391792	rs7096969	0.777932
10	61391856	rs17190117	0.315709		10	61391856	rs17190117	0.595423
10	61391970	rs7100513	0.29686		10	61391970	rs7100513	0.777932
10	61392660	rs4948345	0.742095		10	61392660	rs4948345	0.349858
10	61393228	rs12413255	0.29686		10	61393228	rs12413255	0.777932
10	61394137	rs11599171	0.0297579		10	61394137	rs11599171	0.735226
10	61396448	rs73263535	0.29686		10	61396448	rs73263535	0.777932
10	61396558	rs34111158	0.28007		10	61396558	rs34111158	0.452499
10	61396958	rs1948703	0.0613533		10	61396958	rs1948703	0.142003
10	61399990	rs2893807	0.0933529		10	61399990	rs2893807	0.899573
10	61399990	rs1221925173	0.0933529		10	61399990	rs1221925173	0.899573
10	61400832	rs12358986	0.303418		10	61400832	rs12358986	0.480799
10	61400833	rs12359324	0.303418		10	61400833	rs12359324	0.480799
10	61401325	rs12357821	0.308778		10	61401325	rs12357821	0.856441
10	61401338	rs72812320	0.137099		10	61401338	rs72812320	0.0620524
10	61401379	rs12354667	0.28007		10	61401379	rs12354667	0.517647
10	61402263	rs73263599	0.266175		10	61402263	rs73263599	0.878253
10	61403940	rs11006635	0.308778		10	61403940	rs11006635	0.83675
10	61404515	rs73263601	0.266175		10	61404515	rs73263601	0.878253
10	61405468	rs4948349	0.67465		10	61405468	rs4948349	0.596355
10	61405975	rs11006639	0.303418		10	61405975	rs11006639	0.564772
10	61406365	rs201576218	0.266175		10	61406365	rs201576218	0.924642
10	61406365	rs386744372	0.266175		10	61406365	rs386744372	0.924642
10	61406365	rs55893339	0.266175		10	61406365	rs55893339	0.924642
10	61406365	rs377276469	0.266175		10	61406365	rs377276469	0.924642
10	61407896	rs11006643	0.680472		10	61407896	rs11006643	0.593408
10	61408703	rs7895077	0.314177		10	61408703	rs7895077	0.868781
10	61409413	rs7082673	0.34671		10	61409413	rs7082673	0.754939
10	61409469	rs10826337	0.539977		10	61409469	rs10826337	0.213945
10	61410115	rs10826338	0.319517		10	61410115	rs10826338	0.682681
10	61410247	rs7068605	0.266175		10	61410247	rs7068605	0.924642
10	61412201	rs17776046	0.303418		10	61412201	rs17776046	0.746651
10	61412335	rs3763747	0.0297579		10	61412335	rs3763747	0.735226
10	61414011	rs2242206	0.109254		10	61414011	rs2242206	0.889342
10	61415360	rs11006659	0.28007		10	61415360	rs11006659	0.717683
10	61416026	rs12781855	0.28007		10	61416026	rs12781855	0.717683
10	61417457	rs57091399	0.204707		10	61417457	rs57091399	0.878253
10	61417577	rs79944233	0.160306		10	61417577	rs79944233	0.169394
10	61418691	rs1904071	0.109254		10	61418691	rs1904071	0.899573
10	61419989	rs117103609	0.160306		10	61419989	rs117103609	0.192603
10	61420020	rs11006662	0.286809		10	61420020	rs11006662	0.781017
10	61421594	rs143636116	0.160306		10	61421594	rs143636116	0.192603
10	61421801	rs112971375	0.204707		10	61421801	rs112971375	0.878253
10	61422074	rs11006663	0.0330032		10	61422074	rs11006663	0.777625
10	61422971	rs7093535	0.303418		10	61422971	rs7093535	0.824508
10	61423218	rs112216621	0.204707		10	61423218	rs112216621	0.878253
10	61423355	rs10763617	0.123021		10	61423355	rs10763617	0.717991
10	61423381	rs12413265	0.204707		10	61423381	rs12413265	0.878253
10	61424480	rs73265508	0.204707		10	61424480	rs73265508	0.878253
10	61424666	rs11006670	0.540229		10	61424666	rs11006670	0.513131
10	61425189	rs4948351	0.102327		10	61425189	rs4948351	0.47233
10	61425315	rs72812334	0.160306		10	61425315	rs72812334	0.192603
10	61426082	rs72812337	0.160306		10	61426082	rs72812337	0.207274
10	61428646	rs11006679	0.141051		10	61428646	rs11006679	0.717991
10	61431407	rs11006682	0.314784		10	61431407	rs11006682	0.974445
10	61431755	rs16913940	0.160306		10	61431755	rs16913940	0.199781
10	61432982	rs73265514	0.266175		10	61432982	rs73265514	0.865696
10	61433292	rs10826342	0.0877633		10	61433292	rs10826342	0.690887
10	61434519	rs1171606	0.0534808		10	61434519	rs1171606	0.944633
10	61436118	rs16913947	0.266175		10	61436118	rs16913947	0.865696
10	61437046	rs56371489	0.266175		10	61437046	rs56371489	0.865696
10	61437060	rs1171603	0.253252		10	61437060	rs1171603	0.618685
10	61437340	rs1171602	0.632166		10	61437340	rs1171602	0.270141
10	61438326	rs35601453	0.307429		10	61438326	rs35601453	0.817093
10	61438710	rs1177697	0.637883		10	61438710	rs1177697	0.279533
10	61438785	rs72812347	0.160306		10	61438785	rs72812347	0.224402
10	61439422	rs1171600	0.637883		10	61439422	rs1171600	0.271264
10	61440172	rs12264008	0.370752		10	61440172	rs12264008	0.368919
10	61440582	rs72812351	0.160306		10	61440582	rs72812351	0.199781
10	61441210	rs12771862	0.113091		10	61441210	rs12771862	0.354412
10	61441222	rs1417575244	0.276174		10	61441222	rs1417575244	0.72702
10	61441222	rs1171597	0.276174		10	61441222	rs1171597	0.72702
10	61441222	rs1411757965	0.276174		10	61441222	rs1411757965	0.72702
10	61441222	rs1186125956	0.276174		10	61441222	rs1186125956	0.72702
10	61441222	rs1394470831	0.276174		10	61441222	rs1394470831	0.72702
10	61441222	rs1303013909	0.276174		10	61441222	rs1303013909	0.72702
10	61441222	rs1171389121	0.276174		10	61441222	rs1171389121	0.72702
10	61442602	rs73265524	0.266175		10	61442602	rs73265524	0.865696
10	61443102	rs72815824	0.160306		10	61443102	rs72815824	0.199781
10	61443381	rs16913961	0.266175		10	61443381	rs16913961	0.865696
10	61443808	rs1171660	0.0184955		10	61443808	rs1171660	0.830396
10	61444091	rs34715719	0.453514		10	61444091	rs34715719	0.279266
10	61444100	rs74152113	0.238778		10	61444100	rs74152113	0.865696
10	61444364	rs1171659	0.22603		10	61444364	rs1171659	0.957634
10	61444695	rs12572003	0.187825		10	61444695	rs12572003	0.159252
10	61444748	rs1171658	0.115361		10	61444748	rs1171658	0.129289
10	61445173	rs746228	0.181277		10	61445173	rs746228	0.470353
10	61445739	rs1171657	0.182849		10	61445739	rs1171657	0.620745
10	61446205	rs10826345	0.181277		10	61446205	rs10826345	0.470353
10	61446550	rs1171656	0.148651		10	61446550	rs1171656	0.39246
10	61446633	rs1171655	0.388978		10	61446633	rs1171655	0.812062
10	61448167	rs11817293	0.282595		10	61448167	rs11817293	0.402795
10	61448172	rs1171653	0.753218		10	61448172	rs1171653	0.390046
10	61448720	rs11006693	0.282595		10	61448720	rs11006693	0.402795
10	61449512	rs1171652	0.0250098		10	61449512	rs1171652	0.990289
10	61449817	rs1171651	0.0250098		10	61449817	rs1171651	0.990289
10	61450153	rs1171650	0.0375447		10	61450153	rs1171650	0.679382
10	61450736	rs1171649	0.266175		10	61450736	rs1171649	0.916462
10	61450932	rs1171648	0.0407113		10	61450932	rs1171648	0.679382
10	61451264	rs34794880	0.234948		10	61451264	rs34794880	0.430915
10	61452002	rs1171647	0.0298242		10	61452002	rs1171647	0.561212
10	61452116	rs1171646	0.183498		10	61452116	rs1171646	0.91779
10	61452592	rs1465308466	0.0250098		10	61452592	rs1465308466	0.990289
10	61452592	rs1171645	0.0250098		10	61452592	rs1171645	0.990289
10	61452592	rs1236261666	0.0250098		10	61452592	rs1236261666	0.990289
10	61452752	rs1171643	0.0298242		10	61452752	rs1171643	0.561212
10	61453030	rs1171642	0.183498		10	61453030	rs1171642	0.91779
10	61453922	rs10993964	0.234948		10	61453922	rs10993964	0.370832
10	61453957	rs1171640	0.0178222		10	61453957	rs1171640	0.855208
10	61454131	rs1447487635	0.0298242		10	61454131	rs1447487635	0.561212
10	61454131	rs1171639	0.0298242		10	61454131	rs1171639	0.561212
10	61454769	rs1171638	0.897992		10	61454769	rs1171638	0.451858
10	61454823	rs1171637	0.0298242		10	61454823	rs1171637	0.561212
10	61456052	rs1171636	0.0229241		10	61456052	rs1171636	0.817986
10	61456420	rs1171635	0.387084		10	61456420	rs1171635	0.470998
10	61456572	rs1171634	0.0152947		10	61456572	rs1171634	0.855208
10	61456859	rs61863100	0.0423053		10	61456859	rs61863100	0.895612
10	61457732	rs10821580	0.0292241		10	61457732	rs10821580	0.647034
10	61457732	rs1491371186	0.0292241		10	61457732	rs1491371186	0.647034
10	61457732	rs980077220	0.0292241		10	61457732	rs980077220	0.647034
10	61459695	rs74152122	0.654219		10	61459695	rs74152122	0.756683
10	61460254	rs61863103	0.0311655		10	61460254	rs61863103	0.895612
10	61460554	rs61863104	0.0311655		10	61460554	rs61863104	0.947301
10	61460975	rs1171627	0.552933		10	61460975	rs1171627	0.451073
10	61461103	rs715941	0.0249986		10	61461103	rs715941	0.730704
10	61461530	rs1001311	0.00744534		10	61461530	rs1001311	0.648152
10	61462281	rs1171625	0.00712154		10	61462281	rs1171625	0.985191
10	61462651	rs1171624	0.00712154		10	61462651	rs1171624	0.985191
10	61463484	rs1342097573	0.0711122		10	61463484	rs1342097573	0.88262
10	61463484	rs1171623	0.0711122		10	61463484	rs1171623	0.88262
10	61463484	rs983613868	0.0711122		10	61463484	rs983613868	0.88262
10	61463515	rs1171622	0.0237218		10	61463515	rs1171622	0.959357
10	61463768	rs12573838	0.093734		10	61463768	rs12573838	0.389353
10	61464675	rs7898923	0.215941		10	61464675	rs7898923	0.638782
10	61465713	rs12772745	0.215941		10	61465713	rs12772745	0.638782
10	61465941	rs1171618	0.255898		10	61465941	rs1171618	0.303892
10	61468518	rs3802694	0.201583		10	61468518	rs3802694	0.638782
10	61469136	rs3750803	0.201583		10	61469136	rs3750803	0.638782
10	61469920	rs12769393	0.188031		10	61469920	rs12769393	0.643384
10	61469938	rs77809752	0.0694384		10	61469938	rs77809752	0.597984
10	61470458	rs7902046	0.334704		10	61470458	rs7902046	0.845813
10	61471274	rs1171613	0.0172414		10	61471274	rs1171613	0.842574
10	61472085	rs77747345	0.14449		10	61472085	rs77747345	0.282577
10	61472085	rs889057073	0.14449		10	61472085	rs889057073	0.282577
10	61475049	rs7923092	0.80111		10	61475049	rs7923092	0.0355928
10	61475595	rs56303410	0.829248		10	61475595	rs56303410	0.0355928
10	61475827	rs1625027	0.100027		10	61475827	rs1625027	0.603517
10	61475831	rs1625004	0.129979		10	61475831	rs1625004	0.880413
10	61477592	rs10993976	0.00776756		10	61477592	rs10993976	0.871697
10	61477697	rs1171610	0.0717213		10	61477697	rs1171610	0.557899
10	61478390	rs4948238	0.688255		10	61478390	rs4948238	0.301065
10	61478755	rs2137906	0.0336048		10	61478755	rs2137906	0.883212
10	61478819	rs10821582	0.819745		10	61478819	rs10821582	0.130629
10	61479385	rs1171609	0.070978		10	61479385	rs1171609	0.818257
10	61479905	rs35467361	0.817348		10	61479905	rs35467361	0.130629
10	61480604	rs1171608	0.0312276		10	61480604	rs1171608	0.68392
10	61481109	rs7911832	0.050116		10	61481109	rs7911832	0.383338
10	61481525	rs1949256	0.688255		10	61481525	rs1949256	0.301065
10	61482737	rs10821583	0.824882		10	61482737	rs10821583	0.111512
10	61484005	rs1913511	0.731077		10	61484005	rs1913511	0.243152
10	61485660	rs2616664	0.0312276		10	61485660	rs2616664	0.68392
10	61486286	rs2671613	0.033613		10	61486286	rs2671613	0.67914
10	61487557	rs2137905	0.0712107		10	61487557	rs2137905	0.868259
10	61489710	rs2671612	0.0560024		10	61489710	rs2671612	0.504452
10	61490718	rs4948240	0.817348		10	61490718	rs4948240	0.111512
10	61491646	rs2671611	0.0490876		10	61491646	rs2671611	0.679991
10	61491998	rs61863109	0.753506		10	61491998	rs61863109	0.243152
10	61492394	rs72815864	0.817348		10	61492394	rs72815864	0.111512
10	61492926	rs113749870	0.050664		10	61492926	rs113749870	0.444301
10	61493419	rs66792225	0.0353109		10	61493419	rs66792225	0.304203
10	61493568	rs113277919	0.0340668		10	61493568	rs113277919	0.304203
10	61494037	rs1171582	0.0219664		10	61494037	rs1171582	0.607147
10	61494797	rs1180565	0.0416861		10	61494797	rs1180565	0.719759
10	61498868	rs61863111	0.786456		10	61498868	rs61863111	0.112937
10	61498947	rs7896470	0.050664		10	61498947	rs7896470	0.444301
10	61499573	rs1171586	0.0381645		10	61499573	rs1171586	0.758772
10	61500745	rs10993980	0.647077		10	61500745	rs10993980	0.152178
10	61502173	rs10993981	0.0229586		10	61502173	rs10993981	0.634364
10	61502700	rs10993982	0.021587		10	61502700	rs10993982	0.378222
10	61502700	rs1356460238	0.021587		10	61502700	rs1356460238	0.378222
10	61503762	rs7915601	0.0237097		10	61503762	rs7915601	0.331187
10	61503845	rs10993983	0.00267588		10	61503845	rs10993983	0.694015
10	61503990	rs61861084	0.786456		10	61503990	rs61861084	0.142881
10	61504088	rs10993984	0.0233338		10	61504088	rs10993984	0.714654
10	61504197	rs1171587	0.0294357		10	61504197	rs1171587	0.78458
10	61504295	rs61861085	0.544367		10	61504295	rs61861085	0.302344
10	61504355	rs10993985	0.00267588		10	61504355	rs10993985	0.694015
10	61504576	rs1171590	0.0294357		10	61504576	rs1171590	0.78458
10	61504802	rs7919794	0.713841		10	61504802	rs7919794	0.276721
10	61507014	rs10993988	0.786456		10	61507014	rs10993988	0.142881
10	61507085	rs10993989	0.786456		10	61507085	rs10993989	0.142881
10	61507663	rs55981851	0.786456		10	61507663	rs55981851	0.142881
10	61508784	rs10128501	0.0505511		10	61508784	rs10128501	0.749931
10	61509122	rs10993992	0.786456		10	61509122	rs10993992	0.142881
10	61509335	rs6479646	0.0638363		10	61509335	rs6479646	0.481819
10	61509364	rs6479647	0.0638363		10	61509364	rs6479647	0.481819
10	61509605	rs72815872	0.786456		10	61509605	rs72815872	0.142881
10	61510559	rs6479648	0.0620979		10	61510559	rs6479648	0.696578
10	61511582	rs61861087	0.750331		10	61511582	rs61861087	0.354303
10	61511605	rs10821584	0.0996307		10	61511605	rs10821584	0.26006
10	61512057	rs1171594	0.0603773		10	61512057	rs1171594	0.772358
10	61514002	rs2014327	0.0895863		10	61514002	rs2014327	0.205104
10	61515530	rs10443925	0.097264		10	61515530	rs10443925	0.431312
10	61515863	rs888014348	0.326771		10	61515863	rs888014348	0.424905
10	61515863	rs1871090	0.326771		10	61515863	rs1871090	0.424905
10	61516211	rs10739999	0.0948396		10	61516211	rs10739999	0.431312
10	61516587	rs10821585	0.0751898		10	61516587	rs10821585	0.924684
10	61517676	rs1913510	0.0909925		10	61517676	rs1913510	0.205104
10	61517799	rs61861088	0.756094		10	61517799	rs61861088	0.181993
10	61517923	rs1913509	0.0909925		10	61517923	rs1913509	0.205104
10	61518547	rs7895336	0.0931242		10	61518547	rs7895336	0.205104
10	61518770	rs7070374	0.0760237		10	61518770	rs7070374	0.62291
10	61518969	rs1913508	0.873105		10	61518969	rs1913508	0.619821
10	61518989	rs1913507	0.0695336		10	61518989	rs1913507	0.62291
10	61519095	rs1913506	0.0823611		10	61519095	rs1913506	0.564318
10	61519938	rs10821586	0.658598		10	61519938	rs10821586	0.152178
10	61520003	rs1877792	0.0751898		10	61520003	rs1877792	0.881961
10	61520185	rs1877791	0.0813498		10	61520185	rs1877791	0.838467
10	61520567	rs1877790	0.0751898		10	61520567	rs1877790	0.924684
10	61520712	rs4948357	0.815426		10	61520712	rs4948357	0.140106
10	61520857	rs4948358	0.815426		10	61520857	rs4948358	0.140106
10	61520936	rs10821587	0.0875739		10	61520936	rs10821587	0.205104
10	61521278	rs4948359	0.762307		10	61521278	rs4948359	0.256101
10	61521501	rs4948360	0.0596515		10	61521501	rs4948360	0.877731
10	61521600	rs9633551	0.0882646		10	61521600	rs9633551	0.205104
10	61521606	rs10993997	0.762307		10	61521606	rs10993997	0.256101
10	61522319	rs9943397	0.0596515		10	61522319	rs9943397	0.696578
10	61522400	rs56371708	0.500026		10	61522400	rs56371708	0.540633
10	61522875	rs7067658	0.762307		10	61522875	rs7067658	0.256101
10	61523108	rs7068200	0.705239		10	61523108	rs7068200	0.309545
10	61523347	rs7893844	0.0631878		10	61523347	rs7893844	0.772358
10	61524061	rs7072771	0.0490587		10	61524061	rs7072771	0.744206
10	61524154	rs74904825	0.484188		10	61524154	rs74904825	0.470471
10	61524154	rs142720601	0.484188		10	61524154	rs142720601	0.470471
10	61524155	rs200511419	0.484188		10	61524155	rs200511419	0.470471
10	61524155	rs77835704	0.484188		10	61524155	rs77835704	0.470471
10	61524674	rs10821588	0.195274		10	61524674	rs10821588	0.587102
10	61524908	rs2090125	0.50921		10	61524908	rs2090125	0.859752
10	61524964	rs12573230	0.195274		10	61524964	rs12573230	0.587102
10	61525024	rs2102685	0.0724265		10	61525024	rs2102685	0.877731
10	61525256	rs2393562	0.198227		10	61525256	rs2393562	0.986761
10	61525468	rs2090124	0.198227		10	61525468	rs2090124	0.986761
10	61525567	rs2090123	0.0181908		10	61525567	rs2090123	0.702253
10	61525890	rs10821589	0.0430382		10	61525890	rs10821589	0.474463
10	61525982	rs12245857	0.965659		10	61525982	rs12245857	0.948158
10	61526233	rs12246009	0.85778		10	61526233	rs12246009	0.43667
10	61526235	rs12246011	0.85778		10	61526235	rs12246011	0.43667
10	61526251	rs12267761	0.775801		10	61526251	rs12267761	0.540526
10	61526256	rs370705304	0.775801		10	61526256	rs370705304	0.540526
10	61526259	rs117637363	0.775801		10	61526259	rs117637363	0.540526
10	61526260	rs116885786	0.775801		10	61526260	rs116885786	0.540526
10	61526281	rs10993999	0.00187915		10	61526281	rs10993999	0.47766
10	61528197	rs61610566	0.704342		10	61528197	rs61610566	0.885395
10	61528201	rs12242275	6.77314e-18		10	61528201	rs12242275	0.489488
10	61528790	rs7093024	6.77314e-18		10	61528790	rs7093024	0.489488
10	61529191	rs115121132	0.733939		10	61529191	rs115121132	0.668861
10	61529686	rs10994000	0.580518		10	61529686	rs10994000	0.240172
10	61530221	rs56307255	0.704342		10	61530221	rs56307255	0.885395
10	61530612	rs7901722	0.50191		10	61530612	rs7901722	0.808574
10	61530622	rs7901952	0.704342		10	61530622	rs7901952	0.885395
10	61531043	rs2137907	2.74541e-05		10	61531043	rs2137907	0.703429
10	61531956	rs10994001	0.660059		10	61531956	rs10994001	0.355237
10	61532482	rs12573796	0.59594		10	61532482	rs12573796	0.240172
10	61532916	rs2393563	4.38812e-05		10	61532916	rs2393563	0.717265
10	61533005	rs12256258	0.550251		10	61533005	rs12256258	0.240172
10	61533567	rs10994002	0.59594		10	61533567	rs10994002	0.240172
10	61533567	rs1477033793	0.59594		10	61533567	rs1477033793	0.240172
10	61533605	rs10821592	0.683944		10	61533605	rs10821592	0.475588
10	61534146	rs4948363	0.59594		10	61534146	rs4948363	0.240172
10	61534883	rs7922768	0.575464		10	61534883	rs7922768	0.814722
10	61534883	rs1272979848	0.575464		10	61534883	rs1272979848	0.814722
10	61535038	rs10994003	0.580518		10	61535038	rs10994003	0.240172
10	61535049	rs7923170	0.718856		10	61535049	rs7923170	0.923051
10	61535106	rs7908456	0.718856		10	61535106	rs7908456	0.923051
10	61536053	rs1949257	0.718856		10	61536053	rs1949257	0.923051
10	61536155	rs10821593	0.718856		10	61536155	rs10821593	0.923051
10	61536155	rs1207135238	0.718856		10	61536155	rs1207135238	0.923051
10	61536549	rs2175913	0.660059		10	61536549	rs2175913	0.355237
10	61536610	rs10994004	0.672381		10	61536610	rs10994004	0.794679
10	61536894	rs7900367	0.93594		10	61536894	rs7900367	0.369559
10	61536944	rs10994005	0.683944		10	61536944	rs10994005	0.475588
10	61537208	rs12250019	0.660059		10	61537208	rs12250019	0.355237
10	61537515	rs12250305	0.660059		10	61537515	rs12250305	0.355237
10	61537758	rs112115976	0.660059		10	61537758	rs112115976	0.355237
10	61538643	rs1877796	0.93594		10	61538643	rs1877796	0.369559
10	61538962	rs4387309	0.93594		10	61538962	rs4387309	0.369559
10	61539402	rs721992	0.93594		10	61539402	rs721992	0.369559
10	61539660	rs721991	0.93594		10	61539660	rs721991	0.470983
10	61539781	rs12243559	0.687855		10	61539781	rs12243559	0.475588
10	61540054	rs12778666	0.000538058		10	61540054	rs12778666	0.201513
10	61540080	rs1913514	0.93594		10	61540080	rs1913514	0.470983
10	61540166	rs882896	0.687855		10	61540166	rs882896	0.475588
10	61540394	rs2393566	0.582823		10	61540394	rs2393566	0.281839
10	61540783	rs72815892	0.560848		10	61540783	rs72815892	0.264531
10	61541637	rs2090121	0.932135		10	61541637	rs2090121	0.470983
10	61541735	rs56247613	0.582823		10	61541735	rs56247613	0.281839
10	61541766	rs73269619	0.582823		10	61541766	rs73269619	0.281839
10	61541784	rs2393567	0.659284		10	61541784	rs2393567	0.910935
10	61541953	rs4597020	0.692703		10	61541953	rs4597020	0.869935
10	61542343	rs1913513	0.916996		10	61542343	rs1913513	0.119592
10	61542476	rs1913512	0.88498		10	61542476	rs1913512	0.325481
10	61542708	rs12413093	0.558503		10	61542708	rs12413093	0.0805805
10	61542709	rs1985846	0.921228		10	61542709	rs1985846	0.980076
10	61543066	rs12571058	0.588575		10	61543066	rs12571058	0.255706
10	61543606	rs9664610	0.000628765		10	61543606	rs9664610	0.201513
10	61543696	rs12266468	0.937998		10	61543696	rs12266468	0.445728
10	61545112	rs72815897	0.588575		10	61545112	rs72815897	0.255706
10	61545182	rs1455522441	0.937998		10	61545182	rs1455522441	0.445728
10	61545182	rs58643066	0.937998		10	61545182	rs58643066	0.445728
10	61545426	rs75806318	0.588575		10	61545426	rs75806318	0.217061
10	61545454	rs2393571	1.42587e-16		10	61545454	rs2393571	0.935677
10	61545880	rs12242758	0.684639		10	61545880	rs12242758	0.441321
10	61546009	rs4948364	0.855381		10	61546009	rs4948364	0.279509
10	61546603	rs1877794	1.42587e-16		10	61546603	rs1877794	0.935677
10	61546674	rs1877793	0.913283		10	61546674	rs1877793	0.0738918
10	61546775	rs16914097	0.261261		10	61546775	rs16914097	0.563678
10	61546859	rs17789329	0.588575		10	61546859	rs17789329	0.217061
10	61546941	rs10994008	0.934709		10	61546941	rs10994008	0.09594
10	61547086	rs56232063	0.603527		10	61547086	rs56232063	0.201261
10	61547222	rs1464542446	0.82008		10	61547222	rs1464542446	0.0959039
10	61547222	rs58866535	0.82008		10	61547222	rs58866535	0.0959039
10	61547222	rs375716506	0.82008		10	61547222	rs375716506	0.0959039
10	61547222	rs1423289114	0.82008		10	61547222	rs1423289114	0.0959039
10	61547222	rs201542834	0.82008		10	61547222	rs201542834	0.0959039
10	61547333	rs12267686	0.617089		10	61547333	rs12267686	0.849893
10	61547621	rs17199652	0.603527		10	61547621	rs17199652	0.201261
10	61548162	rs12572724	0.986081		10	61548162	rs12572724	0.129548
10	61548177	rs11817729	0.57623		10	61548177	rs11817729	0.593831
10	61548290	rs7069589	0.926065		10	61548290	rs7069589	0.129548
10	61549215	rs1127327	0.581666		10	61549215	rs1127327	0.468566
10	61549818	rs11540401	0.000679031		10	61549818	rs11540401	0.342923
10	61550057	rs3802695	1.42587e-16		10	61550057	rs3802695	0.935677
10	61551428	rs10821594	0.000604107		10	61551428	rs10821594	0.491542
10	61552692	rs1053266	0.000637965		10	61552692	rs1053266	0.491542
10	61552774	rs1053265	1.9892e-05		10	61552774	rs1053265	0.400526
10	61553236	rs55958518	0.577762		10	61553236	rs55958518	0.744237
10	61553406	rs56692362	0.577762		10	61553406	rs56692362	0.744237
10	61553501	rs7096663	2.65976e-08		10	61553501	rs7096663	0.10488
10	61554006	rs2271564	0.493294		10	61554006	rs2271564	0.107144
10	61554541	rs10821595	0.000215948		10	61554541	rs10821595	0.260878
10	61554897	rs68045193	0.588996		10	61554897	rs68045193	0.609533
10	61555309	rs79689797	0.473412		10	61555309	rs79689797	0.129256
10	61555368	rs10821596	0.0039954		10	61555368	rs10821596	0.561365
10	61555480	rs10821597	0.0039954		10	61555480	rs10821597	0.561365
10	61555633	rs7088776	1.49356e-05		10	61555633	rs7088776	0.322122
10	61556463	rs7916673	0.504322		10	61556463	rs7916673	0.54828
10	61556588	rs7917071	0.504322		10	61556588	rs7917071	0.54828
10	61556707	rs78720226	0.473412		10	61556707	rs78720226	0.129256
10	61556724	rs10821599	0.00351545		10	61556724	rs10821599	0.898404
10	61556986	rs10761414	0.00351545		10	61556986	rs10761414	0.898404
10	61557335	rs12259529	0.900109		10	61557335	rs12259529	0.424886
10	61557622	rs17199988	0.473412		10	61557622	rs17199988	0.129256
10	61557765	rs10821600	0.00310264		10	61557765	rs10821600	0.382125
10	61558160	rs56330865	0.881806		10	61558160	rs56330865	0.446998
10	61558488	rs12261561	0.872359		10	61558488	rs12261561	0.48479
10	61558501	rs10821601	0.00351545		10	61558501	rs10821601	0.898404
10	61558617	rs12261734	0.504322		10	61558617	rs12261734	0.54828
10	61559186	rs72817909	0.464585		10	61559186	rs72817909	0.142794
10	61559202	rs72817910	0.464585		10	61559202	rs72817910	0.142794
10	61559550	rs3793882	0.504322		10	61559550	rs3793882	0.54828
10	61560513	rs10994021	0.66671		10	61560513	rs10994021	0.494134
10	61560591	rs10994022	0.66671		10	61560591	rs10994022	0.494134
10	61560818	rs12571632	0.441027		10	61560818	rs12571632	0.161988
10	61561017	rs12569631	0.441027		10	61561017	rs12569631	0.161988
10	61561428	rs4948242	0.0039954		10	61561428	rs4948242	0.561365
10	61561540	rs4948365	0.818522		10	61561540	rs4948365	0.867819
10	61561977	rs7079829	0.00351545		10	61561977	rs7079829	0.898404
10	61562977	rs10994023	3.05658e-06		10	61562977	rs10994023	0.240785
10	61563730	rs1955321	0.00346305		10	61563730	rs1955321	0.944452
10	61565654	rs10761415	0.0039954		10	61565654	rs10761415	0.561365
10	61565743	rs10761416	3.05658e-06		10	61565743	rs10761416	0.473277
10	61566000	rs10509112	0.841645		10	61566000	rs10509112	0.53055
10	61566210	rs10509113	3.81758e-06		10	61566210	rs10509113	0.473277
10	61566323	rs7099368	0.00250851		10	61566323	rs7099368	0.772755
10	61567099	rs10994024	0.003831		10	61567099	rs10994024	0.739958
10	61567620	rs3793880	0.003831		10	61567620	rs3793880	0.716963
10	61569076	rs2393572	0.0039954		10	61569076	rs2393572	0.561365
10	61569410	rs7895724	0.524511		10	61569410	rs7895724	0.54828
10	61569816	rs12262735	0.872359		10	61569816	rs12262735	0.544898
10	61570411	rs7075215	0.00346305		10	61570411	rs7075215	0.91915
10	61570450	rs4948243	0.00346305		10	61570450	rs4948243	0.91915
10	61570574	rs4948244	0.872359		10	61570574	rs4948244	0.544898
10	61570840	rs4948366	0.00418102		10	61570840	rs4948366	0.561365
10	61571214	rs72817915	0.403068		10	61571214	rs72817915	0.307785
10	61571336	rs10821602	3.81758e-06		10	61571336	rs10821602	0.473277
10	61572720	rs7909766	0.00387856		10	61572720	rs7909766	0.675056
10	61572732	rs7894842	0.00387856		10	61572732	rs7894842	0.675056
10	61573066	rs17790289	0.403068		10	61573066	rs17790289	0.307785
10	61573123	rs9971121	0.00387856		10	61573123	rs9971121	0.592845
10	61573386	rs4948367	0.483443		10	61573386	rs4948367	0.178236
10	61573604	rs10821603	0.00373667		10	61573604	rs10821603	0.70257
10	61573983	rs10761417	0.0048927		10	61573983	rs10761417	0.70257
10	61575320	rs7099156	0.0193595		10	61575320	rs7099156	0.179712
10	61576850	rs7088886	0.000393589		10	61576850	rs7088886	0.770204
10	61577396	rs10994026	0.650657		10	61577396	rs10994026	0.639129
10	61577738	rs10994027	0.685006		10	61577738	rs10994027	0.31148
10	61580265	rs10821604	0.000508495		10	61580265	rs10821604	0.911306
10	61580334	rs12244844	0.727341		10	61580334	rs12244844	0.244699
10	61580398	rs61848693	0.00772057		10	61580398	rs61848693	0.333847
10	61580949	rs10994030	0.30185		10	61580949	rs10994030	0.26758
10	61581153	rs10994031	0.764512		10	61581153	rs10994031	0.40224
10	61581189	rs17201105	0.705156		10	61581189	rs17201105	0.682143
10	61581307	rs10821605	0.000508495		10	61581307	rs10821605	0.911306
10	61581468	rs10821606	0.000508495		10	61581468	rs10821606	0.911306
10	61582104	rs10821607	0.000508495		10	61582104	rs10821607	0.911306
10	61582136	rs56360575	0.705156		10	61582136	rs56360575	0.682143
10	61582139	rs150352996	0.705156		10	61582139	rs150352996	0.682143
10	61582139	rs61848695	0.705156		10	61582139	rs61848695	0.682143
10	61582142	rs56330449	0.705156		10	61582142	rs56330449	0.682143
10	61582142	rs367962036	0.705156		10	61582142	rs367962036	0.682143
10	61582225	rs57032269	0.650657		10	61582225	rs57032269	0.639129
10	61582423	rs72817923	0.764512		10	61582423	rs72817923	0.40224
10	61583195	rs55826266	0.683177		10	61583195	rs55826266	0.336589
10	61583345	rs7078533	0.30185		10	61583345	rs7078533	0.26758
10	61583713	rs7920049	0.30185		10	61583713	rs7920049	0.218614
10	61584307	rs2120990	0.672841		10	61584307	rs2120990	0.951457
10	61584324	rs2120989	0.672841		10	61584324	rs2120989	0.951457
10	61584835	rs4948368	0.683177		10	61584835	rs4948368	0.336589
10	61585018	rs4948369	0.708839		10	61585018	rs4948369	0.627387
10	61585175	rs4948245	0.705156		10	61585175	rs4948245	0.682143
10	61585176	rs4948370	0.705156		10	61585176	rs4948370	0.682143
10	61585321	rs3844161	0.672841		10	61585321	rs3844161	0.951457
10	61585672	rs7088755	0.727341		10	61585672	rs7088755	0.286478
10	61586443	rs1871637	0.672841		10	61586443	rs1871637	0.951457
10	61586502	rs1871638	0.672841		10	61586502	rs1871638	0.951457
10	61588152	rs1196404138	0.705156		10	61588152	rs1196404138	0.682143
10	61588152	rs17790901	0.705156		10	61588152	rs17790901	0.682143
10	61588347	rs10458645	0.000967893		10	61588347	rs10458645	0.951457
10	61588886	rs12252428	0.641416		10	61588886	rs12252428	0.397654
10	61589539	rs57348988	0.740159		10	61589539	rs57348988	0.244699
10	61589965	rs7910256	0.740159		10	61589965	rs7910256	0.306794
10	61591563	rs16914233	0.764512		10	61591563	rs16914233	0.40224
10	61591837	rs7092259	0.740159		10	61591837	rs7092259	0.264881
10	61592447	rs6479653	0.740159		10	61592447	rs6479653	0.264881
10	61592547	rs6479654	0.000967893		10	61592547	rs6479654	0.951457
10	61592879	rs7908517	0.00055515		10	61592879	rs7908517	0.977007
10	61592966	rs10761418	0.00899148		10	61592966	rs10761418	0.31816
10	61593476	rs55706286	0.740159		10	61593476	rs55706286	0.264881
10	61595039	rs3793878	0.000129601		10	61595039	rs3793878	0.264881
10	61595110	rs1822913	0.00899148		10	61595110	rs1822913	0.31816
10	61595669	rs1445388	0.0134908		10	61595669	rs1445388	0.332968
10	61595800	rs7475730	0.786976		10	61595800	rs7475730	0.23508
10	61595840	rs12243564	0.615389		10	61595840	rs12243564	0.802101
10	61595877	rs11815103	0.775284		10	61595877	rs11815103	0.439296
10	61597138	rs17791132	0.769048		10	61597138	rs17791132	0.594009
10	61597231	rs6479655	0.000941923		10	61597231	rs6479655	0.976996
10	61597240	rs6479656	0.969979		10	61597240	rs6479656	0.694683
10	61597242	rs6479657	0.969979		10	61597242	rs6479657	0.694683
10	61597278	rs6479658	0.896401		10	61597278	rs6479658	0.415268
10	61597453	rs6479659	0.958762		10	61597453	rs6479659	0.694683
10	61597537	rs79758510	0.815601		10	61597537	rs79758510	0.95391
10	61597540	rs796749928	0.958762		10	61597540	rs796749928	0.805577
10	61597540	rs6479660	0.958762		10	61597540	rs6479660	0.805577
10	61598003	rs3862859	0.977541		10	61598003	rs3862859	0.585295
10	61598003	rs56407745	0.977541		10	61598003	rs56407745	0.585295
10	61599617	rs7070800	0.656187		10	61599617	rs7070800	0.794637
10	61599638	rs7088808	0.656187		10	61599638	rs7088808	0.794637
10	61599826	rs55909789	0.769048		10	61599826	rs55909789	0.594009
10	61599944	rs7074685	0.62155		10	61599944	rs7074685	0.794637
10	61600910	rs7079588	0.824139		10	61600910	rs7079588	0.751027
10	61600952	rs4948372	0.62155		10	61600952	rs4948372	0.807945
10	61601131	rs4948373	0.659427		10	61601131	rs4948373	0.807945
10	61601149	rs4948374	0.000740237		10	61601149	rs4948374	0.991463
10	61601193	rs6479661	0.659427		10	61601193	rs6479661	0.807945
10	61601207	rs6479662	0.659427		10	61601207	rs6479662	0.807945
10	61601249	rs4948375	0.643909		10	61601249	rs4948375	0.807945
10	61601495	rs7080447	0.797684		10	61601495	rs7080447	0.834414
10	61601589	rs61848700	0.77459		10	61601589	rs61848700	0.594009
10	61601886	rs7068104	0.643909		10	61601886	rs7068104	0.807945
10	61602001	rs7068247	0.643909		10	61602001	rs7068247	0.807945
10	61602560	rs72809579	0.306881		10	61602560	rs72809579	0.600874
10	61603105	rs3999569	0.643909		10	61603105	rs3999569	0.807945
10	61603218	rs3999570	0.643909		10	61603218	rs3999570	0.807945
10	61603583	rs3851247	0.643909		10	61603583	rs3851247	0.807945
10	61604089	rs3851248	0.643909		10	61604089	rs3851248	0.807945
10	61604251	rs3862860	0.643909		10	61604251	rs3862860	0.807945
10	61604408	rs3862861	0.643909		10	61604408	rs3862861	0.807945
10	61604519	rs56232975	0.402778		10	61604519	rs56232975	0.299946
10	61604519	rs112006604	0.402778		10	61604519	rs112006604	0.299946
10	61604520	rs35098590	0.000446158		10	61604520	rs35098590	0.659701
10	61604520	rs910370270	0.000446158		10	61604520	rs910370270	0.659701
10	61604520	rs5025287	0.000446158		10	61604520	rs5025287	0.659701
10	61604520	rs1389826693	0.000446158		10	61604520	rs1389826693	0.659701
10	61606967	rs10994051	0.626801		10	61606967	rs10994051	0.807945
10	61607063	rs55842846	0.94205		10	61607063	rs55842846	0.741887
10	61607888	rs7079228	0.643909		10	61607888	rs7079228	0.807945
10	61608327	rs61848702	0.643909		10	61608327	rs61848702	0.807945
10	61609961	rs61848703	0.841279		10	61609961	rs61848703	0.679644
10	61610062	rs7920403	0.565208		10	61610062	rs7920403	0.923329
10	61611228	rs9663498	0.000862999		10	61611228	rs9663498	0.901827
10	61611320	rs9664183	0.616021		10	61611320	rs9664183	0.836082
10	61611686	rs57138909	0.661337		10	61611686	rs57138909	0.864584
10	61611686	rs60311363	0.661337		10	61611686	rs60311363	0.864584
10	61612032	rs17791436	0.82745		10	61612032	rs17791436	0.617132
10	61612119	rs2271562	0.889588		10	61612119	rs2271562	0.929381
10	61612159	rs17791484	0.82164		10	61612159	rs17791484	0.617132
10	61612199	rs2271561	0.82164		10	61612199	rs2271561	0.617132
10	61613078	rs1709345	0.00076107		10	61613078	rs1709345	0.901827
10	61613128	rs1709344	0.356053		10	61613128	rs1709344	0.519381
10	61614283	rs1709343	0.356053		10	61614283	rs1709343	0.519381
10	61614418	rs1709342	0.356053		10	61614418	rs1709342	0.519381
10	61614911	rs2440926	0.889588		10	61614911	rs2440926	0.929381
10	61614998	rs2458661	0.000862999		10	61614998	rs2458661	0.901827
10	61615033	rs61848704	0.878327		10	61615033	rs61848704	0.617132
10	61615256	rs1684929	0.889588		10	61615256	rs1684929	0.929381
10	61615367	rs61848705	0.878327		10	61615367	rs61848705	0.617132
10	61616384	rs17202345	0.576459		10	61616384	rs17202345	0.713768
10	61616606	rs1664284	0.51647		10	61616606	rs1664284	0.790586
10	61616724	rs1664285	0.52971		10	61616724	rs1664285	0.846983
10	61618789	rs10994058	0.00759637		10	61618789	rs10994058	0.568183
10	61618947	rs1149659	0.356053		10	61618947	rs1149659	0.538146
10	61618950	rs374449614	0.381322		10	61618950	rs374449614	0.658682
10	61618990	rs56005181	0.864275		10	61618990	rs56005181	0.260015
10	61618990	rs148577678	0.864275		10	61618990	rs148577678	0.260015
10	61618990	rs61848706	0.864275		10	61618990	rs61848706	0.260015
10	61619604	rs1709341	0.237513		10	61619604	rs1709341	0.629391
10	61619983	rs1149660	0.889588		10	61619983	rs1149660	0.955331
10	61620782	rs1149661	0.356053		10	61620782	rs1149661	0.669494
10	61620815	rs1149662	0.356053		10	61620815	rs1149662	0.669494
10	61621098	rs1149663	0.889588		10	61621098	rs1149663	0.869244
10	61621667	rs3106569	0.551914		10	61621667	rs3106569	0.945524
10	61622220	rs76367794	0.878327		10	61622220	rs76367794	0.585689
10	61622328	rs1437329152	0.572276		10	61622328	rs1437329152	0.892728
10	61622328	rs1347442972	0.572276		10	61622328	rs1347442972	0.892728
10	61622328	rs1169317577	0.572276		10	61622328	rs1169317577	0.892728
10	61622328	rs12266465	0.572276		10	61622328	rs12266465	0.892728
10	61622328	rs907275659	0.572276		10	61622328	rs907275659	0.892728
10	61622344	rs12266466	0.50241		10	61622344	rs12266466	0.734263
10	61622556	rs78913497	0.90481		10	61622556	rs78913497	0.585689
10	61623062	rs2458664	0.889588		10	61623062	rs2458664	0.955331
10	61623802	rs10509114	0.910808		10	61623802	rs10509114	0.617132
10	61623888	rs2458663	0.479974		10	61623888	rs2458663	0.520914
10	61624154	rs1171786	0.662406		10	61624154	rs1171786	0.943285
10	61624697	rs1177701	0.896569		10	61624697	rs1177701	0.815686
10	61624812	rs7072298	0.557803		10	61624812	rs7072298	0.190173
10	61625004	rs1171787	0.543648		10	61625004	rs1171787	0.10627
10	61625160	rs7094181	0.618186		10	61625160	rs7094181	0.130947
10	61625350	rs1171788	0.670824		10	61625350	rs1171788	0.835198
10	61625430	rs61333185	0.504243		10	61625430	rs61333185	0.0634629
10	61626372	rs17202600	0.788313		10	61626372	rs17202600	0.474238
10	61627328	rs1684896	0.670824		10	61627328	rs1684896	0.732
10	61627722	rs61848728	0.517743		10	61627722	rs61848728	0.57243
10	61627974	rs67498166	0.199596		10	61627974	rs67498166	0.201351
10	61628446	rs67933773	0.595732		10	61628446	rs67933773	0.105277
10	61629823	rs1621496	0.691569		10	61629823	rs1621496	0.605033
10	61630250	rs1684898	0.504907		10	61630250	rs1684898	0.169934
10	61630341	rs1664253	0.582254		10	61630341	rs1664253	0.267299
10	61630345	rs201642658	0.543686		10	61630345	rs201642658	0.267299
10	61630346	rs58864037	0.582254		10	61630346	rs58864037	0.267299
10	61630346	rs6143939	0.582254		10	61630346	rs6143939	0.267299
10	61630629	rs16914296	0.21332		10	61630629	rs16914296	0.297014
10	61630639	rs1664254	0.542362		10	61630639	rs1664254	0.11641
10	61630795	rs1684899	0.582254		10	61630795	rs1684899	0.331413
10	61630802	rs1664255	0.682976		10	61630802	rs1664255	0.622557
10	61630939	rs7920331	0.256742		10	61630939	rs7920331	0.631524
10	61631416	rs1664256	0.619743		10	61631416	rs1664256	0.693642
10	61631763	rs1664257	0.582254		10	61631763	rs1664257	0.331413
10	61631994	rs16914297	0.59107		10	61631994	rs16914297	0.466526
10	61632116	rs1684900	0.926742		10	61632116	rs1684900	0.307046
10	61632512	rs1664258	0.875346		10	61632512	rs1664258	0.332566
10	61632538	rs1664259	0.0606192		10	61632538	rs1664259	0.492025
10	61632545	rs3099367	0.161739		10	61632545	rs3099367	0.308668
10	61632545	rs1046215443	0.161739		10	61632545	rs1046215443	0.308668
10	61632545	rs1373696303	0.161739		10	61632545	rs1373696303	0.308668
10	61632545	rs1381955680	0.161739		10	61632545	rs1381955680	0.308668
10	61632628	rs1684901	0.0446698		10	61632628	rs1684901	0.641641
10	61632854	rs1664260	0.875346		10	61632854	rs1664260	0.332566
10	61633042	rs1664261	0.875346		10	61633042	rs1664261	0.332566
10	61633127	rs1684902	0.875346		10	61633127	rs1684902	0.332566
10	61633184	rs1664262	0.875346		10	61633184	rs1664262	0.332566
10	61634056	rs2450468	0.875346		10	61634056	rs2450468	0.332566
10	61634794	rs1624715	0.875346		10	61634794	rs1624715	0.332566
10	61635025	rs1627130	0.875346		10	61635025	rs1627130	0.332566
10	61635031	rs1627152	0.875346		10	61635031	rs1627152	0.332566
10	61635197	rs1628136	0.875346		10	61635197	rs1628136	0.332566
10	61635444	rs1684903	0.875346		10	61635444	rs1684903	0.332566
10	61635828	rs374113146	0.966533		10	61635828	rs374113146	0.414281
10	61636096	rs2450469	0.582254		10	61636096	rs2450469	0.331413
10	61636147	rs2440906	0.875346		10	61636147	rs2440906	0.332566
10	61636903	rs895243	0.875346		10	61636903	rs895243	0.332566
10	61638677	rs4146652	0.875346		10	61638677	rs4146652	0.332566
10	61638804	rs2440907	0.125678		10	61638804	rs2440907	0.839057
10	61638969	rs2440908	0.875346		10	61638969	rs2440908	0.332566
10	61639375	rs2450470	0.875346		10	61639375	rs2450470	0.332566
10	61639377	rs2440909	0.875346		10	61639377	rs2440909	0.332566
10	61639798	rs1664263	0.875346		10	61639798	rs1664263	0.332566
10	61640243	rs7097246	0.969614		10	61640243	rs7097246	0.254852
10	61640320	rs1626088	0.916984		10	61640320	rs1626088	0.875625
10	61640523	rs2440910	0.849597		10	61640523	rs2440910	0.284234
10	61640762	rs2450471	0.809327		10	61640762	rs2450471	0.284234
10	61640771	rs2440911	0.849597		10	61640771	rs2440911	0.284234
10	61641783	rs28723397	0.550185		10	61641783	rs28723397	0.270464
10	61641784	rs28712465	0.550185		10	61641784	rs28712465	0.270464
10	61641784	rs1251472790	0.550185		10	61641784	rs1251472790	0.270464
10	61641806	rs28647806	0.302624		10	61641806	rs28647806	0.509555
10	61641808	rs28707007	0.620806		10	61641808	rs28707007	0.726183
10	61642013	rs536782446	0.0422946		10	61642013	rs536782446	0.660226
10	61642186	rs71504047	0.922433		10	61642186	rs71504047	0.760792
10	61642186	rs1491488589	0.922433		10	61642186	rs1491488589	0.760792
10	61642232	rs111742628	0.307989		10	61642232	rs111742628	0.24247
10	61644693	rs3099368	0.275811		10	61644693	rs3099368	0.407145
10	61644968	rs1171813	0.275811		10	61644968	rs1171813	0.407145
10	61645590	rs1184089	0.275811		10	61645590	rs1184089	0.407145
10	61645673	rs79004172	0.275811		10	61645673	rs79004172	0.39273
10	61645674	rs79004892	0.11744		10	61645674	rs79004892	0.738568
10	61645680	rs1212039057	0.285812		10	61645680	rs1212039057	0.403295
10	61645680	rs3793873	0.285812		10	61645680	rs3793873	0.403295
10	61645680	rs1477766983	0.285812		10	61645680	rs1477766983	0.403295
10	61645680	rs746911710	0.285812		10	61645680	rs746911710	0.403295
10	61645833	rs1171814	0.11744		10	61645833	rs1171814	0.728928
10	61645945	rs1180658	0.327537		10	61645945	rs1180658	0.354481
10	61646035	rs1171815	0.290902		10	61646035	rs1171815	0.420172
10	61646119	rs1171816	0.327537		10	61646119	rs1171816	0.354481
10	61646236	rs1171817	0.327537		10	61646236	rs1171817	0.354481
10	61647052	rs1171818	0.290902		10	61647052	rs1171818	0.420172
10	61647153	rs1171819	0.290902		10	61647153	rs1171819	0.420172
10	61647354	rs1171820	0.290902		10	61647354	rs1171820	0.420172
10	61651701	rs1180657	0.130606		10	61651701	rs1180657	0.243983
10	61651758	rs10821608	0.000218666		10	61651758	rs10821608	0.925401
10	61652268	rs1171810	0.12548		10	61652268	rs1171810	0.302442
10	61652529	rs1171811	0.49654		10	61652529	rs1171811	0.356521
10	61653220	rs7076972	0.000218666		10	61653220	rs7076972	0.733027
10	61655297	rs1171812	0.0634676		10	61655297	rs1171812	0.741947
10	61655608	rs10994064	0.000287188		10	61655608	rs10994064	0.733027
10	61655754	rs12572828	0.697058		10	61655754	rs12572828	0.544496
10	61656003	rs12573055	0.697058		10	61656003	rs12573055	0.544496
10	61656044	rs2456712	0.0872942		10	61656044	rs2456712	0.245312
10	61656893	rs1125168	0.000287188		10	61656893	rs1125168	0.733027
10	61657500	rs2393573	0.117402		10	61657500	rs2393573	0.647914
10	61659821	rs17793021	0.74264		10	61659821	rs17793021	0.553832
10	61659968	rs1171824	0.0868067		10	61659968	rs1171824	0.305293
10	61659968	rs1314553740	0.0868067		10	61659968	rs1314553740	0.305293
10	61659988	rs3793867	0.754921		10	61659988	rs3793867	0.0406636
10	61660156	rs3793866	0.718158		10	61660156	rs3793866	0.553832
10	61660298	rs2067800	0.000287188		10	61660298	rs2067800	0.733027
10	61660816	rs68179910	0.905872		10	61660816	rs68179910	0.0512665
10	61660816	rs904055827	0.905872		10	61660816	rs904055827	0.0512665
10	61661564	rs7914022	0.905872		10	61661564	rs7914022	0.0512665
10	61662065	rs1972950	0.697058		10	61662065	rs1972950	0.544496
10	61662222	rs1171825	0.120678		10	61662222	rs1171825	0.222718
10	61662376	rs12414601	0.905872		10	61662376	rs12414601	0.0512665
10	61662442	rs12414629	0.905872		10	61662442	rs12414629	0.0512665
10	61663106	rs11819256	0.74264		10	61663106	rs11819256	0.553832
10	61663246	rs11817261	0.74264		10	61663246	rs11817261	0.553832
10	61663377	rs3793865	0.00995092		10	61663377	rs3793865	0.813188
10	61663637	rs1171826	0.3219		10	61663637	rs1171826	0.218507
10	61663894	rs56221953	0.697058		10	61663894	rs56221953	0.544496
10	61664610	rs1171828	0.100911		10	61664610	rs1171828	0.305169
10	61665886	rs1171830	0.348926		10	61665886	rs1171830	0.394328
10	61667592	rs1183347	0.823044		10	61667592	rs1183347	0.660854
10	61667817	rs1171832	0.332833		10	61667817	rs1171832	0.672578
10	61668339	rs3763745	0.726797		10	61668339	rs3763745	0.481173
10	61668567	rs1171833	0.915838		10	61668567	rs1171833	0.283331
10	61669051	rs3763743	0.704355		10	61669051	rs3763743	0.481173
10	61669947	rs7073392	0.452467		10	61669947	rs7073392	0.0873912
10	61670564	rs61845881	0.704355		10	61670564	rs61845881	0.481173
10	61670985	rs61845882	0.704355		10	61670985	rs61845882	0.481173
10	61671499	rs61845883	0.704355		10	61671499	rs61845883	0.481173
10	61671598	rs7079211	0.436281		10	61671598	rs7079211	0.0754145
10	61674122	rs60411991	0.436281		10	61674122	rs60411991	0.0754145
10	61676695	rs61845884	0.641827		10	61676695	rs61845884	0.436872
10	61677633	rs7899008	0.433587		10	61677633	rs7899008	0.0619706
10	61677812	rs978353	0.608569		10	61677812	rs978353	0.912774
10	61678346	rs7902735	0.424619		10	61678346	rs7902735	0.0439067
10	61678436	rs61845885	0.641827		10	61678436	rs61845885	0.436872
10	61679577	rs111622307	0.436281		10	61679577	rs111622307	0.0754145
10	61680666	rs1171837	0.660456		10	61680666	rs1171837	0.599977
10	61684333	rs140471179	0.492411		10	61684333	rs140471179	0.199565
10	61684599	rs4592379	0.412289		10	61684599	rs4592379	0.0754145
10	61684789	rs2440913	0.608249		10	61684789	rs2440913	0.572988
10	61686272	rs72811557	0.42127		10	61686272	rs72811557	0.0642023
10	61687417	rs1684913	0.592685		10	61687417	rs1684913	0.833976
10	61687979	rs7908538	0.480223		10	61687979	rs7908538	0.0928423
10	61689067	rs7079855	0.810882		10	61689067	rs7079855	0.843215
10	61690118	rs2450466	0.679419		10	61690118	rs2450466	0.475162
10	61690118	rs3999557	0.679419		10	61690118	rs3999557	0.475162
10	61690690	rs1684917	0.504352		10	61690690	rs1684917	0.351519
10	61690787	rs1664272	0.890195		10	61690787	rs1664272	0.469377
10	61690876	rs59486952	0.56395		10	61690876	rs59486952	0.083785
10	61691618	rs9888053	0.616604		10	61691618	rs9888053	0.12721
10	61691728	rs2450464	0.88944		10	61691728	rs2450464	0.469377
10	61691852	rs2440916	0.88944		10	61691852	rs2440916	0.469377
10	61691998	rs367752787	0.548435		10	61691998	rs367752787	0.089863
10	61691998	rs72811560	0.548435		10	61691998	rs72811560	0.089863
10	61692038	rs10740000	0.432078		10	61692038	rs10740000	0.300182
10	61692227	rs72811562	0.568193		10	61692227	rs72811562	0.0974743
10	61692559	rs1684916	0.88944		10	61692559	rs1684916	0.5428
10	61693152	rs1664275	0.752762		10	61693152	rs1664275	0.693317
10	61693493	rs2450463	0.88944		10	61693493	rs2450463	0.5428
10	61693690	rs2450462	0.88944		10	61693690	rs2450462	0.5428
10	61693851	rs2440918	0.88944		10	61693851	rs2440918	0.5428
10	61693975	rs1684906	0.88944		10	61693975	rs1684906	0.5428
10	61694006	rs1664277	0.88944		10	61694006	rs1664277	0.5428
10	61694137	rs1684905	0.88944		10	61694137	rs1684905	0.5428
10	61694304	rs1664278	0.88944		10	61694304	rs1664278	0.5428
10	61694669	rs1684904	0.88944		10	61694669	rs1684904	0.5428
10	61695174	rs1664279	0.88944		10	61695174	rs1664279	0.5428
10	61695228	rs1664280	0.88944		10	61695228	rs1664280	0.5428
10	61695532	rs1664281	0.88944		10	61695532	rs1664281	0.5428
10	61696291	rs4948377	0.925944		10	61696291	rs4948377	0.20627
10	61696527	rs4948378	0.925944		10	61696527	rs4948378	0.20627
10	61696597	rs3099370	0.752762		10	61696597	rs3099370	0.693317
10	61696682	rs3099371	0.76967		10	61696682	rs3099371	0.500998
10	61696916	rs7893603	0.402085		10	61696916	rs7893603	0.367117
10	61697498	rs6479670	0.402085		10	61697498	rs6479670	0.367117
10	61697720	rs7085413	0.518895		10	61697720	rs7085413	0.54101
10	61697799	rs7069343	0.588962		10	61697799	rs7069343	0.037103
10	61697877	rs6479671	0.518895		10	61697877	rs6479671	0.54101
10	61698103	rs7073136	0.612152		10	61698103	rs7073136	0.120357
10	61698458	rs111426420	0.588962		10	61698458	rs111426420	0.037103
10	61698536	rs7913689	0.402085		10	61698536	rs7913689	0.367117
10	61698600	rs79757261	0.588962		10	61698600	rs79757261	0.037103
10	61699244	rs10994077	0.588962		10	61699244	rs10994077	0.037103
10	61701091	rs10994079	0.588962		10	61701091	rs10994079	0.0346548
10	61701099	rs7096054	0.55806		10	61701099	rs7096054	0.11314
10	61702152	rs6479673	0.639397		10	61702152	rs6479673	0.112532
10	61702413	rs6479675	0.396968		10	61702413	rs6479675	0.350794
10	61702632	rs10994080	0.744759		10	61702632	rs10994080	0.0335872
10	61703261	rs10994081	0.659386		10	61703261	rs10994081	0.103014
10	61703336	rs10994082	0.744759		10	61703336	rs10994082	0.0335872
10	61703590	rs7912514	0.744759		10	61703590	rs7912514	0.0335872
10	61703715	rs7897677	0.659386		10	61703715	rs7897677	0.103014
10	61703801	rs7897800	0.659386		10	61703801	rs7897800	0.103014
10	61703856	rs1171847	0.706785		10	61703856	rs1171847	0.171661
10	61704297	rs1008887	0.486799		10	61704297	rs1008887	0.431815
10	61704458	rs3851249	0.744759		10	61704458	rs3851249	0.0335872
10	61704603	rs10994083	0.659386		10	61704603	rs10994083	0.103014
10	61704868	rs1184593	0.596679		10	61704868	rs1184593	0.864016
10	61705098	rs2034200	0.659386		10	61705098	rs2034200	0.103014
10	61706206	rs72816432	0.723473		10	61706206	rs72816432	0.0759509
10	61707047	rs1171849	0.398844		10	61707047	rs1171849	0.304017
10	61707354	rs1171850	0.596679		10	61707354	rs1171850	0.864016
10	61707378	rs10994084	0.723473		10	61707378	rs10994084	0.0759509
10	61707879	rs16914411	0.76704		10	61707879	rs16914411	0.012765
10	61708489	rs16914415	0.617238		10	61708489	rs16914415	0.0631339
10	61709105	rs2166270	0.299197		10	61709105	rs2166270	0.0505105
10	61709195	rs2166271	0.299197		10	61709195	rs2166271	0.0505105
10	61710319	rs16914427	0.617238		10	61710319	rs16914427	0.0577207
10	61710540	rs1185704	0.600862		10	61710540	rs1185704	0.987845
10	61711185	rs16914432	0.573012		10	61711185	rs16914432	0.112952
10	61711410	rs1684927	0.647372		10	61711410	rs1684927	0.113407
10	61711414	rs1684928	0.647372		10	61711414	rs1684928	0.113407
10	61712666	rs12763583	0.602209		10	61712666	rs12763583	0.0505105
10	61713218	rs7094419	0.59424		10	61713218	rs7094419	0.127152
10	61714103	rs12776024	0.708527		10	61714103	rs12776024	0.0133773
10	61714200	rs35439989	0.722825		10	61714200	rs35439989	0.0133773
10	61715314	rs3910925	0.45935		10	61715314	rs3910925	0.309941
10	61715612	rs10994088	0.619008		10	61715612	rs10994088	0.732032
10	61715615	rs199596732	0.45935		10	61715615	rs199596732	0.309941
10	61715615	rs10994089	0.45935		10	61715615	rs10994089	0.309941
10	61715655	rs1171853	0.612715		10	61715655	rs1171853	0.796712
10	61715836	rs12784462	0.7048		10	61715836	rs12784462	0.0172948
10	61716261	rs1171854	0.612715		10	61716261	rs1171854	0.796712
10	61716788	rs4948250	0.619008		10	61716788	rs4948250	0.732032
10	61716887	rs10821617	0.640848		10	61716887	rs10821617	0.543774
10	61717258	rs1171855	0.612715		10	61717258	rs1171855	0.796712
10	61719159	rs10994091	0.596927		10	61719159	rs10994091	0.78353
10	61719385	rs12776262	0.974106		10	61719385	rs12776262	0.0517413
10	61719934	rs3851250	0.596927		10	61719934	rs3851250	0.714497
10	61720384	rs3843241	0.596927		10	61720384	rs3843241	0.714497
10	61720969	rs4301740	0.596927		10	61720969	rs4301740	0.714497
10	61721083	rs10821618	0.596927		10	61721083	rs10821618	0.714497
10	61721116	rs10821619	0.652073		10	61721116	rs10821619	0.45138
10	61721359	rs2450455	0.571186		10	61721359	rs2450455	0.874544
10	61721518	rs2053661	0.596927		10	61721518	rs2053661	0.714497
10	61722273	rs7078432	0.596927		10	61722273	rs7078432	0.78353
10	61722314	rs7078446	0.596927		10	61722314	rs7078446	0.714497
10	61722957	rs968626	0.596927		10	61722957	rs968626	0.714497
10	61723720	rs7099657	0.596927		10	61723720	rs7099657	0.714497
10	61723799	rs3099373	0.580845		10	61723799	rs3099373	0.814786
10	61723970	rs7069483	0.580845		10	61723970	rs7069483	0.92645
10	61723988	rs10821620	0.652073		10	61723988	rs10821620	0.535625
10	61724769	rs72816440	0.622684		10	61724769	rs72816440	0.0693847
10	61725913	rs723212	0.880075		10	61725913	rs723212	0.774749
10	61726092	rs723213	0.672889		10	61726092	rs723213	0.136791
10	61726151	rs9332447	0.672889		10	61726151	rs9332447	0.136791
10	61726870	rs1684895	0.696138		10	61726870	rs1684895	0.44174
10	61726939	rs16914450	0.555696		10	61726939	rs16914450	0.460948
10	61727115	rs10761422	0.630203		10	61727115	rs10761422	0.120603
10	61727338	rs10740001	0.637694		10	61727338	rs10740001	0.120309
10	61728196	rs10994094	0.749435		10	61728196	rs10994094	0.593649

## Sheet: Figure 5c
Males					Females
#CHROM	POS	MarkerName	P.value		#CHROM	POS	MarkerName	P.value
7	129208910	rs1624261	0.472592		7	129208910	rs1624261	0.00624168
7	129209052	rs11769676	0.414629		7	129209052	rs11769676	0.00297625
7	129209537	rs1619066	0.915249		7	129209537	rs1619066	0.937504
7	129209948	rs13235012	0.729673		7	129209948	rs13235012	0.235816
7	129210004	rs2018797	0.971245		7	129210004	rs2018797	0.0615352
7	129210518	rs34780485	0.703509		7	129210518	rs34780485	0.235816
7	129210535	rs692489	0.472592		7	129210535	rs692489	0.00624168
7	129211489	rs690686	0.875871		7	129211489	rs690686	0.897427
7	129212119	rs690748	0.472592		7	129212119	rs690748	0.00624168
7	129212239	rs690978	0.360242		7	129212239	rs690978	0.184652
7	129212239	rs1480172741	0.360242		7	129212239	rs1480172741	0.184652
7	129212243	rs56129173	0.360242		7	129212243	rs56129173	0.184652
7	129213716	rs2007352	0.176243		7	129213716	rs2007352	0.195334
7	129213857	rs1823102	0.494009		7	129213857	rs1823102	0.0092942
7	129214174	rs754386	0.298867		7	129214174	rs754386	0.0336949
7	129214387	rs754385	0.513629		7	129214387	rs754385	0.0092942
7	129214418	rs896156	0.927518		7	129214418	rs896156	0.869376
7	129215050	rs36087637	0.438439		7	129215050	rs36087637	0.034175
7	129216983	rs111273066	0.836865		7	129216983	rs111273066	0.0971367
7	129217283	rs10276336	0.371242		7	129217283	rs10276336	0.0299077
7	129217296	rs58457927	0.786062		7	129217296	rs58457927	0.277383
7	129217706	rs12673568	0.486449		7	129217706	rs12673568	0.126119
7	129217773	rs1450878	0.955907		7	129217773	rs1450878	0.911712
7	129218091	rs6961403	0.563593		7	129218091	rs6961403	0.679003
7	129218358	rs12706889	0.747758		7	129218358	rs12706889	0.0971367
7	129219039	rs55933630	0.563593		7	129219039	rs55933630	0.679003
7	129219112	rs6948627	0.376647		7	129219112	rs6948627	0.0102301
7	129219169	rs13222287	0.903302		7	129219169	rs13222287	0.277383
7	129219202	rs6966688	0.955907		7	129219202	rs6966688	0.911712
7	129219633	rs10226046	0.955907		7	129219633	rs10226046	0.911712
7	129219687	rs28889902	0.563593		7	129219687	rs28889902	0.679003
7	129221132	rs79957476	0.713331		7	129221132	rs79957476	0.321933
7	129221783	rs10954244	0.955907		7	129221783	rs10954244	0.911712
7	129222963	rs36083190	0.413462		7	129222963	rs36083190	0.00362911
7	129223086	rs35366849	0.905476		7	129223086	rs35366849	0.268312
7	129223371	rs34947551	0.905476		7	129223371	rs34947551	0.268312
7	129223555	rs34159564	0.713331		7	129223555	rs34159564	0.321933
7	129223675	rs6950910	0.713331		7	129223675	rs6950910	0.321933
7	129224399	rs4731600	0.955907		7	129224399	rs4731600	0.853373
7	129225502	rs2896419	0.955907		7	129225502	rs2896419	0.853373
7	129225637	rs2402958	0.955907		7	129225637	rs2402958	0.853373
7	129227036	rs6954452	0.955907		7	129227036	rs6954452	0.853373
7	129227436	rs6467252	0.955907		7	129227436	rs6467252	0.853373
7	129227630	rs9769156	0.867856		7	129227630	rs9769156	0.139061
7	129227650	rs140581652	0.94005		7	129227650	rs140581652	0.0258825
7	129227668	rs7788628	0.611616		7	129227668	rs7788628	0.665896
7	129227770	rs7788769	0.955907		7	129227770	rs7788769	0.853373
7	129228184	rs12540333	0.937433		7	129228184	rs12540333	0.321933
7	129228229	rs10235960	0.289726		7	129228229	rs10235960	0.0299077
7	129228998	rs4731601	0.433968		7	129228998	rs4731601	0.944374
7	129229410	rs2402957	0.820543		7	129229410	rs2402957	0.12701
7	129229593	rs2896418	0.667109		7	129229593	rs2896418	0.853373
7	129229709	rs10225426	0.667109		7	129229709	rs10225426	0.853373
7	129229787	rs10954245	0.355845		7	129229787	rs10954245	0.00362911
7	129231044	rs6975927	0.355845		7	129231044	rs6975927	0.00362911
7	129231175	rs6467253	0.955907		7	129231175	rs6467253	0.853373
7	129231310	rs7808752	0.567097		7	129231310	rs7808752	0.783701
7	129231409	rs6976516	0.355845		7	129231409	rs6976516	0.00345593
7	129231657	rs6467254	0.820543		7	129231657	rs6467254	0.139061
7	129232187	rs10252520	0.183464		7	129232187	rs10252520	0.0162171
7	129232720	rs13233824	0.897193		7	129232720	rs13233824	0.268312
7	129232792	rs2402956	0.820543		7	129232792	rs2402956	0.12701
7	129233226	rs189995915	0.917147		7	129233226	rs189995915	0.268312
7	129233227	rs202075822	0.917147		7	129233227	rs202075822	0.268312
7	129233478	rs6949099	0.820543		7	129233478	rs6949099	0.139061
7	129234087	rs34002378	0.917147		7	129234087	rs34002378	0.268312
7	129234356	rs10245497	0.927489		7	129234356	rs10245497	0.803718
7	129235226	rs4728171	0.639934		7	129235226	rs4728171	0.853373
7	129235467	rs7802041	0.930099		7	129235467	rs7802041	0.853373
7	129235754	rs12531330	0.703366		7	129235754	rs12531330	0.321933
7	129236402	rs9690361	0.930099		7	129236402	rs9690361	0.853373
7	129237001	rs10954246	0.639934		7	129237001	rs10954246	0.853373
7	129237876	rs10268760	0.493268		7	129237876	rs10268760	0.168222
7	129238211	rs10255458	0.560485		7	129238211	rs10255458	0.187562
7	129238745	rs10808237	0.721414		7	129238745	rs10808237	0.193782
7	129238747	rs10808238	0.930099		7	129238747	rs10808238	0.853373
7	129239421	rs78291868	0.325219		7	129239421	rs78291868	0.0248096
7	129239585	rs13227100	0.639934		7	129239585	rs13227100	0.853373
7	129239649	rs12154677	0.536744		7	129239649	rs12154677	0.00532228
7	129239794	rs114589996	0.276072		7	129239794	rs114589996	0.0248096
7	129240045	rs6467255	0.639934		7	129240045	rs6467255	0.853373
7	129241183	rs6963433	0.407406		7	129241183	rs6963433	0.0674745
7	129241397	rs71548769	0.974721		7	129241397	rs71548769	0.659317
7	129241397	rs1479773446	0.974721		7	129241397	rs1479773446	0.659317
7	129241397	rs1165908908	0.974721		7	129241397	rs1165908908	0.659317
7	129241400	rs35894215	0.974721		7	129241400	rs35894215	0.659317
7	129241401	rs1231130017	0.974721		7	129241401	rs1231130017	0.659317
7	129241401	rs71164993	0.974721		7	129241401	rs71164993	0.659317
7	129241401	rs150163791	0.974721		7	129241401	rs150163791	0.659317
7	129241401	rs35067940	0.974721		7	129241401	rs35067940	0.659317
7	129241798	rs7797035	0.955907		7	129241798	rs7797035	0.762296
7	129241814	rs10256014	0.545914		7	129241814	rs10256014	0.897994
7	129242076	rs12154955	0.608084		7	129242076	rs12154955	0.158448
7	129242742	rs11771609	0.627612		7	129242742	rs11771609	0.0674745
7	129242824	rs1040049785	0.545914		7	129242824	rs1040049785	0.897994
7	129242824	rs56889501	0.545914		7	129242824	rs56889501	0.897994
7	129243053	rs4520104	0.667109		7	129243053	rs4520104	0.762296
7	129243705	rs9691578	0.840913		7	129243705	rs9691578	0.704159
7	129244665	rs9792084	0.947366		7	129244665	rs9792084	0.67206
7	129244793	rs6942490	0.565928		7	129244793	rs6942490	0.933457
7	129245128	rs6976507	0.565928		7	129245128	rs6976507	0.933457
7	129246036	rs34498715	0.570693		7	129246036	rs34498715	0.00539321
7	129246120	rs10215964	0.738762		7	129246120	rs10215964	0.686622
7	129246450	rs10954247	0.583813		7	129246450	rs10954247	0.253039
7	129246479	rs62490955	0.852728		7	129246479	rs62490955	0.0735745
7	129246699	rs13233863	0.852728		7	129246699	rs13233863	0.0735745
7	129247134	rs6967348	0.738762		7	129247134	rs6967348	0.686622
7	129248502	rs10275592	0.738762		7	129248502	rs10275592	0.686622
7	129248638	rs7805465	0.738762		7	129248638	rs7805465	0.686622
7	129249773	rs6961102	0.738762		7	129249773	rs6961102	0.686622
7	129250536	rs1562833	0.738762		7	129250536	rs1562833	0.686622
7	129251065	rs11570363	0.730392		7	129251065	rs11570363	0.00589892
7	129252853	rs753947	0.737429		7	129252853	rs753947	0.933457
7	129253370	rs11984014	0.51118		7	129253370	rs11984014	0.136174
7	129253370	rs947858202	0.51118		7	129253370	rs947858202	0.136174
7	129253785	rs7795187	0.783121		7	129253785	rs7795187	0.933457
7	129253853	rs7782066	0.640796		7	129253853	rs7782066	0.656461
7	129254056	rs141721165	0.640192		7	129254056	rs141721165	0.332712
7	129254234	rs7799885	0.881769		7	129254234	rs7799885	0.539395
7	129254448	rs4731607	0.881769		7	129254448	rs4731607	0.539395
7	129254997	rs12706898	0.749905		7	129254997	rs12706898	0.062413
7	129255110	rs10236959	0.713126		7	129255110	rs10236959	0.281486
7	129256276	rs11532743	0.428287		7	129256276	rs11532743	0.451555
7	129256285	rs10270813	0.821404		7	129256285	rs10270813	0.110087
7	129256306	rs10227655	0.97434		7	129256306	rs10227655	0.051085
7	129256427	rs10271270	0.97434		7	129256427	rs10271270	0.0459832
7	129257508	rs10245818	0.783121		7	129257508	rs10245818	0.933457
7	129257574	rs10275661	0.97434		7	129257574	rs10275661	0.051085
7	129257849	rs10278897	0.97434		7	129257849	rs10278897	0.051085
7	129258284	rs13244638	0.360474		7	129258284	rs13244638	0.00774708
7	129258599	rs10249998	0.881769		7	129258599	rs10249998	0.539395
7	129258637	rs10279839	0.881769		7	129258637	rs10279839	0.539395
7	129258671	rs10279858	0.811918		7	129258671	rs10279858	0.119931
7	129259134	rs73721766	0.97434		7	129259134	rs73721766	0.051085
7	129259199	rs36017781	0.317878		7	129259199	rs36017781	0.00774708
7	129259743	rs10225103	0.838985		7	129259743	rs10225103	0.248124
7	129259792	rs7781972	0.811918		7	129259792	rs7781972	0.119931
7	129260210	rs35240725	0.572011		7	129260210	rs35240725	0.447577
7	129260507	rs7803431	0.745368		7	129260507	rs7803431	0.435278
7	129260534	rs12531460	0.749905		7	129260534	rs12531460	0.063307
7	129262259	rs10252513	0.881769		7	129262259	rs10252513	0.539395
7	129263397	rs2001583	0.726433		7	129263397	rs2001583	0.105433
7	129264031	rs7787121	0.83907		7	129264031	rs7787121	0.21297
7	129264570	rs11975979	0.360474		7	129264570	rs11975979	0.00774708
7	129265143	rs4469397	0.726358		7	129265143	rs4469397	0.00532897
7	129265546	rs12666494	0.582664		7	129265546	rs12666494	0.0543366
7	129265800	rs11768624	0.226495		7	129265800	rs11768624	0.0147727
7	129266417	rs28689822	0.752788		7	129266417	rs28689822	0.933457
7	129266491	rs12669389	0.83907		7	129266491	rs12669389	0.21297
7	129266759	rs10808240	0.848231		7	129266759	rs10808240	0.539395
7	129267107	rs12537713	0.326459		7	129267107	rs12537713	0.451555
7	129267152	rs13231538	0.296508		7	129267152	rs13231538	0.00774708
7	129267170	rs56028831	0.84127		7	129267170	rs56028831	0.869663
7	129267277	rs56271323	0.84127		7	129267277	rs56271323	0.869663
7	129267635	rs4731608	0.909608		7	129267635	rs4731608	0.56135
7	129268029	rs7799770	0.83453		7	129268029	rs7799770	0.117515
7	129268295	rs10954248	0.296508		7	129268295	rs10954248	0.00774708
7	129268620	rs73721770	0.97434		7	129268620	rs73721770	0.051085
7	129269454	rs13239849	0.326459		7	129269454	rs13239849	0.451555
7	129269836	rs7790595	0.97434		7	129269836	rs7790595	0.051085
7	129271566	rs2402962	0.83907		7	129271566	rs2402962	0.21297
7	129272359	rs6969098	0.843281		7	129272359	rs6969098	0.930284
7	129273842	rs73159612	0.843281		7	129273842	rs73159612	0.930284
7	129274005	rs4292630	0.850155		7	129274005	rs4292630	0.980822
7	129274265	rs6979455	0.84127		7	129274265	rs6979455	0.866389
7	129277432	rs7783235	0.97434		7	129277432	rs7783235	0.056088
7	129277488	rs4731610	0.312464		7	129277488	rs4731610	0.447577
7	129277714	rs1467420231	0.84127		7	129277714	rs1467420231	0.8213
7	129277714	rs1399772246	0.84127		7	129277714	rs1399772246	0.8213
7	129277714	rs6968168	0.84127		7	129277714	rs6968168	0.8213
7	129278613	rs4731611	0.372382		7	129278613	rs4731611	0.525111
7	129279621	rs10279678	0.842996		7	129279621	rs10279678	0.75229
7	129280508	rs10268267	0.758638		7	129280508	rs10268267	0.0461576
7	129281590	rs62489268	0.84515		7	129281590	rs62489268	0.828787
7	129281748	rs7784920	0.84515		7	129281748	rs7784920	0.828787
7	129281919	rs7788849	0.975738		7	129281919	rs7788849	0.300515
7	129283698	rs6962005	0.83907		7	129283698	rs6962005	0.223702
7	129284182	rs12535925	0.372382		7	129284182	rs12535925	0.525111
7	129285395	rs7778085	0.951114		7	129285395	rs7778085	0.296912
7	129285974	rs7782520	0.580522		7	129285974	rs7782520	0.346868
7	129286408	rs6969441	0.638845		7	129286408	rs6969441	0.167985
7	129286436	rs6949152	0.780789		7	129286436	rs6949152	0.0936261
7	129287065	rs10274906	0.860782		7	129287065	rs10274906	0.764283
7	129287621	rs10231985	0.86296		7	129287621	rs10231985	0.828787
7	129288110	rs11487138	0.860782		7	129288110	rs11487138	0.764283
7	129289656	rs6965820	0.623153		7	129289656	rs6965820	0.0492568
7	129290559	rs11761434	0.266986		7	129290559	rs11761434	0.00864185
7	129292993	rs28805656	0.97434		7	129292993	rs28805656	0.0540838
7	129293821	rs7786760	0.951114		7	129293821	rs7786760	0.296912
7	129293978	rs6953987	0.266986		7	129293978	rs6953987	0.00864185
7	129294942	rs1048073982	0.649777		7	129294942	rs1048073982	0.182233
7	129294942	rs12666331	0.649777		7	129294942	rs12666331	0.182233
7	129295571	rs58660194	0.84515		7	129295571	rs58660194	0.828787
7	129295792	rs2402965	0.951114		7	129295792	rs2402965	0.296912
7	129296071	rs2402966	0.951114		7	129296071	rs2402966	0.296912
7	129296119	rs4612263	0.618674		7	129296119	rs4612263	0.0492568
7	129296711	rs35343997	0.372382		7	129296711	rs35343997	0.533954
7	129297916	rs6946418	0.658055		7	129297916	rs6946418	0.346868
7	129298015	rs60362426	0.94981		7	129298015	rs60362426	0.730872
7	129298015	rs945163287	0.94981		7	129298015	rs945163287	0.730872
7	129298136	rs2402967	0.266986		7	129298136	rs2402967	0.00909752
7	129298191	rs34300097	0.97434		7	129298191	rs34300097	0.0540838
7	129299662	rs6953077	0.945051		7	129299662	rs6953077	0.828787
7	129299890	rs6957596	0.655651		7	129299890	rs6957596	0.182233
7	129300359	rs6958375	0.649321		7	129300359	rs6958375	0.0832567
7	129300522	rs6978476	0.618674		7	129300522	rs6978476	0.0492568
7	129301726	rs6964297	0.97434		7	129301726	rs6964297	0.0487131
7	129302369	rs12666356	0.464035		7	129302369	rs12666356	0.10583
7	129302604	rs10954249	0.238785		7	129302604	rs10954249	0.0399514
7	129302604	rs558542957	0.238785		7	129302604	rs558542957	0.0399514
7	129302711	rs55853524	0.949846		7	129302711	rs55853524	0.828787
7	129302713	rs145888148	0.227185		7	129302713	rs145888148	0.460579
7	129303102	rs10260496	0.945051		7	129303102	rs10260496	0.828787
7	129303373	rs7789516	0.975738		7	129303373	rs7789516	0.331778
7	129303373	rs1289472088	0.975738		7	129303373	rs1289472088	0.331778
7	129303374	rs7806603	0.97434		7	129303374	rs7806603	0.0540838
7	129303725	rs4272311	0.564659		7	129303725	rs4272311	0.346868
7	129303771	rs4379396	0.951114		7	129303771	rs4379396	0.296912
7	129303786	rs4504577	0.97434		7	129303786	rs4504577	0.048759
7	129303944	rs7459234	0.842996		7	129303944	rs7459234	0.764283
7	129304727	rs73159622	0.887854		7	129304727	rs73159622	0.572871
7	129304991	rs6467257	0.951114		7	129304991	rs6467257	0.296912
7	129305291	rs62489293	0.372382		7	129305291	rs62489293	0.525111
7	129305715	rs4728174	0.638845		7	129305715	rs4728174	0.167985
7	129307005	rs11760589	0.266986		7	129307005	rs11760589	0.00864185
7	129307742	rs4348430	0.951114		7	129307742	rs4348430	0.296912
7	129308294	rs13226276	0.26503		7	129308294	rs13226276	0.00944999
7	129308603	rs56099086	0.945051		7	129308603	rs56099086	0.828787
7	129308804	rs7792411	0.945051		7	129308804	rs7792411	0.828787
7	129308844	rs35629686	0.372382		7	129308844	rs35629686	0.525111
7	129310092	rs7797729	0.945051		7	129310092	rs7797729	0.828787
7	129310123	rs7778681	0.564659		7	129310123	rs7778681	0.346868
7	129312570	rs10276606	0.849713		7	129312570	rs10276606	0.0217796
7	129313542	rs4731612	0.952329		7	129313542	rs4731612	0.302696
7	129313644	rs4731613	0.298632		7	129313644	rs4731613	0.521259
7	129313695	rs57241718	0.708757		7	129313695	rs57241718	0.0250935
7	129313989	rs10254366	0.391709		7	129313989	rs10254366	0.443872
7	129314268	rs62489295	0.752711		7	129314268	rs62489295	0.793326
7	129316229	rs7782840	0.325956		7	129316229	rs7782840	0.766637
7	129320602	rs13225629	0.246287		7	129320602	rs13225629	0.600822
7	129321191	rs6467259	0.333585		7	129321191	rs6467259	0.452517
7	129321303	rs7807898	0.333585		7	129321303	rs7807898	0.452517
7	129321323	rs17160984	0.325956		7	129321323	rs17160984	0.767362
7	129321647	rs2402968	0.500431		7	129321647	rs2402968	0.343211
7	129326057	rs12538553	0.898634		7	129326057	rs12538553	0.0438891
7	129327396	rs36033773	0.273301		7	129327396	rs36033773	0.507932
7	129328532	rs1162097965	0.0933557		7	129328532	rs1162097965	0.443848
7	129328532	rs988591330	0.0933557		7	129328532	rs988591330	0.443848
7	129328532	rs796933983	0.0933557		7	129328532	rs796933983	0.443848
7	129328532	rs12540137	0.0933557		7	129328532	rs12540137	0.443848
7	129328563	rs10954250	0.144362		7	129328563	rs10954250	0.724585
7	129328738	rs12540217	0.776412		7	129328738	rs12540217	0.996936
7	129329261	rs2402974	0.232324		7	129329261	rs2402974	0.521259
7	129329408	rs10954251	0.294463		7	129329408	rs10954251	0.600822
7	129329673	rs1806626	0.232324		7	129329673	rs1806626	0.521259
7	129330016	rs17556221	0.211895		7	129330016	rs17556221	0.600822
7	129330903	rs4731615	0.600486		7	129330903	rs4731615	0.485063
7	129332946	rs1984823	0.279188		7	129332946	rs1984823	0.669954
7	129333540	rs13236221	0.257169		7	129333540	rs13236221	0.336187
7	129333905	rs9656383	0.829216		7	129333905	rs9656383	0.793326
7	129334546	rs2402975	0.294463		7	129334546	rs2402975	0.600822
7	129335895	rs74990810	0.257915		7	129335895	rs74990810	0.600822
7	129337106	rs13230677	0.19203		7	129337106	rs13230677	0.568704
7	129337124	rs6467260	0.279188		7	129337124	rs6467260	0.669954
7	129337795	rs74923634	0.793176		7	129337795	rs74923634	0.0438891
7	129338181	rs4440554	0.198362		7	129338181	rs4440554	0.334742
7	129341742	rs11773536	0.483221		7	129341742	rs11773536	0.0637184
7	129342043	rs10954252	0.300262		7	129342043	rs10954252	0.249156
7	129342404	rs2402976	0.356746		7	129342404	rs2402976	0.283751
7	129342581	rs7800226	0.977435		7	129342581	rs7800226	0.0187388
7	129343967	rs11773023	0.198096		7	129343967	rs11773023	0.614884
7	129344677	rs12537627	0.261647		7	129344677	rs12537627	0.521259
7	129346290	rs17556430	0.19203		7	129346290	rs17556430	0.568704
7	129346290	rs1433524317	0.19203		7	129346290	rs1433524317	0.568704
7	129348051	rs7802940	0.557857		7	129348051	rs7802940	0.717056
7	129349101	rs11769146	0.243841		7	129349101	rs11769146	0.600822
7	129349387	rs4731617	0.428608		7	129349387	rs4731617	0.835106
7	129349573	rs4731618	0.221299		7	129349573	rs4731618	0.525111
7	129350170	rs3736626	0.160728		7	129350170	rs3736626	0.614884
7	129351444	rs1962038	0.243841		7	129351444	rs1962038	0.600822
7	129351720	rs1962039	0.933217		7	129351720	rs1962039	0.8337
7	129352337	rs1962037	0.464388		7	129352337	rs1962037	0.463643
7	129353012	rs6959550	0.160728		7	129353012	rs6959550	0.614884
7	129353577	rs1227787808	0.261647		7	129353577	rs1227787808	0.525111
7	129353577	rs59675752	0.261647		7	129353577	rs59675752	0.525111
7	129354653	rs3800599	0.243841		7	129354653	rs3800599	0.600822
7	129354911	rs4728175	0.233315		7	129354911	rs4728175	0.961562
7	129355852	rs1290300125	0.433877		7	129355852	rs1290300125	0.735119
7	129355852	rs7780601	0.433877		7	129355852	rs7780601	0.735119
7	129355855	rs35372550	0.286864		7	129355855	rs35372550	0.521521
7	129356122	rs9641854	0.933217		7	129356122	rs9641854	0.8337
7	129356206	rs9641855	0.428608		7	129356206	rs9641855	0.835106
7	129356936	rs17161218	0.356644		7	129356936	rs17161218	0.0869346
7	129356939	rs12154342	0.243841		7	129356939	rs12154342	0.600822
7	129357298	rs2293629	0.243841		7	129357298	rs2293629	0.600822
7	129357578	rs2896423	0.557857		7	129357578	rs2896423	0.717056
7	129358476	rs6958958	0.557857		7	129358476	rs6958958	0.717056
7	129358986	rs6467261	0.671608		7	129358986	rs6467261	0.313105
7	129359736	rs3778775	0.933217		7	129359736	rs3778775	0.8337
7	129361214	rs2402978	0.710928		7	129361214	rs2402978	0.713797
7	129361698	rs62489304	0.336383		7	129361698	rs62489304	0.0303635
7	129362227	rs35268174	0.376374		7	129362227	rs35268174	0.0295875
7	129363917	rs13239011	0.211895		7	129363917	rs13239011	0.600822
7	129364184	rs10243809	0.428608		7	129364184	rs10243809	0.835106
7	129364890	rs73159640	0.255173		7	129364890	rs73159640	0.600822
7	129365244	rs6949469	0.737774		7	129365244	rs6949469	0.713797
7	129368266	rs10238665	0.935234		7	129368266	rs10238665	0.0187388
7	129368612	rs10239118	0.336383		7	129368612	rs10239118	0.0295875
7	129369075	rs11383317	0.737774		7	129369075	rs11383317	0.713797
7	129369075	rs56232714	0.737774		7	129369075	rs56232714	0.713797
7	129369352	rs36094093	0.336383		7	129369352	rs36094093	0.0295875
7	129370507	rs71583713	0.261647		7	129370507	rs71583713	0.521259
7	129371012	rs10250715	0.935234		7	129371012	rs10250715	0.0187388
7	129371237	rs4728177	0.824574		7	129371237	rs4728177	0.374122
7	129371513	rs13246347	0.261647		7	129371513	rs13246347	0.521259
7	129371749	rs13246612	0.398268		7	129371749	rs13246612	0.0295875
7	129372085	rs10255077	0.517429		7	129372085	rs10255077	0.313105
7	129372609	rs6949742	0.710928		7	129372609	rs6949742	0.713797
7	129373168	rs10259352	0.298215		7	129373168	rs10259352	0.0865405
7	129373184	rs4731620	0.336383		7	129373184	rs4731620	0.0295875
7	129373823	rs7809459	0.517429		7	129373823	rs7809459	0.313105
7	129374206	rs12540281	0.261647		7	129374206	rs12540281	0.521259
7	129374657	rs4731621	0.710928		7	129374657	rs4731621	0.713797
7	129375203	rs6467262	0.710928		7	129375203	rs6467262	0.713797
7	129375231	rs6955093	0.935234		7	129375231	rs6955093	0.0187388
7	129378189	rs2402969	0.824574		7	129378189	rs2402969	0.374122
7	129378397	rs62489332	0.898497		7	129378397	rs62489332	0.786349
7	129378640	rs10258498	0.935234		7	129378640	rs10258498	0.0187388
7	129379013	rs10277673	0.793176		7	129379013	rs10277673	0.0438891
7	129379801	rs2402970	0.830222		7	129379801	rs2402970	0.0439305
7	129380243	rs7796553	0.935234		7	129380243	rs7796553	0.0187388
7	129380421	rs7777812	0.975517		7	129380421	rs7777812	0.0187388
7	129380647	rs10267039	0.830222		7	129380647	rs10267039	0.0439305
7	129381156	rs6948697	0.233741		7	129381156	rs6948697	0.029475
7	129381953	rs2402972	0.403212		7	129381953	rs2402972	0.433939
7	129382133	rs3993406	0.286434		7	129382133	rs3993406	0.106706
7	129382133	rs971184505	0.286434		7	129382133	rs971184505	0.106706
7	129382995	rs2896422	0.710928		7	129382995	rs2896422	0.713797
7	129383792	rs34783564	0.261647		7	129383792	rs34783564	0.521259
7	129384438	rs10224702	0.917737		7	129384438	rs10224702	0.0187388
7	129385136	rs7794909	0.517429		7	129385136	rs7794909	0.313105
7	129387380	rs10244147	0.502087		7	129387380	rs10244147	0.00512475
7	129387411	rs10244241	0.485547		7	129387411	rs10244241	0.0262739
7	129389913	rs7801252	0.261672		7	129389913	rs7801252	0.265069
7	129390401	rs62489334	0.261647		7	129390401	rs62489334	0.49619
7	129390595	rs71583720	0.261647		7	129390595	rs71583720	0.48683
7	129391869	rs6978860	0.979898		7	129391869	rs6978860	0.0394745
7	129391881	rs10234904	0.917737		7	129391881	rs10234904	0.0187388
7	129392680	rs11973724	0.458488		7	129392680	rs11973724	0.0110376
7	129393162	rs11763880	0.770832		7	129393162	rs11763880	0.038047
7	129393341	rs10500120	0.376093		7	129393341	rs10500120	0.0314735
7	129393372	rs12538512	0.261647		7	129393372	rs12538512	0.48683
7	129394236	rs113096092	0.652955		7	129394236	rs113096092	0.0194775
7	129394240	rs58736446	0.331299		7	129394240	rs58736446	0.366993
7	129394491	rs13438321	0.733135		7	129394491	rs13438321	0.0327245
7	129395751	rs11557287	0.739351		7	129395751	rs11557287	0.570845
7	129396174	rs11557288	0.078113		7	129396174	rs11557288	0.43213
7	129396342	rs13241028	0.0619704		7	129396342	rs13241028	0.389731
7	129397644	rs1882095	0.531812		7	129397644	rs1882095	0.266874
7	129398442	rs4731623	0.0195958		7	129398442	rs4731623	0.478476
7	129398521	rs28480046	0.65763		7	129398521	rs28480046	0.637402
7	129398549	rs9649538	0.106806		7	129398549	rs9649538	0.477928
7	129398686	rs17161487	0.336815		7	129398686	rs17161487	0.0476254
7	129398842	rs71583722	0.739351		7	129398842	rs71583722	0.570845
7	129399618	rs74537347	0.0186222		7	129399618	rs74537347	0.478476
7	129399909	rs112868247	0.764758		7	129399909	rs112868247	0.277523
7	129400275	rs181177844	0.177076		7	129400275	rs181177844	0.346393
7	129400299	rs4731624	0.219175		7	129400299	rs4731624	0.407729
7	129400308	rs113775236	0.593241		7	129400308	rs113775236	0.649539
7	129400408	rs139652681	0.0195958		7	129400408	rs139652681	0.407603
7	129400478	rs4731625	0.764758		7	129400478	rs4731625	0.277523
7	129401238	rs1271074328	0.592925		7	129401238	rs1271074328	0.285339
7	129401238	rs80350855	0.592925		7	129401238	rs80350855	0.285339
7	129401244	rs1283512617	0.956934		7	129401244	rs1283512617	0.484988
7	129401244	rs1481261786	0.956934		7	129401244	rs1481261786	0.484988
7	129401244	rs5015500	0.956934		7	129401244	rs5015500	0.484988
7	129401816	rs12670479	0.896546		7	129401816	rs12670479	0.580278
7	129402055	rs11760566	0.107429		7	129402055	rs11760566	0.47857
7	129402288	rs4731626	0.77797		7	129402288	rs4731626	0.359583
7	129402450	rs4731627	0.00523823		7	129402450	rs4731627	0.291291
7	129402602	rs35221168	0.107429		7	129402602	rs35221168	0.47857
7	129402745	rs11771246	0.778189		7	129402745	rs11771246	0.0637184
7	129403160	rs6467263	0.441466		7	129403160	rs6467263	0.0323622
7	129403481	rs62489337	0.650064		7	129403481	rs62489337	0.613672
7	129403534	rs75008991	0.795659		7	129403534	rs75008991	0.834636
7	129403569	rs12706901	0.0377905		7	129403569	rs12706901	0.0283981
7	129404346	rs11762506	0.408993		7	129404346	rs11762506	0.0398586
7	129404580	rs75417346	0.795659		7	129404580	rs75417346	0.814621
7	129405439	rs73159659	0.590452		7	129405439	rs73159659	0.985843
7	129405681	rs2402961	0.418227		7	129405681	rs2402961	0.191516
7	129405737	rs35787906	0.239324		7	129405737	rs35787906	0.767089
7	129405774	rs2402960	0.929365		7	129405774	rs2402960	0.00984327
7	129405778	rs78177910	0.795659		7	129405778	rs78177910	0.78194
7	129405807	rs2402959	0.677308		7	129405807	rs2402959	0.209684
7	129405912	rs75548169	0.974218		7	129405912	rs75548169	0.78194
7	129406328	rs36067352	0.22871		7	129406328	rs36067352	4.30799e-06
7	129406339	rs75723512	0.974218		7	129406339	rs75723512	0.78194
7	129406722	rs4236627	0.479587		7	129406722	rs4236627	1.0811e-05
7	129407261	rs6467264	0.0666246		7	129407261	rs6467264	0.328472
7	129407564	rs6965643	0.143352		7	129407564	rs6965643	0.0502938
7	129407615	rs6965780	0.036757		7	129407615	rs6965780	0.355981
7	129407923	rs56122969	0.908021		7	129407923	rs56122969	0.895019
7	129408316	rs7803194	0.140341		7	129408316	rs7803194	0.449999
7	129408322	rs12670951	0.0473618		7	129408322	rs12670951	0.115136
7	129408324	rs4278106	0.312504		7	129408324	rs4278106	0.0457493
7	129408325	rs4469398	0.312504		7	129408325	rs4469398	0.0457493
7	129408366	rs4351362	0.41998		7	129408366	rs4351362	1.6399e-12
7	129408563	rs75084004	0.955485		7	129408563	rs75084004	0.895019
7	129409550	rs35019946	0.380653		7	129409550	rs35019946	0.716022
7	129409758	rs7809195	0.290389		7	129409758	rs7809195	0.0342965
7	129410144	rs4467881	0.948685		7	129410144	rs4467881	0.062755
7	129410195	rs4541843	0.290389		7	129410195	rs4541843	0.0342965
7	129411477	rs112495127	0.584906		7	129411477	rs112495127	0.891415
7	129411975	rs11982509	0.952322		7	129411975	rs11982509	0.0562037
7	129412640	rs60007249	0.549389		7	129412640	rs60007249	0.0701255
7	129412731	rs6467265	0.744832		7	129412731	rs6467265	0.0607657
7	129413061	rs36003690	0.945148		7	129413061	rs36003690	0.00366306
7	129413188	rs4626538	0.994257		7	129413188	rs4626538	0.589094
7	129413772	rs66694850	0.945148		7	129413772	rs66694850	0.00366306
7	129414240	rs4421293	0.678314		7	129414240	rs4421293	0.187725
7	129415319	rs13231740	0.57315		7	129415319	rs13231740	0.460462
7	129416035	rs4335057	0.810703		7	129416035	rs4335057	0.282437
7	129416352	rs12538588	0.415188		7	129416352	rs12538588	0.440854
7	129416703	rs6947908	0.821619		7	129416703	rs6947908	0.281142
7	129416770	rs6947939	0.821619		7	129416770	rs6947939	0.281142
7	129416820	rs1307811783	0.782249		7	129416820	rs1307811783	0.789469
7	129416820	rs1365741992	0.782249		7	129416820	rs1365741992	0.789469
7	129416820	rs1491444280	0.782249		7	129416820	rs1491444280	0.789469
7	129416820	rs1441644094	0.782249		7	129416820	rs1441644094	0.789469
7	129416820	rs1376274618	0.782249		7	129416820	rs1376274618	0.789469
7	129416820	rs1217313838	0.782249		7	129416820	rs1217313838	0.789469
7	129416820	rs1456981847	0.782249		7	129416820	rs1456981847	0.789469
7	129416820	rs57560217	0.782249		7	129416820	rs57560217	0.789469
7	129416820	rs1200468104	0.782249		7	129416820	rs1200468104	0.789469
7	129416820	rs1300297385	0.782249		7	129416820	rs1300297385	0.789469
7	129416820	rs869132907	0.782249		7	129416820	rs869132907	0.789469
7	129417237	rs76735390	0.542739		7	129417237	rs76735390	0.826082
7	129417679	rs2693726	0.465683		7	129417679	rs2693726	0.539939
7	129417730	rs2693727	0.973542		7	129417730	rs2693727	0.853105
7	129417996	rs2693728	0.54957		7	129417996	rs2693728	0.767562
7	129419172	rs1344441279	0.242878		7	129419172	rs1344441279	0.484348
7	129419172	rs73487516	0.242878		7	129419172	rs73487516	0.484348
7	129419362	rs3958097	0.219236		7	129419362	rs3958097	0.00413925
7	129419881	rs10226784	0.10788		7	129419881	rs10226784	0.487504
7	129420034	rs4731628	0.10788		7	129420034	rs4731628	0.491199
7	129421674	rs2693730	0.348691		7	129421674	rs2693730	0.860771
7	129421683	rs117189313	0.979334		7	129421683	rs117189313	0.14557
7	129422494	rs10251172	0.113683		7	129422494	rs10251172	0.513198
7	129423027	rs73159666	0.254499		7	129423027	rs73159666	0.00413925
7	129423136	rs55837101	0.135793		7	129423136	rs55837101	0.0897365
7	129424451	rs10259447	0.208247		7	129424451	rs10259447	0.150352
7	129424558	rs2727474	0.214899		7	129424558	rs2727474	0.373533
7	129425910	rs10224663	0.350278		7	129425910	rs10224663	0.383775
7	129427201	rs4731630	0.186861		7	129427201	rs4731630	0.488954
7	129428521	rs4731631	0.366761		7	129428521	rs4731631	0.157272
7	129429664	rs4731632	0.402202		7	129429664	rs4731632	0.405738
7	129431529	rs2016246	0.747543		7	129431529	rs2016246	0.318022
7	129431812	rs12706902	0.747543		7	129431812	rs12706902	0.329859
7	129431977	rs2693738	0.747543		7	129431977	rs2693738	0.329859
7	129432094	rs1815177	0.580512		7	129432094	rs1815177	0.333094
7	129432257	rs73159672	0.968335		7	129432257	rs73159672	0.714472
7	129433365	rs28758331	0.847106		7	129433365	rs28758331	0.583819
7	129433894	rs77251316	0.462782		7	129433894	rs77251316	0.926333
7	129434292	rs10954253	0.156936		7	129434292	rs10954253	0.621359
7	129434391	rs2693739	0.90503		7	129434391	rs2693739	0.279403
7	129434704	rs2727472	0.917981		7	129434704	rs2727472	0.279403
7	129434842	rs12530580	0.39023		7	129434842	rs12530580	0.783386
7	129434981	rs62491465	0.717874		7	129434981	rs62491465	0.125366
7	129435124	rs868056	0.171947		7	129435124	rs868056	0.25621
7	129435191	rs868055	0.82571		7	129435191	rs868055	0.286966
7	129435485	rs2466988	0.151728		7	129435485	rs2466988	0.565789
7	129435520	rs11760605	0.244536		7	129435520	rs11760605	0.25621
7	129435554	rs58060200	0.171947		7	129435554	rs58060200	0.25621
7	129435581	rs2466983	0.171947		7	129435581	rs2466983	0.25621
7	129435636	rs2466984	0.180973		7	129435636	rs2466984	0.282429
7	129435695	rs2466985	0.171947		7	129435695	rs2466985	0.25621
7	129435807	rs2727471	0.180244		7	129435807	rs2727471	0.253106
7	129436289	rs2727514	0.138473		7	129436289	rs2727514	0.190875
7	129436347	rs7803772	0.236748		7	129436347	rs7803772	0.451853
7	129436884	rs2727470	0.82571		7	129436884	rs2727470	0.286966
7	129437918	rs12672124	0.439656		7	129437918	rs12672124	0.00160821
7	129438057	rs142597980	0.2568		7	129438057	rs142597980	0.0181951
7	129438057	rs67881369	0.2568		7	129438057	rs67881369	0.0181951
7	129438057	rs1333997337	0.2568		7	129438057	rs1333997337	0.0181951
7	129438057	rs772176851	0.2568		7	129438057	rs772176851	0.0181951
7	129438057	rs71167222	0.2568		7	129438057	rs71167222	0.0181951
7	129438241	rs2727469	0.199062		7	129438241	rs2727469	0.176627
7	129438284	rs62491470	0.743406		7	129438284	rs62491470	0.00151153
7	129438640	rs61581843	0.439656		7	129438640	rs61581843	0.00160821
7	129439136	rs56848593	0.410573		7	129439136	rs56848593	0.000826141
7	129439442	rs1554727	0.294976		7	129439442	rs1554727	0.00114341
7	129440431	rs111391465	0.491143		7	129440431	rs111391465	0.783386
7	129440655	rs10246160	0.121946		7	129440655	rs10246160	0.164608
7	129441021	rs12535053	0.0656081		7	129441021	rs12535053	0.192593
7	129441385	rs12333758	0.194572		7	129441385	rs12333758	0.00130009
7	129441423	rs12333768	0.648379		7	129441423	rs12333768	0.00136068
7	129441957	rs1405608328	0.491143		7	129441957	rs1405608328	0.924345
7	129441957	rs55955026	0.491143		7	129441957	rs55955026	0.924345
7	129442278	rs55995041	0.491143		7	129442278	rs55995041	0.783386
7	129442667	rs10254453	0.557498		7	129442667	rs10254453	0.211131
7	129442838	rs10954254	0.0691993		7	129442838	rs10954254	0.180868
7	129444261	rs28705185	0.631098		7	129444261	rs28705185	0.00144234
7	129444951	rs4728178	0.815843		7	129444951	rs4728178	0.0419915
7	129445204	rs73159678	0.32872		7	129445204	rs73159678	0.000343745
7	129445211	rs2727513	0.224178		7	129445211	rs2727513	0.00924023
7	129445246	rs10244639	0.939256		7	129445246	rs10244639	0.140956
7	129445252	rs62491474	0.179996		7	129445252	rs62491474	0.00304739
7	129445276	rs62491475	0.565032		7	129445276	rs62491475	0.0015714
7	129445305	rs62491476	0.179996		7	129445305	rs62491476	0.00356247
7	129448173	rs59484978	0.55565		7	129448173	rs59484978	0.00624323
7	129449422	rs2693733	0.405676		7	129449422	rs2693733	0.0154918
7	129449847	rs2727505	0.3915		7	129449847	rs2727505	0.271098
7	129450457	rs10281112	0.932169		7	129450457	rs10281112	0.0434956
7	129450531	rs147769834	0.319893		7	129450531	rs147769834	0.284928
7	129450855	rs10225672	0.618571		7	129450855	rs10225672	0.00571735
7	129450944	rs7384058	0.776627		7	129450944	rs7384058	0.299867
7	129450996	rs2727503	0.30054		7	129450996	rs2727503	0.177737
7	129451199	rs6947455	0.326247		7	129451199	rs6947455	0.00784092
7	129451343	rs55930515	0.845361		7	129451343	rs55930515	0.956329
7	129451873	rs1552431	0.182431		7	129451873	rs1552431	0.324625
7	129452834	rs28823016	0.242645		7	129452834	rs28823016	0.013208
7	129452838	rs28825098	0.11016		7	129452838	rs28825098	0.0510345
7	129452838	rs1193490320	0.11016		7	129452838	rs1193490320	0.0510345
7	129452845	rs67018174	0.195622		7	129452845	rs67018174	0.512506
7	129452845	rs796258263	0.195622		7	129452845	rs796258263	0.512506
7	129452845	rs1397215322	0.195622		7	129452845	rs1397215322	0.512506
7	129452845	rs1411741656	0.195622		7	129452845	rs1411741656	0.512506
7	129454010	rs62491478	0.391549		7	129454010	rs62491478	0.0150722
7	129454817	rs2631611	0.246815		7	129454817	rs2631611	0.0570956
7	129454847	rs2727455	0.253784		7	129454847	rs2727455	0.512506
7	129455111	rs2693729	0.671648		7	129455111	rs2693729	0.686702
7	129456344	rs62491480	0.0850741		7	129456344	rs62491480	0.0855752
7	129456376	rs62491481	0.0850741		7	129456376	rs62491481	0.0855752
7	129458027	rs10480805	0.053446		7	129458027	rs10480805	0.0591359
7	129459275	rs62491488	0.0850741		7	129459275	rs62491488	0.0855752
7	129459495	rs62491489	0.794043		7	129459495	rs62491489	0.94129
7	129459578	rs4298432	0.0850741		7	129459578	rs4298432	0.0930205
7	129459741	rs4463364	0.0850741		7	129459741	rs4463364	0.0930205
7	129460084	rs60568613	0.0850741		7	129460084	rs60568613	0.0930205
7	129460789	rs12536118	0.0738911		7	129460789	rs12536118	0.0930205
7	129461316	rs4731634	0.794043		7	129461316	rs4731634	0.932889
7	129462752	rs2727502	0.264413		7	129462752	rs2727502	0.069208
7	129465053	rs2727456	0.988525		7	129465053	rs2727456	0.120079
7	129465835	rs79624617	0.141982		7	129465835	rs79624617	0.000387271
7	129466256	rs62491490	0.66825		7	129466256	rs62491490	0.932889
7	129466886	rs2727457	0.556334		7	129466886	rs2727457	0.489055
7	129469116	rs79387828	0.141982		7	129469116	rs79387828	0.000387271
7	129470167	rs873664	0.141982		7	129470167	rs873664	0.000387271
7	129473739	rs1046691	0.00338634		7	129473739	rs1046691	0.958186
7	129475323	rs2727500	0.213057		7	129475323	rs2727500	0.0598589
7	129477458	rs2727499	0.213057		7	129477458	rs2727499	0.0598589
7	129480122	rs2631606	0.347797		7	129480122	rs2631606	0.151843
7	129480819	rs62491492	0.030121		7	129480819	rs62491492	0.790092
7	129486865	rs199776547	0.133579		7	129486865	rs199776547	0.49953
7	129486865	rs62491493	0.133579		7	129486865	rs62491493	0.49953
7	129486868	rs62491494	0.818552		7	129486868	rs62491494	0.441384
7	129486868	rs535287651	0.818552		7	129486868	rs535287651	0.441384
7	129486871	rs917591212	0.563367		7	129486871	rs917591212	0.555497
7	129486871	rs2727458	0.563367		7	129486871	rs2727458	0.555497
7	129488153	rs10246707	0.00338634		7	129488153	rs10246707	0.958186
7	129492714	rs139547871	0.141982		7	129492714	rs139547871	0.000387271
7	129494782	rs2727462	0.28052		7	129494782	rs2727462	0.482366
7	129495866	rs58857902	0.00338634		7	129495866	rs58857902	0.996749
7	129496293	rs17162050	0.00657973		7	129496293	rs17162050	0.988757
7	129497636	rs10249037	0.00657973		7	129497636	rs10249037	0.988757
7	129500330	rs17162123	0.030121		7	129500330	rs17162123	0.790092
7	129500802	rs6959075	0.0132258		7	129500802	rs6959075	0.986843
7	129501109	rs78828928	0.141982		7	129501109	rs78828928	0.000387271
7	129501190	rs9656386	0.00338634		7	129501190	rs9656386	0.996749
7	129501335	rs17162136	0.030121		7	129501335	rs17162136	0.790092
7	129501426	rs9656387	0.00665815		7	129501426	rs9656387	0.980615
7	129501650	rs151296821	0.141982		7	129501650	rs151296821	0.000387271
7	129501926	rs17558874	0.141982		7	129501926	rs17558874	0.000387271
7	129502461	rs2727464	0.24582		7	129502461	rs2727464	0.0709757
7	129503460	rs10273782	0.00338634		7	129503460	rs10273782	0.996749
7	129503835	rs143595885	0.904002		7	129503835	rs143595885	0.924412
7	129504866	rs3807118	0.904002		7	129504866	rs3807118	0.924412
7	129505027	rs3807119	0.903227		7	129505027	rs3807119	0.686939
7	129505141	rs3807120	0.386806		7	129505141	rs3807120	0.733682
7	129505787	rs2693723	0.152628		7	129505787	rs2693723	0.0700003
7	129505787	rs1363905812	0.152628		7	129505787	rs1363905812	0.0700003
7	129505832	rs3807121	0.0145996		7	129505832	rs3807121	0.957836
7	129506548	rs2037720	0.00135675		7	129506548	rs2037720	0.977552
7	129506942	rs2708637	0.175667		7	129506942	rs2708637	0.203637
7	129507558	rs200091709	0.285673		7	129507558	rs200091709	0.932655
7	129507558	rs1433664998	0.285673		7	129507558	rs1433664998	0.932655
7	129507558	rs1308277089	0.285673		7	129507558	rs1308277089	0.932655
7	129508277	rs62491499	0.00135675		7	129508277	rs62491499	0.977552
7	129508283	rs2727492	0.28052		7	129508283	rs2727492	0.920146
7	129508286	rs62491500	0.904002		7	129508286	rs62491500	0.924412
7	129508489	rs55682483	0.00375925		7	129508489	rs55682483	0.980899
7	129509027	rs142487243	0.141982		7	129509027	rs142487243	0.00934924
7	129509742	rs10261367	0.00135675		7	129509742	rs10261367	0.977552
7	129510308	rs1526323	0.00135675		7	129510308	rs1526323	0.977552
7	129510424	rs2727491	0.0189919		7	129510424	rs2727491	0.729854
7	129510426	rs2727466	0.0189919		7	129510426	rs2727466	0.729854
7	129510428	rs78461008	0.030121		7	129510428	rs78461008	0.79606
7	129511036	rs6467267	0.00135675		7	129511036	rs6467267	0.953509
7	129511113	rs77301506	0.800495		7	129511113	rs77301506	0.868251
7	129511680	rs2727490	0.28052		7	129511680	rs2727490	0.915595
7	129511726	rs114016303	0.141982		7	129511726	rs114016303	0.00934924
7	129511883	rs2693724	0.175667		7	129511883	rs2693724	0.203637
7	129511984	rs62491503	0.030121		7	129511984	rs62491503	0.79606
7	129512093	rs1486831	0.00375925		7	129512093	rs1486831	0.980899
7	129512959	rs2727489	0.28052		7	129512959	rs2727489	0.915595
7	129513008	rs2727488	0.175667		7	129513008	rs2727488	0.203637
7	129513820	rs2727487	0.175667		7	129513820	rs2727487	0.203637
7	129516157	rs17162295	0.00135675		7	129516157	rs17162295	0.977552
7	129519555	rs62491504	0.030121		7	129519555	rs62491504	0.809531
7	129520583	rs10500121	0.00135675		7	129520583	rs10500121	0.958777
7	129522375	rs2631603	0.164168		7	129522375	rs2631603	0.2142
7	129522464	rs3800561	0.141982		7	129522464	rs3800561	0.00934924
7	129523369	rs2631602	0.28052		7	129523369	rs2631602	0.915595
7	129523809	rs10242002	0.00765265		7	129523809	rs10242002	0.959526
7	129524592	rs1471875	0.164168		7	129524592	rs1471875	0.2142
7	129525832	rs1471876	0.0288222		7	129525832	rs1471876	0.740607
7	129526340	rs1381886618	0.00222077		7	129526340	rs1381886618	0.981862
7	129526340	rs28604351	0.00222077		7	129526340	rs28604351	0.981862
7	129527572	rs62491518	0.00666489		7	129527572	rs62491518	0.963821
7	129527962	rs2631601	0.710945		7	129527962	rs2631601	0.599684
7	129528036	rs62491519	0.904002		7	129528036	rs62491519	0.924412
7	129528249	rs10216153	0.00666489		7	129528249	rs10216153	0.963821
7	129528319	rs10216157	0.00473269		7	129528319	rs10216157	0.962977
7	129530503	rs73161641	0.00278684		7	129530503	rs73161641	0.958777
7	129531597	rs62491520	0.904002		7	129531597	rs62491520	0.924412
7	129531655	rs147819394	0.584818		7	129531655	rs147819394	0.639737
7	129531658	rs531330424	0.809364		7	129531658	rs531330424	0.966085
7	129531666	rs376351496	0.227001		7	129531666	rs376351496	0.0175928
7	129531666	rs1479966903	0.227001		7	129531666	rs1479966903	0.0175928
7	129531666	rs1408338194	0.227001		7	129531666	rs1408338194	0.0175928
7	129531666	rs369295926	0.227001		7	129531666	rs369295926	0.0175928
7	129534619	rs2727483	0.28052		7	129534619	rs2727483	0.915595
7	129535101	rs2727482	0.164168		7	129535101	rs2727482	0.2142
7	129536402	rs4731636	0.904002		7	129536402	rs4731636	0.924412
7	129537797	rs372539268	0.030121		7	129537797	rs372539268	0.809531
7	129537798	rs79297671	0.030121		7	129537798	rs79297671	0.809531
7	129539931	rs2727477	0.175667		7	129539931	rs2727477	0.206653
7	129542761	rs10253233	0.00222077		7	129542761	rs10253233	0.972607
7	129544198	rs2402980	0.164168		7	129544198	rs2402980	0.2142
7	129546052	rs56323117	0.540338		7	129546052	rs56323117	0.868423
7	129546052	rs1356482721	0.540338		7	129546052	rs1356482721	0.868423
7	129546052	rs1440200836	0.540338		7	129546052	rs1440200836	0.868423
7	129546052	rs368590267	0.540338		7	129546052	rs368590267	0.868423
7	129547836	rs73161652	0.763886		7	129547836	rs73161652	0.738206
7	129553263	rs57314877	0.00666489		7	129553263	rs57314877	0.963821
7	129553486	rs2693744	0.12139		7	129553486	rs2693744	0.00732301
7	129554605	rs6962745	0.030121		7	129554605	rs6962745	0.809531
7	129555368	rs28473687	0.00666489		7	129555368	rs28473687	0.963821
7	129555957	rs1464973	0.150546		7	129555957	rs1464973	0.206653
7	129558278	rs2708649	0.150546		7	129558278	rs2708649	0.206653
7	129560225	rs10240142	0.00278684		7	129560225	rs10240142	0.958777
7	129561516	rs7803795	0.00278684		7	129561516	rs7803795	0.958777
7	129564134	rs62491533	0.971728		7	129564134	rs62491533	0.94313
7	129564637	rs7783328	0.00666489		7	129564637	rs7783328	0.926601
7	129569411	rs12533468	0.971728		7	129569411	rs12533468	0.94313
7	129569997	rs1725077	0.150546		7	129569997	rs1725077	0.206653
7	129570641	rs11765073	0.150546		7	129570641	rs11765073	0.206653
7	129570750	rs572444168	0.975347		7	129570750	rs572444168	0.278794
7	129571610	rs56222328	0.971728		7	129571610	rs56222328	0.94313
7	129571906	rs2693725	0.150546		7	129571906	rs2693725	0.206653
7	129572114	rs112372099	0.00222077		7	129572114	rs112372099	0.972607
7	129573322	rs7801603	0.00278684		7	129573322	rs7801603	0.958777
7	129574783	rs111465347	0.00422432		7	129574783	rs111465347	0.906355
7	129574783	rs1491076841	0.00422432		7	129574783	rs1491076841	0.906355
7	129574783	rs1481595706	0.00422432		7	129574783	rs1481595706	0.906355
7	129574783	rs921520434	0.00422432		7	129574783	rs921520434	0.906355
7	129574785	rs1491066759	0.00278684		7	129574785	rs1491066759	0.958671
7	129574785	rs931298994	0.00278684		7	129574785	rs931298994	0.958671
7	129574785	rs13228286	0.00278684		7	129574785	rs13228286	0.958671
7	129575865	rs62491537	0.030121		7	129575865	rs62491537	0.809531
7	129576377	rs113592397	0.030121		7	129576377	rs113592397	0.809531
7	129577300	rs62491539	0.971728		7	129577300	rs62491539	0.94313
7	129579325	rs2727507	0.176822		7	129579325	rs2727507	0.2142
7	129580735	rs56078328	0.632924		7	129580735	rs56078328	0.614048
7	129580795	rs6979056	0.00222077		7	129580795	rs6979056	0.972607
7	129581338	rs1725078	0.241215		7	129581338	rs1725078	0.206653
7	129581482	rs62489374	0.00278684		7	129581482	rs62489374	0.958777
7	129582219	rs62489375	0.030121		7	129582219	rs62489375	0.809531
7	129583060	rs7789191	0.00666489		7	129583060	rs7789191	0.963821
7	129583129	rs7789336	0.00222077		7	129583129	rs7789336	0.95066
7	129583934	rs62489376	0.952457		7	129583934	rs62489376	0.94313
7	129584027	rs77768351	0.913551		7	129584027	rs77768351	0.94313
7	129584463	rs62489377	0.743529		7	129584463	rs62489377	0.94313
7	129584604	rs879250116	0.743529		7	129584604	rs879250116	0.94313
7	129584604	rs80115810	0.743529		7	129584604	rs80115810	0.94313
7	129584738	rs75059545	0.743529		7	129584738	rs75059545	0.94313
7	129584900	rs62489378	0.743529		7	129584900	rs62489378	0.94313
7	129585784	rs34297290	0.0880033		7	129585784	rs34297290	0.595271
7	129585846	rs4728180	0.743529		7	129585846	rs4728180	0.94313
7	129585861	rs4731638	0.743529		7	129585861	rs4731638	0.94313
7	129586354	rs10215972	0.0880033		7	129586354	rs10215972	0.595271
7	129586594	rs62489379	0.964723		7	129586594	rs62489379	0.94313
7	129587224	rs3817530	0.743529		7	129587224	rs3817530	0.94313
7	129588250	rs62489381	0.743529		7	129588250	rs62489381	0.94313
7	129589797	rs62489382	0.743529		7	129589797	rs62489382	0.952784
7	129591228	rs56390971	0.51667		7	129591228	rs56390971	0.398754
7	129591773	rs1723728	0.874525		7	129591773	rs1723728	0.806089
7	129592510	rs1045897	0.496108		7	129592510	rs1045897	0.680678
7	129592517	rs1045896	0.871625		7	129592517	rs1045896	0.78856
7	129592542	rs376484315	0.161571		7	129592542	rs376484315	0.250682
7	129592542	rs1045894	0.161571		7	129592542	rs1045894	0.250682
7	129593339	rs6963861	0.705451		7	129593339	rs6963861	0.960558
7	129593565	rs6964187	0.613664		7	129593565	rs6964187	0.911054
7	129598082	rs6979616	0.645881		7	129598082	rs6979616	0.911054
7	129598336	rs6980213	0.181201		7	129598336	rs6980213	0.59262
7	129598512	rs34629832	0.107804		7	129598512	rs34629832	0.250682
7	129600428	rs34438031	0.157424		7	129600428	rs34438031	0.322811
7	129600535	rs62489385	0.892316		7	129600535	rs62489385	0.631988
7	129600788	rs13239978	0.157424		7	129600788	rs13239978	0.322811
7	129600814	rs7790667	0.645881		7	129600814	rs7790667	0.906336
7	129600830	rs35793528	0.157424		7	129600830	rs35793528	0.322811
7	129600894	rs13230141	0.157424		7	129600894	rs13230141	0.318834
7	129601084	rs73144710	0.719675		7	129601084	rs73144710	0.956875
7	129601436	rs35182759	0.157424		7	129601436	rs35182759	0.322811
7	129601595	rs34463221	0.107804		7	129601595	rs34463221	0.250682
7	129602444	rs10954255	0.816614		7	129602444	rs10954255	0.996236
7	129602879	rs2140875	0.424824		7	129602879	rs2140875	0.309993
7	129603129	rs2464893	0.44314		7	129603129	rs2464893	0.64566
7	129603197	rs9641859	0.0406094		7	129603197	rs9641859	0.821479
7	129605233	rs1464889	0.613589		7	129605233	rs1464889	0.724074
7	129605420	rs1965542	0.0406094		7	129605420	rs1965542	0.638039
7	129605738	rs6971937	0.0967457		7	129605738	rs6971937	0.949517
7	129605821	rs6955829	0.0406094		7	129605821	rs6955829	0.638039
7	129605957	rs2727511	0.0406094		7	129605957	rs2727511	0.638039
7	129605988	rs2708652	0.633086		7	129605988	rs2708652	0.902613
7	129606029	rs11979727	0.943792		7	129606029	rs11979727	0.903174
7	129606839	rs2708634	0.0406094		7	129606839	rs2708634	0.638039
7	129606844	rs2727510	0.0406094		7	129606844	rs2727510	0.638039
7	129606927	rs68015252	0.763224		7	129606927	rs68015252	0.963299
7	129607187	rs2708635	0.0406094		7	129607187	rs2708635	0.638039
7	129607318	rs3857853	0.540638		7	129607318	rs3857853	0.90297
7	129607374	rs1815155	0.0406094		7	129607374	rs1815155	0.638039
7	129607505	rs1815154	0.0406094		7	129607505	rs1815154	0.638039
7	129607716	rs2727509	0.0406094		7	129607716	rs2727509	0.638039
7	129607757	rs2708638	0.0406094		7	129607757	rs2708638	0.638039
7	129608142	rs7800046	0.540638		7	129608142	rs7800046	0.90297

[truncated: 8 more sheets: Figure 6b, Figure 6c, Figure 7a, Figure 7b, Figure 9, Figure S1, Figure S2, Figure S3]
